# Supplementary material for: Influenza A Virus Migration and Persistence in North American Wild Birds
Source: PLoS Pathog. 2013 Aug 29;9(8):e1003570. doi: 10.1371/journal.ppat.1003570 (PMC3757048; doi:10.1371/journal.ppat.1003570)
Supplement: Figure S2 — H3 Hemagglutinin gene tree nexus file. Temporally structured maximum clade credibility phylogenetic tree showing the mixing of avian influenza A virus isolated from North American wild birds for each individual gene dataset. Ancestral state changes recovered from the discrete phylogeographic analyses are indicated by color changes at tree nodes. Purple bars on nodes indicated 95% confidence intervals of date estimates. Trees with taxon labels and node annotations can be viewed in FigTree (available from http://tree.bio.ed.ac.uk/software/figtree/). Also applies to figures S3, S4, S5, S6, S7, S8. (TREE) [file ppat.1003570.s002.tree]

#NEXUS
begin taxa;
	dimensions ntax=437;
	taxlabels
	'1976.609_CY005917_A/Mall/ALB/31/1976_5.NA'
	'1978.619_CY005936_A/Mall/ALB/712/1978_5.NA'
	'1983.630_CY005941_A/Mall/Alberta/635/1983_5.NA'
	'1985.633_CY004657_A/Mall/Alberta/438/1985_5.NA'
	'1985.638_CY004670_A/blue-winged_teal/ALB/569/1985_5.NA'
	'1987.797_CY019197_A/Pin/Ohio/339/1987_16.NA'
	'1998.378_CY102300_A/ruddy_turnstone/Delaware_Bay/250/1998_18.NA'
	'1999.389_CY101233_A/sanderling/Delaware_Bay/65/1999_18.NA'
	'1999.392_CY102372_A/shorebird/Delaware_Bay/110/1999_18.NA'
	'1999.392_CY102516_A/shorebird/Delaware_Bay/215/1999_18.NA'
	'1999.392_CY102540_A/shorebird/Delaware_Bay/267/1999_18.NA'
	'1999.392_CY102380_A/shorebird/Delaware_Bay/120/1999_18.NA'
	'1999.392_CY102500_A/shorebird/Delaware_Bay/212/1999_18.NA'
	'1999.392_CY101266_A/ruddy_turnstone/Delaware_Bay/144/1999_18.NA'
	'1999.392_CY102464_A/shorebird/Delaware_Bay/204/1999_18.NA'
	'1999.392_CY101258_A/ruddy_turnstone/Delaware_Bay/136/1999_18.NA'
	'2005.378_CY102881_A/shorebird/Delaware_Bay/201/2005_18.NA'
	'2005.378_CY102900_A/shorebird/Delaware_Bay/289/2005_18.NA'
	'2005.378_CY102873_A/shorebird/Delaware_Bay/179/2005_18.NA'
	'2005.384_CY102935_A/shorebird/Delaware_Bay/518/2005_18.NA'
	'2005.378_CY102833_A/shorebird/Delaware_Bay/148/2005_18.NA'
	'2005.378_CY102825_A/shorebird/Delaware_Bay/140/2005_18.NA'
	'2005.384_CY102916_A/shorebird/Delaware_Bay/443/2005_18.NA'
	'2005.384_CY102908_A/shorebird/Delaware_Bay/435/2005_18.NA'
	'2005.378_CY102857_A/shorebird/Delaware_Bay/167/2005_18.NA'
	'2005.378_CY102892_A/shorebird/Delaware_Bay/274/2005_18.NA'
	'2008.374_CY103459_A/shorebird/Delaware_Bay/485/2008_18.NA'
	'2008.385_CY038031_A/ruddy_turnstone/Delaware/Sg-00469/2008_18.NA'
	'2008.404_CY038161_A/ruddy_turnstone/New_Jersey/Sg-00518/2008_18.NA'
	'2008.404_CY042514_A/ruddy_turnstone/New_Jersey/Sg-00529/2008_18.NA'
	'2008.404_CY038156_A/ruddy_turnstone/New_Jersey/Sg-00513/2008_18.NA'
	'2008.404_CY042495_A/ruddy_turnstone/New_Jersey/Sg-00519/2008_18.NA'
	'2008.388_CY038166_A/ruddy_turnstone/New_Jersey/Sg-00522/2008_18.NA'
	'2008.388_CY038171_A/ruddy_turnstone/New_Jersey/Sg-00525/2008_18.NA'
	'2009.800_CY097358_A/GWteal/Wisconsin/2690/2009_15.NA'
	'1987.614_CY101454_A/Mall/Alberta/140/1987_5.NA'
	'1989.584_CY101603_A/Mall/Alberta/20/1989_5.NA'
	'1985.638_CY004662_A/Mall/ALB/525/1985_5.NA'
	'1988.702_CY101563_A/Mall/Alberta/378/1988_5.NA'
	'1991.605_CY101134_A/Mall/Alberta/107/1991_5.NA'
	'1991.605_CY101747_A/Mall/Alberta/109/1991_5.NA'
	'1992.645_CY101798_A/American_wigeon/Alberta/215/1992_2.NA'
	'1992.645_CY101806_A/Pin/Alberta/232/1992_2.NA'
	'1992.609_CY101779_A/Mall/Alberta/35/1992_2.NA'
	'1994.386_CY101942_A/ruddy_turnstone/Delaware_Bay/125/1994_18.NA'
	'1994.386_CY101856_A/shorebird/Delaware_Bay/3/1994_18.NA'
	'1994.389_CY102072_A/ruddy_turnstone/Delaware_Bay/209/1994_18.NA'
	'1994.386_CY101898_A/ruddy_turnstone/Delaware_Bay/86/1994_18.NA'
	'1994.386_CY101981_A/ruddy_turnstone/Delaware_Bay/167/1994_18.NA'
	'1994.389_CY101181_A/shorebird/Delaware_Bay/275/1994_18.NA'
	'1994.389_CY102092_A/red_knot/Delaware_Bay/236/1994_18.NA'
	'1994.386_CY101159_A/ruddy_turnstone/Delaware_Bay/184/1994_18.NA'
	'1994.386_CY101890_A/ruddy_turnstone/Delaware_Bay/81/1994_18.NA'
	'1994.389_CY102100_A/red_knot/Delaware_Bay/252/1994_18.NA'
	'1994.386_CY101926_A/ruddy_turnstone/Delaware_Bay/118/1994_18.NA'
	'1994.386_CY102019_A/ruddy_turnstone/Delaware_Bay/180/1994_18.NA'
	'1994.389_CY102116_A/shorebird/Delaware_Bay/277/1994_18.NA'
	'2000.620_CY101295_A/Mall/Alberta/127/2000_2.NA'
	'2003.586_CY102752_A/Pin/Alberta/166/2003_5.NA'
	'2007.638_CY101337_A/Mall/Alberta/112/2007_2.NA'
	'2007.638_CY103228_A/Mall/Alberta/108/2007_2.NA'
	'2007.638_CY103211_A/Mall/Alberta/106/2007_2.NA'
	'2008.601_CY103483_A/Mall/Alberta/507/2008_2.NA'
	'2008.669_CY042958_A/blue-winged_teal/North_Dakota/Sg-00704/2008_10.NA'
	'2008.678_CY043022_A/blue-winged_teal/North_Dakota/Sg-00745/2008_10.NA'
	'2009.630_CY103511_A/northern_Pin/Alberta/8/2009_5.NA'
	'2009.849_CY097074_A/Mall/Iowa/3195/2009_14.NA'
	'2009.641_CY103535_A/Mall/Alberta/551/2009_2.NA'
	'2003.600_CY102776_A/Mall/Alberta/254/2003_5.NA'
	'2006.597_CY078435_A/GWteal/AK/6MP0736/2006_1.NA'
	'2006.619_CY078571_A/Mall/AK/6MP0272/2006_1.NA'
	'2006.625_CY078667_A/Mall/AK/6MP0972R1/2006_1.NA'
	'2008.735_CY079155_A/northern_Pin/AK/8BM3700/2008_1.NA'
	'2007.589_CY103348_A/Mall/Alberta/284/2007_5.NA'
	'2007.586_CY033691_A/Mall/Minnesota/Sg-00048/2007_11.NA'
	'2007.586_CY064025_A/Mall/Minnesota/Sg-00049/2007_11.NA'
	'2007.586_CY063985_A/gadwall/Minnesota/Sg-00044/2007_11.NA'
	'2007.586_CY033693_A/Mall/Minnesota/Sg-00051/2007_11.NA'
	'2007.586_CY064009_A/Mall/Minnesota/Sg-00047/2007_11.NA'
	'2007.586_CY034639_A/Mall/Minnesota/Sg-00061/2007_11.NA'
	'2007.586_CY033703_A/Mall/Minnesota/Sg-00059/2007_11.NA'
	'2007.586_CY034626_A/blue-winged_teal/Minnesota/Sg-00037/2007_11.NA'
	'2007.586_CY034630_A/Mall/Minnesota/Sg-00047/2007_11.NA'
	'2007.586_CY033707_A/Mall/Minnesota/Sg-00064/2007_11.NA'
	'2007.586_CY064137_A/Mall/Minnesota/Sg-00064/2007_11.NA'
	'2007.586_CY063929_A/blue-winged_teal/Minnesota/Sg-00037/2007_11.NA'
	'2007.586_CY064153_A/ring-necked_duck/Minnesota/Sg-00066/2007_11.NA'
	'2007.701_CY033771_A/Mall/Minnesota/Sg-00116/2007_11.NA'
	'2007.734_CY035299_A/Mall/Minnesota/Sg-00174/2007_11.NA'
	'2007.734_CY042156_A/Mall/Minnesota/Sg-00185/2007_11.NA'
	'2007.723_CY035352_A/Mall/Minnesota/Sg-00202/2007_11.NA'
	'2007.734_CY035379_A/Mall/Minnesota/Sg-00211/2007_11.NA'
	'2007.732_CY033779_A/Mall/Minnesota/Sg-00119/2007_11.NA'
	'2007.701_CY042063_A/Mall/Minnesota/Sg-00097/2007_11.NA'
	'2007.701_CY033756_A/Mall/Minnesota/Sg-00100/2007_11.NA'
	'2007.732_CY035334_A/Mall/Minnesota/Sg-00192/2007_11.NA'
	'2007.699_JF323762_A/Stellers_eider/AK/44354-376/2007_1.NA'
	'2007.701_JF323760_A/Stellers_eider/AK/44354-355/2007_1.NA'
	'2007.701_JF323759_A/Stellers_eider/AK/44354-353/2007_1.NA'
	'2007.701_JF323761_A/Stellers_eider/AK/44354-356/2007_1.NA'
	'2007.707_CY042121_A/Mall/Minnesota/Sg-00161/2007_11.NA'
	'2007.707_CY078090_A/Mall/Minnesota/Sg-00161/2007_11_11.NA'
	'2006.589_CY103023_A/Mall/Alberta/190/2006_2.NA'
	'2007.655_CY103368_A/Mall/Alberta/318/2007_5.NA'
	'2007.622_CY076037_A/GWteal/Oregon/44336-124/2007_8.NA'
	'2005.600_CY013263_A/Pin/AK/53/2005_1.NA'
	'2005.605_CY016180_A/Pin/AK/211/2005_1.NA'
	'2005.600_CY020877_A/Pin/AK/49/2005_1.NA'
	'2005.608_CY015492_A/Mall/AK/256/2005_1.NA'
	'2005.608_CY015500_A/Pin/AK/279/2005_1.NA'
	'2005.608_CY089548_A/Pin/AK/315/2005_1.NA'
	'2005.630_CY016411_A/Mall/AK/715/2005_1.NA'
	'2001.595_CY004702_A/Mall/Alberta/156/2001_5.NA'
	'2001.595_CY102688_A/Mall/Alberta/160/2001_2.NA'
	'2004.620_CY102800_A/Mall/Alberta/241/2004_2.NA'
	'2005.592_CY047528_A/northern_Pin/Alberta/11701/2005_5.NA'
	'2007.627_CY103186_A/Mall/Alberta/27/2007_2.NA'
	'2007.627_CY103194_A/Mall/Alberta/28/2007_2.NA'
	'2007.655_CY103434_A/blue-winged_teal/Alberta/387/2007_5.NA'
	'2007.671_CY077356_A/American_widgeon/AK/7MP1707/2007_1.NA'
	'2007.674_CY077270_A/northern_shoveler/AK/7MP1765/2007_1.NA'
	'2007.677_CY079003_A/northern_Pin/AK/7MP1822/2007_1.NA'
	'2007.707_CY079019_A/northern_Pin/AK/7MP2228/2007_1.NA'
	'2007.679_CY035799_A/Mall/AK/2/2007_1.NA'
	'2006.603_CY103162_A/Mall/Alberta/279/2006_4.NA'
	'2006.630_HM193564_A/Mall/AK/44185-044/2006_1.NA'
	'2006.630_HM193559_A/Mall/AK/44185-043/2006_1.NA'
	'2006.630_HM193557_A/Mall/AK/44187-131/2006_1.NA'
	'2006.630_HM193561_A/Mall/AK/44185-078/2006_1.NA'
	'2006.630_HM193563_A/Mall/AK/44187-129/2006_1.NA'
	'2006.630_HM193567_A/Mall/AK/44185-067/2006_1.NA'
	'2006.630_CY078499_A/Mall/AK/6MP0991/2006_1.NA'
	'2006.630_HM193558_A/Mall/AK/44187-043/2006_1.NA'
	'2002.622_CY102712_A/redhead/Alberta/192/2002_5.NA'
	'1987.589_CY101430_A/Mall/Alberta/16/1987_5.NA'
	'1987.611_CY101446_A/blue-winged_teal/Alberta/130/1987_5.NA'
	'1993.625_CY101824_A/Mall/Alberta/54/1993_5.NA'
	'1995.581_CY004692_A/Mall/Alberta/118/1995_5.NA'
	'1995.611_CY102180_A/lesser_scaup/Alberta/206/1995_5.NA'
	'1997.592_CY102236_A/Mall/Alberta/114/1997_2.NA'
	'1997.592_CY102244_A/Mall/Alberta/117/1997_5.NA'
	'1986.649_CY101587_A/Mall/Alberta/772/1986_5.NA'
	'1993.625_CY101832_A/Mall/Alberta/72/1993_5.NA'
	'1994.603_CY102132_A/Mall/Alberta/31/1994_2.NA'
	'1995.597_CY102172_A/Pin/Alberta/114/1995_2.NA'
	'1998.592_CY102316_A/Mall/Alberta/167/1998_2.NA'
	'2005.586_CY047512_A/Mall/Alberta/11527/2005_2.NA'
	'2005.633_CY017757_A/Pin/AK/779/2005_1.NA'
	'2006.603_EU557494_A/northern_Pin/AK/44183-067/2006_1.NA'
	'2006.627_HM193565_A/Mall/AK/44187-037/2006_1.NA'
	'2006.627_CY078491_A/Mall/AK/6MP0975/2006_1.NA'
	'2006.603_CY079693_A/Mall/AK/6MP0017R1/2006_1.NA'
	'2006.611_CY078699_A/Mall/AK/6MP0163AR2/2006_1.NA'
	'2006.625_CY078643_A/Mall/AK/6MP0935R1/2006_1.NA'
	'2008.609_CY080161_A/Mall/AK/8BM2312/2008_1.NA'
	'2008.702_CY079123_A/Mall/AK/8BM3586/2008_1.NA'
	'2008.735_CY080092_A/northern_Pin/AK/8BM3696/2008_1.NA'
	'2008.738_CY079171_A/northern_Pin/AK/8BM3731/2008_1.NA'
	'2008.705_CY079654_A/Mall/AK/8BM3596/2008_1.NA'
	'2008.699_CY080279_A/northern_shoveler/AK/8BM3575/2008_1.NA'
	'2008.738_HM193562_A/Mall/AK/44430-026/2008_1.NA'
	'2008.702_CY079115_A/northern_Pin/AK/8BM3582/2008_1.NA'
	'2007.668_CY077341_A/northern_shoveler/AK/7MP1669B/2007_1.NA'
	'2006.668_CY078515_A/northern_shoveler/AK/6MP1287/2006_1.NA'
	'2006.611_CY079701_A/northern_Pin/AK/6MP0846/2006_1.NA'
	'2006.723_CY079732_A/GWteal/AK/6MP1140/2006_1.NA'
	'2006.625_CY078483_A/Mall/AK/6MP0915/2006_1.NA'
	'2008.667_HM193555_A/Mall/AK/44430-283/2008_1.NA'
	'2006.671_CY078523_A/GWteal/AK/6MP1312/2006_1.NA'
	'2006.608_CY078563_A/Mall/AK/6MP0050R1/2006_1.NA'
	'2008.708_CY079131_A/Mall/AK/8BM3614/2008_1.NA'
	'2006.627_HM193560_A/Mall/AK/44185-088/2006_1.NA'
	'2006.627_CY079740_A/Mall/AK/6MP0983R1/2006_1.NA'
	'2006.616_EU557496_A/northern_Pin/AK/44187-100/2006_1.NA'
	'2006.668_CY079716_A/northern_shoveler/AK/6MP1283/2006_1.NA'
	'2006.723_CY078627_A/Mall/AK/6MP1142/2006_1.NA'
	'2007.622_CY043936_A/northern_Pin/AK/7MP0344/2007_1.NA'
	'2007.622_CY045407_A/northern_Pin/AK/7MP0343/2007_1.NA'
	'2007.622_CY079043_A/northern_Pin/AK/7MP1460R2/2007_1.NA'
	'2006.608_CY079724_A/northern_Pin/AK/6MP0804/2006_1.NA'
	'2007.595_CY043944_A/northern_Pin/AK/7MP0608/2007_1.NA'
	'2007.608_CY036659_A/GWteal/AK/1/2007_1.NA'
	'2007.682_CY044024_A/northern_shoveler/AK/7MP1668/2007_1.NA'
	'2007.690_CY077380_A/GWteal/AK/7MP1049/2007_1.NA'
	'2008.781_HM193566_A/Mall/AK/44421-148/2008_1.NA'
	'2007.696_CY077388_A/northern_shoveler/AK/7MP1033/2007_1.NA'
	'2007.622_CY078899_A/northern_Pin/AK/7MP0345BR2/2007_1.NA'
	'2007.688_CY045447_A/northern_Pin/AK/7MP0508/2007_1.NA'
	'2007.679_CY039763_A/northern_shoveler/AK/2/2007_1.NA'
	'2007.682_CY078963_A/northern_shoveler/AK/7MP0953/2007_1.NA'
	'2007.690_CY043976_A/American_widgeon/AK/7MP1061/2007_1.NA'
	'2007.666_CY078947_A/duck/AK/7MP1591R1/2007_1.NA'
	'2007.682_CY078971_A/Mall/AK/7MP0956/2007_1.NA'
	'2007.682_CY043960_A/northern_shoveler/AK/7MP1026/2007_1.NA'
	'2007.918_CY038378_A/Mall/AK/4/2007_1.NA'
	'2007.690_CY077302_A/northern_shoveler/AK/7MP1080/2007_1.NA'
	'2007.674_CY080199_A/northern_shoveler/AK/7MP1766/2007_1.NA'
	'2007.668_CY077349_A/northern_shoveler/AK/7MP1670/2007_1.NA'
	'2007.679_CY035815_A/northern_shoveler/AK/1/2007_1.NA'
	'2007.690_CY043984_A/northern_Pin/AK/7MP1092/2007_1.NA'
	'2007.671_CY047035_A/Mall/AK/7MP1757/2007_1.NA'
	'2007.682_CY077230_A/Mall/AK/7MP0510/2007_1.NA'
	'2007.690_CY039818_A/Mall/AK/5/2007_1.NA'
	'2007.677_CY077206_A/American_widgeon/AK/7MP1768/2007_1.NA'
	'2007.707_CY039873_A/Mall/AK/8/2007_1.NA'
	'2006.622_CY078587_A/Mall/AK/6MP0878/2006_1.NA'
	'2006.633_CY078683_A/northern_Pin/AK/6MP1080R1/2006_1.NA'
	'2006.625_CY078635_A/northern_Pin/AK/6MP0964/2006_1.NA'
	'2006.666_EU557501_A/northern_Pin/AK/44244-108/2006_1.NA'
	'2007.690_CY076477_A/GWteal/Oregon/44336-183/2007_8.NA'
	'2006.666_HM193554_A/Mall/AK/44244-050/2006_1.NA'
	'2006.666_HM193556_A/Mall/AK/44244-097/2006_1.NA'
	'2007.666_CY078995_A/duck/AK/7MP1598/2007_1.NA'
	'2007.677_CY039850_A/Mall/AK/7/2007_1.NA'
	'2007.792_CY038386_A/GWteal/AK/3/2007_1.NA'
	'2007.668_CY077333_A/northern_shoveler/AK/7MP1649/2007_1.NA'
	'2007.699_CY077396_A/Mall/AK/7MP1094/2007_1.NA'
	'2007.677_CY039826_A/northern_shoveler/AK/4/2007_1.NA'
	'2008.615_CY079059_A/northern_Pin/AK/8BM2528R1/2008_1.NA'
	'2006.778_EU557508_A/northern_Pin/AK/44202-103/2006_1.NA'
	'2006.784_EU557505_A/northern_Pin/AK/44202-126/2006_1.NA'
	'2006.647_EU557499_A/northern_Pin/AK/44182-129/2006_1.NA'
	'2007.625_CY039755_A/Mall/AK/6/2007_1.NA'
	'2007.707_CY047027_A/GWteal/AK/7MP2225/2007_1.NA'
	'2006.619_EU557497_A/northern_Pin/AK/44194-041/2006_1.NA'
	'2006.627_EU557498_A/northern_Pin/AK/44194-071/2006_1.NA'
	'2007.638_CY103298_A/Mall/Alberta/137/2007_2.NA'
	'2006.611_CY078467_A/northern_Pin/AK/6MP0817/2006_1.NA'
	'2006.729_HM060000_A/glaucous_gull/AK/44201-161/2006_1.NA'
	'2006.770_GQ168610_A/Pacific_golden_plover/AK/44201-109/2006_1.NA'
	'2006.784_EU557506_A/northern_Pin/AK/44204-075/2006_1.NA'
	'2006.778_EU557507_A/northern_Pin/AK/44204-108/2006_1.NA'
	'1990.655_CY101651_A/Mall/Alberta/220/1990_5.NA'
	'1991.603_CY101691_A/Mall/Alberta/54/1991_5.NA'
	'1994.603_CY101194_A/Mall/Alberta/72/1994_2.NA'
	'1994.614_CY102148_A/Mall/Alberta/142/1994_5.NA'
	'1994.616_CY102156_A/Mall/Alberta/193/1994_5.NA'
	'1991.603_CY101731_A/Pin/Alberta/81/1991_5.NA'
	'1991.649_CY101771_A/Mall/Alberta/129/1991_5.NA'
	'1993.638_CY101848_A/Mall/Alberta/192/1993_2.NA'
	'1994.611_CY102140_A/Mall/Alberta/85/1994_5.NA'
	'1991.603_CY101683_A/Mall/Alberta/32/1991_5.NA'
	'1998.608_CY102340_A/Mall/Alberta/242/1998_2.NA'
	'1999.389_CY101246_A/sanderling/Delaware_Bay/70/1999_18.NA'
	'1988.675_CY005942_A/Mall/ALB/394/1988_5.NA'
	'1989.638_CY101081_A/blue-winged_teal/Alberta/134/1989_5.NA'
	'1992.645_CY101787_A/Mall/Alberta/196/1992_5.NA'
	'1979.614_CY005939_A/Pin/ALB/627/1979_5.NA'
	'1979.614_CY005916_A/Mall/ALB/676/1979_5.NA'
	'1986.649_CY101595_A/Mall/Alberta/782/1986_5.NA'
	'1980.593_CY005977_A/Pin/Alberta/169/1980_5.NA'
	'1987.611_CY101438_A/Pin/Alberta/128/1987_5.NA'
	'1985.627_CY014548_A/Mall/Alberta/331/1985_5.NA'
	'1979.605_CY005937_A/GWteal/ALB/438/1979_5.NA'
	'1979.608_CY005915_A/Mall/ALB/564/1979_5.NA'
	'1983.611_CY005940_A/blue-winged_teal/ALB/452/1983_5.NA'
	'1976.615_CY005935_A/Pin/ALB/86/1976_5.NA'
	'1979.605_CY005938_A/Pin/ALB/462/1979_5.NA'
	'1976.609_CY005943_A/Mall/ALB/26/1976_5.NA'
	'1986.847_CY021429_A/Mall/Ohio/181/1986_16.NA'
	'1986.847_CY021565_A/Mall/Ohio/184/1986(mixed)_16.NA'
	'1987.808_CY016140_A/Pin/Ohio/454/1987_16.NA'
	'1982.915_CY014961_A/Mall/New_York/174/1982_12.NA'
	'1986.756_CY014865_A/Mall/New_York/157/1986_12.NA'
	'1986.852_CY016395_A/Mall/Ohio/264/1986_16.NA'
	'1986.800_CY020717_A/Mall/Ohio/48/1986_16.NA'
	'1990.795_CY017709_A/Mall/Ohio/156/1990_16.NA'
	'1998.375_CY102252_A/shorebird/Delaware_Bay/11/1998_18.NA'
	'1998.378_CY102268_A/shorebird/Delaware_Bay/207/1998_18.NA'
	'1998.378_CY102284_A/shorebird/Delaware_Bay/237/1998_18.NA'
	'1998.378_CY102308_A/ruddy_turnstone/Delaware_Bay/267/1998_18.NA'
	'2005.685_CY095346_A/Mall/Nova_Scotia/14728/2005_13.NA'
	'2006.630_CY047608_A/Mall/Quebec/11082/2006_12.NA'
	'2006.619_CY095458_A/AmBlkDk/PEI/14230/2006_13.NA'
	'2006.619_CY095450_A/AmBlkDk/PEI/14228/2006_13.NA'
	'2006.701_CY095418_A/AmBlkDk/New_Brunswick/19350/2006_13.NA'
	'2005.926_CY017773_A/longtail_duck/Maryland/291/2005_18.NA'
	'1999.575_CY102600_A/Pin/Alberta/37/1999_2.NA'
	'1999.597_CY102608_A/Mall/Alberta/199/1999_5.NA'
	'2002.630_CY020741_A/Mall/Ohio/654/2002_16.NA'
	'2002.630_CY053829_A/Mall/Ohio/651/2002_16.NA'
	'2002.630_CY020757_A/Mall/Ohio/649/2002_16.NA'
	'2002.682_CY053837_A/GWteal/Ohio/960/2002_16.NA'
	'2002.682_CY011028_A/blue-winged_teal/Ohio/926/2002_16.NA'
	'2002.682_CY011048_A/blue-winged_teal/Ohio/908/2002_16.NA'
	'2005.485_CY081308_A/Mall/Maryland/1127/2005_18.NA'
	'2005.660_CY037007_A/blue-winged_teal/Manitoba/13436/2005_7.NA'
	'2007.707_CY033760_A/Mall/Minnesota/Sg-00103/2007_11.NA'
	'2007.707_CY078026_A/Mall/Minnesota/Sg-00103/2007_11.NA'
	'2008.694_CY043034_A/blue-winged_teal/North_Dakota/Sg-00759/2008_10.NA'
	'2008.601_CY103491_A/Mall/Alberta/527/2008_2.NA'
	'2008.667_CY043068_A/Mall/Minnesota/Sg-00804/2008_11.NA'
	'2008.798_CY079420_A/GWteal/Wisconsin/08OS2270/2008_15.NA'
	'2009.753_CY097510_A/blue-winged_teal/Wisconsin/2818/2009_15.NA'
	'2009.792_CY097494_A/northern_Pin/Wisconsin/2737/2009_15.NA'
	'2009.759_CY097326_A/Mall/Wisconsin/2549/2009_15.NA'
	'2009.762_CY097342_A/Mall/Wisconsin/2575/2009_15.NA'
	'2008.801_CY079340_A/GWteal/Wisconsin/08OS2292/2008_15.NA'
	'2008.801_CY079348_A/gadwall/Wisconsin/08OS2293/2008_15.NA'
	'2009.759_CY096986_A/Mall/Wisconsin/2543/2009_15.NA'
	'2009.792_CY097486_A/blue-winged_teal/Wisconsin/2720/2009_15.NA'
	'2005.649_CY095331_A/ring-necked_duck/Ontario/15530/2005_16.NA'
	'2005.658_CY095291_A/Mall/Ontario/15873/2005_16.NA'
	'2007.721_CY047696_A/AmBlkDk/New_Brunswick/25182/2007_13.NA'
	'2005.630_CY045271_A/Mall/Quebec/16485/2005_12.NA'
	'2006.630_CY047592_A/Mall/Quebec/11040/2006_12.NA'
	'2006.630_CY047600_A/Mall/Quebec/11045/2006_12.NA'
	'2006.633_CY095394_A/Mall/Quebec/11093/2006_12.NA'
	'2006.644_CY047672_A/Mall/Quebec/11194/2006_12.NA'
	'2006.644_CY047656_A/Mall/Quebec/11247/2006_12.NA'
	'2006.644_CY095410_A/Mall/Quebec/11221/2006_12.NA'
	'2006.633_CY047632_A/Mall/Quebec/11121/2006_12.NA'
	'2006.644_CY047648_A/AmBlkDk/Quebec/11235/2006_12.NA'
	'2005.627_CY047504_A/Mall/British_Columbia/07569/2005_3.NA'
	'1999.789_CY017999_A/blue-winged_teal/Ohio/31/1999_16.NA'
	'2004.615_CY102784_A/Mall/Alberta/192/2004_2.NA'
	'2007.600_CY033712_A/Mall/Minnesota/Sg-00072/2007_11.NA'
	'2008.686_CY042986_A/blue-winged_teal/North_Dakota/Sg-00714/2008_10.NA'
	'2007.701_CY034661_A/Mall/Minnesota/Sg-00098/2007_11.NA'
	'2008.579_CY042613_A/Mall/Minnesota/Sg-00572/2008_11.NA'
	'2008.579_CY042798_A/northern_shoveler/Minnesota/Sg-00661/2008_11.NA'
	'2008.579_CY042756_A/blue-winged_teal/Minnesota/Sg-00650/2008_11.NA'
	'2008.579_CY042831_A/northern_shoveler/Minnesota/Sg-00671/2008_11.NA'
	'2008.579_CY042618_A/Mall/Minnesota/Sg-00573/2008_11.NA'
	'2008.579_CY042806_A/northern_shoveler/Minnesota/Sg-00663/2008_11.NA'
	'2008.579_CY042698_A/Mall/Minnesota/Sg-00636/2008_11.NA'
	'2008.579_CY042734_A/Mall/Minnesota/Sg-00644/2008_11.NA'
	'2008.579_CY042788_A/northern_shoveler/Minnesota/Sg-00658/2008_11.NA'
	'2008.579_CY042802_A/northern_shoveler/Minnesota/Sg-00662/2008_11.NA'
	'2008.582_CY042930_A/Mall/Minnesota/Sg-00696/2008_11.NA'
	'2008.579_CY042666_A/Mall/Minnesota/Sg-00629/2008_11.NA'
	'2008.579_CY042792_A/northern_shoveler/Minnesota/Sg-00659/2008_11.NA'
	'2008.579_CY042827_A/northern_shoveler/Minnesota/Sg-00670/2008_11.NA'
	'2008.579_CY042810_A/northern_shoveler/Minnesota/Sg-00664/2008_11.NA'
	'2008.579_CY042730_A/Mall/Minnesota/Sg-00643/2008_11.NA'
	'2008.579_CY042752_A/blue-winged_teal/Minnesota/Sg-00649/2008_11.NA'
	'2008.579_CY042823_A/northern_shoveler/Minnesota/Sg-00669/2008_11.NA'
	'2008.579_CY042688_A/Mall/Minnesota/Sg-00634/2008_11.NA'
	'2008.579_CY042708_A/Mall/Minnesota/Sg-00638/2008_11.NA'
	'2008.653_CY043039_A/Mall/Minnesota/Sg-00764/2008_11.NA'
	'2008.579_CY042722_A/Mall/Minnesota/Sg-00641/2008_11.NA'
	'2008.579_CY042780_A/northern_shoveler/Minnesota/Sg-00656/2008_11.NA'
	'2008.579_CY042738_A/northern_shoveler/Minnesota/Sg-00645/2008_11.NA'
	'2008.579_CY042768_A/northern_shoveler/Minnesota/Sg-00653/2008_11.NA'
	'2008.579_CY042627_A/gadwall_duck/Minnesota/Sg-00575/2008_11.NA'
	'2008.579_CY042815_A/northern_shoveler/Minnesota/Sg-00667/2008_11.NA'
	'2008.579_CY042703_A/Mall/Minnesota/Sg-00637/2008_11.NA'
	'2008.675_CY043051_A/GWteal/Minnesota/Sg-00779/2008_11.NA'
	'2008.708_CY042391_A/Mall/Minnesota/Sg-00463/2008_11.NA'
	'2008.667_CY043069_A/Mall/Minnesota/Sg-00805/2008_11.NA'
	'2008.634_CY042352_A/blue-winged_teal/Minnesota/Sg-00453/2008_11.NA'
	'2008.653_CY043040_A/Mall/Minnesota/Sg-00765/2008_11.NA'
	'2008.672_CY043027_A/Mall/Minnesota/Sg-00751/2008_11.NA'
	'2008.675_CY043052_A/blue-winged_teal/Minnesota/Sg-00780/2008_11.NA'
	'2008.667_CY043072_A/Mall/Minnesota/Sg-00808/2008_11.NA'
	'2007.732_CY035317_A/Mall/Minnesota/Sg-00184/2007_11.NA'
	'2007.732_CY035391_A/Mall/Minnesota/Sg-00215/2007_11.NA'
	'2007.732_CY042119_A/Mall/Minnesota/Sg-00160/2007_11.NA'
	'2007.732_CY042195_A/Mall/Minnesota/Sg-00209/2007_11.NA'
	'2007.734_CY042168_A/Mall/Minnesota/Sg-00190/2007_11.NA'
	'2007.734_CY035356_A/Mall/Minnesota/Sg-00203/2007_11.NA'
	'2008.587_CY042835_A/Mall/Minnesota/Sg-00672/2008_11.NA'
	'2008.587_CY042862_A/Mall/Minnesota/Sg-00679/2008_11.NA'
	'2008.587_CY042855_A/Mall/Minnesota/Sg-00677/2008_11.NA'
	'2008.587_CY042894_A/Mall/Minnesota/Sg-00687/2008_11.NA'
	'2008.587_CY042878_A/Mall/Minnesota/Sg-00683/2008_11.NA'
	'2008.587_CY042843_A/Mall/Minnesota/Sg-00674/2008_11.NA'
	'2008.587_CY042851_A/Mall/Minnesota/Sg-00676/2008_11.NA'
	'2008.587_CY043055_A/blue-winged_teal/Minnesota/Sg-00789/2008_11.NA'
	'2008.587_CY043056_A/blue-winged_teal/Minnesota/Sg-00790/2008_11.NA'
	'2008.587_CY043054_A/blue-winged_teal/Minnesota/Sg-00787/2008_11.NA'
	'2007.701_CY078106_A/Mall/Minnesota/Sg-00164/2007_11.NA'
	'2007.707_CY035285_A/Mall/Minnesota/Sg-00169/2007_11.NA'
	'2007.704_CY033720_A/blue-winged_teal/Texas/Sg-00079/2007_19.NA'
	'2007.704_CY064225_A/blue-winged_teal/Texas/Sg-00079/2007_19.NA'
	'2009.775_CY097034_A/Mall/Wisconsin/2712/2009_15.NA'
	'2009.792_CY097211_A/blue-winged_teal/Wisconsin/3060/2009_15.NA'
	'2008.609_CY042324_A/blue-winged_teal/South_Dakota/Sg-00446/2008_10.NA'
	'2008.667_CY043061_A/blue-winged_teal/Minnesota/Sg-00797/2008_11.NA'
	'2007.742_CY041887_A/GWteal/Minnesota/Sg-00131/2007_11.NA'
	'2008.683_CY043023_A/blue-winged_teal/North_Dakota/Sg-00746/2008_10.NA'
	'2009.792_CY097167_A/Mall/Illinois/2956/2009_15.NA'
	'2009.833_CY097058_A/ruddy_duck/Illinois/3471/2009_15.NA'
	'2006.556_CY076181_A/Mall/Washington/44242-124/2006_3.NA'
	'2006.748_CY045367_A/Mall/Washington/20010-002/2006_3.NA'
	'2007.622_CY076045_A/teal/Oregon/44336-130/2007_8.NA'
	'2005.592_CY047520_A/blue-winged_teal/Alberta/11646/2005_5.NA'
	'2005.605_CY102959_A/blue-winged_teal/Alberta/222/2005_5.NA'
	'2005.638_CY047488_A/Mall/British_Columbia/07706/2005_3.NA'
	'2007.622_CY076029_A/teal/Oregon/44336-122/2007_8.NA'
	'2007.655_CY101351_A/redhead/Alberta/337/2007_5.NA'
	'2007.655_CY103443_A/bufflehead/Alberta/400/2007_5.NA'
	'2007.907_CY034186_A/northern_shoveler/CA/HKWF848/2007_9.NA'
	'2007.918_CY033348_A/northern_shoveler/CA/HKWF1131/2007_9.NA'
	'2007.918_CY033332_A/northern_shoveler/CA/HKWF1046/2007_9.NA'
	'2007.918_CY094357_A/northern_shoveler/CA/HKWF1046C/2007_9.NA'
	'2007.926_CY033364_A/northern_shoveler/CA/HKWF1199/2007_9.NA'
	'2007.918_CY032728_A/northern_shoveler/CA/HKWF979/2007_9.NA'
	'2007.926_CY032672_A/northern_shoveler/CA/HKWF1201/2007_9.NA'
	'2007.945_CY033372_A/northern_shoveler/CA/HKWF1367/2007_9.NA'
	'2006.603_CY103036_A/Mall/Alberta/212/2006_2.NA'
	'2006.603_CY103052_A/Mall/Alberta/219/2006_2.NA'
	'2006.603_CY103044_A/Mall/Alberta/214/2006_2.NA'
	'2006.603_CY103086_A/Mall/Alberta/225/2006_2.NA'
	'2006.638_CY076237_A/northern_Pin/Oregon/44249-559/2006_8.NA'
	'2007.858_CY039620_A/northern_shoveler/CA/HKWF569/2007_9.NA'
	'2007.605_CY045319_A/northern_Pin/Saskatchewan/22910/2007_6.NA'
	'2007.701_CY042087_A/Mall/Minnesota/Sg-00117/2007_11.NA'
	'2007.732_CY042170_A/Mall/Minnesota/Sg-00191/2007_11.NA'
	'2007.655_CY103451_A/redhead/Alberta/458/2007_5.NA'
	'2008.631_CY042384_A/northern_Pin/South_Dakota/Sg-00461/2008_10.NA'
	'2008.836_CY093599_A/Mall/CA/6471/2008_9.NA'
	'2008.921_CY093687_A/Mall/CA/10985/2008_9.NA'
	'2009.570_CY094685_A/Mall/CA/5255/2009_9.NA'
	'2009.573_CY094621_A/Mall/CA/5282/2009_9.NA'
	'2007.704_CY035364_A/blue-winged_teal/Texas/Sg-00205/2007_19.NA'
	'2007.704_CY078178_A/blue-winged_teal/Texas/Sg-00205/2007_19.NA'
	'2007.704_CY064217_A/blue-winged_teal/Texas/Sg-00078/2007_19.NA'
	'2007.704_CY077947_A/blue-winged_teal/Texas/Sg-00082/2007_19.NA'
	'2007.707_CY033735_A/blue-winged_teal/Texas/Sg-00085/2007_19.NA'
	'2007.707_CY078257_A/blue-winged_teal/Texas/Sg-00085/2007_19.NA'
	'2007.712_CY042167_A/blue-winged_teal/Louisiana/Sg-00189/2007_20.NA'
	'2007.712_CY078146_A/blue-winged_teal/Louisiana/Sg-00189/2007_20.NA'
	'2007.707_CY033727_A/blue-winged_teal/Texas/Sg-00083/2007_19.NA'
	'2007.707_CY077955_A/blue-winged_teal/Texas/Sg-00083/2007_19.NA'
	'2007.704_CY078265_A/GWteal/Louisiana/Sg-00092/2007_20.NA'
	'2007.704_CY078233_A/blue-winged_teal/Louisiana/Sg-00218/2007_20.NA'
	'2007.712_CY035395_A/blue-winged_teal/Louisiana/Sg-00218/2007_20.NA'
	'2007.723_CY078162_A/Mall/Minnesota/Sg-00200/2007_11.NA'
	'2007.707_CY033731_A/blue-winged_teal/Texas/Sg-00084/2007_19.NA'
	'2007.707_CY077963_A/blue-winged_teal/Texas/Sg-00084/2007_19.NA'
	'2007.696_CY076613_A/Mall/Washington/44338-052/2007_3.NA'
	'2005.485_CY081388_A/Mall/Maryland/715/2005_18.NA'
	'1991.603_CY101707_A/Mall/Alberta/61/1991_5.NA'
	'1991.605_CY014571_A/blue-winged_teal/Alberta/120/1991_5.NA'
	'1991.605_CY101145_A/Mall/Alberta/113/1991_5.NA'
	'1991.605_CY101739_A/Pin/Alberta/105/1991_5.NA'
;
end;
begin trees;
	tree TREE1 = [&R] (((((('1976.609_CY005917_A/Mall/ALB/31/1976_5.NA'[&height_95%_HPD={33.23999999999998,33.24000000000002},length_range={0.1474981633165129,2.0974713269706484},length_95%_HPD={0.1929675616235471,1.5272196519334926},NA.branchRates.CP1+2_95%_HPD={1.310971846683217E-4,0.002493021410994941},height_range={33.23999999999998,33.24000000000004},location="E",NA.branchRates.CP3=0.00525341498…
end;
begin figtree;
	set appearance.backgroundColorAttribute="User Selection";
	set appearance.backgroundColour=#-1;
	set appearance.branchColorAttribute="User Selection";
	set appearance.branchLineWidth=1.0;
	set appearance.foregroundColour=#-16777216;
	set appearance.selectionColour=#-2144520576;
	set branchLabels.colorAttribute="User Selection";
	set branchLabels.displayAttribute="Branch times";
	set branchLabels.fontName="Abadi MT Condensed Extra Bold";
	set branchLabels.fontSize=8;
	set branchLabels.fontStyle=0;
	set branchLabels.isShown=false;
	set branchLabels.significantDigits=4;
	set layout.expansion=0;
	set layout.layoutType="RECTILINEAR";
	set layout.zoom=0;
	set nodeBars.barWidth=4.0;
	set nodeLabels.colorAttribute="User Selection";
	set nodeLabels.displayAttribute="Node ages";
	set nodeLabels.fontName="Abadi MT Condensed Light";
	set nodeLabels.fontSize=12;
	set nodeLabels.fontStyle=0;
	set nodeLabels.isShown=false;
	set nodeLabels.significantDigits=4;
	set polarLayout.alignTipLabels=false;
	set polarLayout.angularRange=0;
	set polarLayout.rootAngle=0;
	set polarLayout.rootLength=100;
	set polarLayout.showRoot=true;
	set radialLayout.spread=0.0;
	set rectilinearLayout.alignTipLabels=false;
	set rectilinearLayout.curvature=0;
	set rectilinearLayout.rootLength=100;
	set scale.offsetAge=0.0;
	set scale.rootAge=1.0;
	set scale.scaleFactor=1.0;
	set scale.scaleRoot=false;
	set scaleAxis.automaticScale=true;
	set scaleAxis.fontSize=8.0;
	set scaleAxis.isShown=false;
	set scaleAxis.lineWidth=1.0;
	set scaleAxis.majorTicks=1.0;
	set scaleAxis.origin=0.0;
	set scaleAxis.reverseAxis=false;
	set scaleAxis.showGrid=true;
	set scaleAxis.significantDigits=4;
	set scaleBar.automaticScale=true;
	set scaleBar.fontSize=12.0;
	set scaleBar.isShown=false;
	set scaleBar.lineWidth=1.0;
	set scaleBar.scaleRange=9.0;
	set scaleBar.significantDigits=4;
	set tipLabels.colorAttribute="User Selection";
	set tipLabels.displayAttribute="Names";
	set tipLabels.fontName="Abadi MT Condensed Light";
	set tipLabels.fontSize=12;
	set tipLabels.fontStyle=0;
	set tipLabels.isShown=false;
	set tipLabels.significantDigits=4;
	set trees.order=false;
	set trees.orderType="increasing";
	set trees.rooting=false;
	set trees.rootingType="User Selection";
	set trees.transform=false;
	set trees.transformType="cladogram";
end;
