# Supplementary material for: Influenza A Virus Migration and Persistence in North American Wild Birds
Source: PLoS Pathog. 2013 Aug 29;9(8):e1003570. doi: 10.1371/journal.ppat.1003570 (PMC3757048; doi:10.1371/journal.ppat.1003570)
Supplement: Figure S3 — PB2 gene tree nexus file. (TREE) [file ppat.1003570.s003.tree]

#NEXUS
begin taxa;
	dimensions ntax=366;
	taxlabels
	'1985.044_CY014813_A/Mall/Tennessee/11457/1985_H11N9.PB2'
	'1987.811_CY021628_A/Mall/Ohio/421/1987_H7N8.PB2'
	'1988.675_CY003943_A/Mall/Alberta/353/1988_H2N3.PB2'
	'1988.675_CY005147_A/Mall/Alberta/321/1988_H9N2.PB2'
	'1988.784_CY017708_A/Mall/Ohio/324/1988_H4N6.PB2'
	'1993.789_CY015450_A/black_duck/Ohio/95/1993_H1N1.PB2'
	'1993.789_CY018892_A/Mall/Ohio/118/1993_H1N1.PB2'
	'1998.036_CY016195_A/Mall/Ohio/322/1998_H7N3.PB2'
	'1998.795_CY020876_A/Mall/Ohio/217/1998_H6N8.PB2'
	'1998.61_37230_A/Mall/ALB/211/98.PB2'
	'1999.811_CY013870_A/GWTeal/Ohio/178/1999_H6N2.PB2'
	'2003.38_37287_A/SHOREBIRD/DE/127/2003.PB2'
	'1999.792_CY018006_A/BWTeal/Ohio/31/1999_H3N2.PB2'
	'2003.381_CY004427_A/laughing_gull/DE/5/2003_H9N1.PB2'
	'2003.38_37285_A/LAUGHING_GULL/DE/5/2003.PB2'
	'2003.38_37289_A/SHOREBIRD/DE/283/2003.PB2'
	'2003.38_37288_A/SHOREBIRD/DE/246/2003.PB2'
	'1999.811_CY015491_A/Mall/Ohio/170/1999_H6N5.PB2'
	'2002.655_CY016618_A/Mall/Maryland/789/2002_H5N2.PB2'
	'2007.718_CY032880_A/Mall/South_Dakota/Sg-00127/2007_H3N2.PB2'
	'2007.718_CY032879_A/NPin/South_Dakota/Sg-00126/2007_H3N2.PB2'
	'2009.841_HM370972_A/turkey/Ontario/FAV114-17/2009_H1N1.PB2'
	'1998.38_37222_A/SHOREBIRD/DE/210/98.PB2'
	'1998.38_37221_A/SHOREBIRD/DE/207/98.PB2'
	'1998.38_37224_A/SHOREBIRD/DE/239/98.PB2'
	'1998.38_37219_A/SHOREBIRD/DE/11/98.PB2'
	'1993.63_36968_A/Mall/ALB/72/93.PB2'
	'2003.616_CY004960_A/BWTeal/Alberta/293/2003_H4N6.PB2'
	'2007.627_CY077317_A/NPin/AK/7MP0278/2007_H1N1.PB2'
	'2009.64_37392_A/Mall/Alberta/421/2009.PB2'
	'1996.65_37214_A/Mall/ALB/296/96.PB2'
	'1994.60_37200_A/Mall/ALB/31/94.PB2'
	'1995.60_37207_A/Pin/ALB/114/95.PB2'
	'1991.60_36946_A/Mall/ALB/12/91.PB2'
	'1985.655_CY004860_A/Pin_duck/ALB/623/1985_H4N6.PB2'
	'1987.592_CY014585_A/Mall/Alberta/7/1987_H8N4.PB2'
	'1985.630_CY014555_A/Mall/Alberta/331/1985_H3N6.PB2'
	'1988.675_CY014559_A/Mall/Alberta/323/1988_H2N1.PB2'
	'1988.67_36924_A/Mall/ALB/323/88.PB2'
	'1992.61_36962_A/Mall/ALB/35/92.PB2'
	'1991.60_36954_A/Pin/ALB/81/91.PB2'
	'1994.61_37203_A/Mall/ALB/142/94.PB2'
	'1987.61_36913_A/Mall/ALB/140/87.PB2'
	'1988.790_CY016426_A/Mall/Ohio/409/1988_H12N5.PB2'
	'1989.800_CY020932_A/Mall/Ohio/122/1989_H10N7.PB2'
	'1989.800_CY089564_A/Mall/Ohio/42/1989_H10N6.PB2'
	'1989.800_CY081299_A/Mall/Ohio/65/1989_mixed.PB2'
	'1989.800_CY020852_A/Pin/Ohio/73/1989_H6N2.PB2'
	'1990.40_36937_A/HERRING_GULL/NJ/159/90.PB2'
	'1990.40_36938_A/LAUGHING_GULL/NJ/180/90.PB2'
	'1990.40_36940_A/SEMI-PALMATED_SANDPIPER/NJ/253/90.PB2'
	'1990.797_CY017716_A/Mall/Ohio/156/1990_H3N6.PB2'
	'1995.584_CY004699_A/Mall/Alberta/118/1995_H3N5.PB2'
	'1997.814_CY003967_A/BWTeal/Alberta/16/1997_H2N9.PB2'
	'1997.57_37216_A/BWTeal/ALB/16/97.PB2'
	'1998.611_CY004514_A/Mall/ALB/201/1998_H1N1.PB2'
	'2006.614_CY078538_A/NPin/AK/6MP0814/2006_H3N8.PB2'
	'2008.612_CY080168_A/Mall/AK/8BM2312/2008_H3N8.PB2'
	'2008.617_CY079058_A/NPin/AK/8MP0689/2008_H8N4.PB2'
	'2003.60_37292_A/Mall/ALBERTA/237/2003.PB2'
	'1998.153_CY014887_A/chicken/New_York/14677-13/1998_H6N2.PB2'
	'1999.397_CY014895_A/duck/New_York/16873/1999_H6N2.PB2'
	'1998.795_CY015483_A/Mall/Ohio/249/1998_H6N1.PB2'
	'1998.795_CY018014_A/GWTeal/Ohio/203/1998_H6N2.PB2'
	'1993.370_CY015142_A/ruddy_turnstone/Delaware/34/1993_H2N1.PB2'
	'1994.39_37190_A/SHOREBIRD/DE/207/94.PB2'
	'1994.39_36980_A/RUDDY_TURNSTONE/DE/123/94.PB2'
	'2008.803_CY079347_A/GWTeal/Wisconsin/08OS2292/2008_H3N2.PB2'
	'2008.803_CY079355_A/gadwall/Wisconsin/08OS2293/2008_H3N2.PB2'
	'1988.675_CY004538_A/Mall/Alberta/322/1988_H1N1.PB2'
	'1991.61_36957_A/Mall/ALB/109/91.PB2'
	'1991.61_36960_A/Pin/ALB/118/91.PB2'
	'1992.65_36965_A/Pin/ALB/232/92.PB2'
	'1992.65_36964_A/AMERICAN_WIGEON/ALB/215/92.PB2'
	'1994.499_CY004910_A/BWTeal/ALB/293/1994_H4N6.PB2'
	'1995.584_CY004918_A/Mall/ALB/49/1995_H4N6.PB2'
	'1995.59_37205_A/Mall/ALB/43/95.PB2'
	'1988.41_36922_A/RUDDY_TURNSTONE/DE/2373/88.PB2'
	'1989.318_CY005085_A/red_knot/NJ/325/1989_H7N7.PB2'
	'1993.918_CY005091_A/Pin/Alberta/129/1993_H10N7.PB2'
	'1993.63_36969_A/Pin/ALB/129/93.PB2'
	'1990.797_CY012807_A/Mall/Ohio/171/1990_H1N1.PB2'
	'1985.636_CY005064_A/Mall/Alberta/435/1985_H7N3.PB2'
	'1986.803_CY020724_A/Mall/Ohio/48/1986_H3N2.PB2'
	'1990.65_36943_A/BWTeal/ALB/121/90.PB2'
	'2003.411_CY005337_A/shorebird/DE/236/2003_H11N9.PB2'
	'1985.408_CY004412_A/ruddy_turnstone/New_Jersey/65/1985_H7N3.PB2'
	'2004.377_CY004405_A/shorebird/DE/101/2004_H5N7.PB2'
	'2004.377_CY004983_A/shorebird/DE/75/2004_H5N7.PB2'
	'2000.372_CY005371_A/ruddy_turnstone/Delaware/97/2000_H12N5.PB2'
	'2001.37_37274_A/SHOREBIRD/DE/77/2001.PB2'
	'2002.485_CY020828_A/Mall/Maryland/172/2002_H6N2.PB2'
	'2002.633_CY020836_A/Mall/Ohio/648/2002_H6N2.PB2'
	'2005.827_CY043815_A/ring-necked_duck/CA/K90/2005_H6N8.PB2'
	'2002.38_37282_A/SHOREBIRD/DE/53/2002.PB2'
	'2005.611_CY015499_A/Mall/AK/256/2005_H3N8.PB2'
	'2002.685_CY011035_A/BWTeal/Ohio/926/2002_H3N8.PB2'
	'2003.589_CY004281_A/Mall/Alberta/154/2003_H6N5.PB2'
	'2004.62_37294_A/Mall/ALBERTA/192/2004.PB2'
	'2005.633_CY047559_A/Mall/Quebec/16334/2005_H5N3.PB2'
	'2007.389_CY036782_A/ruddy_turnstone/Delaware_Bay/108/2007_H7N3.PB2'
	'2007.767_CY032701_A/American_wigeon/CA/HKWF371/2007_H6N5.PB2'
	'2008.951_CY093678_A/Mall/CA/10125/2008_H11N9.PB2'
	'2004.62_37296_A/Mall/ALBERTA/241/2004.PB2'
	'2008.951_CY094468_A/GWTeal/CA/11275/2008_H7N3.PB2'
	'2009.049_CY094580_A/GWTeal/CA/1841/2009_H7N3.PB2'
	'2003.59_37290_A/Pin/ALBERTA/166/2003.PB2'
	'2005.488_CY081307_A/Mall/Maryland/1111/2005_H11N9.PB2'
	'2005.726_CY047575_A/GWTeal/Nova_Scotia/14687/2005_H4N6.PB2'
	'2006.712_CY095441_A/American_black_duck/NWB/19392/2006_H4N8.PB2'
	'2005.715_CY095314_A/Mall/Ontario/15741/2005_H5N1.PB2'
	'2006.633_CY047615_A/Mall/Quebec/11082/2006_H3N8.PB2'
	'2007.395_CY077181_A/shorebird/Delaware/554/2007_H9N1.PB2'
	'2008.801_CY079573_A/Mall/Wisconsin/08OS2254/2008_mixed.PB2'
	'2006.392_CY077141_A/shorebird/Delaware/350/2006_H1N1.PB2'
	'2007.723_CY047703_A/American_black_duck/NWB/25182/2007_H3N6.PB2'
	'2008.37_37382_A/SHOREBIRD/DE/485/2008.PB2'
	'2009.795_CY097202_A/GWTeal/Illinois/3054/2009_H1N2.PB2'
	'2006.389_CY041289_A/shorebird/Delaware/133/2006_H6N8.PB2'
	'2005.38_37308_A/SHOREBIRD/DE/289/2005.PB2'
	'2004.372_CY004289_A/shorebird/DE/12/2004_H6N8.PB2'
	'2009.932_CY097645_A/NPin/Missouri/319/2009_H12N5.PB2'
	'2007.66_37377_A/REDHEAD/ALBERTA/458/2007.PB2'
	'2002.38_37281_A/SHOREBIRD/DE/18/2002.PB2'
	'2005.658_CY095322_A/Mall/Ontario/15914/2005_H6N2.PB2'
	'2005.951_CY018916_A/snow_goose/Maryland/353/2005_H6N1.PB2'
	'2005.663_CY037014_A/BWTeal/Manitoba/13436/2005_H3N8.PB2'
	'2009.795_CY097461_A/GWTeal/Wisconsin/2530/2009_H6N2.PB2'
	'2008.740_CY080190_A/NPin/AK/8BM3739R1/2008_H8N4.PB2'
	'2007.638_CY047687_A/GWTeal/Manitoba/23884/2007_H4N6.PB2'
	'2008.820_CY079475_A/GWTeal/Illinois/08OS2713/2008_H10N7.PB2'
	'2009.912_CY097541_A/American_black_duck/Illinois/4119/2009_H8N4.PB2'
	'2007.707_CY064232_A/BWTeal/Texas/Sg-00079/2007_H3N8.PB2'
	'2007.710_CY078089_A/BWTeal/Texas/Sg-00159/2007_H4N8.PB2'
	'2008.874_CY079515_A/NShov/Illinois/08OS3331/2008_H4N8.PB2'
	'2009.573_CY094692_A/Mall/CA/5255/2009_H3N8.PB2'
	'2009.855_CY097092_A/Mall/Iowa/3205/2009_mixed.PB2'
	'2009.929_CY097276_A/Mall/Wisconsin/4218/2009_H12N5.PB2'
	'2010.033_CY097150_A/NShov/MS/236/2010_H10N7.PB2'
	'2008.817_CY079451_A/Mall/Illinois/08OS2315/2008_H4N6.PB2'
	'2000.37_37272_A/SHOREBIRD/DE/277/2000.PB2'
	'2001.597_CY004709_A/Mall/Alberta/156/2001_H3N8.PB2'
	'2001.60_37280_A/Mall/ALBERTA/160/2001.PB2'
	'2007.353_CY035780_A/least_sandpiper/AK/2/2007_H4N8.PB2'
	'2009.066_CY079411_A/American_coot/MS/09OS615/2009_H10N3.PB2'
	'2010.038_CY097685_A/GWTeal/MS/285/2010_H3N8.PB2'
	'2010.044_CY097709_A/Mall/MS/354/2010_H3N8.PB2'
	'2010.047_CY097733_A/Mall/MS/390/2010_H3N8.PB2'
	'2010.047_CY097725_A/Mall/MS/386/2010_H3N8.PB2'
	'2010.044_CY097717_A/Mall/MS/360/2010_H3N8.PB2'
	'2010.044_CY097761_A/Mall/MS/407/2010_mixed.PB2'
	'2000.631_CY005249_A/Pin/Alberta/202/2000_H10N7.PB2'
	'2006.751_CY045374_A/Mall/Washington/20010-002/2006_H3N8.PB2'
	'2005.926_CY045358_A/GWTeal/CA/K218/2005_H4N6.PB2'
	'2007.589_CY063928_A/BWTeal/Minnesota/Sg-00036/2007_H4N6.PB2'
	'2007.608_CY045326_A/NPin/Saskatchewan/22910/2007_H3N2.PB2'
	'2009.507_CY078786_A/Mall/AK/9BM1962/2009_H4N6.PB2'
	'2009.512_CY078802_A/Mall/AK/9BM1967/2009_H4N6.PB2'
	'2007.647_CY047695_A/Mall/Manitoba/23912/2007_H4N7.PB2'
	'2007.904_CY076164_A/western_grebe/Washington/20569-004/2007_H1N2.PB2'
	'2006.60_37341_A/Mall/ALBERTA/297/2006.PB2'
	'2008.60_37386_A/Mall/ALBERTA/270/2008.PB2'
	'2008.809_CY093646_A/Mall/CA/8462/2008_H6N1.PB2'
	'2008.847_CY093972_A/greater_white-fronted_goose/CA/6548/2008_H6N1.PB2'
	'2009.025_CY079315_A/GWTeal/MS/09OS046/2009_H7N7.PB2'
	'2000.372_CY005364_A/laughing_gull/Delaware/94/2000_H12N4.PB2'
	'1990.641_CY004903_A/BWTeal/ALB/136/1990_H4N3.PB2'
	'1986.63_36928_A/Mall/ALB/575/86.PB2'
	'1991.605_CY005153_A/Mall/Alberta/11/1991_H9N2.PB2'
	'1991.652_CY005311_A/Mall/ALB/124/1991_H11N2.PB2'
	'1991.605_CY005160_A/Mall/Alberta/17/1991_H9N2.PB2'
	'1995.584_CY005231_A/Mall/ALB/5/1995_H10N1.PB2'
	'2001.570_CY004946_A/Mall/Alberta/30/2001_H4N8.PB2'
	'2005.564_CY075932_A/common_murre/Oregon/19497-004/2005_H9N5.PB2'
	'2005.595_CY047527_A/BWTeal/Alberta/11646/2005_H3N8.PB2'
	'2005.641_CY047495_A/Mall/British_Columbia/07706/2005_H3N8.PB2'
	'2007.707_CY064192_A/BWTeal/Louisiana/Sg-00073/2007_H10N7.PB2'
	'2009.934_CY097605_A/Mall/Missouri/132/2009_H2N3.PB2'
	'2010.044_CY097751_A/GWTeal/MS/404/2010_mixed.PB2'
	'2010.047_CY097769_A/Mall/MS/413/2010_H1N1.PB2'
	'2010.570_CY094756_A/Mall/CA/1156/2010_H4N6.PB2'
	'2010.570_CY094748_A/Mall/CA/1154/2010_mixed.PB2'
	'2010.575_CY094780_A/Mall/CA/1188/2010_H4N6.PB2'
	'2010.575_CY094764_A/Mall/CA/1210/2010_H4N6.PB2'
	'2010.578_CY094788_A/Mall/CA/1289/2010_H4N6.PB2'
	'2010.589_CY094772_A/Mall/CA/1305/2010_H10N7.PB2'
	'2010.597_CY094796_A/Mall/CA/1353/2010_H10N7.PB2'
	'2009.63_37390_A/NPin/Alberta/8/2009.PB2'
	'2008.60_37387_A/Mall/ALBERTA/507/2008.PB2'
	'2010.052_CY097777_A/Mall/MS/442/2010_H1N1.PB2'
	'2009.589_CY097124_A/Mall/Ohio/2033/2009_H4N9.PB2'
	'2009.608_CY097116_A/Mall/Ohio/1690/2009_H6N1.PB2'
	'2010.044_CY097693_A/GWTeal/MS/300/2010_H11N9.PB2'
	'2008.60_37388_A/Mall/ALBERTA/527/2008.PB2'
	'2010.027_CY097677_A/NShov/MS/252/2010_H10N7.PB2'
	'2010.044_CY097701_A/Mall/MS/329/2010_H10N7.PB2'
	'2004.669_CY018908_A/BWTeal/Ohio/658/2004_H7N3.PB2'
	'2003.60_37293_A/Mall/ALBERTA/254/2003.PB2'
	'2006.562_CY045398_A/Pin/Alberta/21/2006_H1N1.PB2'
	'2007.685_CY078970_A/NShov/AK/7MP0953/2007_H3N8.PB2'
	'2009.852_CY097073_A/common_goldeneye/Iowa/3192/2009_H11N9.PB2'
	'2008.628_CY079090_A/NPin/AK/8BM2987/2008_H8N4.PB2'
	'2006.786_CY076180_A/Mall/Oregon/44221-105/2006_H3N6.PB2'
	'2010.047_CY097741_A/NShov/MS/397/2010_H1N3.PB2'
	'2006.863_CY076284_A/NShov/Washington/44249-700/2006_H10N1.PB2'
	'2007.660_CY076516_A/Mall/Washington/44338-014/2007_H4N6.PB2'
	'2007.682_CY095489_A/Mall/Ontario/26078/2007_H5N1.PB2'
	'2009.630_CY070863_A/glaucous-winged_gull/AK/9JR0747R0/2009_H13N6.PB2'
	'2006.641_CY076244_A/NPin/Oregon/44249-559/2006_H3N8.PB2'
	'2006.921_CY075964_A/NShov/CA/44241-862/2006_H11N9.PB2'
	'2007.625_CY076052_A/teal/Oregon/44336-130/2007_H3N8.PB2'
	'2007.008_CY076236_A/GWTeal/CA/44242-906/2007_H7N3.PB2'
	'2004.62_37295_A/Mall/ALBERTA/226/2004.PB2'
	'2004.62_37297_A/Mall/ALBERTA/251/2004.PB2'
	'2005.633_CY017756_A/Mall/AK/708/2005_H8N4.PB2'
	'2006.630_CY095481_A/Mall/British_Columbia/18311/2006_H5N2.PB2'
	'2007.630_CY047711_A/BWTeal/Saskatchewan/22542/2007_H5N2.PB2'
	'1998.38_37226_A/RUDDY_TURNSTONE/DE/267/98.PB2'
	'1997.36_37215_A/SHOREBIRD/DE/111/97.PB2'
	'1998.38_37220_A/RUDDY_TURNSTONE/DE/142/98.PB2'
	'1996.37_37210_A/RUDDY_TURNSTONE/DE/135/96.PB2'
	'2002.685_CY053844_A/GWTeal/Ohio/960/2002_H3N8.PB2'
	'2003.600_CY004359_A/Mall/Alberta/209/2003_H10N7.PB2'
	'2006.622_CY095457_A/American_black_duck/PEI/14228/2006_H3N8.PB2'
	'1999.58_37268_A/Pin/ALBERTA/37/99.PB2'
	'1992.918_CY004545_A/BWTeal/Alberta/141/1992_H1N1.PB2'
	'1998.611_CY003983_A/Mall/Alberta/226/98_H2N3.PB2'
	'1998.61_37229_A/Mall/ALB/205/98.PB2'
	'1999.60_37269_A/Mall/ALBERTA/199/99.PB2'
	'2007.745_CY041884_A/GWTeal/Minnesota/Sg-00131/2007_H3N2.PB2'
	'1994.61_37202_A/Mall/ALB/85/94.PB2'
	'1991.652_CY005357_A/GWTeal/ALB/199/1991_H12N5.PB2'
	'1999.792_CY012831_A/Mall/Ohio/56/1999_H1N1.PB2'
	'1999.792_CY017732_A/Pin/Ohio/25/1999_H1N1.PB2'
	'1999.811_CY016962_A/Mall/Ohio/66/1999_H1N1.PB2'
	'1999.811_CY017724_A/GWTeal/Ohio/72/1999_H1N1.PB2'
	'2002.619_CY020820_A/Mall/Maryland/470/2002_H6N2.PB2'
	'2002.660_CY011119_A/Mall/Maryland/881/2002_H6N2.PB2'
	'2001.663_CY020892_A/Black_Duck/Ohio/415/2001_H7N3.PB2'
	'2002.633_CY014525_A/Mall/Ohio/657/2002_H4N6.PB2'
	'2002.633_CY020860_A/Mall/Ohio/664/2002_H6N6.PB2'
	'2002.633_CY096754_A/Mall/Ohio/669/2002_mixed.PB2'
	'2002.658_CY020772_A/black_duck/Maryland/834/2002_H4N8.PB2'
	'2002.658_CY081241_A/black_duck/Maryland/839/2002_mixed.PB2'
	'1998.38_37225_A/RUDDY_TURNSTONE/DE/250/98.PB2'
	'2002.625_CY004553_A/Pin_duck/Alberta/210/2002_H1N1.PB2'
	'2003.584_CY003999_A/Mall/Alberta/79/2003_H2N3.PB2'
	'2001.57_37278_A/Mall/ALBERTA/35/2001.PB2'
	'1996.37_37209_A/SHOREBIRD/DE/31/96.PB2'
	'2000.634_CY005256_A/Mall/Alberta/208/2000_H10N7.PB2'
	'2001.570_CY005098_A/Mall/Alberta/34/2001_H7N1.PB2'
	'2001.56_37276_A/Mall/ALBERTA/22/2001.PB2'
	'2001.56_37277_A/Mall/ALBERTA/27/2001.PB2'
	'2007.625_CY076044_A/GWTeal/Oregon/44336-124/2007_H3N8.PB2'
	'2007.707_CY078272_A/GWTeal/Louisiana/Sg-00092/2007_H3N8.PB2'
	'2003.564_CY004345_A/Pin_duck/Alberta/49/2003_H12N5.PB2'
	'1997.59_37217_A/MAL/ALB/114/97.PB2'
	'1997.59_37218_A/MAL/ALB/117/97.PB2'
	'2002.633_CY020732_A/Mall/Ohio/667/2002_H4N6.PB2'
	'2002.633_CY020748_A/Mall/Ohio/654/2002_H3N8.PB2'
	'1991.60_36947_A/Mall/ALB/18/91.PB2'
	'1991.60_36948_A/Mall/ALB/32/91.PB2'
	'1992.918_CY005008_A/Mall/Alberta/194/1992_H8N4.PB2'
	'1991.60_36953_A/Mall/ALB/64/91.PB2'
	'1991.60_36951_A/Mall/ALB/61/91.PB2'
	'1991.60_36952_A/Mall/ALB/62/91.PB2'
	'1991.61_36959_A/Mall/ALB/115/91.PB2'
	'1998.595_CY004932_A/Mall/Alberta/47/98_H4N1.PB2'
	'2005.663_CY047503_A/Mall/British_Columbia/07826/2005_H5N2.PB2'
	'2000.601_CY005330_A/Pin/Alberta/84/2000_H11N9.PB2'
	'2004.377_CY005263_A/shorebird/DE/122/2004_H10N7.PB2'
	'1998.60_37227_A/Mall/ALB/167/98.PB2'
	'1998.60_37228_A/Mall/ALB/169/98.PB2'
	'1999.61_37271_A/Mall/ALBERTA/235/99.PB2'
	'2001.619_CY004953_A/Pin/Alberta/269/2001_H4N6.PB2'
	'2006.732_HM059938_A/glaucous_gull/AK/44201-161/2006_H3N8.PB2'
	'2006.734_HM059931_A/glaucous_gull/AK/44199-104/2006_H13N9.PB2'
	'2005.603_CY039390_A/Mall/Alberta/12017/2005_H2N3.PB2'
	'1993.918_CY004265_A/Pin/ALB/179/1993_H6N1.PB2'
	'2002.564_CY032212_A/Mall/Maryland/350/2002_H1N1.PB2'
	'2002.586_CY003991_A/Mall/Alberta/149/2002_H2N4.PB2'
	'2003.60_37291_A/Mall/ALBERTA/233/2003.PB2'
	'2003.62_37284_A/REDHEAD/ALBERTA/192/2002.PB2'
	'1998.61_37231_A/Mall/ALB/242/98.PB2'
	'2007.677_CY044015_A/NShov/AK/7MP1606/2007_H3N8.PB2'
	'1996.65_37213_A/Pin/ALB/275/96.PB2'
	'1986.690_CY005427_A/sanderling/Delaware/1258/1986_H6N6.PB2'
	'1986.814_CY021580_A/Mall/Ohio/81/1986(mixed)_Mixed.PB2'
	'1986.62_36927_A/BWTeal/ALB/427/86.PB2'
	'1985.616_CY004193_A/Mall/ALB/10/1985_H6N2.PB2'
	'1985.616_CY005113_A/Mall/ALB/98/1985_H6N2.PB2'
	'1985.616_CY004201_A/BWTeal/ALB/69/1985_H6N2.PB2'
	'1985.616_CY004217_A/Pin_duck/ALB/111/1985_H6N2.PB2'
	'1985.616_CY004225_A/shoveler/ALB/114/1985_H6N2.PB2'
	'1993.64_36970_A/Mall/ALB/192/93.PB2'
	'1989.64_36932_A/BWTeal/ALBERTA/134/89.PB2'
	'1986.852_CY021620_A/Black_Duck/Ohio/239/1986_H11N9.PB2'
	'1989.67_36933_A/Mall/ALB/195/89.PB2'
	'1987.800_CY016131_A/black_duck/Ohio/307/1987_H6N2.PB2'
	'1985.616_CY004209_A/Mall/ALB/76/1985_H6N3.PB2'
	'1987.61_36911_A/Pin_DUCK/ALB/128/87.PB2'
	'1987.61_36912_A/BLUE-WING_TEAL/ALBERTA/130/87.PB2'
	'1985.408_CY004824_A/ruddy_turnstone/New_Jersey/47/1985_H4N6.PB2'
	'1987.800_CY017282_A/Mall/Ohio/265/1987_H1N9.PB2'
	'1994.62_37204_A/Mall/ALB/193/94.PB2'
	'1990.66_36944_A/Mall/ALB/220/90.PB2'
	'1985.630_CY003886_A/Mall/Alberta/376/1985_H2N3.PB2'
	'1988.790_CY011255_A/wigeon/Ohio/379/1988_H5N2.PB2'
	'1986.759_CY014864_A/Mall/New_York/180/1986_H4N9.PB2'
	'1986.803_CY017700_A/Mall/Ohio/30/1986_H2N1.PB2'
	'1986.849_CY018884_A/GWTeal/Ohio/175/1986_H2N1.PB2'
	'1986.849_CY017772_A/Black_Duck/Ohio/194/1986_H11N1.PB2'
	'1987.403_CY005133_A/ruddy_turnstone/DE/2731/1987_H9N1.PB2'
	'1987.38_36908_A/RUDDY_TURNSTONE/DE/2830/87.PB2'
	'1988.374_CY004561_A/herring_gull/DE/692/1988_H2N8.PB2'
	'1988.374_CY003913_A/herring_gull/DE/698/1988_H2N1.PB2'
	'1987.38_36907_A/RUDDY_TURNSTONE/DE/2795/87.PB2'
	'1987.38_36906_A/RUDDY_TURNSTONE/DE/2774/87.PB2'
	'1987.419_CY005120_A/ruddy_turnstone/DE/2576/1987_H9N5.PB2'
	'1987.38_36904_A/LAUGHING_GULL/DE/2718/87.PB2'
	'1989.307_CY004101_A/laughing_gull/NJ/276/1989_H6N8.PB2'
	'1988.40_36919_A/RUDDY_TURNSTONE/VA/2297/88.PB2'
	'1988.64_36923_A/LAUGHING_GULL/DEL/2971/88.PB2'
	'1988.41_36920_A/RUDDY_TURNSTONE/DE/2354/88.PB2'
	'1989.310_CY004398_A/herring_gull/NJ/402/1989_H5N3.PB2'
	'1991.39_36945_A/RUDDY_TURNSTONE/DE/231/91.PB2'
	'1988.41_36921_A/RUDDY_TURNSTONE/DE/2368/88.PB2'
	'1989.800_CY012823_A/Mall/Ohio/97/1989_H4N2.PB2'
	'1986.849_CY021572_A/Mall/Ohio/184/1986(mixed)_Mixed.PB2'
	'1987.652_CY004530_A/Mall/ALB/294/1987_H6N2.PB2'
	'1987.800_CY016139_A/Pin/Ohio/351/1987_H6N2.PB2'
	'1987.800_CY011063_A/Mall/Ohio/275/1987_H4N2.PB2'
	'1989.800_CY016179_A/GWTeal/Ohio/59/1989_H6N8.PB2'
	'1986.362_CY003894_A/sanderling/New_Jersey/766/1986_H2N7.PB2'
	'1986.819_CY016171_A/GWTeal/Ohio/86/1986_H6N2.PB2'
	'1985.641_CY004677_A/BWTeal/ALB/569/1985_H3N8.PB2'
	'1989.58_36931_A/Mall/ALB/20/89.PB2'
	'1987.800_CY019204_A/Pin/Ohio/339/1987_H3N8.PB2'
	'1988.678_CY004687_A/Mall/ALB/394/1988_H3N3.PB2'
	'1988.784_CY012839_A/Pin/Ohio/294/1988_H6N2.PB2'
	'1990.584_CY004241_A/Mall/ALB/191/1990_H6N3.PB2'
	'1990.592_CY004233_A/Mall/ALB/155/1990_H6N3.PB2'
	'1990.660_CY004249_A/Mall/ALB/253/1990_H6N3.PB2'
	'1987.811_CY016147_A/Pin/Ohio/454/1987_H3N8.PB2'
	'1989.800_CY017788_A/Mall/Ohio/99/1989_H10N7.PB2'
	'1992.918_CY004257_A/Mall/ALB/199/1992_H6N5.PB2'
	'1993.63_36967_A/Mall/ALB/54/93.PB2'
	'1994.39_36984_A/RUDDY_TURNSTONE/DE/158/94.PB2'
	'1994.39_36985_A/RUDDY_TURNSTONE/DE/167/94.PB2'
	'1994.39_36975_A/RUDDY_TURNSTONE/DE/81/94.PB2'
	'1994.39_37199_A/SHOREBIRD/DE/286/94.PB2'
	'1994.39_36976_A/RUDDY_TURNSTONE/DE/86/94.PB2'
	'1994.39_36989_A/RUDDY_TURNSTONE/DE/180/94.PB2'
	'1986.65_36930_A/Mall/ALB/782/86.PB2'
	'1991.65_36961_A/Mall/ALB/129/91.PB2'
	'1991.60_36950_A/Mall/ALB/60/91.PB2'
	'1985.408_CY003870_A/laughing_gull/New_Jersey/75/1985_H2N9.PB2'
	'1985.641_CY004669_A/Mall/ALB/525/1985_H3N8.PB2'
	'1986.65_36929_A/Mall/ALB/772/86.PB2'
	'1985.622_CY005057_A/GWTeal/ALB/228/1985_H7N3.PB2'
	'1997.833_CY004386_A/Mall/Alberta/52/1997_H12N5.PB2'
	'1995.61_37208_A/LESSER_SCAUP/ALB/206/95.PB2'
	'1991.61_36955_A/Pin/ALB/105/91.PB2'
	'1986.362_CY003929_A/laughing_gull/New_Jersey/798/1986_H2N7.PB2'
	'1986.36_36903_A/LAUGHING_GULL/NJ/798/86.PB2'
	'1986.416_CY014602_A/herring_gull/Delaware/471/1986_H2N7.PB2'
;
end;
begin trees;
	tree TREE1 = [&R] ((((((('1985.044_CY014813_A/Mall/Tennessee/11457/1985_H11N9.PB2'[&PB2.branchRates.CP1+2_median=9.464521922442589E-4,height_95%_HPD={25.55299999999987,25.552999999999898},length_range={0.8778190622821747,5.706915234739906},length_95%_HPD={1.3177305182271049,4.380150224029602},PB2.branchRates.CP1+2=0.0010794243043824106,PB2.branchRates.CP3_range={0.0019506112936395034,0.0200636260…
end;
begin figtree;
	set appearance.backgroundColorAttribute="User Selection";
	set appearance.backgroundColour=#-1;
	set appearance.branchColorAttribute="User Selection";
	set appearance.branchLineWidth=1.0;
	set appearance.foregroundColour=#-16777216;
	set appearance.selectionColour=#-2144520576;
	set branchLabels.colorAttribute="User Selection";
	set branchLabels.displayAttribute="Branch times";
	set branchLabels.fontName="Abadi MT Condensed Extra Bold";
	set branchLabels.fontSize=8;
	set branchLabels.fontStyle=0;
	set branchLabels.isShown=false;
	set branchLabels.significantDigits=4;
	set layout.expansion=0;
	set layout.layoutType="RECTILINEAR";
	set layout.zoom=0;
	set nodeBars.barWidth=4.0;
	set nodeLabels.colorAttribute="User Selection";
	set nodeLabels.displayAttribute="Node ages";
	set nodeLabels.fontName="Abadi MT Condensed Light";
	set nodeLabels.fontSize=12;
	set nodeLabels.fontStyle=0;
	set nodeLabels.isShown=false;
	set nodeLabels.significantDigits=4;
	set polarLayout.alignTipLabels=false;
	set polarLayout.angularRange=0;
	set polarLayout.rootAngle=0;
	set polarLayout.rootLength=100;
	set polarLayout.showRoot=true;
	set radialLayout.spread=0.0;
	set rectilinearLayout.alignTipLabels=false;
	set rectilinearLayout.curvature=0;
	set rectilinearLayout.rootLength=100;
	set scale.offsetAge=0.0;
	set scale.rootAge=1.0;
	set scale.scaleFactor=1.0;
	set scale.scaleRoot=false;
	set scaleAxis.automaticScale=true;
	set scaleAxis.fontSize=8.0;
	set scaleAxis.isShown=false;
	set scaleAxis.lineWidth=1.0;
	set scaleAxis.majorTicks=1.0;
	set scaleAxis.origin=0.0;
	set scaleAxis.reverseAxis=false;
	set scaleAxis.showGrid=true;
	set scaleAxis.significantDigits=4;
	set scaleBar.automaticScale=true;
	set scaleBar.fontSize=12.0;
	set scaleBar.isShown=false;
	set scaleBar.lineWidth=1.0;
	set scaleBar.scaleRange=6.0;
	set scaleBar.significantDigits=4;
	set tipLabels.colorAttribute="User Selection";
	set tipLabels.displayAttribute="Names";
	set tipLabels.fontName="Abadi MT Condensed Light";
	set tipLabels.fontSize=12;
	set tipLabels.fontStyle=0;
	set tipLabels.isShown=false;
	set tipLabels.significantDigits=4;
	set trees.order=false;
	set trees.orderType="increasing";
	set trees.rooting=false;
	set trees.rootingType="User Selection";
	set trees.transform=false;
	set trees.transformType="cladogram";
end;
