# Supplementary material for: Influenza A Virus Migration and Persistence in North American Wild Birds
Source: PLoS Pathog. 2013 Aug 29;9(8):e1003570. doi: 10.1371/journal.ppat.1003570 (PMC3757048; doi:10.1371/journal.ppat.1003570)
Supplement: Figure S4 — PB1 gene tree nexus file. (TREE) [file ppat.1003570.s004.tree]

#NEXUS
begin taxa;
	dimensions ntax=361;
	taxlabels
	'1985.044_CY014812_A/Mall/Tennessee/11457/1985_H11N9.PB1'
	'1986.803_CY017699_A/Mall/Ohio/30/1986_H2N1.PB1'
	'1986.849_CY021571_A/Mall/Ohio/184/1986(mixed)_Mixed.PB1'
	'1986.362_CY003893_A/sanderling/New_Jersey/766/1986_H2N7.PB1'
	'1986.759_CY014863_A/Mall/New_York/180/1986_H4N9.PB1'
	'1988.790_CY016425_A/Mall/Ohio/409/1988_H12N5.PB1'
	'1988.374_CY004560_A/herring_gull/DE/692/1988_H2N8.PB1'
	'1986.849_CY017771_A/Black_Duck/Ohio/194/1986_H11N1.PB1'
	'1987.800_CY011062_A/Mall/Ohio/275/1987_H4N2.PB1'
	'1986.63_36928_A/Mall/ALB/575/86.PB1'
	'1985.408_CY004823_A/ruddy_turnstone/New_Jersey/47/1985_H4N6.PB1'
	'1990.641_CY004902_A/BWTeal/ALB/136/1990_H4N3.PB1'
	'1987.800_CY019203_A/pintail/Ohio/339/1987_H3N8.PB1'
	'1987.811_CY021627_A/Mall/Ohio/421/1987_H7N8.PB1'
	'1988.533_CY014792_A/turkey/Minnesota/1/1988_H7N9.PB1'
	'1994.62_37204_A/Mall/ALB/193/94.PB1'
	'1991.60_36948_A/Mall/ALB/32/91.PB1'
	'1988.678_CY004686_A/Mall/ALB/394/1988_H3N3.PB1'
	'1992.918_CY005007_A/Mall/Alberta/194/1992_H8N4.PB1'
	'1993.789_CY015449_A/black_duck/Ohio/95/1993_H1N1.PB1'
	'1993.789_CY018891_A/Mall/Ohio/118/1993_H1N1.PB1'
	'1991.60_36950_A/Mall/ALB/60/91.PB1'
	'1993.918_CY004264_A/pintail/ALB/179/1993_H6N1.PB1'
	'1991.60_36954_A/PINTAIL/ALB/81/91.PB1'
	'1995.584_CY004698_A/Mall/Alberta/118/1995_H3N5.PB1'
	'1995.584_CY005230_A/Mall/ALB/5/1995_H10N1.PB1'
	'2000.372_CY005363_A/laughing_gull/Delaware/94/2000_H12N4.PB1'
	'2000.631_CY005248_A/pintail/Alberta/202/2000_H10N7.PB1'
	'2007.008_CY076235_A/GWTeal/CA/44242-906/2007_H7N3.PB1'
	'2005.715_CY095313_A/Mall/Ontario/15741/2005_H5N1.PB1'
	'2007.723_CY047702_A/American_black_duck/NwB/25182/2007_H3N6.PB1'
	'2007.745_CY041885_A/GWTeal/Minnesota/Sg-00131/2007_H3N2.PB1'
	'1994.61_37202_A/Mall/ALB/85/94.PB1'
	'1992.61_36962_A/Mall/ALB/35/92.PB1'
	'1998.595_CY004931_A/Mall/Alberta/47/98_H4N1.PB1'
	'1994.499_CY004909_A/BWTeal/ALB/293/1994_H4N6.PB1'
	'1995.584_CY004917_A/Mall/ALB/49/1995_H4N6.PB1'
	'1994.61_37203_A/Mall/ALB/142/94.PB1'
	'1993.63_36968_A/Mall/ALB/72/93.PB1'
	'1997.833_CY004385_A/Mall/Alberta/52/1997_H12N5.PB1'
	'1999.811_CY015490_A/Mall/Ohio/170/1999_H6N5.PB1'
	'1994.60_37200_A/Mall/ALB/31/94.PB1'
	'1995.60_37207_A/PINTAIL/ALB/114/95.PB1'
	'1995.59_37205_A/Mall/ALB/43/95.PB1'
	'1998.61_37231_A/Mall/ALB/242/98.PB1'
	'1991.65_36961_A/Mall/ALB/129/91.PB1'
	'1996.65_37213_A/PINTAIL/ALB/275/96.PB1'
	'1998.61_37230_A/Mall/ALB/211/98.PB1'
	'1985.408_CY003869_A/laughing_gull/New_Jersey/75/1985_H2N9.PB1'
	'1987.592_CY005001_A/Mall/Alberta/7/1987_H8N4.PB1'
	'1991.61_36957_A/Mall/ALB/109/91.PB1'
	'1991.61_36960_A/PINTAIL/ALB/118/91.PB1'
	'1992.65_36965_A/PINTAIL/ALB/232/92.PB1'
	'1992.65_36964_A/AMERICAN_WIGEON/ALB/215/92.PB1'
	'1986.65_36930_A/Mall/ALB/782/86.PB1'
	'1987.61_36913_A/Mall/ALB/140/87.PB1'
	'1989.800_CY012822_A/Mall/Ohio/97/1989_H4N2.PB1'
	'1989.800_CY016178_A/GWTeal/Ohio/59/1989_H6N8.PB1'
	'1989.800_CY020851_A/pintail/Ohio/73/1989_H6N2.PB1'
	'1991.61_36955_A/PINTAIL/ALB/105/91.PB1'
	'1990.66_36944_A/Mall/ALB/220/90.PB1'
	'1985.622_CY005056_A/GWTeal/ALB/228/1985_H7N3.PB1'
	'1985.636_CY005063_A/Mall/Alberta/435/1985_H7N3.PB1'
	'1986.849_CY018883_A/GWTeal/Ohio/175/1986_H2N1.PB1'
	'1991.61_36959_A/Mall/ALB/115/91.PB1'
	'1985.655_CY004859_A/pintail_duck/ALB/623/1985_H4N6.PB1'
	'1987.61_36911_A/PINTAIL_DUCK/ALB/128/87.PB1'
	'1989.800_CY017787_A/Mall/Ohio/99/1989_H10N7.PB1'
	'1989.800_CY081298_A/Mall/Ohio/65/1989_mixed.PB1'
	'1989.800_CY089563_A/Mall/Ohio/42/1989_H10N6.PB1'
	'1991.652_CY005356_A/GWTeal/ALB/199/1991_H12N5.PB1'
	'1992.918_CY004544_A/BWTeal/Alberta/141/1992_H1N1.PB1'
	'1989.67_36933_A/Mall/ALB/195/89.PB1'
	'1989.64_36932_A/BWTeal/ALBERTA/134/89.PB1'
	'1985.408_CY004411_A/ruddy_turnstone/New_Jersey/65/1985_H7N3.PB1'
	'2004.377_CY004404_A/shorebird/DE/101/2004_H5N7.PB1'
	'2004.377_CY005262_A/shorebird/DE/122/2004_H10N7.PB1'
	'2004.377_CY004982_A/shorebird/DE/75/2004_H5N7.PB1'
	'1998.795_CY018013_A/GWTeal/Ohio/203/1998_H6N2.PB1'
	'2002.633_CY020747_A/Mall/Ohio/654/2002_H3N8.PB1'
	'2006.392_CY077140_A/shorebird/Delaware/350/2006_H1N1.PB1'
	'2001.570_CY005097_A/Mall/Alberta/34/2001_H7N1.PB1'
	'2001.56_37276_A/Mall/ALBERTA/22/2001.PB1'
	'2001.56_37277_A/Mall/ALBERTA/27/2001.PB1'
	'2006.389_CY041288_A/shorebird/Delaware/133/2006_H6N8.PB1'
	'2002.658_CY020771_A/black_duck/Maryland/834/2002_H4N8.PB1'
	'2002.658_CY081240_A/black_duck/Maryland/839/2002_mixed.PB1'
	'2003.589_CY004280_A/Mall/Alberta/154/2003_H6N5.PB1'
	'2004.62_37296_A/Mall/ALBERTA/241/2004.PB1'
	'2003.59_37290_A/PINTAIL/ALBERTA/166/2003.PB1'
	'2002.485_CY020827_A/Mall/Maryland/172/2002_H6N2.PB1'
	'2002.633_CY020835_A/Mall/Ohio/648/2002_H6N2.PB1'
	'2002.633_CY020859_A/Mall/Ohio/664/2002_H6N6.PB1'
	'2002.633_CY096753_A/Mall/Ohio/669/2002_mixed.PB1'
	'2000.372_CY005370_A/ruddy_turnstone/Delaware/97/2000_H12N5.PB1'
	'2004.62_37295_A/Mall/ALBERTA/226/2004.PB1'
	'2004.62_37297_A/Mall/ALBERTA/251/2004.PB1'
	'2007.395_CY077180_A/shorebird/Delaware/554/2007_H9N1.PB1'
	'2005.38_37308_A/SHOREBIRD/DE/289/2005.PB1'
	'2003.62_37284_A/REDHEAD/ALBERTA/192/2002.PB1'
	'2002.564_CY032211_A/Mall/Maryland/350/2002_H1N1.PB1'
	'2003.411_CY005336_A/shorebird/DE/236/2003_H11N9.PB1'
	'2005.951_CY018915_A/snow_goose/Maryland/353/2005_H6N1.PB1'
	'2003.564_CY004344_A/pintail_duck/Alberta/49/2003_H12N5.PB1'
	'2009.573_CY094691_A/Mall/CA/5255/2009_H3N8.PB1'
	'2009.589_CY097123_A/Mall/Ohio/2033/2009_H4N9.PB1'
	'2009.608_CY097115_A/Mall/Ohio/1690/2009_H6N1.PB1'
	'2007.66_37377_A/REDHEAD/ALBERTA/458/2007.PB1'
	'2005.633_CY047558_A/Mall/Quebec/16334/2005_H5N3.PB1'
	'2003.60_37293_A/Mall/ALBERTA/254/2003.PB1'
	'2005.603_CY039389_A/Mall/Alberta/12017/2005_H2N3.PB1'
	'2005.663_CY047502_A/Mall/British_Columbia/07826/2005_H5N2.PB1'
	'2006.630_CY095480_A/Mall/British_Columbia/18311/2006_H5N2.PB1'
	'2007.630_CY047710_A/BWTeal/Saskatchewan/22542/2007_H5N2.PB1'
	'2008.617_CY079057_A/NPin/AK/8MP0689/2008_H8N4.PB1'
	'2008.628_CY079089_A/NPin/AK/8BM2987/2008_H8N4.PB1'
	'2008.60_37386_A/Mall/ALBERTA/270/2008.PB1'
	'1999.811_CY013869_A/GWTeal/Ohio/178/1999_H6N2.PB1'
	'2001.663_CY020891_A/Black_Duck/Ohio/415/2001_H7N3.PB1'
	'2002.38_37281_A/SHOREBIRD/DE/18/2002.PB1'
	'2005.663_CY037013_A/BWTeal/Manitoba/13436/2005_H3N8.PB1'
	'2004.372_CY004288_A/shorebird/DE/12/2004_H6N8.PB1'
	'2006.622_CY095456_A/American_black_duck/PEI/14228/2006_H3N8.PB1'
	'2008.37_37382_A/SHOREBIRD/DE/485/2008.PB1'
	'2009.912_CY097540_A/American_black_duck/Illinois/4119/2009_H8N4.PB1'
	'2009.932_CY097644_A/NPin/Missouri/319/2009_H12N5.PB1'
	'2005.488_CY081306_A/Mall/Maryland/1111/2005_H11N9.PB1'
	'2005.726_CY047574_A/GWTeal/Nova_Scotia/14687/2005_H4N6.PB1'
	'2006.633_CY047614_A/Mall/Quebec/11082/2006_H3N8.PB1'
	'2009.934_CY097604_A/Mall/Missouri/132/2009_H2N3.PB1'
	'2008.60_37388_A/Mall/ALBERTA/527/2008.PB1'
	'2006.647_CY095376_A/Mall/Quebec/11189/2006_H4N6.PB1'
	'2002.38_37282_A/SHOREBIRD/DE/53/2002.PB1'
	'1994.39_37190_A/SHOREBIRD/DE/207/94.PB1'
	'1994.39_36976_A/RUDDY_TURNSTONE/DE/86/94.PB1'
	'1994.39_37199_A/SHOREBIRD/DE/286/94.PB1'
	'1990.797_CY012806_A/Mall/Ohio/171/1990_H1N1.PB1'
	'1990.65_36943_A/BWTeal/ALB/121/90.PB1'
	'1998.38_37221_A/SHOREBIRD/DE/207/98.PB1'
	'1998.38_37220_A/RUDDY_TURNSTONE/DE/142/98.PB1'
	'1997.36_37215_A/SHOREBIRD/DE/111/97.PB1'
	'1992.918_CY004256_A/Mall/ALB/199/1992_H6N5.PB1'
	'1993.63_36967_A/Mall/ALB/54/93.PB1'
	'1991.60_36947_A/Mall/ALB/18/91.PB1'
	'1997.814_CY003966_A/BWTeal/Alberta/16/1997_H2N9.PB1'
	'1998.611_CY003982_A/Mall/Alberta/226/98_H2N3.PB1'
	'2000.601_CY005329_A/pintail/Alberta/84/2000_H11N9.PB1'
	'2005.595_CY047526_A/BWTeal/Alberta/11646/2005_H3N8.PB1'
	'2005.641_CY047494_A/Mall/British_Columbia/07706/2005_H3N8.PB1'
	'2001.570_CY004945_A/Mall/Alberta/30/2001_H4N8.PB1'
	'2003.616_CY004959_A/BWTeal/Alberta/293/2003_H4N6.PB1'
	'2003.60_37292_A/Mall/ALBERTA/237/2003.PB1'
	'2007.707_CY078271_A/GWTeal/Louisiana/Sg-00092/2007_H3N8.PB1'
	'2010.027_CY097676_A/NShov/MS/252/2010_H10N7.PB1'
	'2010.044_CY097700_A/Mall/MS/329/2010_H10N7.PB1'
	'2010.044_CY097759_A/Mall/MS/407/2010_mixed.PB1'
	'2010.044_CY097750_A/GWTeal/MS/404/2010_mixed.PB1'
	'2010.570_CY094755_A/Mall/CA/1156/2010_H4N6.PB1'
	'2010.570_CY094747_A/Mall/CA/1154/2010_mixed.PB1'
	'2010.575_CY094779_A/Mall/CA/1188/2010_H4N6.PB1'
	'2010.575_CY094763_A/Mall/CA/1210/2010_H4N6.PB1'
	'2010.578_CY094787_A/Mall/CA/1289/2010_H4N6.PB1'
	'2010.052_CY097776_A/Mall/MS/442/2010_H1N1.PB1'
	'2008.60_37387_A/Mall/ALBERTA/507/2008.PB1'
	'2002.633_CY014524_A/Mall/Ohio/657/2002_H4N6.PB1'
	'2002.685_CY053843_A/GWTeal/Ohio/960/2002_H3N8.PB1'
	'2004.669_CY018907_A/BWTeal/Ohio/658/2004_H7N3.PB1'
	'2007.707_CY064191_A/BWTeal/Louisiana/Sg-00073/2007_H10N7.PB1'
	'2005.658_CY095321_A/Mall/Ontario/15914/2005_H6N2.PB1'
	'2006.863_CY076283_A/NShov/Washington/44249-700/2006_H10N1.PB1'
	'2007.627_CY077316_A/NPin/AK/7MP0278/2007_H1N1.PB1'
	'2008.874_CY079514_A/NShov/Illinois/08OS3331/2008_H4N8.PB1'
	'2010.044_CY097692_A/GWTeal/MS/300/2010_H11N9.PB1'
	'2006.60_37341_A/Mall/ALBERTA/297/2006.PB1'
	'2007.608_CY045325_A/NPin/Saskatchewan/22910/2007_H3N2.PB1'
	'2007.660_CY076515_A/Mall/Washington/44338-014/2007_H4N6.PB1'
	'1998.61_37229_A/Mall/ALB/205/98.PB1'
	'2003.381_CY004426_A/laughing_gull/DE/5/2003_H9N1.PB1'
	'2003.38_37285_A/LAUGHING_GULL/DE/5/2003.PB1'
	'2003.38_37288_A/SHOREBIRD/DE/246/2003.PB1'
	'2001.597_CY004708_A/Mall/Alberta/156/2001_H3N8.PB1'
	'2001.60_37280_A/Mall/ALBERTA/160/2001.PB1'
	'2001.619_CY004952_A/pintail/Alberta/269/2001_H4N6.PB1'
	'2005.611_CY015498_A/Mall/AK/256/2005_H3N8.PB1'
	'2006.641_CY076243_A/NPin/Oregon/44249-559/2006_H3N8.PB1'
	'2006.921_CY075963_A/NShov/CA/44241-862/2006_H11N9.PB1'
	'2007.625_CY076051_A/teal/Oregon/44336-130/2007_H3N8.PB1'
	'2009.852_CY097072_A/common_goldeneye/Iowa/3192/2009_H11N9.PB1'
	'2007.685_CY078969_A/NShov/AK/7MP0953/2007_H3N8.PB1'
	'2008.612_CY080167_A/Mall/AK/8BM2312/2008_H3N8.PB1'
	'2007.647_CY047694_A/Mall/Manitoba/23912/2007_H4N7.PB1'
	'2002.586_CY003990_A/Mall/Alberta/149/2002_H2N4.PB1'
	'2008.809_CY093645_A/Mall/CA/8462/2008_H6N1.PB1'
	'2008.847_CY093971_A/greater_white-fronted_goose/CA/6548/2008_H6N1.PB1'
	'2009.64_37392_A/Mall/Alberta/421/2009.PB1'
	'2005.926_CY045357_A/GWTeal/CA/K218/2005_H4N6.PB1'
	'2007.682_CY095488_A/Mall/Ontario/26078/2007_H5N1.PB1'
	'2008.951_CY094467_A/GWTeal/CA/11275/2008_H7N3.PB1'
	'2009.049_CY094579_A/GWTeal/CA/1841/2009_H7N3.PB1'
	'2007.904_CY076163_A/WGrebe/Washington/20569-004/2007_H1N2.PB1'
	'2010.047_CY097768_A/Mall/MS/413/2010_H1N1.PB1'
	'2008.820_CY079474_A/GWTeal/Illinois/08OS2713/2008_H10N7.PB1'
	'2010.033_CY097149_A/NShov/MS/236/2010_H10N7.PB1'
	'2006.562_CY045397_A/pintail/Alberta/21/2006_H1N1.PB1'
	'2010.047_CY097740_A/NShov/MS/397/2010_H1N3.PB1'
	'2006.786_CY076179_A/Mall/Oregon/44221-105/2006_H3N6.PB1'
	'2004.62_37294_A/Mall/ALBERTA/192/2004.PB1'
	'2007.707_CY064231_A/BWTeal/Texas/Sg-00079/2007_H3N8.PB1'
	'2007.710_CY078088_A/BWTeal/Texas/Sg-00159/2007_H4N8.PB1'
	'2008.817_CY079450_A/Mall/Illinois/08OS2315/2008_H4N6.PB1'
	'2005.564_CY075931_A/common_murre/Oregon/19497-004/2005_H9N5.PB1'
	'2009.025_CY079314_A/GWTeal/MS/09OS046/2009_H7N7.PB1'
	'2010.589_CY094771_A/Mall/CA/1305/2010_H10N7.PB1'
	'2010.597_CY094795_A/Mall/CA/1353/2010_H10N7.PB1'
	'2009.795_CY097201_A/GWTeal/Illinois/3054/2009_H1N2.PB1'
	'2009.066_CY079410_A/American_coot/MS/09OS615/2009_H10N3.PB1'
	'2010.038_CY097684_A/GWTeal/MS/285/2010_H3N8.PB1'
	'2010.047_CY097724_A/Mall/MS/386/2010_H3N8.PB1'
	'2010.044_CY097708_A/Mall/MS/354/2010_H3N8.PB1'
	'2010.047_CY097732_A/Mall/MS/390/2010_H3N8.PB1'
	'2010.044_CY097716_A/Mall/MS/360/2010_H3N8.PB1'
	'2009.855_CY097091_A/Mall/Iowa/3205/2009_mixed.PB1'
	'2009.929_CY097275_A/Mall/Wisconsin/4218/2009_H12N5.PB1'
	'2005.633_CY017755_A/Mall/AK/708/2005_H8N4.PB1'
	'2006.411_HM059961_A/thick-billed_murre/AK/44088-059/2006_H11N9.PB1'
	'2006.734_HM059955_A/glaucous_gull/AK/44199-104/2006_H13N9.PB1'
	'2007.589_CY063927_A/BWTeal/Minnesota/Sg-00036/2007_H4N6.PB1'
	'2007.638_CY047686_A/GWTeal/Manitoba/23884/2007_H4N6.PB1'
	'2009.795_CY097460_A/GWTeal/Wisconsin/2530/2009_H6N2.PB1'
	'2005.827_CY043814_A/ring-necked_duck/CA/K90/2005_H6N8.PB1'
	'2009.507_CY078785_A/Mall/AK/9BM1962/2009_H4N6.PB1'
	'2009.512_CY078801_A/Mall/AK/9BM1967/2009_H4N6.PB1'
	'2006.732_HM059958_A/glaucous_gull/AK/44201-161/2006_H3N8.PB1'
	'2007.767_CY032702_A/American_wigeon/CA/HKWF371/2007_H6N5.PB1'
	'2006.614_CY078537_A/NPin/AK/6MP0814/2006_H3N8.PB1'
	'2009.63_37390_A/NPin/Alberta/8/2009.PB1'
	'2007.677_CY044014_A/NShov/AK/7MP1606/2007_H3N8.PB1'
	'1997.57_37216_A/BWTeal/ALB/16/97.PB1'
	'2003.600_CY004358_A/Mall/Alberta/209/2003_H10N7.PB1'
	'2000.37_37272_A/SHOREBIRD/DE/277/2000.PB1'
	'2000.634_CY005255_A/Mall/Alberta/208/2000_H10N7.PB1'
	'2006.712_CY095440_A/American_black_duck/NwB/19392/2006_H4N8.PB1'
	'2008.801_CY079572_A/Mall/Wisconsin/08OS2254/2008_mixed.PB1'
	'2008.803_CY079346_A/GWTeal/Wisconsin/08OS2292/2008_H3N2.PB1'
	'2008.803_CY079354_A/gadwall/Wisconsin/08OS2293/2008_H3N2.PB1'
	'2007.389_CY036781_A/ruddy_turnstone/Delaware_Bay/108/2007_H7N3.PB1'
	'2007.625_CY076043_A/GWTeal/Oregon/44336-124/2007_H3N8.PB1'
	'2006.751_CY045373_A/Mall/Washington/20010-002/2006_H3N8.PB1'
	'2008.740_CY080189_A/NPin/AK/8BM3739R1/2008_H8N4.PB1'
	'2008.951_CY093677_A/Mall/CA/10125/2008_H11N9.PB1'
	'2007.353_CY035781_A/least_sandpiper/AK/2/2007_H4N8.PB1'
	'1998.38_37225_A/RUDDY_TURNSTONE/DE/250/98.PB1'
	'2001.57_37278_A/Mall/ALBERTA/35/2001.PB1'
	'1998.60_37227_A/Mall/ALB/167/98.PB1'
	'1998.60_37228_A/Mall/ALB/169/98.PB1'
	'2002.633_CY020731_A/Mall/Ohio/667/2002_H4N6.PB1'
	'2002.685_CY011034_A/BWTeal/Ohio/926/2002_H3N8.PB1'
	'1995.61_37208_A/LESSER_SCAUP/ALB/206/95.PB1'
	'1997.59_37217_A/MAL/ALB/114/97.PB1'
	'1997.59_37218_A/MAL/ALB/117/97.PB1'
	'2003.38_37287_A/SHOREBIRD/DE/127/2003.PB1'
	'2003.38_37289_A/SHOREBIRD/DE/283/2003.PB1'
	'1998.795_CY020875_A/Mall/Ohio/217/1998_H6N8.PB1'
	'1996.37_37209_A/SHOREBIRD/DE/31/96.PB1'
	'2002.619_CY020819_A/Mall/Maryland/470/2002_H6N2.PB1'
	'2002.655_CY016617_A/Mall/Maryland/789/2002_H5N2.PB1'
	'1996.37_37210_A/RUDDY_TURNSTONE/DE/135/96.PB1'
	'1999.792_CY012830_A/Mall/Ohio/56/1999_H1N1.PB1'
	'1999.792_CY017731_A/pintail/Ohio/25/1999_H1N1.PB1'
	'1999.811_CY016961_A/Mall/Ohio/66/1999_H1N1.PB1'
	'1999.811_CY017723_A/GWTeal/Ohio/72/1999_H1N1.PB1'
	'1999.792_CY018005_A/BWTeal/Ohio/31/1999_H3N2.PB1'
	'1994.39_36980_A/RUDDY_TURNSTONE/DE/123/94.PB1'
	'1991.60_36953_A/Mall/ALB/64/91.PB1'
	'1991.60_36952_A/Mall/ALB/62/91.PB1'
	'1991.60_36951_A/Mall/ALB/61/91.PB1'
	'1991.60_36946_A/Mall/ALB/12/91.PB1'
	'1998.036_CY016194_A/Mall/Ohio/322/1998_H7N3.PB1'
	'2004.377_CY004449_A/shorebird/DE/68/2004_H13N9.PB1'
	'1999.397_CY014894_A/duck/New_York/16873/1999_H6N2.PB1'
	'1994.39_36984_A/RUDDY_TURNSTONE/DE/158/94.PB1'
	'1994.39_36975_A/RUDDY_TURNSTONE/DE/81/94.PB1'
	'1994.39_36985_A/RUDDY_TURNSTONE/DE/167/94.PB1'
	'1994.39_36989_A/RUDDY_TURNSTONE/DE/180/94.PB1'
	'1998.795_CY015482_A/Mall/Ohio/249/1998_H6N1.PB1'
	'1998.38_37226_A/RUDDY_TURNSTONE/DE/267/98.PB1'
	'1998.38_37224_A/SHOREBIRD/DE/239/98.PB1'
	'1998.38_37222_A/SHOREBIRD/DE/210/98.PB1'
	'1998.38_37219_A/SHOREBIRD/DE/11/98.PB1'
	'1999.58_37268_A/PINTAIL/ALBERTA/37/99.PB1'
	'1999.60_37269_A/Mall/ALBERTA/199/99.PB1'
	'1993.918_CY005090_A/pintail/Alberta/129/1993_H10N7.PB1'
	'1993.63_36969_A/PINTAIL/ALB/129/93.PB1'
	'1996.65_37214_A/Mall/ALB/296/96.PB1'
	'1998.611_CY004513_A/Mall/ALB/201/1998_H1N1.PB1'
	'1993.64_36970_A/Mall/ALB/192/93.PB1'
	'1999.61_37271_A/Mall/ALBERTA/235/99.PB1'
	'2002.625_CY004552_A/pintail_duck/Alberta/210/2002_H1N1.PB1'
	'2003.60_37291_A/Mall/ALBERTA/233/2003.PB1'
	'2002.660_CY011118_A/Mall/Maryland/881/2002_H6N2.PB1'
	'2003.584_CY003998_A/Mall/Alberta/79/2003_H2N3.PB1'
	'1985.630_CY003885_A/Mall/Alberta/376/1985_H2N3.PB1'
	'1988.790_CY011254_A/wigeon/Ohio/379/1988_H5N2.PB1'
	'1989.800_CY020931_A/Mall/Ohio/122/1989_H10N7.PB1'
	'1989.318_CY005084_A/red_knot/NJ/325/1989_H7N7.PB1'
	'1985.630_CY014554_A/Mall/Alberta/331/1985_H3N6.PB1'
	'1986.690_CY005426_A/sanderling/Delaware/1258/1986_H6N6.PB1'
	'1988.675_CY005146_A/Mall/Alberta/321/1988_H9N2.PB1'
	'1990.584_CY004240_A/Mall/ALB/191/1990_H6N3.PB1'
	'1990.660_CY004248_A/Mall/ALB/253/1990_H6N3.PB1'
	'1990.592_CY004232_A/Mall/ALB/155/1990_H6N3.PB1'
	'1986.803_CY020723_A/Mall/Ohio/48/1986_H3N2.PB1'
	'1986.819_CY016170_A/GWTeal/Ohio/86/1986_H6N2.PB1'
	'1986.852_CY021619_A/Black_Duck/Ohio/239/1986_H11N9.PB1'
	'1985.641_CY004668_A/Mall/ALB/525/1985_H3N8.PB1'
	'1987.652_CY004529_A/Mall/ALB/294/1987_H6N2.PB1'
	'1988.675_CY003935_A/Mall/Alberta/323/1988_H2N1.PB1'
	'1988.67_36924_A/Mall/ALB/323/88.PB1'
	'1988.41_36922_A/RUDDY_TURNSTONE/DE/2373/88.PB1'
	'1988.41_36921_A/RUDDY_TURNSTONE/DE/2368/88.PB1'
	'1988.675_CY004537_A/Mall/Alberta/322/1988_H1N1.PB1'
	'1986.65_36929_A/Mall/ALB/772/86.PB1'
	'1985.616_CY004208_A/Mall/ALB/76/1985_H6N3.PB1'
	'1985.641_CY004676_A/BWTeal/ALB/569/1985_H3N8.PB1'
	'1988.675_CY003942_A/Mall/Alberta/353/1988_H2N3.PB1'
	'1991.605_CY005152_A/Mall/Alberta/11/1991_H9N2.PB1'
	'1991.652_CY005310_A/Mall/ALB/124/1991_H11N2.PB1'
	'1991.605_CY005159_A/Mall/Alberta/17/1991_H9N2.PB1'
	'1986.362_CY003928_A/laughing_gull/New_Jersey/798/1986_H2N7.PB1'
	'1986.36_36903_A/LAUGHING_GULL/NJ/798/86.PB1'
	'1986.416_CY005381_A/herring_gull/Delaware/471/1986_H2N7.PB1'
	'1987.38_36907_A/RUDDY_TURNSTONE/DE/2795/87.PB1'
	'1987.447_CY005070_A/laughing_gull/DE/2838/1987_H13N2.PB1'
	'1989.307_CY004100_A/laughing_gull/NJ/276/1989_H6N8.PB1'
	'1987.403_CY005132_A/ruddy_turnstone/DE/2731/1987_H9N1.PB1'
	'1987.419_CY005119_A/ruddy_turnstone/DE/2576/1987_H9N5.PB1'
	'1988.374_CY004033_A/herring_gull/DE/698/1988_H2N1.PB1'
	'1989.310_CY004397_A/herring_gull/NJ/402/1989_H5N3.PB1'
	'1991.39_36945_A/RUDDY_TURNSTONE/DE/231/91.PB1'
	'1987.38_36904_A/LAUGHING_GULL/DE/2718/87.PB1'
	'1987.38_36908_A/RUDDY_TURNSTONE/DE/2830/87.PB1'
	'1988.40_36919_A/RUDDY_TURNSTONE/VA/2297/88.PB1'
	'1988.64_36923_A/LAUGHING_GULL/DEL/2971/88.PB1'
	'1988.41_36920_A/RUDDY_TURNSTONE/DE/2354/88.PB1'
	'1987.38_36906_A/RUDDY_TURNSTONE/DE/2774/87.PB1'
	'1990.797_CY017715_A/Mall/Ohio/156/1990_H3N6.PB1'
	'1986.814_CY021579_A/Mall/Ohio/81/1986(mixed)_Mixed.PB1'
	'1987.800_CY017281_A/Mall/Ohio/265/1987_H1N9.PB1'
	'1989.58_36931_A/Mall/ALB/20/89.PB1'
	'1987.61_36912_A/BLUE-WING_TEAL/ALBERTA/130/87.PB1'
	'1986.62_36927_A/BWTeal/ALB/427/86.PB1'
	'1987.811_CY016146_A/pintail/Ohio/454/1987_H3N8.PB1'
	'1985.616_CY004192_A/Mall/ALB/10/1985_H6N2.PB1'
	'1985.616_CY004200_A/BWTeal/ALB/69/1985_H6N2.PB1'
	'1985.616_CY004224_A/shoveler/ALB/114/1985_H6N2.PB1'
	'1985.616_CY005112_A/Mall/ALB/98/1985_H6N2.PB1'
	'1985.616_CY004216_A/pintail_duck/ALB/111/1985_H6N2.PB1'
	'1987.800_CY016130_A/black_duck/Ohio/307/1987_H6N2.PB1'
	'1987.800_CY016138_A/pintail/Ohio/351/1987_H6N2.PB1'
	'1988.784_CY012838_A/pintail/Ohio/294/1988_H6N2.PB1'
	'1988.784_CY017707_A/Mall/Ohio/324/1988_H4N6.PB1'
;
end;
begin trees;
	tree TREE1 = [&R] (((('1985.044_CY014812_A/Mall/Tennessee/11457/1985_H11N9.PB1'[&height_95%_HPD={25.55299999999987,25.552999999999898},length_range={0.7595145683365132,5.314107702558154},length_95%_HPD={0.950178366450789,3.8336252173101},PB1.branchRates.CP3_range={0.0022650720449656756,0.01674546168882755},height_range={25.552999999999862,25.552999999999912},location="Q",PB1.branchRates.CP3_95%_H…
end;
begin figtree;
	set appearance.backgroundColorAttribute="User Selection";
	set appearance.backgroundColour=#-1;
	set appearance.branchColorAttribute="User Selection";
	set appearance.branchLineWidth=1.0;
	set appearance.foregroundColour=#-16777216;
	set appearance.selectionColour=#-2144520576;
	set branchLabels.colorAttribute="User Selection";
	set branchLabels.displayAttribute="Branch times";
	set branchLabels.fontName="Abadi MT Condensed Extra Bold";
	set branchLabels.fontSize=8;
	set branchLabels.fontStyle=0;
	set branchLabels.isShown=false;
	set branchLabels.significantDigits=4;
	set layout.expansion=0;
	set layout.layoutType="RECTILINEAR";
	set layout.zoom=0;
	set nodeBars.barWidth=4.0;
	set nodeLabels.colorAttribute="User Selection";
	set nodeLabels.displayAttribute="Node ages";
	set nodeLabels.fontName="Abadi MT Condensed Light";
	set nodeLabels.fontSize=12;
	set nodeLabels.fontStyle=0;
	set nodeLabels.isShown=false;
	set nodeLabels.significantDigits=4;
	set polarLayout.alignTipLabels=false;
	set polarLayout.angularRange=0;
	set polarLayout.rootAngle=0;
	set polarLayout.rootLength=100;
	set polarLayout.showRoot=true;
	set radialLayout.spread=0.0;
	set rectilinearLayout.alignTipLabels=false;
	set rectilinearLayout.curvature=0;
	set rectilinearLayout.rootLength=100;
	set scale.offsetAge=0.0;
	set scale.rootAge=1.0;
	set scale.scaleFactor=1.0;
	set scale.scaleRoot=false;
	set scaleAxis.automaticScale=true;
	set scaleAxis.fontSize=8.0;
	set scaleAxis.isShown=false;
	set scaleAxis.lineWidth=1.0;
	set scaleAxis.majorTicks=1.0;
	set scaleAxis.origin=0.0;
	set scaleAxis.reverseAxis=false;
	set scaleAxis.showGrid=true;
	set scaleAxis.significantDigits=4;
	set scaleBar.automaticScale=true;
	set scaleBar.fontSize=12.0;
	set scaleBar.isShown=false;
	set scaleBar.lineWidth=1.0;
	set scaleBar.scaleRange=5.0;
	set scaleBar.significantDigits=4;
	set tipLabels.colorAttribute="User Selection";
	set tipLabels.displayAttribute="Names";
	set tipLabels.fontName="Abadi MT Condensed Light";
	set tipLabels.fontSize=12;
	set tipLabels.fontStyle=0;
	set tipLabels.isShown=false;
	set tipLabels.significantDigits=4;
	set trees.order=false;
	set trees.orderType="increasing";
	set trees.rooting=false;
	set trees.rootingType="User Selection";
	set trees.transform=false;
	set trees.transformType="cladogram";
end;
