# Supplementary material for: Influenza A Virus Migration and Persistence in North American Wild Birds
Source: PLoS Pathog. 2013 Aug 29;9(8):e1003570. doi: 10.1371/journal.ppat.1003570 (PMC3757048; doi:10.1371/journal.ppat.1003570)
Supplement: Figure S5 — PA gene tree nexus file. (TREE) [file ppat.1003570.s005.tree]

#NEXUS
begin taxa;
	dimensions ntax=368;
	taxlabels
	'2009.912_CY097539_A/AmBDk/Illinois/4119/2009_H8N4.PA'
	'2008.951_CY094466_A/GWTeal/CA/11275/2008_H7N3.PA'
	'2009.795_CY097459_A/GWTeal/Wisconsin/2530/2009_H6N2.PA'
	'2010.047_CY097767_A/Mall/Mississippi/413/2010_H1N1.PA'
	'2008.817_CY079449_A/Mall/Illinois/08OS2315/2008_H4N6.PA'
	'2007.710_CY078087_A/BWTeal/Texas/Sg-00159/2007_H4N8.PA'
	'2007.638_CY047685_A/GWTeal/Manitoba/23884/2007_H4N6.PA'
	'2007.707_CY064190_A/BWTeal/Louisiana/Sg-00073/2007_H10N7.PA'
	'2008.847_CY093970_A/greater_white-fronted_goose/CA/6548/2008_H6N1.PA'
	'2008.809_CY093644_A/Mall/CA/8462/2008_H6N1.PA'
	'2009.929_CY097274_A/Mall/Wisconsin/4218/2009_H12N5.PA'
	'2008.617_CY079056_A/NPin/AK/8MP0689/2008_H8N4.PA'
	'2007.627_CY077315_A/NPin/AK/7MP0278/2007_H1N1.PA'
	'2010.027_CY097675_A/NShov/Mississippi/252/2010_H10N7.PA'
	'2007.008_CY076234_A/GWTeal/CA/44242-906/2007_H7N3.PA'
	'2006.786_CY076178_A/Mall/Oregon/44221-105/2006_H3N6.PA'
	'2007.353_CY035782_A/least_sandpiper/AK/2/2007_H4N8.PA'
	'2008.612_CY080166_A/Mall/AK/8BM2312/2008_H3N8.PA'
	'2009.63_37390_A/NPin/Alberta/8/2009.PA'
	'2009.025_CY079313_A/GWTeal/Mississippi/09OS046/2009_H7N7.PA'
	'2009.573_CY094690_A/Mall/CA/5255/2009_H3N8.PA'
	'2009.855_CY097090_A/Mall/Iowa/3205/2009_mixed.PA'
	'2007.677_CY044013_A/NShov/AK/7MP1606/2007_H3N8.PA'
	'2003.584_CY003997_A/Mall/Alberta/79/2003_H2N3.PA'
	'2003.600_CY004357_A/Mall/Alberta/209/2003_H10N7.PA'
	'2003.60_37291_A/Mall/ALBERTA/233/2003.PA'
	'2003.38_37288_A/SHOREBIRD/DE/246/2003.PA'
	'1997.814_CY003965_A/BWTeal/Alberta/16/1997_H2N9.PA'
	'2008.803_CY079345_A/GWTeal/Wisconsin/08OS2292/2008_H3N2.PA'
	'2008.803_CY079353_A/gadwall/Wisconsin/08OS2293/2008_H3N2.PA'
	'2007.682_CY095487_A/Mall/Ontario/26078/2007_H5N1.PA'
	'2005.827_CY043813_A/ring-necked_duck/CA/K90/2005_H6N8.PA'
	'2005.564_CY075930_A/common_murre/Oregon/19497-004/2005_H9N5.PA'
	'2010.052_CY097775_A/Mall/Mississippi/442/2010_H1N1.PA'
	'2008.60_37388_A/Mall/ALBERTA/527/2008.PA'
	'2008.60_37386_A/Mall/ALBERTA/270/2008.PA'
	'2009.589_CY097122_A/Mall/Ohio/2033/2009_H4N9.PA'
	'2004.377_CY005261_A/shorebird/DE/122/2004_H10N7.PA'
	'2007.630_CY047709_A/BWTeal/Saskatchewan/22542/2007_H5N2.PA'
	'2006.630_CY095479_A/Mall/British_Columbia/18311/2006_H5N2.PA'
	'1997.57_37216_A/BWTeal/ALB/16/97.PA'
	'2006.622_CY095455_A/AmBDk/Prince_Edward_Island/14228/2006_H3N8.PA'
	'2008.951_CY093676_A/Mall/CA/10125/2008_H11N9.PA'
	'2007.660_CY076514_A/Mall/Washington/44338-014/2007_H4N6.PA'
	'2002.685_CY011033_A/BWTeal/Ohio/926/2002_H3N8.PA'
	'2008.874_CY079513_A/NShov/Illinois/08OS3331/2008_H4N8.PA'
	'2004.62_37294_A/Mall/ALBERTA/192/2004.PA'
	'2004.62_37295_A/Mall/ALBERTA/226/2004.PA'
	'2004.62_37297_A/Mall/ALBERTA/251/2004.PA'
	'2000.372_CY005362_A/laughing_gull/Delaware/94/2000_H12N4.PA'
	'2001.663_CY020890_A/BDk/Ohio/415/2001_H7N3.PA'
	'1999.58_37268_A/Pin/ALBERTA/37/99.PA'
	'1999.60_37269_A/Mall/ALBERTA/199/99.PA'
	'2006.734_HM059967_A/glaucous_gull/AK/44199-104/2006_H13N9.PA'
	'2006.411_HM059984_A/thick-billed_murre/AK/44088-059/2006_H11N9.PA'
	'2006.614_CY078536_A/NPin/AK/6MP0814/2006_H3N8.PA'
	'1998.61_37230_A/Mall/ALB/211/98.PA'
	'1999.811_CY017722_A/GWTeal/Ohio/72/1999_H1N1.PA'
	'1999.792_CY012829_A/Mall/Ohio/56/1999_H1N1.PA'
	'1999.792_CY017730_A/Pin/Ohio/25/1999_H1N1.PA'
	'1999.811_CY016960_A/Mall/Ohio/66/1999_H1N1.PA'
	'2000.634_CY005254_A/Mall/Alberta/208/2000_H10N7.PA'
	'2000.631_CY005247_A/Pin/Alberta/202/2000_H10N7.PA'
	'2006.647_CY095375_A/Mall/Quebec/11189/2006_H4N6.PA'
	'2002.633_CY020730_A/Mall/Ohio/667/2002_H4N6.PA'
	'2000.372_CY005369_A/RdTs/Delaware/97/2000_H12N5.PA'
	'2002.658_CY020770_A/BDk/Maryland/834/2002_H4N8.PA'
	'2002.658_CY081239_A/BDk/Maryland/839/2002_mixed.PA'
	'1985.408_CY004410_A/RdTs/New_Jersey/65/1985_H7N3.PA'
	'2004.377_CY004403_A/shorebird/DE/101/2004_H5N7.PA'
	'2004.377_CY004981_A/shorebird/DE/75/2004_H5N7.PA'
	'2005.595_CY047525_A/BWTeal/Alberta/11646/2005_H3N8.PA'
	'2005.641_CY047493_A/Mall/British_Columbia/07706/2005_H3N8.PA'
	'2005.663_CY047501_A/Mall/British_Columbia/07826/2005_H5N2.PA'
	'2009.049_CY094578_A/GWTeal/CA/1841/2009_H7N3.PA'
	'2007.904_CY076162_A/western_grebe/Washington/20569-004/2007_H1N2.PA'
	'2002.586_CY003989_A/Mall/Alberta/149/2002_H2N4.PA'
	'2002.625_CY004551_A/Pin/Alberta/210/2002_H1N1.PA'
	'1998.795_CY020874_A/Mall/Ohio/217/1998_H6N8.PA'
	'2000.37_37272_A/SHOREBIRD/DE/277/2000.PA'
	'1998.38_37226_A/RdTs/DE/267/98.PA'
	'1998.38_37222_A/SHOREBIRD/DE/210/98.PA'
	'1998.38_37221_A/SHOREBIRD/DE/207/98.PA'
	'1998.38_37219_A/SHOREBIRD/DE/11/98.PA'
	'1998.38_37224_A/SHOREBIRD/DE/239/98.PA'
	'2003.62_37284_A/REDHEAD/ALBERTA/192/2002.PA'
	'1993.370_CY015140_A/RdTs/Delaware/34/1993_H2N1.PA'
	'1994.39_36980_A/RdTs/DE/123/94.PA'
	'1994.39_37190_A/SHOREBIRD/DE/207/94.PA'
	'1994.39_36976_A/RdTs/DE/86/94.PA'
	'1993.918_CY005089_A/Pin/Alberta/129/1993_H10N7.PA'
	'1993.63_36969_A/Pin/ALB/129/93.PA'
	'1992.61_36962_A/Mall/ALB/35/92.PA'
	'1988.790_CY016424_A/Mall/Ohio/409/1988_H12N5.PA'
	'1988.675_CY003941_A/Mall/Alberta/353/1988_H2N3.PA'
	'1991.61_36955_A/Pin/ALB/105/91.PA'
	'1985.630_CY003884_A/Mall/Alberta/376/1985_H2N3.PA'
	'1991.60_36947_A/Mall/ALB/18/91.PA'
	'1990.641_CY004901_A/BWTeal/ALB/136/1990_H4N3.PA'
	'1998.611_CY003981_A/Mall/Alberta/226/98_H2N3.PA'
	'1998.61_37229_A/Mall/ALB/205/98.PA'
	'1995.59_37205_A/Mall/ALB/43/95.PA'
	'1992.918_CY005006_A/Mall/Alberta/194/1992_H8N4.PA'
	'1988.675_CY005145_A/Mall/Alberta/321/1988_H9N2.PA'
	'1992.65_36965_A/Pin/ALB/232/92.PA'
	'1992.65_36964_A/AMERICAN_WIGEON/ALB/215/92.PA'
	'1989.64_36932_A/BWTeal/ALBERTA/134/89.PA'
	'1988.678_CY004685_A/Mall/ALB/394/1988_H3N3.PA'
	'1989.800_CY089562_A/Mall/Ohio/42/1989_H10N6.PA'
	'1985.655_CY004858_A/Pin/ALB/623/1985_H4N6.PA'
	'2006.712_CY095439_A/AmBDk/New_Brunswick/19392/2006_H4N8.PA'
	'2005.726_CY047573_A/GWTeal/Nova_Scotia/14687/2005_H4N6.PA'
	'2006.392_CY077139_A/shorebird/Delaware/350/2006_H1N1.PA'
	'2006.732_HM059974_A/glaucous_gull/AK/44201-161/2006_H3N8.PA'
	'2005.603_CY039388_A/Mall/Alberta/12017/2005_H2N3.PA'
	'2009.64_37392_A/Mall/Alberta/421/2009.PA'
	'2006.751_CY045372_A/Mall/Washington/20010-002/2006_H3N8.PA'
	'2007.685_CY078968_A/NShov/AK/7MP0953/2007_H3N8.PA'
	'2010.044_CY097691_A/GWTeal/Mississippi/300/2010_H11N9.PA'
	'2005.633_CY017754_A/Mall/AK/708/2005_H8N4.PA'
	'2009.795_CY097200_A/GWTeal/Illinois/3054/2009_H1N2.PA'
	'2010.589_CY094770_A/Mall/CA/1305/2010_H10N7.PA'
	'2010.597_CY094794_A/Mall/CA/1353/2010_H10N7.PA'
	'2003.616_CY004958_A/BWTeal/Alberta/293/2003_H4N6.PA'
	'2003.59_37290_A/Pin/ALBERTA/166/2003.PA'
	'2003.60_37293_A/Mall/ALBERTA/254/2003.PA'
	'2009.934_CY097603_A/Mall/Missouri/132/2009_H2N3.PA'
	'2001.619_CY004951_A/Pin/Alberta/269/2001_H4N6.PA'
	'1999.61_37271_A/Mall/ALBERTA/235/99.PA'
	'2001.57_37278_A/Mall/ALBERTA/35/2001.PA'
	'2000.601_CY005328_A/Pin/Alberta/84/2000_H11N9.PA'
	'2004.372_CY004287_A/shorebird/DE/12/2004_H6N8.PA'
	'1997.833_CY004384_A/Mall/Alberta/52/1997_H12N5.PA'
	'1998.595_CY004930_A/Mall/Alberta/47/98_H4N1.PA'
	'1997.59_37217_A/MAL/ALB/114/97.PA'
	'1997.59_37218_A/MAL/ALB/117/97.PA'
	'1998.60_37227_A/Mall/ALB/167/98.PA'
	'1998.60_37228_A/Mall/ALB/169/98.PA'
	'1995.61_37208_A/LESSER_SCAUP/ALB/206/95.PA'
	'1994.62_37204_A/Mall/ALB/193/94.PA'
	'1996.37_37210_A/RdTs/DE/135/96.PA'
	'1994.61_37203_A/Mall/ALB/142/94.PA'
	'1998.38_37225_A/RdTs/DE/250/98.PA'
	'1998.38_37220_A/RdTs/DE/142/98.PA'
	'1997.36_37215_A/SHOREBIRD/DE/111/97.PA'
	'1992.918_CY004543_A/BWTeal/Alberta/141/1992_H1N1.PA'
	'2007.718_CY033793_A/Mall/South_Dakota/Sg-00127/2007_H3N2.PA'
	'2007.718_CY033792_A/NPin/South_Dakota/Sg-00126/2007_H3N2.PA'
	'1994.61_37202_A/Mall/ALB/85/94.PA'
	'1986.690_CY005425_A/sanderling/Delaware/1258/1986_H6N6.PA'
	'1986.65_36930_A/Mall/ALB/782/86.PA'
	'1987.811_CY016145_A/Pin/Ohio/454/1987_H3N8.PA'
	'1985.622_CY005055_A/GWTeal/ALB/228/1985_H7N3.PA'
	'1985.636_CY005062_A/Mall/Alberta/435/1985_H7N3.PA'
	'1991.65_36961_A/Mall/ALB/129/91.PA'
	'1991.39_36945_A/RdTs/DE/231/91.PA'
	'1988.675_CY003934_A/Mall/Alberta/323/1988_H2N1.PA'
	'1988.67_36924_A/Mall/ALB/323/88.PA'
	'1990.40_36937_A/HERRING_GULL/NJ/159/90.PA'
	'1985.616_CY004207_A/Mall/ALB/76/1985_H6N3.PA'
	'1986.65_36929_A/Mall/ALB/772/86.PA'
	'1986.62_36927_A/BWTeal/ALB/427/86.PA'
	'1985.641_CY004675_A/BWTeal/ALB/569/1985_H3N8.PA'
	'1985.641_CY004667_A/Mall/ALB/525/1985_H3N8.PA'
	'1991.652_CY005309_A/Mall/ALB/124/1991_H11N2.PA'
	'1991.605_CY005151_A/Mall/Alberta/11/1991_H9N2.PA'
	'1991.605_CY005158_A/Mall/Alberta/17/1991_H9N2.PA'
	'1987.592_CY005000_A/Mall/Alberta/7/1987_H8N4.PA'
	'1987.61_36912_A/BLUE-WING_TEAL/ALBERTA/130/87.PA'
	'1989.67_36933_A/Mall/ALB/195/89.PA'
	'2007.723_CY047701_A/AmBDk/New_Brunswick/25182/2007_H3N6.PA'
	'2007.589_CY063926_A/BWTeal/Minnesota/Sg-00036/2007_H4N6.PA'
	'2007.608_CY045324_A/NPin/Saskatchewan/22910/2007_H3N2.PA'
	'2009.066_CY079409_A/American_coot/Mississippi/09OS615/2009_H10N3.PA'
	'2010.038_CY097683_A/GWTeal/Mississippi/285/2010_H3N8.PA'
	'2010.044_CY097707_A/Mall/Mississippi/354/2010_H3N8.PA'
	'2010.044_CY097715_A/Mall/Mississippi/360/2010_H3N8.PA'
	'2010.047_CY097731_A/Mall/Mississippi/390/2010_H3N8.PA'
	'2010.047_CY097723_A/Mall/Mississippi/386/2010_H3N8.PA'
	'2010.044_CY097758_A/Mall/Mississippi/407/2010_mixed.PA'
	'2007.767_CY032703_A/American_wigeon/CA/HKWF371/2007_H6N5.PA'
	'2010.044_CY097749_A/GWTeal/Mississippi/404/2010_mixed.PA'
	'2009.932_CY097643_A/NPin/Missouri/319/2009_H12N5.PA'
	'2008.628_CY079088_A/NPin/AK/8BM2987/2008_H8N4.PA'
	'2006.641_CY076242_A/NPin/Oregon/44249-559/2006_H3N8.PA'
	'2007.707_CY064230_A/BWTeal/Texas/Sg-00079/2007_H3N8.PA'
	'2007.707_CY078270_A/GWTeal/Louisiana/Sg-00092/2007_H3N8.PA'
	'2007.647_CY047693_A/Mall/Manitoba/23912/2007_H4N7.PA'
	'2006.863_CY076282_A/NShov/Washington/44249-700/2006_H10N1.PA'
	'2008.820_CY079473_A/GWTeal/Illinois/08OS2713/2008_H10N7.PA'
	'2010.044_CY097699_A/Mall/Mississippi/329/2010_H10N7.PA'
	'2010.047_CY097739_A/NShov/Mississippi/397/2010_H1N3.PA'
	'2005.951_CY018914_A/snow_goose/Maryland/353/2005_H6N1.PA'
	'2001.597_CY004707_A/Mall/Alberta/156/2001_H3N8.PA'
	'2001.60_37280_A/Mall/ALBERTA/160/2001.PA'
	'2005.663_CY037012_A/BWTeal/Manitoba/13436/2005_H3N8.PA'
	'2007.745_CY041886_A/GWTeal/Minnesota/Sg-00131/2007_H3N2.PA'
	'2005.926_CY045356_A/GWTeal/CA/K218/2005_H4N6.PA'
	'2006.562_CY045396_A/Pin/Alberta/21/2006_H1N1.PA'
	'2007.66_37377_A/REDHEAD/ALBERTA/458/2007.PA'
	'2006.60_37341_A/Mall/ALBERTA/297/2006.PA'
	'2008.60_37387_A/Mall/ALBERTA/507/2008.PA'
	'2004.669_CY018906_A/BWTeal/Ohio/658/2004_H7N3.PA'
	'2009.852_CY097071_A/common_goldeneye/Iowa/3192/2009_H11N9.PA'
	'2006.633_CY047613_A/Mall/Quebec/11082/2006_H3N8.PA'
	'2007.389_CY036780_A/RdTs/Delaware_Bay/108/2007_H7N3.PA'
	'2001.570_CY014589_A/Mall/Alberta/34/2001_H7N1.PA'
	'2001.56_37276_A/Mall/ALBERTA/22/2001.PA'
	'2001.56_37277_A/Mall/ALBERTA/27/2001.PA'
	'2003.564_CY004343_A/Pin/Alberta/49/2003_H12N5.PA'
	'1998.611_CY004512_A/Mall/ALB/201/1998_H1N1.PA'
	'2002.485_CY020826_A/Mall/Maryland/172/2002_H6N2.PA'
	'2002.633_CY020834_A/Mall/Ohio/648/2002_H6N2.PA'
	'1998.795_CY018012_A/GWTeal/Ohio/203/1998_H6N2.PA'
	'2001.570_CY004944_A/Mall/Alberta/30/2001_H4N8.PA'
	'2002.685_CY053842_A/GWTeal/Ohio/960/2002_H3N8.PA'
	'2005.488_CY081305_A/Mall/Maryland/1111/2005_H11N9.PA'
	'2005.715_CY095312_A/Mall/Ontario/15741/2005_H5N1.PA'
	'2002.633_CY020746_A/Mall/Ohio/654/2002_H3N8.PA'
	'2005.611_CY015497_A/Mall/AK/256/2005_H3N8.PA'
	'1998.795_CY015481_A/Mall/Ohio/249/1998_H6N1.PA'
	'2001.37_37274_A/SHOREBIRD/DE/77/2001.PA'
	'1998.61_37231_A/Mall/ALB/242/98.PA'
	'1995.584_CY004697_A/Mall/Alberta/118/1995_H3N5.PA'
	'2007.625_CY076042_A/GWTeal/Oregon/44336-124/2007_H3N8.PA'
	'2003.411_CY005335_A/shorebird/DE/236/2003_H11N9.PA'
	'2002.633_CY014523_A/Mall/Ohio/657/2002_H4N6.PA'
	'2002.633_CY020858_A/Mall/Ohio/664/2002_H6N6.PA'
	'2002.633_CY096752_A/Mall/Ohio/669/2002_mixed.PA'
	'2002.38_37282_A/SHOREBIRD/DE/53/2002.PA'
	'2005.38_37308_A/SHOREBIRD/DE/289/2005.PA'
	'2003.60_37292_A/Mall/ALBERTA/237/2003.PA'
	'1999.792_CY018004_A/BWTeal/Ohio/31/1999_H3N2.PA'
	'2002.655_CY016616_A/Mall/Maryland/789/2002_H5N2.PA'
	'2002.564_CY032210_A/Mall/Maryland/350/2002_H1N1.PA'
	'1998.036_CY016193_A/Mall/Ohio/322/1998_H7N3.PA'
	'2003.381_CY004425_A/laughing_gull/DE/5/2003_H9N1.PA'
	'2003.38_37285_A/LAUGHING_GULL/DE/5/2003.PA'
	'2006.389_CY041287_A/shorebird/Delaware/133/2006_H6N8.PA'
	'2003.38_37289_A/SHOREBIRD/DE/283/2003.PA'
	'2002.619_CY020818_A/Mall/Maryland/470/2002_H6N2.PA'
	'2002.660_CY011117_A/Mall/Maryland/881/2002_H6N2.PA'
	'2003.589_CY004279_A/Mall/Alberta/154/2003_H6N5.PA'
	'2006.921_CY075962_A/NShov/CA/44241-862/2006_H11N9.PA'
	'2009.608_CY097114_A/Mall/Ohio/1690/2009_H6N1.PA'
	'2008.801_CY079571_A/Mall/Wisconsin/08OS2254/2008_mixed.PA'
	'2008.37_37382_A/SHOREBIRD/DE/485/2008.PA'
	'2007.625_CY076050_A/teal/Oregon/44336-130/2007_H3N8.PA'
	'2004.62_37296_A/Mall/ALBERTA/241/2004.PA'
	'2010.570_CY094746_A/Mall/CA/1154/2010_mixed.PA'
	'2010.570_CY094754_A/Mall/CA/1156/2010_H4N6.PA'
	'2010.575_CY094778_A/Mall/CA/1188/2010_H4N6.PA'
	'2010.575_CY094762_A/Mall/CA/1210/2010_H4N6.PA'
	'2010.578_CY094786_A/Mall/CA/1289/2010_H4N6.PA'
	'2010.033_CY097148_A/NShov/Mississippi/236/2010_H10N7.PA'
	'2009.507_CY078784_A/Mall/AK/9BM1962/2009_H4N6.PA'
	'2009.512_CY078800_A/Mall/AK/9BM1967/2009_H4N6.PA'
	'2008.740_CY080188_A/NPin/AK/8BM3739R1/2008_H8N4.PA'
	'2002.38_37281_A/SHOREBIRD/DE/18/2002.PA'
	'1994.499_CY004908_A/BWTeal/ALB/293/1994_H4N6.PA'
	'1995.584_CY004916_A/Mall/ALB/49/1995_H4N6.PA'
	'2005.658_CY095320_A/Mall/Ontario/15914/2005_H6N2.PA'
	'2005.633_CY047557_A/Mall/Quebec/16334/2005_H5N3.PA'
	'2003.38_37287_A/SHOREBIRD/DE/127/2003.PA'
	'2007.395_CY077179_A/shorebird/Delaware/554/2007_H9N1.PA'
	'1999.811_CY013868_A/GWTeal/Ohio/178/1999_H6N2.PA'
	'1999.811_CY015489_A/Mall/Ohio/170/1999_H6N5.PA'
	'1993.63_36968_A/Mall/ALB/72/93.PA'
	'1995.60_37207_A/Pin/ALB/114/95.PA'
	'1994.60_37200_A/Mall/ALB/31/94.PA'
	'1991.60_36954_A/Pin/ALB/81/91.PA'
	'1999.397_CY014893_A/duck/New_York/16873/1999_H6N2.PA'
	'1995.584_CY005229_A/Mall/ALB/5/1995_H10N1.PA'
	'1991.61_36957_A/Mall/ALB/109/91.PA'
	'1991.61_36960_A/Pin/ALB/118/91.PA'
	'1991.60_36953_A/Mall/ALB/64/91.PA'
	'1991.60_36952_A/Mall/ALB/62/91.PA'
	'1991.60_36951_A/Mall/ALB/61/91.PA'
	'1991.60_36946_A/Mall/ALB/12/91.PA'
	'1991.652_CY005355_A/GWTeal/ALB/199/1991_H12N5.PA'
	'1993.63_36967_A/Mall/ALB/54/93.PA'
	'1989.800_CY017786_A/Mall/Ohio/99/1989_H10N7.PA'
	'1986.849_CY018882_A/GWTeal/Ohio/175/1986_H2N1.PA'
	'1986.803_CY017698_A/Mall/Ohio/30/1986_H2N1.PA'
	'1986.849_CY021570_A/Mall/Ohio/184/1986(mixed)_Mixed.PA'
	'1987.800_CY017280_A/Mall/Ohio/265/1987_H1N9.PA'
	'1986.803_CY020722_A/Mall/Ohio/48/1986_H3N2.PA'
	'1986.759_CY014862_A/Mall/New_York/180/1986_H4N9.PA'
	'1988.374_CY004559_A/herring_gull/DE/692/1988_H2N8.PA'
	'1988.784_CY017706_A/Mall/Ohio/324/1988_H4N6.PA'
	'1988.790_CY011253_A/wigeon/Ohio/379/1988_H5N2.PA'
	'1996.37_37209_A/SHOREBIRD/DE/31/96.PA'
	'1988.374_CY003912_A/herring_gull/DE/698/1988_H2N1.PA'
	'1988.40_36919_A/RdTs/VA/2297/88.PA'
	'1988.64_36923_A/LAUGHING_GULL/DEL/2971/88.PA'
	'1989.310_CY004396_A/herring_gull/NJ/402/1989_H5N3.PA'
	'1989.307_CY004099_A/laughing_gull/NJ/276/1989_H6N8.PA'
	'1987.38_36904_A/LAUGHING_GULL/DE/2718/87.PA'
	'1987.38_36908_A/RdTs/DE/2830/87.PA'
	'1988.41_36921_A/RdTs/DE/2368/88.PA'
	'1988.41_36920_A/RdTs/DE/2354/88.PA'
	'1987.419_CY005118_A/RdTs/DE/2576/1987_H9N5.PA'
	'1987.38_36907_A/RdTs/DE/2795/87.PA'
	'1987.403_CY005131_A/RdTs/DE/2731/1987_H9N1.PA'
	'1987.38_36906_A/RdTs/DE/2774/87.PA'
	'1992.918_CY004255_A/Mall/ALB/199/1992_H6N5.PA'
	'1989.800_CY012821_A/Mall/Ohio/97/1989_H4N2.PA'
	'1990.40_36938_A/LAUGHING_GULL/NJ/180/90.PA'
	'1990.40_36940_A/SEMI-PALMATED_SANDPIPER/NJ/253/90.PA'
	'1989.318_CY005083_A/red_knot/NJ/325/1989_H7N7.PA'
	'1987.800_CY011061_A/Mall/Ohio/275/1987_H4N2.PA'
	'1988.675_CY004536_A/Mall/Alberta/322/1988_H1N1.PA'
	'1993.918_CY004263_A/Pin/ALB/179/1993_H6N1.PA'
	'1991.60_36950_A/Mall/ALB/60/91.PA'
	'1990.797_CY012805_A/Mall/Ohio/171/1990_H1N1.PA'
	'1990.65_36943_A/BWTeal/ALB/121/90.PA'
	'1987.800_CY016129_A/BDk/Ohio/307/1987_H6N2.PA'
	'1985.616_CY004199_A/BWTeal/ALB/69/1985_H6N2.PA'
	'1985.616_CY005111_A/Mall/ALB/98/1985_H6N2.PA'
	'1985.616_CY004223_A/shoveler/ALB/114/1985_H6N2.PA'
	'1985.616_CY004191_A/Mall/ALB/10/1985_H6N2.PA'
	'1993.789_CY015448_A/BDk/Ohio/95/1993_H1N1.PA'
	'1993.789_CY018890_A/Mall/Ohio/118/1993_H1N1.PA'
	'1991.61_36959_A/Mall/ALB/115/91.PA'
	'1996.65_37214_A/Mall/ALB/296/96.PA'
	'1989.58_36931_A/Mall/ALB/20/89.PA'
	'1987.61_36911_A/Pin/ALB/128/87.PA'
	'1985.630_CY014553_A/Mall/Alberta/331/1985_H3N6.PA'
	'1987.811_CY021626_A/Mall/Ohio/421/1987_H7N8.PA'
	'1988.41_36922_A/RdTs/DE/2373/88.PA'
	'1986.63_36928_A/Mall/ALB/575/86.PA'
	'1986.852_CY021618_A/BDk/Ohio/239/1986_H11N9.PA'
	'1985.044_CY014811_A/Mall/Tennessee/11457/1985_H11N9.PA'
	'1989.800_CY016177_A/GWTeal/Ohio/59/1989_H6N8.PA'
	'1986.819_CY016169_A/GWTeal/Ohio/86/1986_H6N2.PA'
	'1990.592_CY004231_A/Mall/ALB/155/1990_H6N3.PA'
	'1990.660_CY004247_A/Mall/ALB/253/1990_H6N3.PA'
	'1990.584_CY004239_A/Mall/ALB/191/1990_H6N3.PA'
	'1990.797_CY017714_A/Mall/Ohio/156/1990_H3N6.PA'
	'1991.60_36948_A/Mall/ALB/32/91.PA'
	'1994.39_36984_A/RdTs/DE/158/94.PA'
	'1994.39_36985_A/RdTs/DE/167/94.PA'
	'1994.39_36975_A/RdTs/DE/81/94.PA'
	'1994.39_37199_A/SHOREBIRD/DE/286/94.PA'
	'1994.39_36989_A/RdTs/DE/180/94.PA'
	'1987.652_CY004528_A/Mall/ALB/294/1987_H6N2.PA'
	'1987.800_CY016137_A/Pin/Ohio/351/1987_H6N2.PA'
	'1988.784_CY012837_A/Pin/Ohio/294/1988_H6N2.PA'
	'1989.800_CY020850_A/Pin/Ohio/73/1989_H6N2.PA'
	'1986.814_CY021578_A/Mall/Ohio/81/1986(mixed)_Mixed.PA'
	'1985.408_CY004822_A/RdTs/New_Jersey/47/1985_H4N6.PA'
	'1986.416_CY003899_A/herring_gull/DE/475/1986_H13N2.PA'
	'1987.447_CY005069_A/laughing_gull/DE/2838/1987_H13N2.PA'
	'1986.362_CY004455_A/herring_gull/NJ/782/1986_H13N2.PA'
	'1989.800_CY020930_A/Mall/Ohio/122/1989_H10N7.PA'
	'1989.800_CY081297_A/Mall/Ohio/65/1989_mixed.PA'
	'1993.64_36970_A/Mall/ALB/192/93.PA'
	'1996.65_37213_A/Pin/ALB/275/96.PA'
	'1990.66_36944_A/Mall/ALB/220/90.PA'
	'1987.61_36913_A/Mall/ALB/140/87.PA'
	'1985.616_CY004215_A/Pin/ALB/111/1985_H6N2.PA'
	'1986.416_CY005380_A/herring_gull/Delaware/471/1986_H2N7.PA'
	'1986.362_CY003927_A/laughing_gull/New_Jersey/798/1986_H2N7.PA'
	'1986.36_36903_A/LAUGHING_GULL/NJ/798/86.PA'
	'1986.362_CY003892_A/sanderling/New_Jersey/766/1986_H2N7.PA'
	'1985.408_CY003868_A/laughing_gull/New_Jersey/75/1985_H2N9.PA'
	'1986.849_CY017770_A/BDk/Ohio/194/1986_H11N1.PA'
	'1987.800_CY019202_A/Pin/Ohio/339/1987_H3N8.PA'
;
end;
begin trees;
	tree TREE1 = [&R] (((((((((((((((((((((((('2009.912_CY097539_A/AmBDk/Illinois/4119/2009_H8N4.PA'[&PA.branchRates.CP1+2_median=7.815631270873013E-4,height_95%_HPD={0.684999999999917,0.6849999999999739},length_range={1.0099585238714885,3.0378477041338208},length_95%_HPD={1.1008770220152564,2.4135379456968007},PA.branchRates.CP3_range={0.0012884867299241148,0.013677477598914068},height_range={0.6849…
end;
begin figtree;
	set appearance.backgroundColorAttribute="User Selection";
	set appearance.backgroundColour=#-1;
	set appearance.branchColorAttribute="User Selection";
	set appearance.branchLineWidth=1.0;
	set appearance.foregroundColour=#-16777216;
	set appearance.selectionColour=#-2144520576;
	set branchLabels.colorAttribute="User Selection";
	set branchLabels.displayAttribute="Branch times";
	set branchLabels.fontName="Abadi MT Condensed Extra Bold";
	set branchLabels.fontSize=8;
	set branchLabels.fontStyle=0;
	set branchLabels.isShown=false;
	set branchLabels.significantDigits=4;
	set layout.expansion=0;
	set layout.layoutType="RECTILINEAR";
	set layout.zoom=0;
	set nodeBars.barWidth=4.0;
	set nodeLabels.colorAttribute="User Selection";
	set nodeLabels.displayAttribute="Node ages";
	set nodeLabels.fontName="Abadi MT Condensed Light";
	set nodeLabels.fontSize=12;
	set nodeLabels.fontStyle=0;
	set nodeLabels.isShown=false;
	set nodeLabels.significantDigits=4;
	set polarLayout.alignTipLabels=false;
	set polarLayout.angularRange=0;
	set polarLayout.rootAngle=0;
	set polarLayout.rootLength=100;
	set polarLayout.showRoot=true;
	set radialLayout.spread=0.0;
	set rectilinearLayout.alignTipLabels=false;
	set rectilinearLayout.curvature=0;
	set rectilinearLayout.rootLength=100;
	set scale.offsetAge=0.0;
	set scale.rootAge=1.0;
	set scale.scaleFactor=1.0;
	set scale.scaleRoot=false;
	set scaleAxis.automaticScale=true;
	set scaleAxis.fontSize=8.0;
	set scaleAxis.isShown=false;
	set scaleAxis.lineWidth=1.0;
	set scaleAxis.majorTicks=1.0;
	set scaleAxis.origin=0.0;
	set scaleAxis.reverseAxis=false;
	set scaleAxis.showGrid=true;
	set scaleAxis.significantDigits=4;
	set scaleBar.automaticScale=true;
	set scaleBar.fontSize=12.0;
	set scaleBar.isShown=false;
	set scaleBar.lineWidth=1.0;
	set scaleBar.scaleRange=7.0;
	set scaleBar.significantDigits=4;
	set tipLabels.colorAttribute="User Selection";
	set tipLabels.displayAttribute="Names";
	set tipLabels.fontName="Abadi MT Condensed Light";
	set tipLabels.fontSize=12;
	set tipLabels.fontStyle=0;
	set tipLabels.isShown=false;
	set tipLabels.significantDigits=4;
	set trees.order=false;
	set trees.orderType="increasing";
	set trees.rooting=false;
	set trees.rootingType="User Selection";
	set trees.transform=false;
	set trees.transformType="cladogram";
end;
