# Supplementary material for: Influenza A Virus Migration and Persistence in North American Wild Birds
Source: PLoS Pathog. 2013 Aug 29;9(8):e1003570. doi: 10.1371/journal.ppat.1003570 (PMC3757048; doi:10.1371/journal.ppat.1003570)
Supplement: Figure S7 — M gene tree nexus file. (TREE) [file ppat.1003570.s007.tree]

#NEXUS
begin taxa;
	dimensions ntax=373;
	taxlabels
	'1985.044_CY014807_A/mallard/Tennessee/11457/1985'
	'1987.800_CY019198_A/pintail/Ohio/339/1987'
	'1987.811_CY021622_A/mallard/Ohio/421/1987'
	'1988.675_CY005141_A/mallardduck/Alberta/321/1988'
	'1985.630_CY003880_A/mallardduck/Alberta/376/1985'
	'1987.811_CY016141_A/pintail/Ohio/454/1987'
	'1991.652_CY005305_A/mallard/ALB/124/1991'
	'2003.584_CY003993_A/mallard/Alberta/79/2003'
	'2000.62_37273_mallard/Alberta/127/2000'
	'1998.611_CY003977_A/mallard/Alberta/226/98'
	'1998.61_37229_mallard/Alberta/205/1998_H2N3_MISSISSIPPI'
	'1999.811_CY015485_A/mallard/Ohio/170/1999'
	'1999.58_37268_pintail/Alberta/37/1999_H3N8_MISSISSIPPI'
	'1999.60_37269_mallard/Alberta/199/1999_H3N6_MISSISSIPPI'
	'1988.790_CY011249_A/wigeon/Ohio/379/1988'
	'1985.641_CY004663_A/mallardduck/ALB/525/1985'
	'1985.616_CY004203_A/mallardduck/ALB/76/1985'
	'1985.641_CY004671_A/blue-wingedteal/ALB/569/1985'
	'1985.408_CY004818_A/ruddyturnstone/NewJersey/47/1985'
	'1986.759_CY014858_A/mallardduck/NewYork/180/1986'
	'1986.849_CY017766_A/BlackDuck/Ohio/194/1986'
	'1986.803_CY020718_A/mallard/Ohio/48/1986'
	'1987.800_CY017276_A/mallard/Ohio/265/1987'
	'1986.803_CY017694_A/mallard/Ohio/30/1986'
	'1988.678_CY004681_A/mallard/ALB/394/1988'
	'1986.849_CY018878_A/green-wingedteal/Ohio/175/1986'
	'1985.630_CY014549_A/mallardduck/Alberta/331/1985'
	'1985.655_CY004854_A/pintailduck/ALB/623/1985'
	'1989.58_36931_mallard/Alberta/20/1989_H3N8_MISSISSIPPI'
	'1989.67_36933_mallard/Alberta/195/1989_H7N3_MISSISSIPPI'
	'1989.800_CY012817_A/mallard/Ohio/97/1989'
	'1990.797_CY012801_A/mallard/Ohio/171/1990'
	'2003.38_37286_shorebird/DelawareBay/73/2003_H9N2_ATLANTIC'
	'2003.38_37287_shorebird/DelawareBay/127/2003_H9N2_ATLANTIC'
	'1988.790_CY016420_A/mallard/Ohio/409/1988'
	'2001.570_CY004940_A/mallard/Alberta/30/2001'
	'2002.633_CY020742_A/mallard/Ohio/654/2002'
	'2005.926_CY045352_A/green-wingedteal/California/K218/2005'
	'1990.40_36938_laughinggull/NewJersey/180/1990_H3N6_ATLANTIC'
	'1994.61_37202_mallard/Alberta/85/1994_H3N8_MISSISSIPPI'
	'1998.38_37224_shorebird/DelawareBay/239/1998_H3N8_ATLANTIC'
	'1990.40_36940_semi-palmatedsandpiper/NewJersey/253/1990_H3N6_ATLANTIC'
	'1985.636_CY005058_A/mallardduck/Alberta/435/1985'
	'1986.690_CY005421_A/sanderling/Delaware/1258/1986'
	'1988.37_36917_redknot/Delaware/546/1988_H4N6'
	'1988.41_36921_ruddyturnstone/Delaware/2368/1988_H4N9_ATLANTIC'
	'1988.41_36922_ruddyturnstone/Delaware/2373/1988_H4N6_ATLANTIC'
	'1986.852_CY021614_A/BlackDuck/Ohio/239/1986'
	'1987.800_CY011057_A/mallard/Ohio/275/1987'
	'1985.408_CY004406_A/ruddyturnstone/NewJersey/65/1985'
	'2004.372_CY004283_A/shorebird/DE/12/2004'
	'2004.377_CY004399_A/shorebird/DE/101/2004'
	'2004.377_CY004977_A/shorebird/DE/75/2004'
	'2004.377_CY005257_A/shorebird/DE/122/2004'
	'1998.036_CY016189_A/Mallard/Ohio/322/1998'
	'2002.564_CY032206_A/mallard/Maryland/350/2002'
	'2002.685_CY011029_A/blue-wingedteal/Ohio/926/2002'
	'2005.658_CY095316_A/mallard/Ontario/15914/2005'
	'2006.647_CY095371_A/mallard/Quebec/11189/2006'
	'2008.809_CY093640_A/mallard/California/8462/2008'
	'2008.847_CY093966_A/greaterwhite-frontedgoose/California/6548/2008'
	'2009.795_CY097196_A/GwTeal/Illinois/3054/2009'
	'2005.715_CY095308_A/mallard/Ontario/15741/2005'
	'2005.726_CY047569_A/green-wingedteal/NovaScotia/14687/2005'
	'2007.395_CY077175_A/shorebird/Delaware/554/2007'
	'1999.792_CY012825_A/mallard/Ohio/56/1999'
	'1999.792_CY017726_A/pintail/Ohio/25/1999'
	'1999.811_CY016956_A/mallard/Ohio/66/1999'
	'1999.811_CY017718_A/green-wingedteal/Ohio/72/1999'
	'2002.633_CY011037_A/mallard/Ohio/657/2002'
	'2003.411_CY005331_A/shorebird/DE/236/2003'
	'2006.622_CY095451_A/Americanblackduck/Prince'
	'2006.712_CY095435_A/Americanblackduck/New'
	'2005.663_CY037008_A/blue-wingedteal/Manitoba/13436/2005'
	'2010.047_CY097735_A/northernshoveler/Mississippi/397/2010'
	'2006.633_CY047609_A/mallard/Quebec/11082/2006'
	'2002.660_CY011113_A/mallard/Maryland/881/2002'
	'1999.811_CY013864_A/green-wingedteal/Ohio/178/1999'
	'2005.827_CY043809_A/ring-neckedduck/California/K90/2005'
	'2006.751_CY045368_A/mallard/Washington/20010-002/2006'
	'2007.723_CY047697_A/Americanblackduck/New'
	'2009.589_CY097118_A/mallard/Ohio/2033/2009'
	'2008.803_CY079341_A/GwTeal/Wisconsin/08OS2292/2008'
	'2008.803_CY079349_A/gadwall/Wisconsin/08OS2293/2008'
	'2008.801_CY079567_A/mallard/Wisconsin/08OS2254/2008'
	'2007.66_37377_redhead/Alberta/458/2007_H3N8_MISSISSIPPI'
	'2007.353_CY035786_A/leastsandpiper/SouthCentral'
	'2009.38_37389_shorebird/DelawareBay/275/2009_mixed_ATLANTIC'
	'2001.663_CY020886_A/BlackDuck/Ohio/415/2001'
	'2007.647_CY047689_A/mallard/Manitoba/23912/2007'
	'2008.37_37382_shorebird/DelawareBay/485/2008_H3N2_ATLANTIC'
	'2008.874_CY079509_A/northernshoveler/Illinois/08OS3331/2008'
	'1998.795_CY015477_A/mallard/Ohio/249/1998'
	'1998.795_CY018008_A/green-wingedteal/Ohio/203/1998'
	'2006.389_CY041283_A/shorebird/Delaware/133/2006'
	'2000.372_CY005365_A/ruddyturnstone/Delaware/97/2000'
	'2005.488_CY081301_A/mallard/Maryland/1111/2005'
	'1998.611_CY004508_A/mallard/ALB/201/1998'
	'1999.792_CY018000_A/blue-wingedteal/Ohio/31/1999'
	'2002.38_37282_shorebird/DelawareBay/53/2002_H7N3_ATLANTIC'
	'2005.38_37308_shorebird/DelawareBay/289/2005_H3N6_ATLANTIC'
	'2001.570_CY005093_A/mallard/Alberta/34/2001'
	'2001.56_37276_mallard/Alberta/22/2001_H7N3_MISSISSIPPI'
	'2001.56_37277_mallard/Alberta/27/2001_H7N3_MISSISSIPPI'
	'2002.685_CY053838_A/green-wingedteal/Ohio/960/2002'
	'2007.589_CY063922_A/blue-wingedteal/Minnesota/Sg-00036/2007'
	'2007.625_CY076038_A/GwTeal/Oregon/44336-124/2007'
	'2007.707_CY064186_A/blue-wingedteal/Louisiana/Sg-00073/2007'
	'2009.64_37392_mallard/Alberta/421/2009_H2N3_MISSISSIPPI'
	'2009.912_CY097535_A/Americanblackduck/Illinois/4119/2009'
	'2000.634_CY005250_A/mallard/Alberta/208/2000'
	'1999.61_37270_pintail/Alberta/207/1999_mixed_MISSISSIPPI'
	'2000.631_CY005243_A/pintail/Alberta/202/2000'
	'2002.619_CY020814_A/mallard/Maryland/470/2002'
	'2005.951_CY018910_A/snowgoose/Maryland/353/2005'
	'2006.630_CY095475_A/mallard/BritishColumbia/18311/2006'
	'2007.630_CY047705_A/blue-wingedteal/Saskatchewan/22542/2007'
	'2003.60_37291_mallard/Alberta/233/2003_H4N6_MISSISSIPPI'
	'2007.389_CY036776_A/ruddyturnstone/DelawareBay/108/2007'
	'2007.682_CY095483_A/mallard/Ontario/26078/2007'
	'2003.60_37293_mallard/Alberta/254/2003_H3N3_MISSISSIPPI'
	'2008.60_37388_mallard/Alberta/527/2008_H3N8_MISSISSIPPI'
	'2002.485_CY020822_A/mallard/Maryland/172/2002'
	'2002.633_CY020854_A/mallard/Ohio/664/2002'
	'2002.633_CY020830_A/mallard/Ohio/648/2002'
	'2002.633_CY096747_A/mallard/Ohio/669/2002'
	'2002.38_37281_shorebird/DelawareBay/18/2002_H1N9_ATLANTIC'
	'2001.597_CY004703_A/mallard/Alberta/156/2001'
	'2001.60_37280_mallard/Alberta/160/2001_H3N8_MISSISSIPPI'
	'2003.62_37284_redhead/Alberta/192/2002_H3N6_MISSISSIPPI'
	'2007.59_37363_mallard/Alberta/284/2007_mixed_MISSISSIPPI'
	'2003.600_CY004353_A/mallard/Alberta/209/2003'
	'2003.616_CY004954_A/blue-wingedteal/Alberta/293/2003'
	'2009.934_CY097599_A/mallard/Missouri/132/2009'
	'2003.564_CY004339_A/pintailduck/Alberta/49/2003'
	'2009.066_CY079405_A/Americancoot/Mississippi/09OS615/2009'
	'2010.038_CY097679_A/GwTeal/Mississippi/285/2010'
	'2010.044_CY097711_A/mallard/Mississippi/360/2010'
	'2010.044_CY097703_A/mallard/Mississippi/354/2010'
	'2010.047_CY097727_A/mallard/Mississippi/390/2010'
	'2010.047_CY097719_A/mallard/Mississippi/386/2010'
	'2004.62_37295_mallard/Alberta/226/2004_H4N6_MISSISSIPPI'
	'2004.62_37297_mallard/Alberta/251/2004_H4N6_MISSISSIPPI'
	'2010.044_CY097753_A/mallard/Mississippi/407/2010'
	'2007.685_CY078964_A/northernshoveler/InteriorAlaska/7MP0953/2007'
	'2008.951_CY093672_A/mallard/California/10125/2008'
	'2006.562_CY045392_A/pintail/Alberta/21/2006'
	'2006.786_CY076174_A/mallard/Oregon/44221-105/2006'
	'2008.740_CY080184_A/northernpintail/InteriorAlaska/8BM3739R1/2008'
	'2006.641_CY076238_A/northernpintail/Oregon/44249-559/2006'
	'2010.589_CY094766_A/mallard/California/1305/2010'
	'2010.597_CY094790_A/mallard/California/1353/2010'
	'2007.638_CY047681_A/GwTeal/Manitoba/23884/2007'
	'2008.60_37387_mallard/Alberta/507/2008_H3N8_MISSISSIPPI'
	'2007.707_CY078266_A/green-wingedteal/Louisiana/Sg-00092/2007'
	'2007.707_CY064226_A/blue-wingedteal/Texas/Sg-00079/2007'
	'2007.767_CY032707_A/Americanwigeon/California/HKWF371/2007'
	'2008.617_CY079052_A/northernpintail/InteriorAlaska/8MP0689/2008'
	'2008.628_CY079084_A/northernpintail/InteriorAlaska/8BM2987/2008'
	'2009.025_CY079309_A/GwTeal/Mississippi/09OS046/2009'
	'2006.932_CY076817_A/cinnamonteal/California/JN611/2006'
	'2007.008_CY076230_A/GwTeal/California/44242-906/2007'
	'2007.660_CY076510_A/mallard/Washington/44338-014/2007'
	'2007.904_CY076158_A/westerngrebe/Washington/20569-004/2007'
	'2007.710_CY078083_A/blue-wingedteal/Texas/Sg-00159/2007'
	'2009.795_CY097455_A/GwTeal/Wisconsin/2530/2009'
	'2009.573_CY094686_A/mallard/California/5255/2009'
	'2008.817_CY079445_A/mallard/Illinois/08OS2315/2008'
	'2010.570_CY094750_A/mallard/California/1156/2010'
	'2010.578_CY094782_A/mallard/California/1289/2010'
	'2010.570_CY094742_A/mallard/California/1154/2010'
	'2010.575_CY094758_A/mallard/California/1210/2010'
	'2010.575_CY094774_A/mallard/California/1188/2010'
	'2009.932_CY097639_A/northernpintail/Missouri/319/2009'
	'2010.033_CY097144_A/northernshoveler/Mississippi/236/2010'
	'2010.027_CY097671_A/northernshoveler/Mississippi/252/2010'
	'2010.047_CY097763_A/mallard/Mississippi/413/2010'
	'2010.044_CY097743_A/GwTeal/Mississippi/404/2010'
	'2010.044_CY097695_A/mallard/Mississippi/329/2010'
	'2008.951_CY094462_A/green-wingedteal/California/11275/2008'
	'2009.049_CY094574_A/green-wingedteal/California/1841/2009'
	'2008.820_CY079469_A/GwTeal/Illinois/08OS2713/2008'
	'2009.608_CY097110_A/mallard/Ohio/1690/2009'
	'2001.57_37278_mallard/Alberta/35/2001_H4N6_MISSISSIPPI'
	'2001.60_37279_mallard/Alberta/38/2001_H4N6'
	'2005.38_37310_shorebird/DelawareBay/443/2005_mixed_ATLANTIC'
	'1998.60_37227_mallard/Alberta/167/1998_H3N8_MISSISSIPPI'
	'1998.60_37228_mallard/Alberta/169/1998_H3N8_MISSISSIPPI'
	'2002.586_CY003985_A/mallard/Alberta/149/2002'
	'1987.592_CY004997_A/mallard/Alberta/7/1987'
	'1991.652_CY005351_A/green-wingedteal/ALB/199/1991'
	'2002.655_CY016612_A/mallard/Maryland/789/2002'
	'1988.675_CY003930_A/mallardduck/Alberta/323/1988'
	'1988.67_36924_mallard/Alberta/323/1988_H2N1_MISSISSIPPI'
	'1993.918_CY004259_A/pintail/ALB/179/1993'
	'1989.64_36932_blue-wingedteal/Alberta/134/1989_H3N6_MISSISSIPPI'
	'1999.397_CY014889_A/duck/NewYork/16873/1999'
	'1996.37_37210_ruddyturnstone/DelawareBay/135/1996_H7N3_ATLANTIC'
	'1998.38_37225_ruddyturnstone/DelawareBay/250/1998_H3N8_ATLANTIC'
	'1987.61_36913_mallard/Alberta/140/1987_H3N8_MISSISSIPPI'
	'1992.65_36963_mallard/Alberta/196/1992'
	'1991.60_36954_pintail/Alberta/81/1991_H3N8_MISSISSIPPI'
	'1990.65_36943_blue-wingedteal/Alberta/121/1990_H4N6_MISSISSIPPI'
	'1995.584_CY004693_A/mallard/Alberta/118/1995'
	'2000.601_CY005324_A/pintail/Alberta/84/2000'
	'2001.619_CY004947_A/pintail/Alberta/269/2001'
	'1996.37_37209_shorebird/DelawareBay/31/1996_H9N7_ATLANTIC'
	'1996.37_37212_shorebird/DelawareBay/260/1996_H9N9_ATLANTIC'
	'1995.584_CY005225_A/mallard/ALB/5/1995'
	'1996.65_37214_mallard/Alberta/296/1996_H4N6_MISSISSIPPI'
	'1998.38_37219_shorebird/DelawareBay/11/1998_H3N8_ATLANTIC'
	'1998.38_37221_shorebird/DelawareBay/207/1998_H3N8_ATLANTIC'
	'1998.38_37222_shorebird/DelawareBay/210/1998_H3N8_ATLANTIC'
	'1998.38_37226_ruddyturnstone/DelawareBay/267/1998_H3N8_ATLANTIC'
	'2002.625_CY004547_A/pintailduck/Alberta/210/2002'
	'1995.61_37208_lesserscaup/Alberta/206/1995_H3N8_MISSISSIPPI'
	'1991.61_36958_mallard/Alberta/113/1991'
	'1994.39_36974_ruddyturnstone/DelawareBay/78/1994_mixed_ATLANTIC'
	'1994.39_36985_ruddyturnstone/DelawareBay/167/1994_H3N8_ATLANTIC'
	'1994.39_36975_ruddyturnstone/DelawareBay/81/1994_H3N2_ATLANTIC'
	'1994.39_36976_ruddyturnstone/DelawareBay/86/1994_H3N8_ATLANTIC'
	'1994.39_36981_ruddyturnstone/DelawareBay/125/1994_H3N8'
	'1994.39_37193_redknot/DelawareBay/227/1994'
	'1994.39_36982_ruddyturnstone/DelawareBay/143/1994_mixed_ATLANTIC'
	'1994.39_37199_shorebird/DelawareBay/286/1994_H3N8_ATLANTIC'
	'1994.39_36983_ruddyturnstone/DelawareBay/144/1994_mixed_ATLANTIC'
	'1994.39_37190_shorebird/DelawareBay/207/1994_H3N8_ATLANTIC'
	'1994.39_36984_ruddyturnstone/DelawareBay/158/1994_H3N8_ATLANTIC'
	'1994.39_36989_ruddyturnstone/DelawareBay/180/1994_H3N8_ATLANTIC'
	'1994.39_36980_ruddyturnstone/DelawareBay/123/1994_H1N1_ATLANTIC'
	'1994.39_36986_ruddyturnstone/DelawareBay/168/1994_mixed_ATLANTIC'
	'2003.589_CY004275_A/mallard/Alberta/154/2003'
	'2003.59_37290_pintail/Alberta/166/2003_H3N6_MISSISSIPPI'
	'2004.669_CY018902_A/blue-wingedteal/Ohio/658/2004'
	'2005.611_CY015493_A/mallard/Alaska/256/2005'
	'1998.61_37230_mallard/Alberta/211/1998_H1N1_MISSISSIPPI'
	'2007.608_CY045320_A/northernpintail/Saskatchewan/22910/2007'
	'2008.612_CY080162_A/mallard/InteriorAlaska/8BM2312/2008'
	'2009.507_CY078780_A/mallard/InteriorAlaska/9BM1962/2009'
	'2009.512_CY078796_A/mallard/InteriorAlaska/9BM1967/2009'
	'2010.052_CY097771_A/mallard/Mississippi/442/2010'
	'2006.60_37341_mallard/Alberta/297/2006_H4N6_MISSISSIPPI'
	'2008.60_37386_mallard/Alberta/270/2008_H4N6_MISSISSIPPI'
	'1992.61_36962_mallard/Alberta/35/1992_H3N6_MISSISSIPPI'
	'1992.65_36964_Americanwigeon/Alberta/215/1992_H3N8_MISSISSIPPI'
	'1994.60_37201_mallard/Alberta/72/1994_H3N6_MISSISSIPPI'
	'1994.61_37203_mallard/Alberta/142/1994_H3N6_MISSISSIPPI'
	'1994.62_37204_mallard/Alberta/193/1994_H3N8_MISSISSIPPI'
	'1998.595_CY004926_A/mallard/Alberta/47/98'
	'1993.64_36970_mallard/Alberta/192/1993_H3N8_MISSISSIPPI'
	'1999.61_37271_mallard/Alberta/235/1999_H4N6_MISSISSIPPI'
	'1991.61_36956_mallard/Alberta/107/1991'
	'1991.61_36957_mallard/Alberta/109/1991_H3N8_MISSISSIPPI'
	'1991.61_36960_pintail/Alberta/118/1991_H3N8_MISSISSIPPI'
	'1991.60_36947_mallard/Alberta/18/1991_H4N6_MISSISSIPPI'
	'2002.633_CY020726_A/mallard/Ohio/667/2002'
	'2007.677_CY044009_A/northernshoveler/Alaska/7MP1606/2007'
	'2000.37_37272_shorebird/DelawareBay/277/2000_H9N7_ATLANTIC'
	'1997.59_37217_mallard/Alberta/114/1997_H3N8_MISSISSIPPI'
	'1997.59_37218_mallard/Alberta/117/1997_H3N8_MISSISSIPPI'
	'1990.40_36935_ruddyturnstone/NewJersey/138/1990_H3N6'
	'1986.65_36930_mallard/Alberta/782/1986_H3N8_MISSISSIPPI'
	'1991.60_36948_mallard/Alberta/32/1991_H3N8_MISSISSIPPI'
	'1988.675_CY004532_A/mallard/Alberta/322/1988'
	'1991.61_36959_mallard/Alberta/115/1991_H3N8_MISSISSIPPI'
	'2005.564_CY075926_A/commonmurre/Oregon/19497-004/2005'
	'2006.921_CY075958_A/northernshoveler/California/44241-862/2006'
	'2005.595_CY047521_A/blue-wingedteal/Alberta/11646/2005'
	'2005.641_CY047489_A/mallard/BritishColumbia/07706/2005'
	'2006.732_HM060049_A/glaucousgull/Alaska/44201-161/2006'
	'2005.633_CY047553_A/mallard/Quebec/16334/2005'
	'2006.392_CY077135_A/shorebird/Delaware/350/2006'
	'2007.745_CY041890_A/green-wingedteal/Minnesota/Sg-00131/2007'
	'2010.044_CY097687_A/GwTeal/Mississippi/300/2010'
	'2009.929_CY097270_A/mallard/Wisconsin/4218/2009'
	'2005.663_CY047497_A/mallard/BritishColumbia/07826/2005'
	'2006.863_CY076278_A/northernshoveler/Washington/44249-700/2006'
	'2007.627_CY077311_A/northernpintail/InteriorAlaska/7MP0278/2007'
	'2003.60_37292_mallard/Alberta/237/2003_H4N6_MISSISSIPPI'
	'2009.852_CY097067_A/commongoldeneye/Iowa/3192/2009'
	'2009.855_CY097085_A/mallard/Iowa/3205/2009'
	'2005.603_CY039384_A/mallard/Alberta/12017/2005'
	'2004.62_37294_mallard/Alberta/192/2004_H3N1_MISSISSIPPI'
	'2007.625_CY076046_A/teal/Oregon/44336-130/2007'
	'2004.62_37296_mallard/Alberta/241/2004_H3N8_MISSISSIPPI'
	'1998.61_37231_mallard/Alberta/242/1998_H3N8_MISSISSIPPI'
	'1992.918_CY005002_A/mallard/Alberta/194/1992'
	'1994.499_CY004904_A/blue-wingedteal/ALB/293/1994'
	'1994.60_37200_mallard/Alberta/31/1994_H3N8_MISSISSIPPI'
	'1995.584_CY004912_A/mallard/ALB/49/1995'
	'1995.59_37206_mallard/Alberta/49/1995'
	'1993.63_36968_mallard/Alberta/72/1993_H3N8_MISSISSIPPI'
	'1991.60_36946_mallard/Alberta/12/1991_H4N6_MISSISSIPPI'
	'1991.65_36961_mallard/Alberta/129/1991_H3N6_MISSISSIPPI'
	'1993.63_36966_mallard/Alberta/12/1993'
	'1991.60_36951_mallard/Alberta/61/1991_H3N8_MISSISSIPPI'
	'1991.60_36952_mallard/Alberta/62/1991_H3N8_MISSISSIPPI'
	'1991.60_36953_mallard/Alberta/64/1991_H3N8_MISSISSIPPI'
	'1990.66_36944_mallard/Alberta/220/1990_H3N8_MISSISSIPPI'
	'1991.60_36950_mallard/Alberta/60/1991_H3N8_MISSISSIPPI'
	'1991.61_36955_pintail/Alberta/105/1991_H3N8_MISSISSIPPI'
	'1987.61_36911_pintail/Alberta/128/1987_H3N8_MISSISSIPPI'
	'1987.61_36912_blue-wingedteal/Alberta/130/1987_H3N8_MISSISSIPPI'
	'1985.408_CY003864_A/laughinggull/NewJersey/75/1985'
	'1990.40_36939_semi-palmatedsandpiper/NewJersey/237/1990_H3N6_ATLANTIC'
	'1985.622_CY005051_A/green-wingedteal/ALB/228/1985'
	'1986.62_36927_blue-wingedteal/Alberta/427/1986_H4N6_MISSISSIPPI'
	'1986.849_CY021566_A/mallard/Ohio/184/1986'
	'1989.800_CY089558_A/mallard/Ohio/42/1989'
	'1997.814_CY003961_A/blue-wingedteal/Alberta/16/1997'
	'1997.57_37216_blue-wingedteal/Alberta/16/1997_H2N9_MISSISSIPPI'
	'1997.833_CY004380_A/mallard/Alberta/52/1997'
	'2000.372_CY005358_A/laughinggull/Delaware/94/2000'
	'1990.797_CY017710_A/mallard/Ohio/156/1990'
	'1996.65_37213_pintail/Alberta/275/1996_H4N6_MISSISSIPPI'
	'1989.318_CY005079_A/redknot/NJ/325/1989'
	'1990.641_CY004897_A/blue-wingedteal/ALB/136/1990'
	'1993.789_CY015444_A/blackduck/Ohio/95/1993'
	'1993.789_CY018886_A/mallard/Ohio/118/1993'
	'1991.605_CY005148_A/mallard/Alberta/11/1991'
	'1991.605_CY005154_A/mallard/Alberta/17/1991'
	'1992.65_36965_pintail/Alberta/232/1992_H3N8_MISSISSIPPI'
	'1993.63_36967_mallard/Alberta/54/1993_H3N9_MISSISSIPPI'
	'1992.918_CY004251_A/mallard/ALB/199/1992'
	'1995.60_37207_pintail/Alberta/114/1995_H3N8_MISSISSIPPI'
	'2003.381_CY004421_A/laughinggull/DE/5/2003'
	'2003.38_37285_laughinggull/DelawareBay/5/2003_H9N1_ATLANTIC'
	'2002.38_37283_shorebird/DelawareBay/133/2002_H9N1_ATLANTIC'
	'2003.38_37288_shorebird/DelawareBay/246/2003_H9N5_ATLANTIC'
	'1998.38_37220_ruddyturnstone/DelawareBay/142/1998_H2N8_ATLANTIC'
	'1997.36_37215_shorebird/DelawareBay/111/1997_H2N1_ATLANTIC'
	'1993.918_CY005086_A/pintail/Alberta/129/1993'
	'1993.63_36969_pintail/Alberta/129/1993_H10N7_MISSISSIPPI'
	'1995.59_37205_mallard/Alberta/43/1995_H4N6_MISSISSIPPI'
	'1989.800_CY017782_A/mallard/Ohio/99/1989'
	'1989.800_CY020926_A/mallard/Ohio/122/1989'
	'1989.800_CY081293_A/mallard/Ohio/65/1989'
	'2002.658_CY020766_A/blackduck/Maryland/834/2002'
	'2002.658_CY081235_A/blackduck/Maryland/839/2002'
	'1988.675_CY003937_A/mallard/Alberta/353/1988'
	'1992.918_CY004540_A/blue-wingedteal/Alberta/141/1992'
	'1988.784_CY017702_A/mallard/Ohio/324/1988'
	'1986.63_36928_mallard/Alberta/575/1986_H4N6_MISSISSIPPI'
	'2005.633_CY017750_A/mallard/Alaska/708/2005'
	'2006.614_CY078532_A/northernpintail/InteriorAlaska/6MP0814/2006'
	'2009.63_37390_northernpintail/Alberta/8/2009_H3N8_MISSISSIPPI'
	'1986.65_36929_mallard/Alberta/772/1986_H3N8_MISSISSIPPI'
	'2007.718_CY041874_A/mallard/SouthDakota/Sg-00127/2007'
	'2007.718_CY041866_A/northernpintail/SouthDakota/Sg-00126/2007'
	'1985.616_CY004187_A/mallardduck/ALB/10/1985'
	'1985.616_CY004219_A/shoveler/ALB/114/1985'
	'1985.616_CY004195_A/blue-wingedteal/ALB/69/1985'
	'1985.616_CY004211_A/pintailduck/ALB/111/1985'
	'1985.616_CY005107_A/mallardduck/ALB/98/1985'
	'1986.814_CY021574_A/mallard/Ohio/81/1986'
	'1987.652_CY004524_A/mallardduck/ALB/294/1987'
	'1987.61_36914_mallard/Alberta/144/1987'
	'1987.800_CY016125_A/blackduck/Ohio/307/1987'
	'1987.800_CY016133_A/pintail/Ohio/351/1987'
	'1988.784_CY012833_A/pintail/Ohio/294/1988'
	'1986.819_CY016165_A/green-wingedteal/Ohio/86/1986'
	'1989.800_CY016173_A/green-wingedteal/Ohio/59/1989'
	'1989.800_CY020846_A/pintail/Ohio/73/1989'
	'1990.584_CY004235_A/mallardduck/ALB/191/1990'
	'1990.592_CY004227_A/mallardduck/ALB/155/1990'
	'1990.660_CY004243_A/mallardduck/ALB/253/1990'
	'1998.795_CY020870_A/mallard/Ohio/217/1998'
	'1986.362_CY004451_A/herringgull/NJ/782/1986'
	'1986.416_CY003895_A/herringgull/DE/475/1986'
	'1987.447_CY005065_A/laughinggull/DE/2838/1987'
	'2004.377_CY004444_A/shorebird/DE/68/2004'
	'2001.37_37274_shorebird/DelawareBay/77/2001_H6N2_ATLANTIC'
	'2001.37_37275_shorebird/DelawareBay/113/2001_mixed_ATLANTIC'
;
end;
begin trees;
	tree TREE1 = [&R] (((((((((((((((('1985.044_CY014807_A/mallard/Tennessee/11457/1985'[&MP.branchRates.CP1+2_range={1.314542505960924E-5,0.0010034985595719684},MP.branchRates.CP3_95%_HPD={0.001180944544842051,0.006422865005015863},height_95%_HPD={25.552999999999827,25.552999999999912},MP.branchRates.CP3_median=0.0033003111675747304,length_range={0.8824870558166111,11.233302444496061},length_95%_HPD…
end;
begin figtree;
	set appearance.backgroundColorAttribute="User Selection";
	set appearance.backgroundColour=#-1;
	set appearance.branchColorAttribute="User Selection";
	set appearance.branchLineWidth=1.0;
	set appearance.foregroundColour=#-16777216;
	set appearance.selectionColour=#-2144520576;
	set branchLabels.colorAttribute="User Selection";
	set branchLabels.displayAttribute="Branch times";
	set branchLabels.fontName="Abadi MT Condensed Extra Bold";
	set branchLabels.fontSize=8;
	set branchLabels.fontStyle=0;
	set branchLabels.isShown=false;
	set branchLabels.significantDigits=4;
	set layout.expansion=0;
	set layout.layoutType="RECTILINEAR";
	set layout.zoom=0;
	set nodeBars.barWidth=4.0;
	set nodeLabels.colorAttribute="User Selection";
	set nodeLabels.displayAttribute="Node ages";
	set nodeLabels.fontName="Abadi MT Condensed Light";
	set nodeLabels.fontSize=12;
	set nodeLabels.fontStyle=0;
	set nodeLabels.isShown=false;
	set nodeLabels.significantDigits=4;
	set polarLayout.alignTipLabels=false;
	set polarLayout.angularRange=0;
	set polarLayout.rootAngle=0;
	set polarLayout.rootLength=100;
	set polarLayout.showRoot=true;
	set radialLayout.spread=0.0;
	set rectilinearLayout.alignTipLabels=false;
	set rectilinearLayout.curvature=0;
	set rectilinearLayout.rootLength=100;
	set scale.offsetAge=0.0;
	set scale.rootAge=1.0;
	set scale.scaleFactor=1.0;
	set scale.scaleRoot=false;
	set scaleAxis.automaticScale=true;
	set scaleAxis.fontSize=8.0;
	set scaleAxis.isShown=false;
	set scaleAxis.lineWidth=1.0;
	set scaleAxis.majorTicks=1.0;
	set scaleAxis.origin=0.0;
	set scaleAxis.reverseAxis=false;
	set scaleAxis.showGrid=true;
	set scaleAxis.significantDigits=4;
	set scaleBar.automaticScale=true;
	set scaleBar.fontSize=12.0;
	set scaleBar.isShown=false;
	set scaleBar.lineWidth=1.0;
	set scaleBar.scaleRange=20.0;
	set scaleBar.significantDigits=4;
	set tipLabels.colorAttribute="User Selection";
	set tipLabels.displayAttribute="Names";
	set tipLabels.fontName="Abadi MT Condensed Light";
	set tipLabels.fontSize=12;
	set tipLabels.fontStyle=0;
	set tipLabels.isShown=false;
	set tipLabels.significantDigits=4;
	set trees.order=false;
	set trees.orderType="increasing";
	set trees.rooting=false;
	set trees.rootingType="User Selection";
	set trees.transform=false;
	set trees.transformType="cladogram";
end;
