# Supplementary material for: Influenza A Virus Migration and Persistence in North American Wild Birds
Source: PLoS Pathog. 2013 Aug 29;9(8):e1003570. doi: 10.1371/journal.ppat.1003570 (PMC3757048; doi:10.1371/journal.ppat.1003570)
Supplement: Figure S8 — NS gene tree nexus file. (TREE) [file ppat.1003570.s008.tree]

#NEXUS
begin taxa;
	dimensions ntax=367;
	taxlabels
	'2009.912_CY097538_A/AmBlkDk/Illinois/4119/2009_15.NS'
	'2007.723_CY047700_A/AmBlkDk/NB/25182/2007_13.NS'
	'2008.803_CY079344_A/GWTeal/Wisconsin/08OS2292/2008_15.NS'
	'2008.803_CY079352_A/gadwall/Wisconsin/08OS2293/2008_15.NS'
	'2005.726_CY047572_A/GWTeal/Nova_Scotia/14687/2005_13.NS'
	'1998.795_CY018011_A/GWTeal/Ohio/203/1998_16.NS'
	'2008.612_CY080165_A/Mall/AK/8BM2312/2008_1.NS'
	'2009.507_CY078783_A/Mall/AK/9BM1962/2009_1.NS'
	'2009.512_CY078799_A/Mall/AK/9BM1967/2009_1.NS'
	'2007.660_CY076513_A/Mall/Washington/44338-014/2007_3.NS'
	'2003.62_37284_A/REDHEAD/ALBERTA/192/2002_2.NS'
	'2006.633_CY047612_A/Mall/Quebec/11082/2006_12.NS'
	'1995.584_CY004915_A/Mall/ALB/49/1995_5.NS'
	'1993.64_36970_A/MALLARD/ALB/192/93_2.NS'
	'1988.675_CY005144_A/Mall/ALB/321/1988_5.NS'
	'1991.60_36950_A/MALLARD/ALB/60/91_5.NS'
	'1985.630_CY003883_A/Mall/ALB/376/1985_5.NS'
	'1990.797_CY017713_A/Mall/Ohio/156/1990_16.NS'
	'1989.800_CY012820_A/Mall/Ohio/97/1989_16.NS'
	'1989.800_CY020849_A/Pin/Ohio/73/1989_16.NS'
	'1986.65_36929_A/MALLARD_DUCK/ALB/772/86_5.NS'
	'2005.595_CY047524_A/BWTeal/ALB/11646/2005_5.NS'
	'2005.641_CY047492_A/Mall/British_Columbia/07706/2005_3.NS'
	'2009.852_CY097070_A/common_goldeneye/Iowa/3192/2009_14.NS'
	'2007.707_CY078269_A/GWTeal/LA/Sg-00092/2007_20.NS'
	'2010.047_CY097766_A/Mall/MS/413/2010_20.NS'
	'2008.60_37387_A/MALLARD/ALBERTA/507/2008_2.NS'
	'2008.847_CY093969_A/GrWFrGs/CA/6548/2008_9.NS'
	'2008.809_CY093643_A/Mall/CA/8462/2008_9.NS'
	'2004.62_37296_A/MALLARD/ALBERTA/241/2004_2.NS'
	'2001.570_CY004943_A/Mall/ALB/30/2001_5.NS'
	'2010.570_CY094753_A/Mall/CA/1156/2010_9.NS'
	'2010.575_CY094777_A/Mall/CA/1188/2010_9.NS'
	'2010.575_CY094761_A/Mall/CA/1210/2010_9.NS'
	'2010.578_CY094785_A/Mall/CA/1289/2010_9.NS'
	'2010.589_CY094769_A/Mall/CA/1305/2010_9.NS'
	'2010.597_CY094793_A/Mall/CA/1353/2010_9.NS'
	'2009.63_37390_A/Northern_Pintail/Alberta/8/2009_5.NS'
	'2009.855_CY097089_A/Mall/Iowa/3205/2009_14.NS'
	'2009.589_CY097121_A/Mall/Ohio/2033/2009_16.NS'
	'2007.627_CY077314_A/NPin/AK/7MP0278/2007_1.NS'
	'2006.60_37341_A/MALLARD/ALBERTA/297/2006_2.NS'
	'2002.660_CY011116_A/Mall/Maryland/881/2002_18.NS'
	'2005.633_CY047556_A/Mall/Quebec/16334/2005_12.NS'
	'2005.951_CY018913_A/snow_goose/Maryland/353/2005_18.NS'
	'2000.631_CY005246_A/Pin/ALB/202/2000_5.NS'
	'1998.611_CY004511_A/Mall/ALB/201/1998_5.NS'
	'1995.584_CY004696_A/Mall/ALB/118/1995_5.NS'
	'2009.934_CY097602_A/Mall/Missouri/132/2009_14.NS'
	'2006.562_CY045395_A/Pin/ALB/21/2006_5.NS'
	'1996.65_37213_A/PINTAIL/ALB/275/96_2.NS'
	'2001.570_CY005096_A/Mall/ALB/34/2001_5.NS'
	'2001.56_37276_A/MALLARD/ALBERTA/22/2001_5.NS'
	'2001.56_37277_A/MALLARD/ALBERTA/27/2001_5.NS'
	'2003.584_CY003996_A/Mall/ALB/79/2003_5.NS'
	'2007.389_CY036779_A/ruddy_turnstone/Delaware_Bay/108/2007_18.NS'
	'2004.62_37294_A/MALLARD/ALBERTA/192/2004_5.NS'
	'1994.61_37202_A/MALLARD/ALB/85/94_5.NS'
	'1998.595_CY004929_A/Mall/ALB/47/98_5.NS'
	'1998.60_37227_A/MALLARD/ALB/167/98_2.NS'
	'1998.60_37228_A/MALLARD/ALB/169/98_2.NS'
	'2003.60_37293_A/MALLARD/ALBERTA/254/2003_5.NS'
	'2003.59_37290_A/PINTAIL/ALBERTA/166/2003_5.NS'
	'1991.60_36948_A/MALLARD/ALB/32/91_5.NS'
	'1991.61_36957_A/MALLARD/ALB/109/91_5.NS'
	'1991.61_36960_A/PINTAIL/ALB/118/91_5.NS'
	'1987.592_CY004999_A/Mall/ALB/7/1987_5.NS'
	'1987.61_36913_A/MALLARD_DUCK/ALB/140/87_5.NS'
	'1987.800_CY019201_A/Pin/Ohio/339/1987_16.NS'
	'1987.800_CY017279_A/Mall/Ohio/265/1987_16.NS'
	'1988.784_CY017705_A/Mall/Ohio/324/1988_16.NS'
	'1986.62_36927_A/BLUE-WINGED_TEAL/ALB/427/86_5.NS'
	'1985.408_CY004409_A/ruddy_turnstone/NJ/65/1985_18.NS'
	'2006.567_CY034242_A/Guinea_fowl/NY/32084/2006_12.NS'
	'2006.712_CY095438_A/AmBlkDk/NB/19392/2006_13.NS'
	'2006.622_CY095454_A/AmBlkDk/PEI/14228/2006_13.NS'
	'2006.786_CY076177_A/Mall/Oregon/44221-105/2006_8.NS'
	'2006.614_CY078535_A/NPin/AK/6MP0814/2006_1.NS'
	'2005.611_CY015496_A/Mall/AK/256/2005_1.NS'
	'2007.677_CY044012_A/NShov/AK/7MP1606/2007_1.NS'
	'2006.732_HM060079_A/glaucous_gull/AK/44201-161/2006_1.NS'
	'2005.663_CY047500_A/Mall/British_Columbia/07826/2005_3.NS'
	'2002.625_CY004550_A/Pin/ALB/210/2002_5.NS'
	'1998.61_37231_A/MALLARD/ALB/242/98_2.NS'
	'1997.59_37217_A/MAL/ALB/114/97_5.NS'
	'1997.59_37218_A/MAL/ALB/117/97_5.NS'
	'1994.499_CY004907_A/BWTeal/ALB/293/1994_5.NS'
	'1993.63_36967_A/MALLARD/ALB/54/93_5.NS'
	'1993.63_36968_A/MALLARD/ALB/72/93_5.NS'
	'1995.60_37207_A/PINTAIL/ALB/114/95_2.NS'
	'1991.60_36954_A/PINTAIL/ALB/81/91_5.NS'
	'1994.60_37200_A/MALLARD/ALB/31/94_2.NS'
	'1991.65_36961_A/MALLARD/ALB/129/91_5.NS'
	'1991.652_CY005354_A/GWTeal/ALB/199/1991_5.NS'
	'1985.616_CY004206_A/Mall/ALB/76/1985_5.NS'
	'1991.652_CY005308_A/Mall/ALB/124/1991_5.NS'
	'1987.61_36912_A/BLUE-WING_TEAL/ALBERTA/130/87_5.NS'
	'1988.790_CY011252_A/wigeon/Ohio/379/1988_16.NS'
	'1989.58_36931_A/MALLARD_DUCK/ALB/20/89_5.NS'
	'1992.918_CY004542_A/BWTeal/ALB/141/1992_5.NS'
	'1992.61_36962_A/MALLARD/ALB/35/92_5.NS'
	'1992.65_36965_A/PINTAIL/ALB/232/92_2.NS'
	'1992.65_36964_A/AMERICAN_WIGEON/ALB/215/92_2.NS'
	'1990.66_36944_A/MALLARD_DUCK/ALB/220/90_5.NS'
	'1985.622_CY005054_A/GWTeal/ALB/228/1985_5.NS'
	'1986.65_36930_A/MALLARD_DUCK/ALB/782/86_5.NS'
	'1985.641_CY004674_A/BWTeal/ALB/569/1985_5.NS'
	'1985.641_CY004666_A/Mall/ALB/525/1985_5.NS'
	'1988.790_CY016423_A/Mall/Ohio/409/1988_16.NS'
	'1986.803_CY020721_A/Mall/Ohio/48/1986_16.NS'
	'2009.066_CY079408_A/American_coot/MS/09OS615/2009_20.NS'
	'2010.038_CY097682_A/GWTeal/MS/285/2010_20.NS'
	'2010.044_CY097706_A/Mall/MS/354/2010_20.NS'
	'2010.047_CY097730_A/Mall/MS/390/2010_20.NS'
	'2010.044_CY097714_A/Mall/MS/360/2010_20.NS'
	'2010.047_CY097722_A/Mall/MS/386/2010_20.NS'
	'2007.008_CY076233_A/GWTeal/CA/44242-906/2007_9.NS'
	'2006.932_CY076820_A/cinnamon_teal/CA/JN611/2006_9.NS'
	'2006.751_CY045371_A/Mall/Washington/20010-002/2006_3.NS'
	'2008.801_CY079570_A/Mall/Wisconsin/08OS2254/2008_15.NS'
	'2008.820_CY079472_A/GWTeal/Illinois/08OS2713/2008_15.NS'
	'2007.638_CY047684_A/GWTeal/Manitoba/23884/2007_7.NS'
	'2009.573_CY094689_A/Mall/CA/5255/2009_9.NS'
	'2005.564_CY075929_A/common_murre/Oregon/19497-004/2005_8.NS'
	'2007.625_CY076049_A/teal/Oregon/44336-130/2007_8.NS'
	'2008.951_CY094465_A/GWTeal/CA/11275/2008_9.NS'
	'2006.921_CY075961_A/NShov/CA/44241-862/2006_9.NS'
	'2008.628_CY079087_A/NPin/AK/8BM2987/2008_1.NS'
	'2008.617_CY079055_A/NPin/AK/8MP0689/2008_1.NS'
	'2007.630_CY047708_A/BWTeal/SASK/22542/2007_6.NS'
	'2006.630_CY095478_A/Mall/British_Columbia/18311/2006_3.NS'
	'2005.38_37308_A/SHOREBIRD/DE/289/2005_18.NS'
	'2009.795_CY097199_A/GWTeal/Illinois/3054/2009_15.NS'
	'2009.795_CY097458_A/GWTeal/Wisconsin/2530/2009_15.NS'
	'2007.707_CY064229_A/BWTeal/Texas/Sg-00079/2007_19.NS'
	'2007.710_CY078086_A/BWTeal/Texas/Sg-00159/2007_19.NS'
	'2010.044_CY097747_A/GWTeal/MS/404/2010_20.NS'
	'2009.929_CY097273_A/Mall/Wisconsin/4218/2009_15.NS'
	'2009.932_CY097642_A/NPin/Missouri/319/2009_14.NS'
	'2007.647_CY047692_A/Mall/Manitoba/23912/2007_7.NS'
	'2010.044_CY097698_A/Mall/MS/329/2010_20.NS'
	'2010.044_CY097757_A/Mall/MS/407/2010_20.NS'
	'2008.60_37386_A/MALLARD/ALBERTA/270/2008_2.NS'
	'2009.64_37392_A/mallard/Alberta/421/2009_2.NS'
	'1998.611_CY003980_A/Mall/ALB/226/98_5.NS'
	'2000.372_CY005368_A/ruddy_turnstone/Delaware/97/2000_18.NS'
	'1998.61_37229_A/MALLARD/ALB/205/98_2.NS'
	'2002.658_CY020769_A/black_duck/Maryland/834/2002_18.NS'
	'2002.658_CY081238_A/black_duck/Maryland/839/2002_18.NS'
	'2003.589_CY004278_A/Mall/ALB/154/2003_5.NS'
	'2007.745_CY041891_A/GWTeal/MN/Sg-00131/2007_11.NS'
	'2004.62_37295_A/MALLARD/ALBERTA/226/2004_2.NS'
	'2004.62_37297_A/MALLARD/ALBERTA/251/2004_2.NS'
	'2002.655_CY016615_A/Mall/Maryland/789/2002_18.NS'
	'1999.811_CY015488_A/Mall/Ohio/170/1999_16.NS'
	'1997.814_CY003964_A/BWTeal/ALB/16/1997_5.NS'
	'1997.57_37216_A/BLUE-WINGED_TEAL/ALB/16/97_2.NS'
	'2005.926_CY045355_A/GWTeal/CA/K218/2005_9.NS'
	'2007.353_CY035787_A/least_sandpiper/AK/2/2007_1.NS'
	'2007.685_CY078967_A/NShov/AK/7MP0953/2007_1.NS'
	'2005.827_CY043812_A/ring-necked_duck/CA/K90/2005_9.NS'
	'2003.564_CY004342_A/Pin/ALB/49/2003_5.NS'
	'2000.601_CY005327_A/Pin/ALB/84/2000_5.NS'
	'1999.811_CY013867_A/GWTeal/Ohio/178/1999_16.NS'
	'1999.811_CY016959_A/Mall/Ohio/66/1999_16.NS'
	'2000.372_CY005361_A/laughing_gull/Delaware/94/2000_18.NS'
	'2005.488_CY081304_A/Mall/Maryland/1111/2005_18.NS'
	'2002.619_CY020817_A/Mall/Maryland/470/2002_18.NS'
	'2001.57_37278_A/MALLARD/ALBERTA/35/2001_5.NS'
	'1996.37_37210_A/RUDDY_TURNSTONE/DE/135/96_18.NS'
	'1995.61_37208_A/LESSER_SCAUP/ALB/206/95_5.NS'
	'1993.918_CY004262_A/Pin/ALB/179/1993_5.NS'
	'1992.918_CY005005_A/Mall/ALB/194/1992_5.NS'
	'1994.39_36980_A/RUDDY_TURNSTONE/DE/123/94_18.NS'
	'1990.797_CY012804_A/Mall/Ohio/171/1990_16.NS'
	'1990.40_36938_A/LAUGHING_GULL/NJ/180/90_18.NS'
	'2009.025_CY079312_A/GWTeal/MS/09OS046/2009_20.NS'
	'2007.625_CY076041_A/GWTeal/Oregon/44336-124/2007_8.NS'
	'2008.951_CY093675_A/Mall/CA/10125/2008_9.NS'
	'2008.740_CY080187_A/NPin/AK/8BM3739R1/2008_1.NS'
	'2007.904_CY076161_A/western_grebe/Washington/20569-004/2007_3.NS'
	'1999.61_37271_A/MALLARD/ALBERTA/235/99_5.NS'
	'2002.633_CY014522_A/Mall/Ohio/657/2002_16.NS'
	'2002.633_CY096751_A/Mall/Ohio/669/2002_16.NS'
	'2002.633_CY020857_A/Mall/Ohio/664/2002_16.NS'
	'1997.833_CY004383_A/Mall/ALB/52/1997_5.NS'
	'1992.918_CY004254_A/Mall/ALB/199/1992_5.NS'
	'1998.036_CY016192_A/Mall/Ohio/322/1998_16.NS'
	'2002.685_CY011032_A/BWTeal/Ohio/926/2002_16.NS'
	'2002.564_CY032209_A/Mall/Maryland/350/2002_18.NS'
	'2002.485_CY020825_A/Mall/Maryland/172/2002_18.NS'
	'2002.633_CY020833_A/Mall/Ohio/648/2002_16.NS'
	'2001.37_37274_A/SHOREBIRD/DE/77/2001_18.NS'
	'1993.789_CY018889_A/Mall/Ohio/118/1993_16.NS'
	'1993.918_CY005088_A/Pin/ALB/129/1993_5.NS'
	'1993.63_36969_A/PINTAIL/ALB/129/93_5.NS'
	'1989.318_CY005082_A/red_knot/NJ/325/1989_18.NS'
	'1995.584_CY005228_A/Mall/ALB/5/1995_5.NS'
	'1988.675_CY004535_A/Mall/ALB/322/1988_5.NS'
	'2010.044_CY097690_A/GWTeal/MS/300/2010_20.NS'
	'2006.647_CY095374_A/Mall/Quebec/11189/2006_12.NS'
	'1991.605_CY005150_A/Mall/ALB/11/1991_5.NS'
	'1991.605_CY005157_A/Mall/ALB/17/1991_5.NS'
	'1990.40_36937_A/HERRING_GULL/NJ/159/90_18.NS'
	'1990.40_36940_A/SEMI-PALMATED_SANDPIPER/NJ/253/90_18.NS'
	'1989.800_CY089561_A/Mall/Ohio/42/1989_16.NS'
	'1988.675_CY003940_A/Mall/ALB/353/1988_5.NS'
	'1990.592_CY004230_A/Mall/ALB/155/1990_5.NS'
	'1990.660_CY004246_A/Mall/ALB/253/1990_5.NS'
	'1990.584_CY004238_A/Mall/ALB/191/1990_5.NS'
	'1989.67_36933_A/MALLARD_DUCK/ALB/195/89_5.NS'
	'1986.759_CY014861_A/Mall/NY/180/1986_12.NS'
	'1986.849_CY021569_A/Mall/Ohio/184/1986(mixed)_16.NS'
	'1986.803_CY017697_A/Mall/Ohio/30/1986_16.NS'
	'1986.849_CY018881_A/GWTeal/Ohio/175/1986_16.NS'
	'1987.800_CY011060_A/Mall/Ohio/275/1987_16.NS'
	'1987.811_CY016144_A/Pin/Ohio/454/1987_16.NS'
	'2007.767_CY032708_A/American_wigeon/CA/HKWF371/2007_9.NS'
	'2006.392_CY077138_A/shorebird/Delaware/350/2006_18.NS'
	'2006.641_CY076241_A/NPin/Oregon/44249-559/2006_8.NS'
	'2006.863_CY076281_A/NShov/Washington/44249-700/2006_3.NS'
	'2007.707_CY064189_A/BWTeal/LA/Sg-00073/2007_20.NS'
	'2009.049_CY094577_A/GWTeal/CA/1841/2009_9.NS'
	'2008.874_CY079512_A/NShov/Illinois/08OS3331/2008_15.NS'
	'2008.60_37388_A/MALLARD/ALBERTA/527/2008_2.NS'
	'2007.589_CY063925_A/BWTeal/MN/Sg-00036/2007_11.NS'
	'2008.817_CY079448_A/Mall/Illinois/08OS2315/2008_15.NS'
	'2007.608_CY045323_A/NPin/SASK/22910/2007_6.NS'
	'2010.052_CY097774_A/Mall/MS/442/2010_20.NS'
	'2010.027_CY097674_A/NShov/MS/252/2010_20.NS'
	'2010.033_CY097147_A/NShov/MS/236/2010_20.NS'
	'2010.047_CY097738_A/NShov/MS/397/2010_20.NS'
	'2002.586_CY003988_A/Mall/ALB/149/2002_5.NS'
	'1996.65_37214_A/MALLARD/ALB/296/96_2.NS'
	'1999.792_CY018003_A/BWTeal/Ohio/31/1999_16.NS'
	'2002.685_CY053841_A/GWTeal/Ohio/960/2002_16.NS'
	'2002.633_CY020745_A/Mall/Ohio/654/2002_16.NS'
	'1998.795_CY020873_A/Mall/Ohio/217/1998_16.NS'
	'2002.633_CY020729_A/Mall/Ohio/667/2002_16.NS'
	'2005.715_CY095311_A/Mall/Ontario/15741/2005_16.NS'
	'2007.395_CY077178_A/shorebird/Delaware/554/2007_18.NS'
	'2008.37_37382_A/SHOREBIRD/DE/485/2008_18.NS'
	'2007.682_CY095486_A/Mall/Ontario/26078/2007_16.NS'
	'2007.66_37377_A/REDHEAD/ALBERTA/458/2007_5.NS'
	'2005.658_CY095319_A/Mall/Ontario/15914/2005_16.NS'
	'2004.372_CY004286_A/shorebird/DE/12/2004_18.NS'
	'1998.38_37225_A/RUDDY_TURNSTONE/DE/250/98_18.NS'
	'2005.603_CY039387_A/Mall/ALB/12017/2005_5.NS'
	'1999.60_37269_A/MALLARD/ALBERTA/199/99_5.NS'
	'1999.58_37268_A/PINTAIL/ALBERTA/37/99_2.NS'
	'2001.597_CY004706_A/Mall/ALB/156/2001_5.NS'
	'2001.60_37280_A/MALLARD/ALBERTA/160/2001_2.NS'
	'1996.37_37209_A/SHOREBIRD/DE/31/96_18.NS'
	'1995.59_37205_A/MALLARD/ALB/43/95_5.NS'
	'2001.663_CY020889_A/Black_Duck/Ohio/415/2001_16.NS'
	'1999.811_CY017721_A/GWTeal/Ohio/72/1999_16.NS'
	'1999.792_CY012828_A/Mall/Ohio/56/1999_16.NS'
	'2003.616_CY004957_A/BWTeal/ALB/293/2003_5.NS'
	'2003.381_CY004424_A/laughing_gull/DE/5/2003_18.NS'
	'2003.38_37285_A/LAUGHING_GULL/DE/5/2003_18.NS'
	'2003.38_37289_A/SHOREBIRD/DE/283/2003_18.NS'
	'2003.411_CY005334_A/shorebird/DE/236/2003_18.NS'
	'2002.38_37281_A/SHOREBIRD/DE/18/2002_18.NS'
	'1999.792_CY017729_A/Pin/Ohio/25/1999_16.NS'
	'1998.795_CY015480_A/Mall/Ohio/249/1998_16.NS'
	'2001.619_CY004950_A/Pin/ALB/269/2001_5.NS'
	'2002.38_37282_A/SHOREBIRD/DE/53/2002_18.NS'
	'1994.62_37204_A/MALLARD/ALB/193/94_5.NS'
	'1994.61_37203_A/MALLARD/ALB/142/94_5.NS'
	'1991.60_36953_A/MALLARD/ALB/64/91_5.NS'
	'1991.60_36952_A/MALLARD/ALB/62/91_5.NS'
	'1991.60_36951_A/MALLARD/ALB/61/91_5.NS'
	'1991.60_36946_A/MALLARD/ALB/12/91_5.NS'
	'1993.789_CY015447_A/black_duck/Ohio/95/1993_16.NS'
	'2003.600_CY004356_A/Mall/ALB/209/2003_5.NS'
	'2003.60_37291_A/MALLARD/ALBERTA/233/2003_2.NS'
	'1998.38_37222_A/SHOREBIRD/DE/210/98_18.NS'
	'1998.38_37221_A/SHOREBIRD/DE/207/98_18.NS'
	'1998.38_37219_A/SHOREBIRD/DE/11/98_18.NS'
	'1998.38_37224_A/SHOREBIRD/DE/239/98_18.NS'
	'1991.61_36959_A/MALLARD/ALB/115/91_5.NS'
	'1991.61_36955_A/PINTAIL/ALB/105/91_5.NS'
	'1987.61_36911_A/PINTAIL_DUCK/ALB/128/87_5.NS'
	'1998.153_CY014884_A/chicken/NY/14677-13/1998_12.NS'
	'1999.397_CY014892_A/duck/NY/16873/1999_12.NS'
	'1989.800_CY020929_A/Mall/Ohio/122/1989_16.NS'
	'1989.800_CY081296_A/Mall/Ohio/65/1989_16.NS'
	'1989.800_CY017785_A/Mall/Ohio/99/1989_16.NS'
	'1985.655_CY004857_A/Pin/ALB/623/1985_5.NS'
	'1988.41_36922_A/RUDDY_TURNSTONE/DE/2373/88_18.NS'
	'1988.41_36920_A/RUDDY_TURNSTONE/DE/2354/88_18.NS'
	'1994.39_36975_A/RUDDY_TURNSTONE/DE/81/94_18.NS'
	'1987.652_CY004527_A/Mall/ALB/294/1987_5.NS'
	'1986.63_36928_A/MALLARD_DUCK/ALB/575/86_5.NS'
	'1989.64_36932_A/BLUE-WINGED_TEAL/ALBERTA/134/89_5.NS'
	'1986.819_CY016168_A/GWTeal/Ohio/86/1986_16.NS'
	'1985.408_CY004821_A/ruddy_turnstone/NJ/47/1985_18.NS'
	'1986.814_CY021577_A/Mall/Ohio/81/1986(mixed)_16.NS'
	'1990.641_CY004900_A/BWTeal/ALB/136/1990_5.NS'
	'1988.678_CY004684_A/Mall/ALB/394/1988_5.NS'
	'1991.60_36947_A/MALLARD/ALB/18/91_5.NS'
	'1988.784_CY012836_A/Pin/Ohio/294/1988_16.NS'
	'1994.39_36984_A/RUDDY_TURNSTONE/DE/158/94_18.NS'
	'1994.39_36976_A/RUDDY_TURNSTONE/DE/86/94_18.NS'
	'1994.39_36985_A/RUDDY_TURNSTONE/DE/167/94_18.NS'
	'1994.39_37199_A/SHOREBIRD/DE/286/94_18.NS'
	'1994.39_36989_A/RUDDY_TURNSTONE/DE/180/94_18.NS'
	'1985.408_CY003867_A/laughing_gull/NJ/75/1985_18.NS'
	'2005.663_CY037011_A/BWTeal/MAN/13436/2005_7.NS'
	'2004.669_CY018905_A/BWTeal/Ohio/658/2004_16.NS'
	'2009.608_CY097113_A/Mall/Ohio/1690/2009_16.NS'
	'2005.633_CY017753_A/Mall/AK/708/2005_1.NS'
	'2006.411_HM060062_A/thick-billed_murre/AK/44088-059/2006_1.NS'
	'2000.37_37272_A/SHOREBIRD/DE/277/2000_18.NS'
	'1998.61_37230_A/MALLARD/ALB/211/98_2.NS'
	'2000.634_CY005253_A/Mall/ALB/208/2000_5.NS'
	'2003.60_37292_A/MALLARD/ALBERTA/237/2003_2.NS'
	'1987.811_CY021625_A/Mall/Ohio/421/1987_16.NS'
	'1985.044_CY014810_A/Mall/Tennessee/11457/1985_17.NS'
	'1985.636_CY005061_A/Mall/ALB/435/1985_5.NS'
	'1988.675_CY003933_A/Mall/ALB/323/1988_5.NS'
	'1988.67_36924_A/MALLARD_DUCK/ALB/323/88_5.NS'
	'1986.849_CY017769_A/Black_Duck/Ohio/194/1986_16.NS'
	'1994.39_37190_A/SHOREBIRD/DE/207/94_18.NS'
	'1985.616_CY004198_A/BWTeal/ALB/69/1985_5.NS'
	'1985.616_CY005110_A/Mall/ALB/98/1985_5.NS'
	'1985.616_CY004214_A/Pin/ALB/111/1985_5.NS'
	'1985.616_CY004190_A/Mall/ALB/10/1985_5.NS'
	'1985.616_CY004222_A/shoveler/ALB/114/1985_5.NS'
	'1987.800_CY016136_A/Pin/Ohio/351/1987_16.NS'
	'2004.377_CY004402_A/shorebird/DE/101/2004_18.NS'
	'2004.377_CY004980_A/shorebird/DE/75/2004_18.NS'
	'2004.377_CY005260_A/shorebird/DE/122/2004_18.NS'
	'2006.389_CY041286_A/shorebird/Delaware/133/2006_18.NS'
	'1990.65_36943_A/BLUE-WINGED_TEAL/ALB/121/90_5.NS'
	'1989.800_CY016176_A/GWTeal/Ohio/59/1989_16.NS'
	'1986.852_CY021617_A/Black_Duck/Ohio/239/1986_16.NS'
	'1987.800_CY016128_A/black_duck/Ohio/307/1987_16.NS'
	'1986.690_CY005424_A/sanderling/Delaware/1258/1986_18.NS'
	'1985.630_CY014552_A/Mall/ALB/331/1985_5.NS'
	'1988.374_CY004558_A/herring_gull/DE/692/1988_18.NS'
	'1988.374_CY003911_A/herring_gull/DE/698/1988_18.NS'
	'1988.64_36923_A/LAUGHING_GULL/DEL/2971/88_18.NS'
	'1988.41_36921_A/RUDDY_TURNSTONE/DE/2368/88_18.NS'
	'1989.307_CY004098_A/laughing_gull/NJ/276/1989_18.NS'
	'1988.40_36919_A/RUDDY_TURNSTONE/VA/2297/88_18.NS'
	'1987.403_CY005130_A/ruddy_turnstone/DE/2731/1987_18.NS'
	'1987.38_36906_A/RUDDY_TURNSTONE/DE/2774/87_18.NS'
	'1987.38_36907_A/RUDDY_TURNSTONE/DE/2795/87_18.NS'
	'1987.419_CY005117_A/ruddy_turnstone/DE/2576/1987_18.NS'
	'1993.370_CY015139_A/ruddy_turnstone/Delaware/34/1993_18.NS'
	'1991.39_36945_A/RUDDY_TURNSTONE/DE/231/91_18.NS'
	'1987.38_36904_A/LAUGHING_GULL/DE/2718/87_18.NS'
	'1987.38_36908_A/RUDDY_TURNSTONE/DE/2830/87_18.NS'
	'1986.416_CY005379_A/herring_gull/Delaware/471/1986_18.NS'
	'1986.362_CY003926_A/laughing_gull/NJ/798/1986_18.NS'
	'1986.36_36903_A/LAUGHING_GULL/NJ/798/86_18.NS'
	'1989.310_CY004395_A/herring_gull/NJ/402/1989_18.NS'
	'1986.362_CY003891_A/sanderling/NJ/766/1986_18.NS'
	'2010.570_CY094745_A/Mall/CA/1154/2010_9.NS'
	'2007.718_CY041875_A/Mall/South_Dakota/Sg-00127/2007_10.NS'
	'2007.718_CY041867_A/NPin/South_Dakota/Sg-00126/2007_10.NS'
	'2009.630_CY070870_A/GlcWGull/AK/9JR0747R0/2009_1.NS'
	'1986.416_CY003898_A/herring_gull/DE/475/1986_18.NS'
	'1986.362_CY004454_A/herring_gull/NJ/782/1986_18.NS'
	'1987.447_CY005068_A/laughing_gull/Delaware_Bay/2838/1987_18.NS'
	'2004.377_CY004447_A/shorebird/DE/68/2004_18.NS'
;
end;
begin trees;
	tree TREE1 = [&R] (((((((((((((((('2009.912_CY097538_A/AmBlkDk/Illinois/4119/2009_15.NS'[&NS.branchRates.CP1+2_range={1.1799569954816578E-4,0.002937376853334712},height_95%_HPD={0.6849999999997181,0.6850000000001728},length_range={3.6226259887109924,12.581013624805626},length_95%_HPD={4.386287126893638,11.404725554631657},NS.branchRates.CP3_median=0.0021719503362659437,height_range={0.68499999999…
end;
begin figtree;
	set appearance.backgroundColorAttribute="User Selection";
	set appearance.backgroundColour=#-1;
	set appearance.branchColorAttribute="User Selection";
	set appearance.branchLineWidth=1.0;
	set appearance.foregroundColour=#-16777216;
	set appearance.selectionColour=#-2144520576;
	set branchLabels.colorAttribute="User Selection";
	set branchLabels.displayAttribute="Branch times";
	set branchLabels.fontName="Abadi MT Condensed Extra Bold";
	set branchLabels.fontSize=8;
	set branchLabels.fontStyle=0;
	set branchLabels.isShown=false;
	set branchLabels.significantDigits=4;
	set layout.expansion=0;
	set layout.layoutType="RECTILINEAR";
	set layout.zoom=0;
	set nodeBars.barWidth=4.0;
	set nodeLabels.colorAttribute="User Selection";
	set nodeLabels.displayAttribute="Node ages";
	set nodeLabels.fontName="Abadi MT Condensed Light";
	set nodeLabels.fontSize=12;
	set nodeLabels.fontStyle=0;
	set nodeLabels.isShown=false;
	set nodeLabels.significantDigits=4;
	set polarLayout.alignTipLabels=false;
	set polarLayout.angularRange=0;
	set polarLayout.rootAngle=0;
	set polarLayout.rootLength=100;
	set polarLayout.showRoot=true;
	set radialLayout.spread=0.0;
	set rectilinearLayout.alignTipLabels=false;
	set rectilinearLayout.curvature=0;
	set rectilinearLayout.rootLength=100;
	set scale.offsetAge=0.0;
	set scale.rootAge=1.0;
	set scale.scaleFactor=1.0;
	set scale.scaleRoot=false;
	set scaleAxis.automaticScale=true;
	set scaleAxis.fontSize=8.0;
	set scaleAxis.isShown=false;
	set scaleAxis.lineWidth=1.0;
	set scaleAxis.majorTicks=100.0;
	set scaleAxis.origin=0.0;
	set scaleAxis.reverseAxis=false;
	set scaleAxis.showGrid=true;
	set scaleAxis.significantDigits=4;
	set scaleBar.automaticScale=true;
	set scaleBar.fontSize=12.0;
	set scaleBar.isShown=false;
	set scaleBar.lineWidth=1.0;
	set scaleBar.scaleRange=90.0;
	set scaleBar.significantDigits=4;
	set tipLabels.colorAttribute="User Selection";
	set tipLabels.displayAttribute="Names";
	set tipLabels.fontName="Abadi MT Condensed Light";
	set tipLabels.fontSize=12;
	set tipLabels.fontStyle=0;
	set tipLabels.isShown=false;
	set tipLabels.significantDigits=4;
	set trees.order=false;
	set trees.orderType="increasing";
	set trees.rooting=false;
	set trees.rootingType="User Selection";
	set trees.transform=false;
	set trees.transformType="cladogram";
end;
