# Supplementary material for: Influenza A Virus Migration and Persistence in North American Wild Birds
Source: PLoS Pathog. 2013 Aug 29;9(8):e1003570. doi: 10.1371/journal.ppat.1003570 (PMC3757048; doi:10.1371/journal.ppat.1003570)
Supplement: Figure S11 — Interactive Google Earth Supplementary Data. GenBank Accession numbers and specific location of virus sampling for all sequences used in this study in the 5° Latitude by 5° Longitude square used to define the discrete character for ancestral state reconstruction. (KML) [file ppat.1003570.s011.kml]

<kml>
<Document>
    <name>Lines</name>
    <description></description>
    <Style id="yellowLineGreenPoly">
      <LineStyle>
        <color>7f00ffff</color>
        <width>4</width>
      </LineStyle>
    </Style>
    <Placemark>
      <name>1_Alaska</name>
      <description></description>
      <styleUrl>#yellowLineGreenPoly</styleUrl>
      <LineString>
        <coordinates>
-150,60,0
-145,60,0
-145,65,0
-150,65,0
-150,60,0
        </coordinates>
      </LineString>
    </Placemark>
    <Placemark>
      <name>2_NWAlberta</name>
      <description></description>
      <styleUrl>#yellowLineGreenPoly</styleUrl>
      <LineString>
        <coordinates>
-120,55,0
-115,55,0
-115,60,0
-120,60,0
-120,55,0
        </coordinates>
      </LineString>
    </Placemark>
    <Placemark>
      <name>3_BritishColumbia</name>
      <description></description>
      <styleUrl>#yellowLineGreenPoly</styleUrl>
      <LineString>
        <coordinates>
-125,47.5,0
-120,47.5,0
-120,52.5,0
-125,52.5,0
-125,47.5,0
        </coordinates>
      </LineString>
    </Placemark>
    <Placemark>
      <name>4_SWAlberta</name>
      <description></description>
      <styleUrl>#yellowLineGreenPoly</styleUrl>
      <LineString>
        <coordinates>
-120,50,0
-115,50,0
-115,55,0
-120,55,0
-120,50,0
        </coordinates>
      </LineString>
    </Placemark>
    <Placemark>
      <name>5_SEAlberta</name>
      <description></description>
      <styleUrl>#yellowLineGreenPoly</styleUrl>
      <LineString>
        <coordinates>
-115,50,0
-110,50,0
-110,55,0
-115,55,0
-115,50,0
        </coordinates>
      </LineString>
    </Placemark>
    <Placemark>
      <name>6_Saskatchewan</name>
      <description></description>
      <styleUrl>#yellowLineGreenPoly</styleUrl>
      <LineString>
        <coordinates>
-107.5,50,0
-102.5,50,0
-102.5,55,0
-107.5,55,0
-107.5,50,0
        </coordinates>
      </LineString>
    </Placemark>
    <Placemark>
      <name>7_Manitoba</name>
      <description></description>
      <styleUrl>#yellowLineGreenPoly</styleUrl>
      <LineString>
        <coordinates>
-100,50,0
-95,50,0
-95,55,0
-100,55,0
-100,50,0
        </coordinates>
      </LineString>
    </Placemark>
    <Placemark>
      <name>8_Oregon</name>
      <description></description>
      <styleUrl>#yellowLineGreenPoly</styleUrl>
      <LineString>
        <coordinates>
-125,40,0
-120,40,0
-120,45,0
-125,45,0
-125,40,0
        </coordinates>
      </LineString>
    </Placemark>
    <Placemark>
      <name>9_California</name>
      <description></description>
      <styleUrl>#yellowLineGreenPoly</styleUrl>
      <LineString>
        <coordinates>
-125,35,0
-120,35,0
-120,40,0
-125,40,0
-125,35,0
        </coordinates>
      </LineString>
    </Placemark>
    <Placemark>
      <name>10_SouthDakota</name>
      <description></description>
      <styleUrl>#yellowLineGreenPoly</styleUrl>
      <LineString>
        <coordinates>
-102.5,42.5,0
-97.5,42.5,0
-97.5,47.5,0
-102.5,47.5,0
-102.5,42.5,0
        </coordinates>
      </LineString>
    </Placemark>
    <Placemark>
      <name>11_Minnesota</name>
      <description></description>
      <styleUrl>#yellowLineGreenPoly</styleUrl>
      <LineString>
        <coordinates>
-95,45,0
-90,45,0
-90,50,0
-95,50,0
-95,45,0
        </coordinates>
      </LineString>
    </Placemark>
    <Placemark>
      <name>12_Quebec-NY</name>
      <description></description>
      <styleUrl>#yellowLineGreenPoly</styleUrl>
      <LineString>
        <coordinates>
-75,42.5,0
-70,42.5,0
-70,47.5,0
-75,47.5,0
-75,42.5,0
        </coordinates>
      </LineString>
    </Placemark>
    <Placemark>
      <name>13_NewBrunswick</name>
      <description></description>
      <styleUrl>#yellowLineGreenPoly</styleUrl>
      <LineString>
        <coordinates>
-67.5,45,0
-62.5,45,0
-62.5,50,0
-67.5,50,0
-67.5,45,0
        </coordinates>
      </LineString>
    </Placemark>
    <Placemark>
      <name>14_Iowa-Missouri</name>
      <description></description>
      <styleUrl>#yellowLineGreenPoly</styleUrl>
      <LineString>
        <coordinates>
-97.5,37.5,0
-92.5,37.5,0
-92.5,42.5,0
-97.5,42.5,0
-97.5,37.5,0
        </coordinates>
      </LineString>
    </Placemark>
    <Placemark>
      <name>15_Wisconsin-Illinois</name>
      <description></description>
      <styleUrl>#yellowLineGreenPoly</styleUrl>
      <LineString>
        <coordinates>
-92.5,40,0
-87.5,40,0
-87.5,45,0
-92.5,45,0
-92.5,40,0
        </coordinates>
      </LineString>
    </Placemark>
    <Placemark>
      <name>16_Ontario-Ohio</name>
      <description></description>
      <styleUrl>#yellowLineGreenPoly</styleUrl>
      <LineString>
        <coordinates>
-83,40,0
-78,40,0
-78,45,0
-83,45,0
-83,40,0
        </coordinates>
      </LineString>
    </Placemark>
    <Placemark>
      <name>17_Tennessee</name>
      <description></description>
      <styleUrl>#yellowLineGreenPoly</styleUrl>
      <LineString>
        <coordinates>
-87.5,35,0
-82.5,35,0
-82.5,40,0
-87.5,40,0
-87.5,35,0
        </coordinates>
      </LineString>
    </Placemark>
    <Placemark>
      <name>18_DELB-NJ-Maryland</name>
      <description></description>
      <styleUrl>#yellowLineGreenPoly</styleUrl>
      <LineString>
        <coordinates>
-77.5,35,0
-72.5,35,0
-72.5,40,0
-77.5,40,0
-77.5,35,0
        </coordinates>
      </LineString>
    </Placemark>
    <Placemark>
      <name>19_Texas</name>
      <description></description>
      <styleUrl>#yellowLineGreenPoly</styleUrl>
      <LineString>
        <coordinates>
-102.5,30,0
-97.5,30,0
-97.5,35,0
-102.5,35,0
-102.5,30,0
        </coordinates>
      </LineString>
    </Placemark>
    <Placemark>
      <name>20_Mississippi-Louisiana</name>
      <description></description>
      <styleUrl>#yellowLineGreenPoly</styleUrl>
      <LineString>
        <coordinates>
-92.5,30,0
-87.5,30,0
-87.5,35,0
-92.5,35,0
-92.5,30,0
        </coordinates>
      </LineString>
    </Placemark>
    	<Placemark>
		<name>CY014807</name>
		<Point>
			<coordinates>-86.476135,36.062422,0</coordinates>
		</Point>
	</Placemark>
	<Placemark>
		<name>CY003864</name>
		<Point>
			<coordinates>-74.92,39.047,0</coordinates>
		</Point>
	</Placemark>
	<Placemark>
		<name>CY004406</name>
		<Point>
			<coordinates>-74.92,39.047,0</coordinates>
		</Point>
	</Placemark>
	<Placemark>
		<name>CY004818</name>
		<Point>
			<coordinates>-74.92,39.047,0</coordinates>
		</Point>
	</Placemark>
	<Placemark>
		<name>CY004187</name>
		<Point>
			<coordinates>-113.4,50.3,0</coordinates>
		</Point>
	</Placemark>
	<Placemark>
		<name>CY004195</name>
		<Point>
			<coordinates>-113.4,50.3,0</coordinates>
		</Point>
	</Placemark>
	<Placemark>
		<name>CY004203</name>
		<Point>
			<coordinates>-113.4,50.3,0</coordinates>
		</Point>
	</Placemark>
	<Placemark>
		<name>CY004211</name>
		<Point>
			<coordinates>-113.4,50.3,0</coordinates>
		</Point>
	</Placemark>
	<Placemark>
		<name>CY004219</name>
		<Point>
			<coordinates>-113.4,50.3,0</coordinates>
		</Point>
	</Placemark>
	<Placemark>
		<name>CY005107</name>
		<Point>
			<coordinates>-113.4,50.3,0</coordinates>
		</Point>
	</Placemark>
	<Placemark>
		<name>CY005051</name>
		<Point>
			<coordinates>-113.4,50.3,0</coordinates>
		</Point>
	</Placemark>
	<Placemark>
		<name>CY003880</name>
		<Point>
			<coordinates>-113.4,50.3,0</coordinates>
		</Point>
	</Placemark>
	<Placemark>
		<name>CY014549</name>
		<Point>
			<coordinates>-113.4,50.3,0</coordinates>
		</Point>
	</Placemark>
	<Placemark>
		<name>CY005058</name>
		<Point>
			<coordinates>-113.4,50.3,0</coordinates>
		</Point>
	</Placemark>
	<Placemark>
		<name>CY004663</name>
		<Point>
			<coordinates>-113.4,50.3,0</coordinates>
		</Point>
	</Placemark>
	<Placemark>
		<name>CY004671</name>
		<Point>
			<coordinates>-113.4,50.3,0</coordinates>
		</Point>
	</Placemark>
	<Placemark>
		<name>CY004854</name>
		<Point>
			<coordinates>-113.4,50.3,0</coordinates>
		</Point>
	</Placemark>
	<Placemark>
		<name>CY003888</name>
		<Point>
			<coordinates>-74.92,39.047,0</coordinates>
		</Point>
	</Placemark>
	<Placemark>
		<name>CY003923</name>
		<Point>
			<coordinates>-74.92,39.047,0</coordinates>
		</Point>
	</Placemark>
	<Placemark>
		<name>CY004451</name>
		<Point>
			<coordinates>-74.92,39.047,0</coordinates>
		</Point>
	</Placemark>
	<Placemark>
		<name>CY003895</name>
		<Point>
			<coordinates>-74.92,39.047,0</coordinates>
		</Point>
	</Placemark>
	<Placemark>
		<name>CY005376</name>
		<Point>
			<coordinates>-75.257721,38.85789,0</coordinates>
		</Point>
	</Placemark>
	<Placemark>
		<name>CY005421</name>
		<Point>
			<coordinates>-75.257721,38.85789,0</coordinates>
		</Point>
	</Placemark>
	<Placemark>
		<name>CY014858</name>
		<Point>
			<coordinates>-74.086304,43.205176,0</coordinates>
		</Point>
	</Placemark>
	<Placemark>
		<name>CY017694</name>
		<Point>
			<coordinates>-82.888412,40.161034,0</coordinates>
		</Point>
	</Placemark>
	<Placemark>
		<name>CY020718</name>
		<Point>
			<coordinates>-82.888412,40.161034,0</coordinates>
		</Point>
	</Placemark>
	<Placemark>
		<name>CY015468</name>
		<Point>
			<coordinates>-82.888412,40.161034,0</coordinates>
		</Point>
	</Placemark>
	<Placemark>
		<name>CY018016</name>
		<Point>
			<coordinates>-82.888412,40.161034,0</coordinates>
		</Point>
	</Placemark>
	<Placemark>
		<name>CY021574</name>
		<Point>
			<coordinates>-82.888412,40.161034,0</coordinates>
		</Point>
	</Placemark>
	<Placemark>
		<name>CY016165</name>
		<Point>
			<coordinates>-82.888412,40.161034,0</coordinates>
		</Point>
	</Placemark>
	<Placemark>
		<name>CY013249</name>
		<Point>
			<coordinates>-82.888412,40.161034,0</coordinates>
		</Point>
	</Placemark>
	<Placemark>
		<name>CY015460</name>
		<Point>
			<coordinates>-82.888412,40.161034,0</coordinates>
		</Point>
	</Placemark>
	<Placemark>
		<name>CY081243</name>
		<Point>
			<coordinates>-82.888412,40.161034,0</coordinates>
		</Point>
	</Placemark>
	<Placemark>
		<name>CY021430</name>
		<Point>
			<coordinates>-82.888412,40.161034,0</coordinates>
		</Point>
	</Placemark>
	<Placemark>
		<name>CY017766</name>
		<Point>
			<coordinates>-82.888412,40.161034,0</coordinates>
		</Point>
	</Placemark>
	<Placemark>
		<name>CY018878</name>
		<Point>
			<coordinates>-82.888412,40.161034,0</coordinates>
		</Point>
	</Placemark>
	<Placemark>
		<name>CY021566</name>
		<Point>
			<coordinates>-82.888412,40.161034,0</coordinates>
		</Point>
	</Placemark>
	<Placemark>
		<name>CY021614</name>
		<Point>
			<coordinates>-82.888412,40.161034,0</coordinates>
		</Point>
	</Placemark>
	<Placemark>
		<name>CY016396</name>
		<Point>
			<coordinates>-82.888412,40.161034,0</coordinates>
		</Point>
	</Placemark>
	<Placemark>
		<name>CY005127</name>
		<Point>
			<coordinates>-74.92,39.047,0</coordinates>
		</Point>
	</Placemark>
	<Placemark>
		<name>CY005114</name>
		<Point>
			<coordinates>-74.92,39.047,0</coordinates>
		</Point>
	</Placemark>
	<Placemark>
		<name>CY005121</name>
		<Point>
			<coordinates>-74.92,39.047,0</coordinates>
		</Point>
	</Placemark>
	<Placemark>
		<name>CY005065</name>
		<Point>
			<coordinates>-74.92,39.047,0</coordinates>
		</Point>
	</Placemark>
	<Placemark>
		<name>CY004413</name>
		<Point>
			<coordinates>-74.92,39.047,0</coordinates>
		</Point>
	</Placemark>
	<Placemark>
		<name>CY004997</name>
		<Point>
			<coordinates>-113.4,50.3,0</coordinates>
		</Point>
	</Placemark>
	<Placemark>
		<name>CY004516</name>
		<Point>
			<coordinates>-116.343541,53.555978,0</coordinates>
		</Point>
	</Placemark>
	<Placemark>
		<name>CY004524</name>
		<Point>
			<coordinates>-113.4,50.3,0</coordinates>
		</Point>
	</Placemark>
	<Placemark>
		<name>CY015452</name>
		<Point>
			<coordinates>-82.888412,40.161034,0</coordinates>
		</Point>
	</Placemark>
	<Placemark>
		<name>CY011057</name>
		<Point>
			<coordinates>-82.888412,40.161034,0</coordinates>
		</Point>
	</Placemark>
	<Placemark>
		<name>CY016125</name>
		<Point>
			<coordinates>-82.888412,40.161034,0</coordinates>
		</Point>
	</Placemark>
	<Placemark>
		<name>CY016133</name>
		<Point>
			<coordinates>-82.888412,40.161034,0</coordinates>
		</Point>
	</Placemark>
	<Placemark>
		<name>CY017276</name>
		<Point>
			<coordinates>-82.888412,40.161034,0</coordinates>
		</Point>
	</Placemark>
	<Placemark>
		<name>CY019198</name>
		<Point>
			<coordinates>-82.888412,40.161034,0</coordinates>
		</Point>
	</Placemark>
	<Placemark>
		<name>CY016141</name>
		<Point>
			<coordinates>-82.888412,40.161034,0</coordinates>
		</Point>
	</Placemark>
	<Placemark>
		<name>CY021622</name>
		<Point>
			<coordinates>-82.888412,40.161034,0</coordinates>
		</Point>
	</Placemark>
	<Placemark>
		<name>CY004861</name>
		<Point>
			<coordinates>-74.92,39.047,0</coordinates>
		</Point>
	</Placemark>
	<Placemark>
		<name>CY005134</name>
		<Point>
			<coordinates>-74.92,39.047,0</coordinates>
		</Point>
	</Placemark>
	<Placemark>
		<name>CY003915</name>
		<Point>
			<coordinates>-74.92,39.047,0</coordinates>
		</Point>
	</Placemark>
	<Placemark>
		<name>CY003908</name>
		<Point>
			<coordinates>-74.92,39.047,0</coordinates>
		</Point>
	</Placemark>
	<Placemark>
		<name>CY004555</name>
		<Point>
			<coordinates>-74.92,39.047,0</coordinates>
		</Point>
	</Placemark>
	<Placemark>
		<name>CY004562</name>
		<Point>
			<coordinates>-74.92,39.047,0</coordinates>
		</Point>
	</Placemark>
	<Placemark>
		<name>CY004568</name>
		<Point>
			<coordinates>-74.92,39.047,0</coordinates>
		</Point>
	</Placemark>
	<Placemark>
		<name>CY005072</name>
		<Point>
			<coordinates>-74.92,39.047,0</coordinates>
		</Point>
	</Placemark>
	<Placemark>
		<name>CY003930</name>
		<Point>
			<coordinates>-113.4,50.3,0</coordinates>
		</Point>
	</Placemark>
	<Placemark>
		<name>CY003937</name>
		<Point>
			<coordinates>-113.4,50.3,0</coordinates>
		</Point>
	</Placemark>
	<Placemark>
		<name>CY004532</name>
		<Point>
			<coordinates>-113.4,50.3,0</coordinates>
		</Point>
	</Placemark>
	<Placemark>
		<name>CY005141</name>
		<Point>
			<coordinates>-113.4,50.3,0</coordinates>
		</Point>
	</Placemark>
	<Placemark>
		<name>CY004681</name>
		<Point>
			<coordinates>-113.4,50.3,0</coordinates>
		</Point>
	</Placemark>
	<Placemark>
		<name>CY012833</name>
		<Point>
			<coordinates>-82.888412,40.161034,0</coordinates>
		</Point>
	</Placemark>
	<Placemark>
		<name>CY017702</name>
		<Point>
			<coordinates>-82.888412,40.161034,0</coordinates>
		</Point>
	</Placemark>
	<Placemark>
		<name>CY011249</name>
		<Point>
			<coordinates>-82.888412,40.161034,0</coordinates>
		</Point>
	</Placemark>
	<Placemark>
		<name>CY016420</name>
		<Point>
			<coordinates>-82.888412,40.161034,0</coordinates>
		</Point>
	</Placemark>
	<Placemark>
		<name>CY004095</name>
		<Point>
			<coordinates>-74.92,39.047,0</coordinates>
		</Point>
	</Placemark>
	<Placemark>
		<name>CY004392</name>
		<Point>
			<coordinates>-74.92,39.047,0</coordinates>
		</Point>
	</Placemark>
	<Placemark>
		<name>CY005079</name>
		<Point>
			<coordinates>-74.92,39.047,0</coordinates>
		</Point>
	</Placemark>
	<Placemark>
		<name>CY012817</name>
		<Point>
			<coordinates>-82.888412,40.161034,0</coordinates>
		</Point>
	</Placemark>
	<Placemark>
		<name>CY016173</name>
		<Point>
			<coordinates>-82.888412,40.161034,0</coordinates>
		</Point>
	</Placemark>
	<Placemark>
		<name>CY017782</name>
		<Point>
			<coordinates>-82.888412,40.161034,0</coordinates>
		</Point>
	</Placemark>
	<Placemark>
		<name>CY020846</name>
		<Point>
			<coordinates>-82.888412,40.161034,0</coordinates>
		</Point>
	</Placemark>
	<Placemark>
		<name>CY020926</name>
		<Point>
			<coordinates>-82.888412,40.161034,0</coordinates>
		</Point>
	</Placemark>
	<Placemark>
		<name>CY081293</name>
		<Point>
			<coordinates>-82.888412,40.161034,0</coordinates>
		</Point>
	</Placemark>
	<Placemark>
		<name>CY089558</name>
		<Point>
			<coordinates>-82.888412,40.161034,0</coordinates>
		</Point>
	</Placemark>
	<Placemark>
		<name>CY004235</name>
		<Point>
			<coordinates>-113.4,50.3,0</coordinates>
		</Point>
	</Placemark>
	<Placemark>
		<name>CY004227</name>
		<Point>
			<coordinates>-113.4,50.3,0</coordinates>
		</Point>
	</Placemark>
	<Placemark>
		<name>CY004897</name>
		<Point>
			<coordinates>-113.4,50.3,0</coordinates>
		</Point>
	</Placemark>
	<Placemark>
		<name>CY004243</name>
		<Point>
			<coordinates>-113.4,50.3,0</coordinates>
		</Point>
	</Placemark>
	<Placemark>
		<name>CY012801</name>
		<Point>
			<coordinates>-82.888412,40.161034,0</coordinates>
		</Point>
	</Placemark>
	<Placemark>
		<name>CY017710</name>
		<Point>
			<coordinates>-82.888412,40.161034,0</coordinates>
		</Point>
	</Placemark>
	<Placemark>
		<name>CY005148</name>
		<Point>
			<coordinates>-113.4,50.3,0</coordinates>
		</Point>
	</Placemark>
	<Placemark>
		<name>CY005154</name>
		<Point>
			<coordinates>-113.4,50.3,0</coordinates>
		</Point>
	</Placemark>
	<Placemark>
		<name>CY005305</name>
		<Point>
			<coordinates>-113.4,50.3,0</coordinates>
		</Point>
	</Placemark>
	<Placemark>
		<name>CY005351</name>
		<Point>
			<coordinates>-113.4,50.3,0</coordinates>
		</Point>
	</Placemark>
	<Placemark>
		<name>CY004251</name>
		<Point>
			<coordinates>-113.4,50.3,0</coordinates>
		</Point>
	</Placemark>
	<Placemark>
		<name>CY004540</name>
		<Point>
			<coordinates>-113.4,50.3,0</coordinates>
		</Point>
	</Placemark>
	<Placemark>
		<name>CY005002</name>
		<Point>
			<coordinates>-113.4,50.3,0</coordinates>
		</Point>
	</Placemark>
	<Placemark>
		<name>CY015136</name>
		<Point>
			<coordinates>-75.257721,38.85789,0</coordinates>
		</Point>
	</Placemark>
	<Placemark>
		<name>CY015444</name>
		<Point>
			<coordinates>-82.888412,40.161034,0</coordinates>
		</Point>
	</Placemark>
	<Placemark>
		<name>CY018886</name>
		<Point>
			<coordinates>-82.888412,40.161034,0</coordinates>
		</Point>
	</Placemark>
	<Placemark>
		<name>CY004259</name>
		<Point>
			<coordinates>-113.4,50.3,0</coordinates>
		</Point>
	</Placemark>
	<Placemark>
		<name>CY005086</name>
		<Point>
			<coordinates>-113.4,50.3,0</coordinates>
		</Point>
	</Placemark>
	<Placemark>
		<name>CY004904</name>
		<Point>
			<coordinates>-113.4,50.3,0</coordinates>
		</Point>
	</Placemark>
	<Placemark>
		<name>CY004912</name>
		<Point>
			<coordinates>-113.4,50.3,0</coordinates>
		</Point>
	</Placemark>
	<Placemark>
		<name>CY005225</name>
		<Point>
			<coordinates>-113.4,50.3,0</coordinates>
		</Point>
	</Placemark>
	<Placemark>
		<name>CY004693</name>
		<Point>
			<coordinates>-113.4,50.3,0</coordinates>
		</Point>
	</Placemark>
	<Placemark>
		<name>CY003961</name>
		<Point>
			<coordinates>-113.4,50.3,0</coordinates>
		</Point>
	</Placemark>
	<Placemark>
		<name>CY004380</name>
		<Point>
			<coordinates>-113.4,50.3,0</coordinates>
		</Point>
	</Placemark>
	<Placemark>
		<name>CY016189</name>
		<Point>
			<coordinates>-82.888412,40.161034,0</coordinates>
		</Point>
	</Placemark>
	<Placemark>
		<name>CY015128</name>
		<Point>
			<coordinates>-74.92,39.047,0</coordinates>
		</Point>
	</Placemark>
	<Placemark>
		<name>CY004926</name>
		<Point>
			<coordinates>-113.4,50.3,0</coordinates>
		</Point>
	</Placemark>
	<Placemark>
		<name>CY004508</name>
		<Point>
			<coordinates>-113.4,50.3,0</coordinates>
		</Point>
	</Placemark>
	<Placemark>
		<name>CY003977</name>
		<Point>
			<coordinates>-113.4,50.3,0</coordinates>
		</Point>
	</Placemark>
	<Placemark>
		<name>CY003969</name>
		<Point>
			<coordinates>-116.343541,53.555978,0</coordinates>
		</Point>
	</Placemark>
	<Placemark>
		<name>CY015477</name>
		<Point>
			<coordinates>-82.888412,40.161034,0</coordinates>
		</Point>
	</Placemark>
	<Placemark>
		<name>CY018008</name>
		<Point>
			<coordinates>-82.888412,40.161034,0</coordinates>
		</Point>
	</Placemark>
	<Placemark>
		<name>CY020870</name>
		<Point>
			<coordinates>-82.888412,40.161034,0</coordinates>
		</Point>
	</Placemark>
	<Placemark>
		<name>CY014889</name>
		<Point>
			<coordinates>-74.086304,43.205176,0</coordinates>
		</Point>
	</Placemark>
	<Placemark>
		<name>CY016157</name>
		<Point>
			<coordinates>-82.888412,40.161034,0</coordinates>
		</Point>
	</Placemark>
	<Placemark>
		<name>CY012825</name>
		<Point>
			<coordinates>-82.888412,40.161034,0</coordinates>
		</Point>
	</Placemark>
	<Placemark>
		<name>CY017726</name>
		<Point>
			<coordinates>-82.888412,40.161034,0</coordinates>
		</Point>
	</Placemark>
	<Placemark>
		<name>CY018000</name>
		<Point>
			<coordinates>-82.888412,40.161034,0</coordinates>
		</Point>
	</Placemark>
	<Placemark>
		<name>CY081365</name>
		<Point>
			<coordinates>-82.888412,40.161034,0</coordinates>
		</Point>
	</Placemark>
	<Placemark>
		<name>CY013864</name>
		<Point>
			<coordinates>-82.888412,40.161034,0</coordinates>
		</Point>
	</Placemark>
	<Placemark>
		<name>CY015485</name>
		<Point>
			<coordinates>-82.888412,40.161034,0</coordinates>
		</Point>
	</Placemark>
	<Placemark>
		<name>CY016956</name>
		<Point>
			<coordinates>-82.888412,40.161034,0</coordinates>
		</Point>
	</Placemark>
	<Placemark>
		<name>CY017718</name>
		<Point>
			<coordinates>-82.888412,40.161034,0</coordinates>
		</Point>
	</Placemark>
	<Placemark>
		<name>CY005358</name>
		<Point>
			<coordinates>-75.257721,38.85789,0</coordinates>
		</Point>
	</Placemark>
	<Placemark>
		<name>CY005365</name>
		<Point>
			<coordinates>-75.257721,38.85789,0</coordinates>
		</Point>
	</Placemark>
	<Placemark>
		<name>CY005324</name>
		<Point>
			<coordinates>-113.4,50.3,0</coordinates>
		</Point>
	</Placemark>
	<Placemark>
		<name>CY005243</name>
		<Point>
			<coordinates>-113.4,50.3,0</coordinates>
		</Point>
	</Placemark>
	<Placemark>
		<name>CY005250</name>
		<Point>
			<coordinates>-113.4,50.3,0</coordinates>
		</Point>
	</Placemark>
	<Placemark>
		<name>CY004940</name>
		<Point>
			<coordinates>-113.4,50.3,0</coordinates>
		</Point>
	</Placemark>
	<Placemark>
		<name>CY005093</name>
		<Point>
			<coordinates>-113.4,50.3,0</coordinates>
		</Point>
	</Placemark>
	<Placemark>
		<name>CY004703</name>
		<Point>
			<coordinates>-113.4,50.3,0</coordinates>
		</Point>
	</Placemark>
	<Placemark>
		<name>CY004947</name>
		<Point>
			<coordinates>-113.4,50.3,0</coordinates>
		</Point>
	</Placemark>
	<Placemark>
		<name>CY020886</name>
		<Point>
			<coordinates>-82.888412,40.161034,0</coordinates>
		</Point>
	</Placemark>
	<Placemark>
		<name>CY020822</name>
		<Point>
			<coordinates>-76.557541,39.076243,0</coordinates>
		</Point>
	</Placemark>
	<Placemark>
		<name>CY032206</name>
		<Point>
			<coordinates>-76.557541,39.076243,0</coordinates>
		</Point>
	</Placemark>
	<Placemark>
		<name>CY003985</name>
		<Point>
			<coordinates>-113.4,50.3,0</coordinates>
		</Point>
	</Placemark>
	<Placemark>
		<name>CY020814</name>
		<Point>
			<coordinates>-76.557541,39.076243,0</coordinates>
		</Point>
	</Placemark>
	<Placemark>
		<name>CY004547</name>
		<Point>
			<coordinates>-113.4,50.3,0</coordinates>
		</Point>
	</Placemark>
	<Placemark>
		<name>CY020758</name>
		<Point>
			<coordinates>-82.888412,40.161034,0</coordinates>
		</Point>
	</Placemark>
	<Placemark>
		<name>CY020774</name>
		<Point>
			<coordinates>-82.888412,40.161034,0</coordinates>
		</Point>
	</Placemark>
	<Placemark>
		<name>CY020782</name>
		<Point>
			<coordinates>-82.888412,40.161034,0</coordinates>
		</Point>
	</Placemark>
	<Placemark>
		<name>CY020790</name>
		<Point>
			<coordinates>-82.888412,40.161034,0</coordinates>
		</Point>
	</Placemark>
	<Placemark>
		<name>CY020838</name>
		<Point>
			<coordinates>-82.888412,40.161034,0</coordinates>
		</Point>
	</Placemark>
	<Placemark>
		<name>CY021582</name>
		<Point>
			<coordinates>-82.888412,40.161034,0</coordinates>
		</Point>
	</Placemark>
	<Placemark>
		<name>CY053830</name>
		<Point>
			<coordinates>-82.888412,40.161034,0</coordinates>
		</Point>
	</Placemark>
	<Placemark>
		<name>CY081251</name>
		<Point>
			<coordinates>-82.888412,40.161034,0</coordinates>
		</Point>
	</Placemark>
	<Placemark>
		<name>CY011037</name>
		<Point>
			<coordinates>-82.888412,40.161034,0</coordinates>
		</Point>
	</Placemark>
	<Placemark>
		<name>CY020726</name>
		<Point>
			<coordinates>-82.888412,40.161034,0</coordinates>
		</Point>
	</Placemark>
	<Placemark>
		<name>CY020742</name>
		<Point>
			<coordinates>-82.888412,40.161034,0</coordinates>
		</Point>
	</Placemark>
	<Placemark>
		<name>CY020830</name>
		<Point>
			<coordinates>-82.888412,40.161034,0</coordinates>
		</Point>
	</Placemark>
	<Placemark>
		<name>CY020854</name>
		<Point>
			<coordinates>-82.888412,40.161034,0</coordinates>
		</Point>
	</Placemark>
	<Placemark>
		<name>CY096747</name>
		<Point>
			<coordinates>-82.888412,40.161034,0</coordinates>
		</Point>
	</Placemark>
	<Placemark>
		<name>CY020734</name>
		<Point>
			<coordinates>-76.557541,39.076243,0</coordinates>
		</Point>
	</Placemark>
	<Placemark>
		<name>CY016612</name>
		<Point>
			<coordinates>-76.557541,39.076243,0</coordinates>
		</Point>
	</Placemark>
	<Placemark>
		<name>CY020766</name>
		<Point>
			<coordinates>-76.557541,39.076243,0</coordinates>
		</Point>
	</Placemark>
	<Placemark>
		<name>CY081235</name>
		<Point>
			<coordinates>-76.557541,39.076243,0</coordinates>
		</Point>
	</Placemark>
	<Placemark>
		<name>CY021590</name>
		<Point>
			<coordinates>-76.557541,39.076243,0</coordinates>
		</Point>
	</Placemark>
	<Placemark>
		<name>CY011113</name>
		<Point>
			<coordinates>-76.557541,39.076243,0</coordinates>
		</Point>
	</Placemark>
	<Placemark>
		<name>CY011049</name>
		<Point>
			<coordinates>-82.888412,40.161034,0</coordinates>
		</Point>
	</Placemark>
	<Placemark>
		<name>CY020750</name>
		<Point>
			<coordinates>-82.888412,40.161034,0</coordinates>
		</Point>
	</Placemark>
	<Placemark>
		<name>CY020862</name>
		<Point>
			<coordinates>-82.888412,40.161034,0</coordinates>
		</Point>
	</Placemark>
	<Placemark>
		<name>CY011029</name>
		<Point>
			<coordinates>-82.888412,40.161034,0</coordinates>
		</Point>
	</Placemark>
	<Placemark>
		<name>CY053838</name>
		<Point>
			<coordinates>-82.888412,40.161034,0</coordinates>
		</Point>
	</Placemark>
	<Placemark>
		<name>CY081227</name>
		<Point>
			<coordinates>-76.557541,39.076243,0</coordinates>
		</Point>
	</Placemark>
	<Placemark>
		<name>CY004421</name>
		<Point>
			<coordinates>-74.92,39.047,0</coordinates>
		</Point>
	</Placemark>
	<Placemark>
		<name>CY005331</name>
		<Point>
			<coordinates>-74.92,39.047,0</coordinates>
		</Point>
	</Placemark>
	<Placemark>
		<name>CY004339</name>
		<Point>
			<coordinates>-113.4,50.3,0</coordinates>
		</Point>
	</Placemark>
	<Placemark>
		<name>CY003993</name>
		<Point>
			<coordinates>-113.4,50.3,0</coordinates>
		</Point>
	</Placemark>
	<Placemark>
		<name>CY004275</name>
		<Point>
			<coordinates>-113.4,50.3,0</coordinates>
		</Point>
	</Placemark>
	<Placemark>
		<name>CY004353</name>
		<Point>
			<coordinates>-113.4,50.3,0</coordinates>
		</Point>
	</Placemark>
	<Placemark>
		<name>CY004954</name>
		<Point>
			<coordinates>-113.4,50.3,0</coordinates>
		</Point>
	</Placemark>
	<Placemark>
		<name>CY004283</name>
		<Point>
			<coordinates>-74.92,39.047,0</coordinates>
		</Point>
	</Placemark>
	<Placemark>
		<name>CY004399</name>
		<Point>
			<coordinates>-74.92,39.047,0</coordinates>
		</Point>
	</Placemark>
	<Placemark>
		<name>CY004444</name>
		<Point>
			<coordinates>-74.92,39.047,0</coordinates>
		</Point>
	</Placemark>
	<Placemark>
		<name>CY004977</name>
		<Point>
			<coordinates>-74.92,39.047,0</coordinates>
		</Point>
	</Placemark>
	<Placemark>
		<name>CY005257</name>
		<Point>
			<coordinates>-74.92,39.047,0</coordinates>
		</Point>
	</Placemark>
	<Placemark>
		<name>CY018902</name>
		<Point>
			<coordinates>-82.888412,40.161034,0</coordinates>
		</Point>
	</Placemark>
	<Placemark>
		<name>CY034847</name>
		<Point>
			<coordinates>-74.086304,43.205176,0</coordinates>
		</Point>
	</Placemark>
	<Placemark>
		<name>CY029842</name>
		<Point>
			<coordinates>-74.086304,43.205176,0</coordinates>
		</Point>
	</Placemark>
	<Placemark>
		<name>CY031708</name>
		<Point>
			<coordinates>-74.086304,43.205176,0</coordinates>
		</Point>
	</Placemark>
	<Placemark>
		<name>CY033226</name>
		<Point>
			<coordinates>-74.086304,43.205176,0</coordinates>
		</Point>
	</Placemark>
	<Placemark>
		<name>CY033266</name>
		<Point>
			<coordinates>-74.086304,43.205176,0</coordinates>
		</Point>
	</Placemark>
	<Placemark>
		<name>CY095053</name>
		<Point>
			<coordinates>-74.086304,43.205176,0</coordinates>
		</Point>
	</Placemark>
	<Placemark>
		<name>CY081309</name>
		<Point>
			<coordinates>-76.557541,39.076243,0</coordinates>
		</Point>
	</Placemark>
	<Placemark>
		<name>CY081389</name>
		<Point>
			<coordinates>-76.557541,39.076243,0</coordinates>
		</Point>
	</Placemark>
	<Placemark>
		<name>CY081301</name>
		<Point>
			<coordinates>-76.557541,39.076243,0</coordinates>
		</Point>
	</Placemark>
	<Placemark>
		<name>CY034791</name>
		<Point>
			<coordinates>-74.086304,43.205176,0</coordinates>
		</Point>
	</Placemark>
	<Placemark>
		<name>CY075926</name>
		<Point>
			<coordinates>-121.420898,43.952293,0</coordinates>
		</Point>
	</Placemark>
	<Placemark>
		<name>CY047537</name>
		<Point>
			<coordinates>-118.6053,56.2129,0</coordinates>
		</Point>
	</Placemark>
	<Placemark>
		<name>CY047513</name>
		<Point>
			<coordinates>-117.9727,56.2313,0</coordinates>
		</Point>
	</Placemark>
	<Placemark>
		<name>CY047521</name>
		<Point>
			<coordinates>-112.9526,52.4343,0</coordinates>
		</Point>
	</Placemark>
	<Placemark>
		<name>CY047529</name>
		<Point>
			<coordinates>-112.9526,52.4343,0</coordinates>
		</Point>
	</Placemark>
	<Placemark>
		<name>CY047545</name>
		<Point>
			<coordinates>-112.9526,52.4343,0</coordinates>
		</Point>
	</Placemark>
	<Placemark>
		<name>CY013264</name>
		<Point>
			<coordinates>-149.6911,64.98129,0</coordinates>
		</Point>
	</Placemark>
	<Placemark>
		<name>CY020878</name>
		<Point>
			<coordinates>-149.6911,64.98129,0</coordinates>
		</Point>
	</Placemark>
	<Placemark>
		<name>CY039384</name>
		<Point>
			<coordinates>-113.4,50.3,0</coordinates>
		</Point>
	</Placemark>
	<Placemark>
		<name>CY012841</name>
		<Point>
			<coordinates>-149.6911,64.98129,0</coordinates>
		</Point>
	</Placemark>
	<Placemark>
		<name>CY017734</name>
		<Point>
			<coordinates>-149.6911,64.98129,0</coordinates>
		</Point>
	</Placemark>
	<Placemark>
		<name>CY096757</name>
		<Point>
			<coordinates>-149.6911,64.98129,0</coordinates>
		</Point>
	</Placemark>
	<Placemark>
		<name>CY016181</name>
		<Point>
			<coordinates>-149.6911,64.98129,0</coordinates>
		</Point>
	</Placemark>
	<Placemark>
		<name>CY015493</name>
		<Point>
			<coordinates>-149.6911,64.98129,0</coordinates>
		</Point>
	</Placemark>
	<Placemark>
		<name>CY015501</name>
		<Point>
			<coordinates>-149.6911,64.98129,0</coordinates>
		</Point>
	</Placemark>
	<Placemark>
		<name>CY017742</name>
		<Point>
			<coordinates>-149.6911,64.98129,0</coordinates>
		</Point>
	</Placemark>
	<Placemark>
		<name>CY081260</name>
		<Point>
			<coordinates>-149.6911,64.98129,0</coordinates>
		</Point>
	</Placemark>
	<Placemark>
		<name>CY081278</name>
		<Point>
			<coordinates>-149.6911,64.98129,0</coordinates>
		</Point>
	</Placemark>
	<Placemark>
		<name>CY089549</name>
		<Point>
			<coordinates>-149.6911,64.98129,0</coordinates>
		</Point>
	</Placemark>
	<Placemark>
		<name>CY096766</name>
		<Point>
			<coordinates>-149.6911,64.98129,0</coordinates>
		</Point>
	</Placemark>
	<Placemark>
		<name>CY095229</name>
		<Point>
			<coordinates>-74.086304,43.205176,0</coordinates>
		</Point>
	</Placemark>
	<Placemark>
		<name>CY095221</name>
		<Point>
			<coordinates>-74.086304,43.205176,0</coordinates>
		</Point>
	</Placemark>
	<Placemark>
		<name>CY017750</name>
		<Point>
			<coordinates>-149.6911,64.98129,0</coordinates>
		</Point>
	</Placemark>
	<Placemark>
		<name>CY016412</name>
		<Point>
			<coordinates>-149.6911,64.98129,0</coordinates>
		</Point>
	</Placemark>
	<Placemark>
		<name>CY095261</name>
		<Point>
			<coordinates>-120.51,50.17,0</coordinates>
		</Point>
	</Placemark>
	<Placemark>
		<name>CY047553</name>
		<Point>
			<coordinates>-72.7167,46.15,0</coordinates>
		</Point>
	</Placemark>
	<Placemark>
		<name>CY045272</name>
		<Point>
			<coordinates>-72.9153,46.1323,0</coordinates>
		</Point>
	</Placemark>
	<Placemark>
		<name>CY047561</name>
		<Point>
			<coordinates>-72.9153,46.1323,0</coordinates>
		</Point>
	</Placemark>
	<Placemark>
		<name>CY047489</name>
		<Point>
			<coordinates>-120.4109,50.0212,0</coordinates>
		</Point>
	</Placemark>
	<Placemark>
		<name>CY095316</name>
		<Point>
			<coordinates>-80.95,42.81,0</coordinates>
		</Point>
	</Placemark>
	<Placemark>
		<name>CY095292</name>
		<Point>
			<coordinates>-80.46,42.59,0</coordinates>
		</Point>
	</Placemark>
	<Placemark>
		<name>CY047497</name>
		<Point>
			<coordinates>-120.4109,50.0212,0</coordinates>
		</Point>
	</Placemark>
	<Placemark>
		<name>CY037008</name>
		<Point>
			<coordinates>-95.4289,50.156,0</coordinates>
		</Point>
	</Placemark>
	<Placemark>
		<name>CY095308</name>
		<Point>
			<coordinates>-78.91,44.08,0</coordinates>
		</Point>
	</Placemark>
	<Placemark>
		<name>CY047569</name>
		<Point>
			<coordinates>-64.25,45.7833,0</coordinates>
		</Point>
	</Placemark>
	<Placemark>
		<name>CY043809</name>
		<Point>
			<coordinates>-122.1736667,39.40443986,0</coordinates>
		</Point>
	</Placemark>
	<Placemark>
		<name>CY045352</name>
		<Point>
			<coordinates>-122.1736667,39.40443986,0</coordinates>
		</Point>
	</Placemark>
	<Placemark>
		<name>CY017774</name>
		<Point>
			<coordinates>-76.557541,39.076243,0</coordinates>
		</Point>
	</Placemark>
	<Placemark>
		<name>CY020910</name>
		<Point>
			<coordinates>-76.557541,39.076243,0</coordinates>
		</Point>
	</Placemark>
	<Placemark>
		<name>CY021894</name>
		<Point>
			<coordinates>-76.557541,39.076243,0</coordinates>
		</Point>
	</Placemark>
	<Placemark>
		<name>CY096777</name>
		<Point>
			<coordinates>-76.557541,39.076243,0</coordinates>
		</Point>
	</Placemark>
	<Placemark>
		<name>CY017790</name>
		<Point>
			<coordinates>-76.557541,39.076243,0</coordinates>
		</Point>
	</Placemark>
	<Placemark>
		<name>CY018918</name>
		<Point>
			<coordinates>-76.557541,39.076243,0</coordinates>
		</Point>
	</Placemark>
	<Placemark>
		<name>CY018910</name>
		<Point>
			<coordinates>-76.557541,39.076243,0</coordinates>
		</Point>
	</Placemark>
	<Placemark>
		<name>CY021638</name>
		<Point>
			<coordinates>-74.92,39.047,0</coordinates>
		</Point>
	</Placemark>
	<Placemark>
		<name>CY036003</name>
		<Point>
			<coordinates>-74.086304,43.205176,0</coordinates>
		</Point>
	</Placemark>
	<Placemark>
		<name>CY036035</name>
		<Point>
			<coordinates>-74.086304,43.205176,0</coordinates>
		</Point>
	</Placemark>
	<Placemark>
		<name>CY041283</name>
		<Point>
			<coordinates>-75.257721,38.85789,0</coordinates>
		</Point>
	</Placemark>
	<Placemark>
		<name>CY043889</name>
		<Point>
			<coordinates>-74.92,39.047,0</coordinates>
		</Point>
	</Placemark>
	<Placemark>
		<name>CY043897</name>
		<Point>
			<coordinates>-74.92,39.047,0</coordinates>
		</Point>
	</Placemark>
	<Placemark>
		<name>CY043905</name>
		<Point>
			<coordinates>-74.92,39.047,0</coordinates>
		</Point>
	</Placemark>
	<Placemark>
		<name>CY043913</name>
		<Point>
			<coordinates>-74.92,39.047,0</coordinates>
		</Point>
	</Placemark>
	<Placemark>
		<name>CY045384</name>
		<Point>
			<coordinates>-74.92,39.047,0</coordinates>
		</Point>
	</Placemark>
	<Placemark>
		<name>CY047020</name>
		<Point>
			<coordinates>-74.92,39.047,0</coordinates>
		</Point>
	</Placemark>
	<Placemark>
		<name>CY077119</name>
		<Point>
			<coordinates>-74.92,39.047,0</coordinates>
		</Point>
	</Placemark>
	<Placemark>
		<name>CY077127</name>
		<Point>
			<coordinates>-74.92,39.047,0</coordinates>
		</Point>
	</Placemark>
	<Placemark>
		<name>CY037080</name>
		<Point>
			<coordinates>-74.92,39.047,0</coordinates>
		</Point>
	</Placemark>
	<Placemark>
		<name>CY037088</name>
		<Point>
			<coordinates>-74.92,39.047,0</coordinates>
		</Point>
	</Placemark>
	<Placemark>
		<name>CY037104</name>
		<Point>
			<coordinates>-74.92,39.047,0</coordinates>
		</Point>
	</Placemark>
	<Placemark>
		<name>CY041315</name>
		<Point>
			<coordinates>-74.92,39.047,0</coordinates>
		</Point>
	</Placemark>
	<Placemark>
		<name>CY095649</name>
		<Point>
			<coordinates>-74.92,39.047,0</coordinates>
		</Point>
	</Placemark>
	<Placemark>
		<name>CY077135</name>
		<Point>
			<coordinates>-75.257721,38.85789,0</coordinates>
		</Point>
	</Placemark>
	<Placemark>
		<name>CY043921</name>
		<Point>
			<coordinates>-74.92,39.047,0</coordinates>
		</Point>
	</Placemark>
	<Placemark>
		<name>CY077143</name>
		<Point>
			<coordinates>-74.92,39.047,0</coordinates>
		</Point>
	</Placemark>
	<Placemark>
		<name>CY036768</name>
		<Point>
			<coordinates>-74.92,39.047,0</coordinates>
		</Point>
	</Placemark>
	<Placemark>
		<name>HM060057</name>
		<Point>
			<coordinates>-149.6911,64.98129,0</coordinates>
		</Point>
	</Placemark>
	<Placemark>
		<name>HM060052</name>
		<Point>
			<coordinates>-149.6911,64.98129,0</coordinates>
		</Point>
	</Placemark>
	<Placemark>
		<name>HM060042</name>
		<Point>
			<coordinates>-149.6911,64.98129,0</coordinates>
		</Point>
	</Placemark>
	<Placemark>
		<name>HM060056</name>
		<Point>
			<coordinates>-149.6911,64.98129,0</coordinates>
		</Point>
	</Placemark>
	<Placemark>
		<name>HM060058</name>
		<Point>
			<coordinates>-149.6911,64.98129,0</coordinates>
		</Point>
	</Placemark>
	<Placemark>
		<name>CY076182</name>
		<Point>
			<coordinates>-122.310791,48.224673,0</coordinates>
		</Point>
	</Placemark>
	<Placemark>
		<name>CY045392</name>
		<Point>
			<coordinates>-113.4,50.3,0</coordinates>
		</Point>
	</Placemark>
	<Placemark>
		<name>CY077151</name>
		<Point>
			<coordinates>-116.343541,53.555978,0</coordinates>
		</Point>
	</Placemark>
	<Placemark>
		<name>CY077103</name>
		<Point>
			<coordinates>-116.343541,53.555978,0</coordinates>
		</Point>
	</Placemark>
	<Placemark>
		<name>CY078436</name>
		<Point>
			<coordinates>-148.7645,64.8983,0</coordinates>
		</Point>
	</Placemark>
	<Placemark>
		<name>CY078708</name>
		<Point>
			<coordinates>-148.8381,64.8734,0</coordinates>
		</Point>
	</Placemark>
	<Placemark>
		<name>CY078460</name>
		<Point>
			<coordinates>-148.8141,64.9042,0</coordinates>
		</Point>
	</Placemark>
	<Placemark>
		<name>CY078444</name>
		<Point>
			<coordinates>-149.6911,64.98129,0</coordinates>
		</Point>
	</Placemark>
	<Placemark>
		<name>CY078452</name>
		<Point>
			<coordinates>-149.6911,64.98129,0</coordinates>
		</Point>
	</Placemark>
	<Placemark>
		<name>CY077159</name>
		<Point>
			<coordinates>-116.343541,53.555978,0</coordinates>
		</Point>
	</Placemark>
	<Placemark>
		<name>CY077167</name>
		<Point>
			<coordinates>-116.343541,53.555978,0</coordinates>
		</Point>
	</Placemark>
	<Placemark>
		<name>CY079694</name>
		<Point>
			<coordinates>-148.8141,64.9042,0</coordinates>
		</Point>
	</Placemark>
	<Placemark>
		<name>CY078876</name>
		<Point>
			<coordinates>-148.7645,64.8983,0</coordinates>
		</Point>
	</Placemark>
	<Placemark>
		<name>CY078580</name>
		<Point>
			<coordinates>-149.6911,64.98129,0</coordinates>
		</Point>
	</Placemark>
	<Placemark>
		<name>CY076198</name>
		<Point>
			<coordinates>-122.310791,48.224673,0</coordinates>
		</Point>
	</Placemark>
	<Placemark>
		<name>CY078564</name>
		<Point>
			<coordinates>-148.7645,64.8983,0</coordinates>
		</Point>
	</Placemark>
	<Placemark>
		<name>CY078692</name>
		<Point>
			<coordinates>-148.8141,64.9042,0</coordinates>
		</Point>
	</Placemark>
	<Placemark>
		<name>CY078428</name>
		<Point>
			<coordinates>-148.8151,64.9259,0</coordinates>
		</Point>
	</Placemark>
	<Placemark>
		<name>CY079725</name>
		<Point>
			<coordinates>-149.6911,64.98129,0</coordinates>
		</Point>
	</Placemark>
	<Placemark>
		<name>CY078532</name>
		<Point>
			<coordinates>-148.842,64.873,0</coordinates>
		</Point>
	</Placemark>
	<Placemark>
		<name>CY078468</name>
		<Point>
			<coordinates>-148.7645,64.8983,0</coordinates>
		</Point>
	</Placemark>
	<Placemark>
		<name>CY078700</name>
		<Point>
			<coordinates>-148.8141,64.9042,0</coordinates>
		</Point>
	</Placemark>
	<Placemark>
		<name>CY078676</name>
		<Point>
			<coordinates>-149.6911,64.98129,0</coordinates>
		</Point>
	</Placemark>
	<Placemark>
		<name>CY076190</name>
		<Point>
			<coordinates>-122.310791,48.224673,0</coordinates>
		</Point>
	</Placemark>
	<Placemark>
		<name>CY078572</name>
		<Point>
			<coordinates>-148.7724,64.8641,0</coordinates>
		</Point>
	</Placemark>
	<Placemark>
		<name>CY095459</name>
		<Point>
			<coordinates>-62.85,46.33,0</coordinates>
		</Point>
	</Placemark>
	<Placemark>
		<name>CY095451</name>
		<Point>
			<coordinates>-62.85,46.33,0</coordinates>
		</Point>
	</Placemark>
	<Placemark>
		<name>CY076206</name>
		<Point>
			<coordinates>-122.310791,48.224673,0</coordinates>
		</Point>
	</Placemark>
	<Placemark>
		<name>CY078588</name>
		<Point>
			<coordinates>-148.7645,64.8983,0</coordinates>
		</Point>
	</Placemark>
	<Placemark>
		<name>CY078596</name>
		<Point>
			<coordinates>-148.7645,64.8983,0</coordinates>
		</Point>
	</Placemark>
	<Placemark>
		<name>CY076222</name>
		<Point>
			<coordinates>-122.310791,48.224673,0</coordinates>
		</Point>
	</Placemark>
	<Placemark>
		<name>CY078476</name>
		<Point>
			<coordinates>-148.7645,64.8983,0</coordinates>
		</Point>
	</Placemark>
	<Placemark>
		<name>CY078484</name>
		<Point>
			<coordinates>-148.7645,64.8983,0</coordinates>
		</Point>
	</Placemark>
	<Placemark>
		<name>CY078652</name>
		<Point>
			<coordinates>-148.7645,64.8983,0</coordinates>
		</Point>
	</Placemark>
	<Placemark>
		<name>CY078668</name>
		<Point>
			<coordinates>-148.8071,64.9152,0</coordinates>
		</Point>
	</Placemark>
	<Placemark>
		<name>CY078644</name>
		<Point>
			<coordinates>-148.7696,64.9225,0</coordinates>
		</Point>
	</Placemark>
	<Placemark>
		<name>CY078636</name>
		<Point>
			<coordinates>-149.6911,64.98129,0</coordinates>
		</Point>
	</Placemark>
	<Placemark>
		<name>CY095475</name>
		<Point>
			<coordinates>-120.51,50.17,0</coordinates>
		</Point>
	</Placemark>
	<Placemark>
		<name>CY078660</name>
		<Point>
			<coordinates>-148.745,64.903,0</coordinates>
		</Point>
	</Placemark>
	<Placemark>
		<name>CY078492</name>
		<Point>
			<coordinates>-149.6911,64.98129,0</coordinates>
		</Point>
	</Placemark>
	<Placemark>
		<name>CY078604</name>
		<Point>
			<coordinates>-149.6911,64.98129,0</coordinates>
		</Point>
	</Placemark>
	<Placemark>
		<name>CY078612</name>
		<Point>
			<coordinates>-149.6911,64.98129,0</coordinates>
		</Point>
	</Placemark>
	<Placemark>
		<name>CY079741</name>
		<Point>
			<coordinates>-149.6911,64.98129,0</coordinates>
		</Point>
	</Placemark>
	<Placemark>
		<name>CY045280</name>
		<Point>
			<coordinates>-72.9,46.13,0</coordinates>
		</Point>
	</Placemark>
	<Placemark>
		<name>CY076214</name>
		<Point>
			<coordinates>-122.310791,48.224673,0</coordinates>
		</Point>
	</Placemark>
	<Placemark>
		<name>CY078500</name>
		<Point>
			<coordinates>-148.8071,64.9152,0</coordinates>
		</Point>
	</Placemark>
	<Placemark>
		<name>CY078508</name>
		<Point>
			<coordinates>-148.8071,64.9152,0</coordinates>
		</Point>
	</Placemark>
	<Placemark>
		<name>CY078620</name>
		<Point>
			<coordinates>-148.8071,64.9152,0</coordinates>
		</Point>
	</Placemark>
	<Placemark>
		<name>CY078884</name>
		<Point>
			<coordinates>-148.8071,64.9152,0</coordinates>
		</Point>
	</Placemark>
	<Placemark>
		<name>CY045288</name>
		<Point>
			<coordinates>-72.92,46.13,0</coordinates>
		</Point>
	</Placemark>
	<Placemark>
		<name>CY047585</name>
		<Point>
			<coordinates>-72.92,46.13,0</coordinates>
		</Point>
	</Placemark>
	<Placemark>
		<name>CY047593</name>
		<Point>
			<coordinates>-72.92,46.13,0</coordinates>
		</Point>
	</Placemark>
	<Placemark>
		<name>CY047601</name>
		<Point>
			<coordinates>-72.92,46.13,0</coordinates>
		</Point>
	</Placemark>
	<Placemark>
		<name>CY047609</name>
		<Point>
			<coordinates>-72.92,46.13,0</coordinates>
		</Point>
	</Placemark>
	<Placemark>
		<name>CY078540</name>
		<Point>
			<coordinates>-148.745,64.903,0</coordinates>
		</Point>
	</Placemark>
	<Placemark>
		<name>CY078684</name>
		<Point>
			<coordinates>-148.7696,64.9225,0</coordinates>
		</Point>
	</Placemark>
	<Placemark>
		<name>CY045296</name>
		<Point>
			<coordinates>-72.92,46.13,0</coordinates>
		</Point>
	</Placemark>
	<Placemark>
		<name>CY047577</name>
		<Point>
			<coordinates>-72.92,46.13,0</coordinates>
		</Point>
	</Placemark>
	<Placemark>
		<name>CY047617</name>
		<Point>
			<coordinates>-72.92,46.13,0</coordinates>
		</Point>
	</Placemark>
	<Placemark>
		<name>CY047625</name>
		<Point>
			<coordinates>-72.92,46.13,0</coordinates>
		</Point>
	</Placemark>
	<Placemark>
		<name>CY095395</name>
		<Point>
			<coordinates>-72.92,46.13,0</coordinates>
		</Point>
	</Placemark>
	<Placemark>
		<name>CY047633</name>
		<Point>
			<coordinates>-72.9,46.13,0</coordinates>
		</Point>
	</Placemark>
	<Placemark>
		<name>CY076238</name>
		<Point>
			<coordinates>-121.420898,43.952293,0</coordinates>
		</Point>
	</Placemark>
	<Placemark>
		<name>CY047641</name>
		<Point>
			<coordinates>-72.72,46.15,0</coordinates>
		</Point>
	</Placemark>
	<Placemark>
		<name>CY047649</name>
		<Point>
			<coordinates>-72.72,46.15,0</coordinates>
		</Point>
	</Placemark>
	<Placemark>
		<name>CY047657</name>
		<Point>
			<coordinates>-72.72,46.15,0</coordinates>
		</Point>
	</Placemark>
	<Placemark>
		<name>CY047673</name>
		<Point>
			<coordinates>-72.72,46.15,0</coordinates>
		</Point>
	</Placemark>
	<Placemark>
		<name>CY095379</name>
		<Point>
			<coordinates>-72.72,46.15,0</coordinates>
		</Point>
	</Placemark>
	<Placemark>
		<name>CY095371</name>
		<Point>
			<coordinates>-72.72,46.15,0</coordinates>
		</Point>
	</Placemark>
	<Placemark>
		<name>CY047665</name>
		<Point>
			<coordinates>-72.72,46.15,0</coordinates>
		</Point>
	</Placemark>
	<Placemark>
		<name>CY078516</name>
		<Point>
			<coordinates>-149.6911,64.98129,0</coordinates>
		</Point>
	</Placemark>
	<Placemark>
		<name>CY079717</name>
		<Point>
			<coordinates>-149.6911,64.98129,0</coordinates>
		</Point>
	</Placemark>
	<Placemark>
		<name>CY080272</name>
		<Point>
			<coordinates>-149.6911,64.98129,0</coordinates>
		</Point>
	</Placemark>
	<Placemark>
		<name>CY078524</name>
		<Point>
			<coordinates>-149.6911,64.98129,0</coordinates>
		</Point>
	</Placemark>
	<Placemark>
		<name>JF323768</name>
		<Point>
			<coordinates>-149.6911,64.98129,0</coordinates>
		</Point>
	</Placemark>
	<Placemark>
		<name>CY078548</name>
		<Point>
			<coordinates>-149.6911,64.98129,0</coordinates>
		</Point>
	</Placemark>
	<Placemark>
		<name>CY079757</name>
		<Point>
			<coordinates>-149.6911,64.98129,0</coordinates>
		</Point>
	</Placemark>
	<Placemark>
		<name>CY078556</name>
		<Point>
			<coordinates>-149.6911,64.98129,0</coordinates>
		</Point>
	</Placemark>
	<Placemark>
		<name>CY045304</name>
		<Point>
			<coordinates>-65.6167,47.6167,0</coordinates>
		</Point>
	</Placemark>
	<Placemark>
		<name>CY095427</name>
		<Point>
			<coordinates>-65.62,47.62,0</coordinates>
		</Point>
	</Placemark>
	<Placemark>
		<name>CY095435</name>
		<Point>
			<coordinates>-65.62,47.62,0</coordinates>
		</Point>
	</Placemark>
	<Placemark>
		<name>CY095443</name>
		<Point>
			<coordinates>-65.62,47.65,0</coordinates>
		</Point>
	</Placemark>
	<Placemark>
		<name>CY045312</name>
		<Point>
			<coordinates>-65.6167,47.65,0</coordinates>
		</Point>
	</Placemark>
	<Placemark>
		<name>CY078628</name>
		<Point>
			<coordinates>-149.6911,64.98129,0</coordinates>
		</Point>
	</Placemark>
	<Placemark>
		<name>CY079733</name>
		<Point>
			<coordinates>-149.6911,64.98129,0</coordinates>
		</Point>
	</Placemark>
	<Placemark>
		<name>HM060049</name>
		<Point>
			<coordinates>-149.6911,64.98129,0</coordinates>
		</Point>
	</Placemark>
	<Placemark>
		<name>HM060047</name>
		<Point>
			<coordinates>-149.6911,64.98129,0</coordinates>
		</Point>
	</Placemark>
	<Placemark>
		<name>HM060043</name>
		<Point>
			<coordinates>-149.6911,64.98129,0</coordinates>
		</Point>
	</Placemark>
	<Placemark>
		<name>CY045368</name>
		<Point>
			<coordinates>-122.310791,48.224673,0</coordinates>
		</Point>
	</Placemark>
	<Placemark>
		<name>GQ168613</name>
		<Point>
			<coordinates>-149.6911,64.98129,0</coordinates>
		</Point>
	</Placemark>
	<Placemark>
		<name>CY076174</name>
		<Point>
			<coordinates>-121.420898,43.952293,0</coordinates>
		</Point>
	</Placemark>
	<Placemark>
		<name>CY076246</name>
		<Point>
			<coordinates>-122.310791,48.224673,0</coordinates>
		</Point>
	</Placemark>
	<Placemark>
		<name>CY076254</name>
		<Point>
			<coordinates>-122.310791,48.224673,0</coordinates>
		</Point>
	</Placemark>
	<Placemark>
		<name>CY076262</name>
		<Point>
			<coordinates>-122.310791,48.224673,0</coordinates>
		</Point>
	</Placemark>
	<Placemark>
		<name>CY076270</name>
		<Point>
			<coordinates>-122.310791,48.224673,0</coordinates>
		</Point>
	</Placemark>
	<Placemark>
		<name>CY076326</name>
		<Point>
			<coordinates>-122.310791,48.224673,0</coordinates>
		</Point>
	</Placemark>
	<Placemark>
		<name>CY076334</name>
		<Point>
			<coordinates>-122.310791,48.224673,0</coordinates>
		</Point>
	</Placemark>
	<Placemark>
		<name>CY076278</name>
		<Point>
			<coordinates>-122.310791,48.224673,0</coordinates>
		</Point>
	</Placemark>
	<Placemark>
		<name>CY076286</name>
		<Point>
			<coordinates>-122.310791,48.224673,0</coordinates>
		</Point>
	</Placemark>
	<Placemark>
		<name>CY075958</name>
		<Point>
			<coordinates>-122.1736667,39.40443986,0</coordinates>
		</Point>
	</Placemark>
	<Placemark>
		<name>CY076817</name>
		<Point>
			<coordinates>-122.1736667,39.40443986,0</coordinates>
		</Point>
	</Placemark>
	<Placemark>
		<name>CY076294</name>
		<Point>
			<coordinates>-122.310791,48.224673,0</coordinates>
		</Point>
	</Placemark>
	<Placemark>
		<name>CY076302</name>
		<Point>
			<coordinates>-122.310791,48.224673,0</coordinates>
		</Point>
	</Placemark>
	<Placemark>
		<name>CY076310</name>
		<Point>
			<coordinates>-122.310791,48.224673,0</coordinates>
		</Point>
	</Placemark>
	<Placemark>
		<name>CY076318</name>
		<Point>
			<coordinates>-122.310791,48.224673,0</coordinates>
		</Point>
	</Placemark>
	<Placemark>
		<name>CY076230</name>
		<Point>
			<coordinates>-122.1736667,39.40443986,0</coordinates>
		</Point>
	</Placemark>
	<Placemark>
		<name>CY035786</name>
		<Point>
			<coordinates>-145.9675,60.4662,0</coordinates>
		</Point>
	</Placemark>
	<Placemark>
		<name>CY035794</name>
		<Point>
			<coordinates>-145.9675,60.4662,0</coordinates>
		</Point>
	</Placemark>
	<Placemark>
		<name>CY035872</name>
		<Point>
			<coordinates>-145.9675,60.4662,0</coordinates>
		</Point>
	</Placemark>
	<Placemark>
		<name>CY044001</name>
		<Point>
			<coordinates>-145.9675,60.4662,0</coordinates>
		</Point>
	</Placemark>
	<Placemark>
		<name>CY077326</name>
		<Point>
			<coordinates>-145.9675,60.4662,0</coordinates>
		</Point>
	</Placemark>
	<Placemark>
		<name>CY079686</name>
		<Point>
			<coordinates>-145.9675,60.4662,0</coordinates>
		</Point>
	</Placemark>
	<Placemark>
		<name>CY077111</name>
		<Point>
			<coordinates>-74.92,39.047,0</coordinates>
		</Point>
	</Placemark>
	<Placemark>
		<name>CY036776</name>
		<Point>
			<coordinates>-74.92,39.047,0</coordinates>
		</Point>
	</Placemark>
	<Placemark>
		<name>CY036784</name>
		<Point>
			<coordinates>-74.92,39.047,0</coordinates>
		</Point>
	</Placemark>
	<Placemark>
		<name>CY036792</name>
		<Point>
			<coordinates>-74.92,39.047,0</coordinates>
		</Point>
	</Placemark>
	<Placemark>
		<name>CY045400</name>
		<Point>
			<coordinates>-74.92,39.047,0</coordinates>
		</Point>
	</Placemark>
	<Placemark>
		<name>CY077175</name>
		<Point>
			<coordinates>-75.257721,38.85789,0</coordinates>
		</Point>
	</Placemark>
	<Placemark>
		<name>CY043929</name>
		<Point>
			<coordinates>-74.92,39.047,0</coordinates>
		</Point>
	</Placemark>
	<Placemark>
		<name>CY076102</name>
		<Point>
			<coordinates>-121.420898,43.952293,0</coordinates>
		</Point>
	</Placemark>
	<Placemark>
		<name>CY076110</name>
		<Point>
			<coordinates>-121.420898,43.952293,0</coordinates>
		</Point>
	</Placemark>
	<Placemark>
		<name>CY076118</name>
		<Point>
			<coordinates>-122.310791,48.224673,0</coordinates>
		</Point>
	</Placemark>
	<Placemark>
		<name>CY063744</name>
		<Point>
			<coordinates>-94.251709,47.002734,0</coordinates>
		</Point>
	</Placemark>
	<Placemark>
		<name>CY064066</name>
		<Point>
			<coordinates>-94.251709,47.002734,0</coordinates>
		</Point>
	</Placemark>
	<Placemark>
		<name>CY077183</name>
		<Point>
			<coordinates>-116.343541,53.555978,0</coordinates>
		</Point>
	</Placemark>
	<Placemark>
		<name>CY077191</name>
		<Point>
			<coordinates>-116.343541,53.555978,0</coordinates>
		</Point>
	</Placemark>
	<Placemark>
		<name>CY063866</name>
		<Point>
			<coordinates>-94.251709,47.002734,0</coordinates>
		</Point>
	</Placemark>
	<Placemark>
		<name>CY063874</name>
		<Point>
			<coordinates>-94.251709,47.002734,0</coordinates>
		</Point>
	</Placemark>
	<Placemark>
		<name>CY063882</name>
		<Point>
			<coordinates>-94.251709,47.002734,0</coordinates>
		</Point>
	</Placemark>
	<Placemark>
		<name>CY063890</name>
		<Point>
			<coordinates>-94.251709,47.002734,0</coordinates>
		</Point>
	</Placemark>
	<Placemark>
		<name>CY063898</name>
		<Point>
			<coordinates>-94.251709,47.002734,0</coordinates>
		</Point>
	</Placemark>
	<Placemark>
		<name>CY063906</name>
		<Point>
			<coordinates>-94.251709,47.002734,0</coordinates>
		</Point>
	</Placemark>
	<Placemark>
		<name>CY063914</name>
		<Point>
			<coordinates>-94.251709,47.002734,0</coordinates>
		</Point>
	</Placemark>
	<Placemark>
		<name>CY063930</name>
		<Point>
			<coordinates>-94.251709,47.002734,0</coordinates>
		</Point>
	</Placemark>
	<Placemark>
		<name>CY063938</name>
		<Point>
			<coordinates>-94.251709,47.002734,0</coordinates>
		</Point>
	</Placemark>
	<Placemark>
		<name>CY063946</name>
		<Point>
			<coordinates>-94.251709,47.002734,0</coordinates>
		</Point>
	</Placemark>
	<Placemark>
		<name>CY063954</name>
		<Point>
			<coordinates>-94.251709,47.002734,0</coordinates>
		</Point>
	</Placemark>
	<Placemark>
		<name>CY063962</name>
		<Point>
			<coordinates>-94.251709,47.002734,0</coordinates>
		</Point>
	</Placemark>
	<Placemark>
		<name>CY063970</name>
		<Point>
			<coordinates>-94.251709,47.002734,0</coordinates>
		</Point>
	</Placemark>
	<Placemark>
		<name>CY063978</name>
		<Point>
			<coordinates>-94.251709,47.002734,0</coordinates>
		</Point>
	</Placemark>
	<Placemark>
		<name>CY063986</name>
		<Point>
			<coordinates>-94.251709,47.002734,0</coordinates>
		</Point>
	</Placemark>
	<Placemark>
		<name>CY063994</name>
		<Point>
			<coordinates>-94.251709,47.002734,0</coordinates>
		</Point>
	</Placemark>
	<Placemark>
		<name>CY064002</name>
		<Point>
			<coordinates>-94.251709,47.002734,0</coordinates>
		</Point>
	</Placemark>
	<Placemark>
		<name>CY064010</name>
		<Point>
			<coordinates>-94.251709,47.002734,0</coordinates>
		</Point>
	</Placemark>
	<Placemark>
		<name>CY064018</name>
		<Point>
			<coordinates>-94.251709,47.002734,0</coordinates>
		</Point>
	</Placemark>
	<Placemark>
		<name>CY064026</name>
		<Point>
			<coordinates>-94.251709,47.002734,0</coordinates>
		</Point>
	</Placemark>
	<Placemark>
		<name>CY064034</name>
		<Point>
			<coordinates>-94.251709,47.002734,0</coordinates>
		</Point>
	</Placemark>
	<Placemark>
		<name>CY064042</name>
		<Point>
			<coordinates>-94.251709,47.002734,0</coordinates>
		</Point>
	</Placemark>
	<Placemark>
		<name>CY064050</name>
		<Point>
			<coordinates>-94.251709,47.002734,0</coordinates>
		</Point>
	</Placemark>
	<Placemark>
		<name>CY064058</name>
		<Point>
			<coordinates>-94.251709,47.002734,0</coordinates>
		</Point>
	</Placemark>
	<Placemark>
		<name>CY064074</name>
		<Point>
			<coordinates>-94.251709,47.002734,0</coordinates>
		</Point>
	</Placemark>
	<Placemark>
		<name>CY064082</name>
		<Point>
			<coordinates>-94.251709,47.002734,0</coordinates>
		</Point>
	</Placemark>
	<Placemark>
		<name>CY064090</name>
		<Point>
			<coordinates>-94.251709,47.002734,0</coordinates>
		</Point>
	</Placemark>
	<Placemark>
		<name>CY064098</name>
		<Point>
			<coordinates>-94.251709,47.002734,0</coordinates>
		</Point>
	</Placemark>
	<Placemark>
		<name>CY064106</name>
		<Point>
			<coordinates>-94.251709,47.002734,0</coordinates>
		</Point>
	</Placemark>
	<Placemark>
		<name>CY064114</name>
		<Point>
			<coordinates>-94.251709,47.002734,0</coordinates>
		</Point>
	</Placemark>
	<Placemark>
		<name>CY064122</name>
		<Point>
			<coordinates>-94.251709,47.002734,0</coordinates>
		</Point>
	</Placemark>
	<Placemark>
		<name>CY064130</name>
		<Point>
			<coordinates>-94.251709,47.002734,0</coordinates>
		</Point>
	</Placemark>
	<Placemark>
		<name>CY064138</name>
		<Point>
			<coordinates>-94.251709,47.002734,0</coordinates>
		</Point>
	</Placemark>
	<Placemark>
		<name>CY064146</name>
		<Point>
			<coordinates>-94.251709,47.002734,0</coordinates>
		</Point>
	</Placemark>
	<Placemark>
		<name>CY064154</name>
		<Point>
			<coordinates>-94.251709,47.002734,0</coordinates>
		</Point>
	</Placemark>
	<Placemark>
		<name>CY064162</name>
		<Point>
			<coordinates>-94.251709,47.002734,0</coordinates>
		</Point>
	</Placemark>
	<Placemark>
		<name>CY064170</name>
		<Point>
			<coordinates>-94.251709,47.002734,0</coordinates>
		</Point>
	</Placemark>
	<Placemark>
		<name>CY064178</name>
		<Point>
			<coordinates>-94.251709,47.002734,0</coordinates>
		</Point>
	</Placemark>
	<Placemark>
		<name>CY063922</name>
		<Point>
			<coordinates>-94.251709,47.002734,0</coordinates>
		</Point>
	</Placemark>
	<Placemark>
		<name>CY043945</name>
		<Point>
			<coordinates>-148.809,64.914,0</coordinates>
		</Point>
	</Placemark>
	<Placemark>
		<name>CY039781</name>
		<Point>
			<coordinates>-148.824,64.878,0</coordinates>
		</Point>
	</Placemark>
	<Placemark>
		<name>CY036654</name>
		<Point>
			<coordinates>-148.842,64.873,0</coordinates>
		</Point>
	</Placemark>
	<Placemark>
		<name>CY077215</name>
		<Point>
			<coordinates>-148.842,64.873,0</coordinates>
		</Point>
	</Placemark>
	<Placemark>
		<name>CY077318</name>
		<Point>
			<coordinates>-148.816,64.903,0</coordinates>
		</Point>
	</Placemark>
	<Placemark>
		<name>CY045432</name>
		<Point>
			<coordinates>-148.817,64.924,0</coordinates>
		</Point>
	</Placemark>
	<Placemark>
		<name>CY078956</name>
		<Point>
			<coordinates>-148.824,64.878,0</coordinates>
		</Point>
	</Placemark>
	<Placemark>
		<name>CY045320</name>
		<Point>
			<coordinates>-104.9119,51.83,0</coordinates>
		</Point>
	</Placemark>
	<Placemark>
		<name>CY039750</name>
		<Point>
			<coordinates>-148.765,64.898,0</coordinates>
		</Point>
	</Placemark>
	<Placemark>
		<name>CY036662</name>
		<Point>
			<coordinates>-148.816,64.903,0</coordinates>
		</Point>
	</Placemark>
	<Placemark>
		<name>CY077199</name>
		<Point>
			<coordinates>-148.765,64.898,0</coordinates>
		</Point>
	</Placemark>
	<Placemark>
		<name>CY078932</name>
		<Point>
			<coordinates>-148.746,64.905,0</coordinates>
		</Point>
	</Placemark>
	<Placemark>
		<name>CY043993</name>
		<Point>
			<coordinates>-148.842,64.873,0</coordinates>
		</Point>
	</Placemark>
	<Placemark>
		<name>CY043937</name>
		<Point>
			<coordinates>-148.842,64.873,0</coordinates>
		</Point>
	</Placemark>
	<Placemark>
		<name>CY045408</name>
		<Point>
			<coordinates>-148.842,64.873,0</coordinates>
		</Point>
	</Placemark>
	<Placemark>
		<name>CY078900</name>
		<Point>
			<coordinates>-148.842,64.873,0</coordinates>
		</Point>
	</Placemark>
	<Placemark>
		<name>CY079044</name>
		<Point>
			<coordinates>-148.842,64.873,0</coordinates>
		</Point>
	</Placemark>
	<Placemark>
		<name>CY076030</name>
		<Point>
			<coordinates>-121.420898,43.952293,0</coordinates>
		</Point>
	</Placemark>
	<Placemark>
		<name>CY076038</name>
		<Point>
			<coordinates>-121.420898,43.952293,0</coordinates>
		</Point>
	</Placemark>
	<Placemark>
		<name>CY076046</name>
		<Point>
			<coordinates>-121.420898,43.952293,0</coordinates>
		</Point>
	</Placemark>
	<Placemark>
		<name>CY045416</name>
		<Point>
			<coordinates>-148.765,64.898,0</coordinates>
		</Point>
	</Placemark>
	<Placemark>
		<name>CY077311</name>
		<Point>
			<coordinates>-148.842,64.873,0</coordinates>
		</Point>
	</Placemark>
	<Placemark>
		<name>CY039758</name>
		<Point>
			<coordinates>-148.817,64.924,0</coordinates>
		</Point>
	</Placemark>
	<Placemark>
		<name>CY078940</name>
		<Point>
			<coordinates>-148.842,64.873,0</coordinates>
		</Point>
	</Placemark>
	<Placemark>
		<name>CY047705</name>
		<Point>
			<coordinates>-105.2866,51.315,0</coordinates>
		</Point>
	</Placemark>
	<Placemark>
		<name>CY047681</name>
		<Point>
			<coordinates>-98.431,50.154,0</coordinates>
		</Point>
	</Placemark>
	<Placemark>
		<name>CY047689</name>
		<Point>
			<coordinates>-98.862,50.472,0</coordinates>
		</Point>
	</Placemark>
	<Placemark>
		<name>CY076486</name>
		<Point>
			<coordinates>-122.310791,48.224673,0</coordinates>
		</Point>
	</Placemark>
	<Placemark>
		<name>CY076494</name>
		<Point>
			<coordinates>-122.310791,48.224673,0</coordinates>
		</Point>
	</Placemark>
	<Placemark>
		<name>CY076502</name>
		<Point>
			<coordinates>-122.310791,48.224673,0</coordinates>
		</Point>
	</Placemark>
	<Placemark>
		<name>CY076518</name>
		<Point>
			<coordinates>-122.310791,48.224673,0</coordinates>
		</Point>
	</Placemark>
	<Placemark>
		<name>CY076526</name>
		<Point>
			<coordinates>-122.310791,48.224673,0</coordinates>
		</Point>
	</Placemark>
	<Placemark>
		<name>CY076534</name>
		<Point>
			<coordinates>-122.310791,48.224673,0</coordinates>
		</Point>
	</Placemark>
	<Placemark>
		<name>CY076542</name>
		<Point>
			<coordinates>-122.310791,48.224673,0</coordinates>
		</Point>
	</Placemark>
	<Placemark>
		<name>CY076550</name>
		<Point>
			<coordinates>-122.310791,48.224673,0</coordinates>
		</Point>
	</Placemark>
	<Placemark>
		<name>CY076558</name>
		<Point>
			<coordinates>-122.310791,48.224673,0</coordinates>
		</Point>
	</Placemark>
	<Placemark>
		<name>CY076510</name>
		<Point>
			<coordinates>-122.310791,48.224673,0</coordinates>
		</Point>
	</Placemark>
	<Placemark>
		<name>CY039837</name>
		<Point>
			<coordinates>-149.6911,64.98129,0</coordinates>
		</Point>
	</Placemark>
	<Placemark>
		<name>CY078948</name>
		<Point>
			<coordinates>-149.6911,64.98129,0</coordinates>
		</Point>
	</Placemark>
	<Placemark>
		<name>CY078980</name>
		<Point>
			<coordinates>-149.6911,64.98129,0</coordinates>
		</Point>
	</Placemark>
	<Placemark>
		<name>CY078988</name>
		<Point>
			<coordinates>-149.6911,64.98129,0</coordinates>
		</Point>
	</Placemark>
	<Placemark>
		<name>CY078996</name>
		<Point>
			<coordinates>-149.6911,64.98129,0</coordinates>
		</Point>
	</Placemark>
	<Placemark>
		<name>CY080192</name>
		<Point>
			<coordinates>-149.6911,64.98129,0</coordinates>
		</Point>
	</Placemark>
	<Placemark>
		<name>CY077342</name>
		<Point>
			<coordinates>-149.6911,64.98129,0</coordinates>
		</Point>
	</Placemark>
	<Placemark>
		<name>CY077239</name>
		<Point>
			<coordinates>-149.6911,64.98129,0</coordinates>
		</Point>
	</Placemark>
	<Placemark>
		<name>CY077334</name>
		<Point>
			<coordinates>-149.6911,64.98129,0</coordinates>
		</Point>
	</Placemark>
	<Placemark>
		<name>CY077365</name>
		<Point>
			<coordinates>-149.6911,64.98129,0</coordinates>
		</Point>
	</Placemark>
	<Placemark>
		<name>CY077413</name>
		<Point>
			<coordinates>-149.6911,64.98129,0</coordinates>
		</Point>
	</Placemark>
	<Placemark>
		<name>CY079036</name>
		<Point>
			<coordinates>-149.6911,64.98129,0</coordinates>
		</Point>
	</Placemark>
	<Placemark>
		<name>CY079551</name>
		<Point>
			<coordinates>-149.6911,64.98129,0</coordinates>
		</Point>
	</Placemark>
	<Placemark>
		<name>CY079909</name>
		<Point>
			<coordinates>-149.6911,64.98129,0</coordinates>
		</Point>
	</Placemark>
	<Placemark>
		<name>CY045440</name>
		<Point>
			<coordinates>-149.6911,64.98129,0</coordinates>
		</Point>
	</Placemark>
	<Placemark>
		<name>CY039845</name>
		<Point>
			<coordinates>-149.6911,64.98129,0</coordinates>
		</Point>
	</Placemark>
	<Placemark>
		<name>CY047036</name>
		<Point>
			<coordinates>-149.6911,64.98129,0</coordinates>
		</Point>
	</Placemark>
	<Placemark>
		<name>CY077357</name>
		<Point>
			<coordinates>-149.6911,64.98129,0</coordinates>
		</Point>
	</Placemark>
	<Placemark>
		<name>CY078916</name>
		<Point>
			<coordinates>-149.6911,64.98129,0</coordinates>
		</Point>
	</Placemark>
	<Placemark>
		<name>CY079204</name>
		<Point>
			<coordinates>-149.6911,64.98129,0</coordinates>
		</Point>
	</Placemark>
	<Placemark>
		<name>CY044009</name>
		<Point>
			<coordinates>-149.6911,64.98129,0</coordinates>
		</Point>
	</Placemark>
	<Placemark>
		<name>CY077271</name>
		<Point>
			<coordinates>-149.6911,64.98129,0</coordinates>
		</Point>
	</Placemark>
	<Placemark>
		<name>CY080200</name>
		<Point>
			<coordinates>-149.6911,64.98129,0</coordinates>
		</Point>
	</Placemark>
	<Placemark>
		<name>CY076566</name>
		<Point>
			<coordinates>-122.310791,48.224673,0</coordinates>
		</Point>
	</Placemark>
	<Placemark>
		<name>CY076574</name>
		<Point>
			<coordinates>-122.310791,48.224673,0</coordinates>
		</Point>
	</Placemark>
	<Placemark>
		<name>CY076582</name>
		<Point>
			<coordinates>-122.310791,48.224673,0</coordinates>
		</Point>
	</Placemark>
	<Placemark>
		<name>CY076590</name>
		<Point>
			<coordinates>-122.310791,48.224673,0</coordinates>
		</Point>
	</Placemark>
	<Placemark>
		<name>CY076598</name>
		<Point>
			<coordinates>-122.310791,48.224673,0</coordinates>
		</Point>
	</Placemark>
	<Placemark>
		<name>CY076606</name>
		<Point>
			<coordinates>-122.310791,48.224673,0</coordinates>
		</Point>
	</Placemark>
	<Placemark>
		<name>CY039853</name>
		<Point>
			<coordinates>-149.6911,64.98129,0</coordinates>
		</Point>
	</Placemark>
	<Placemark>
		<name>CY077373</name>
		<Point>
			<coordinates>-149.6911,64.98129,0</coordinates>
		</Point>
	</Placemark>
	<Placemark>
		<name>CY078892</name>
		<Point>
			<coordinates>-149.6911,64.98129,0</coordinates>
		</Point>
	</Placemark>
	<Placemark>
		<name>CY078924</name>
		<Point>
			<coordinates>-149.6911,64.98129,0</coordinates>
		</Point>
	</Placemark>
	<Placemark>
		<name>CY079004</name>
		<Point>
			<coordinates>-149.6911,64.98129,0</coordinates>
		</Point>
	</Placemark>
	<Placemark>
		<name>CY079012</name>
		<Point>
			<coordinates>-149.6911,64.98129,0</coordinates>
		</Point>
	</Placemark>
	<Placemark>
		<name>CY079028</name>
		<Point>
			<coordinates>-149.6911,64.98129,0</coordinates>
		</Point>
	</Placemark>
	<Placemark>
		<name>CY039829</name>
		<Point>
			<coordinates>-149.6911,64.98129,0</coordinates>
		</Point>
	</Placemark>
	<Placemark>
		<name>CY044017</name>
		<Point>
			<coordinates>-149.6911,64.98129,0</coordinates>
		</Point>
	</Placemark>
	<Placemark>
		<name>CY035802</name>
		<Point>
			<coordinates>-149.6911,64.98129,0</coordinates>
		</Point>
	</Placemark>
	<Placemark>
		<name>CY035810</name>
		<Point>
			<coordinates>-149.6911,64.98129,0</coordinates>
		</Point>
	</Placemark>
	<Placemark>
		<name>CY035818</name>
		<Point>
			<coordinates>-149.6911,64.98129,0</coordinates>
		</Point>
	</Placemark>
	<Placemark>
		<name>CY035880</name>
		<Point>
			<coordinates>-149.6911,64.98129,0</coordinates>
		</Point>
	</Placemark>
	<Placemark>
		<name>CY039766</name>
		<Point>
			<coordinates>-149.6911,64.98129,0</coordinates>
		</Point>
	</Placemark>
	<Placemark>
		<name>CY078908</name>
		<Point>
			<coordinates>-149.6911,64.98129,0</coordinates>
		</Point>
	</Placemark>
	<Placemark>
		<name>CY095483</name>
		<Point>
			<coordinates>-82.41,42.39,0</coordinates>
		</Point>
	</Placemark>
	<Placemark>
		<name>CY043961</name>
		<Point>
			<coordinates>-149.6911,64.98129,0</coordinates>
		</Point>
	</Placemark>
	<Placemark>
		<name>CY043969</name>
		<Point>
			<coordinates>-149.6911,64.98129,0</coordinates>
		</Point>
	</Placemark>
	<Placemark>
		<name>CY044025</name>
		<Point>
			<coordinates>-149.6911,64.98129,0</coordinates>
		</Point>
	</Placemark>
	<Placemark>
		<name>CY078964</name>
		<Point>
			<coordinates>-149.6911,64.98129,0</coordinates>
		</Point>
	</Placemark>
	<Placemark>
		<name>CY038365</name>
		<Point>
			<coordinates>-149.6911,64.98129,0</coordinates>
		</Point>
	</Placemark>
	<Placemark>
		<name>CY038373</name>
		<Point>
			<coordinates>-149.6911,64.98129,0</coordinates>
		</Point>
	</Placemark>
	<Placemark>
		<name>CY039789</name>
		<Point>
			<coordinates>-149.6911,64.98129,0</coordinates>
		</Point>
	</Placemark>
	<Placemark>
		<name>CY039797</name>
		<Point>
			<coordinates>-149.6911,64.98129,0</coordinates>
		</Point>
	</Placemark>
	<Placemark>
		<name>CY039805</name>
		<Point>
			<coordinates>-149.6911,64.98129,0</coordinates>
		</Point>
	</Placemark>
	<Placemark>
		<name>CY077231</name>
		<Point>
			<coordinates>-149.6911,64.98129,0</coordinates>
		</Point>
	</Placemark>
	<Placemark>
		<name>CY077263</name>
		<Point>
			<coordinates>-149.6911,64.98129,0</coordinates>
		</Point>
	</Placemark>
	<Placemark>
		<name>CY077279</name>
		<Point>
			<coordinates>-149.6911,64.98129,0</coordinates>
		</Point>
	</Placemark>
	<Placemark>
		<name>CY078972</name>
		<Point>
			<coordinates>-149.6911,64.98129,0</coordinates>
		</Point>
	</Placemark>
	<Placemark>
		<name>CY079300</name>
		<Point>
			<coordinates>-149.6911,64.98129,0</coordinates>
		</Point>
	</Placemark>
	<Placemark>
		<name>CY045448</name>
		<Point>
			<coordinates>-149.6911,64.98129,0</coordinates>
		</Point>
	</Placemark>
	<Placemark>
		<name>CY043977</name>
		<Point>
			<coordinates>-149.6911,64.98129,0</coordinates>
		</Point>
	</Placemark>
	<Placemark>
		<name>CY043985</name>
		<Point>
			<coordinates>-149.6911,64.98129,0</coordinates>
		</Point>
	</Placemark>
	<Placemark>
		<name>CY039813</name>
		<Point>
			<coordinates>-149.6911,64.98129,0</coordinates>
		</Point>
	</Placemark>
	<Placemark>
		<name>CY039821</name>
		<Point>
			<coordinates>-149.6911,64.98129,0</coordinates>
		</Point>
	</Placemark>
	<Placemark>
		<name>CY045424</name>
		<Point>
			<coordinates>-149.6911,64.98129,0</coordinates>
		</Point>
	</Placemark>
	<Placemark>
		<name>CY077223</name>
		<Point>
			<coordinates>-149.6911,64.98129,0</coordinates>
		</Point>
	</Placemark>
	<Placemark>
		<name>CY077287</name>
		<Point>
			<coordinates>-149.6911,64.98129,0</coordinates>
		</Point>
	</Placemark>
	<Placemark>
		<name>CY077295</name>
		<Point>
			<coordinates>-149.6911,64.98129,0</coordinates>
		</Point>
	</Placemark>
	<Placemark>
		<name>CY077303</name>
		<Point>
			<coordinates>-149.6911,64.98129,0</coordinates>
		</Point>
	</Placemark>
	<Placemark>
		<name>CY077381</name>
		<Point>
			<coordinates>-149.6911,64.98129,0</coordinates>
		</Point>
	</Placemark>
	<Placemark>
		<name>CY076470</name>
		<Point>
			<coordinates>-121.420898,43.952293,0</coordinates>
		</Point>
	</Placemark>
	<Placemark>
		<name>CY076478</name>
		<Point>
			<coordinates>-121.420898,43.952293,0</coordinates>
		</Point>
	</Placemark>
	<Placemark>
		<name>CY076622</name>
		<Point>
			<coordinates>-122.310791,48.224673,0</coordinates>
		</Point>
	</Placemark>
	<Placemark>
		<name>CY076630</name>
		<Point>
			<coordinates>-122.310791,48.224673,0</coordinates>
		</Point>
	</Placemark>
	<Placemark>
		<name>CY043953</name>
		<Point>
			<coordinates>-149.6911,64.98129,0</coordinates>
		</Point>
	</Placemark>
	<Placemark>
		<name>CY045456</name>
		<Point>
			<coordinates>-149.6911,64.98129,0</coordinates>
		</Point>
	</Placemark>
	<Placemark>
		<name>CY077389</name>
		<Point>
			<coordinates>-149.6911,64.98129,0</coordinates>
		</Point>
	</Placemark>
	<Placemark>
		<name>CY076614</name>
		<Point>
			<coordinates>-122.310791,48.224673,0</coordinates>
		</Point>
	</Placemark>
	<Placemark>
		<name>CY077397</name>
		<Point>
			<coordinates>-149.6911,64.98129,0</coordinates>
		</Point>
	</Placemark>
	<Placemark>
		<name>JF323775</name>
		<Point>
			<coordinates>-149.6911,64.98129,0</coordinates>
		</Point>
	</Placemark>
	<Placemark>
		<name>CY078107</name>
		<Point>
			<coordinates>-94.251709,47.002734,0</coordinates>
		</Point>
	</Placemark>
	<Placemark>
		<name>CY078115</name>
		<Point>
			<coordinates>-94.251709,47.002734,0</coordinates>
		</Point>
	</Placemark>
	<Placemark>
		<name>CY078298</name>
		<Point>
			<coordinates>-94.251709,47.002734,0</coordinates>
		</Point>
	</Placemark>
	<Placemark>
		<name>CY078314</name>
		<Point>
			<coordinates>-94.251709,47.002734,0</coordinates>
		</Point>
	</Placemark>
	<Placemark>
		<name>CY078338</name>
		<Point>
			<coordinates>-94.251709,47.002734,0</coordinates>
		</Point>
	</Placemark>
	<Placemark>
		<name>CY077405</name>
		<Point>
			<coordinates>-149.6911,64.98129,0</coordinates>
		</Point>
	</Placemark>
	<Placemark>
		<name>CY078354</name>
		<Point>
			<coordinates>-92.084656,31.449753,0</coordinates>
		</Point>
	</Placemark>
	<Placemark>
		<name>CY064186</name>
		<Point>
			<coordinates>-92.084656,31.449753,0</coordinates>
		</Point>
	</Placemark>
	<Placemark>
		<name>CY078266</name>
		<Point>
			<coordinates>-92.084656,31.449753,0</coordinates>
		</Point>
	</Placemark>
	<Placemark>
		<name>CY064210</name>
		<Point>
			<coordinates>-99.036255,31.872893,0</coordinates>
		</Point>
	</Placemark>
	<Placemark>
		<name>CY064218</name>
		<Point>
			<coordinates>-99.036255,31.872893,0</coordinates>
		</Point>
	</Placemark>
	<Placemark>
		<name>CY064234</name>
		<Point>
			<coordinates>-99.036255,31.872893,0</coordinates>
		</Point>
	</Placemark>
	<Placemark>
		<name>CY064242</name>
		<Point>
			<coordinates>-99.036255,31.872893,0</coordinates>
		</Point>
	</Placemark>
	<Placemark>
		<name>CY077702</name>
		<Point>
			<coordinates>-99.036255,31.872893,0</coordinates>
		</Point>
	</Placemark>
	<Placemark>
		<name>CY078067</name>
		<Point>
			<coordinates>-99.036255,31.872893,0</coordinates>
		</Point>
	</Placemark>
	<Placemark>
		<name>CY078075</name>
		<Point>
			<coordinates>-99.036255,31.872893,0</coordinates>
		</Point>
	</Placemark>
	<Placemark>
		<name>CY078187</name>
		<Point>
			<coordinates>-99.036255,31.872893,0</coordinates>
		</Point>
	</Placemark>
	<Placemark>
		<name>CY078203</name>
		<Point>
			<coordinates>-99.036255,31.872893,0</coordinates>
		</Point>
	</Placemark>
	<Placemark>
		<name>CY078282</name>
		<Point>
			<coordinates>-99.036255,31.872893,0</coordinates>
		</Point>
	</Placemark>
	<Placemark>
		<name>CY078306</name>
		<Point>
			<coordinates>-99.036255,31.872893,0</coordinates>
		</Point>
	</Placemark>
	<Placemark>
		<name>CY078330</name>
		<Point>
			<coordinates>-99.036255,31.872893,0</coordinates>
		</Point>
	</Placemark>
	<Placemark>
		<name>CY064226</name>
		<Point>
			<coordinates>-99.036255,31.872893,0</coordinates>
		</Point>
	</Placemark>
	<Placemark>
		<name>CY039869</name>
		<Point>
			<coordinates>-149.6911,64.98129,0</coordinates>
		</Point>
	</Placemark>
	<Placemark>
		<name>CY045464</name>
		<Point>
			<coordinates>-149.6911,64.98129,0</coordinates>
		</Point>
	</Placemark>
	<Placemark>
		<name>CY047028</name>
		<Point>
			<coordinates>-149.6911,64.98129,0</coordinates>
		</Point>
	</Placemark>
	<Placemark>
		<name>CY077255</name>
		<Point>
			<coordinates>-149.6911,64.98129,0</coordinates>
		</Point>
	</Placemark>
	<Placemark>
		<name>CY079020</name>
		<Point>
			<coordinates>-149.6911,64.98129,0</coordinates>
		</Point>
	</Placemark>
	<Placemark>
		<name>CY078091</name>
		<Point>
			<coordinates>-94.251709,47.002734,0</coordinates>
		</Point>
	</Placemark>
	<Placemark>
		<name>CY078226</name>
		<Point>
			<coordinates>-94.251709,47.002734,0</coordinates>
		</Point>
	</Placemark>
	<Placemark>
		<name>CY078274</name>
		<Point>
			<coordinates>-94.251709,47.002734,0</coordinates>
		</Point>
	</Placemark>
	<Placemark>
		<name>CY078346</name>
		<Point>
			<coordinates>-94.251709,47.002734,0</coordinates>
		</Point>
	</Placemark>
	<Placemark>
		<name>CY064194</name>
		<Point>
			<coordinates>-99.036255,31.872893,0</coordinates>
		</Point>
	</Placemark>
	<Placemark>
		<name>CY064202</name>
		<Point>
			<coordinates>-99.036255,31.872893,0</coordinates>
		</Point>
	</Placemark>
	<Placemark>
		<name>CY078195</name>
		<Point>
			<coordinates>-99.036255,31.872893,0</coordinates>
		</Point>
	</Placemark>
	<Placemark>
		<name>CY078258</name>
		<Point>
			<coordinates>-99.036255,31.872893,0</coordinates>
		</Point>
	</Placemark>
	<Placemark>
		<name>CY090854</name>
		<Point>
			<coordinates>-99.036255,31.872893,0</coordinates>
		</Point>
	</Placemark>
	<Placemark>
		<name>CY078083</name>
		<Point>
			<coordinates>-99.036255,31.872893,0</coordinates>
		</Point>
	</Placemark>
	<Placemark>
		<name>CY079559</name>
		<Point>
			<coordinates>-149.6911,64.98129,0</coordinates>
		</Point>
	</Placemark>
	<Placemark>
		<name>CY041858</name>
		<Point>
			<coordinates>-100.59082,44.715514,0</coordinates>
		</Point>
	</Placemark>
	<Placemark>
		<name>CY041882</name>
		<Point>
			<coordinates>-100.59082,44.715514,0</coordinates>
		</Point>
	</Placemark>
	<Placemark>
		<name>CY041866</name>
		<Point>
			<coordinates>-100.59082,44.715514,0</coordinates>
		</Point>
	</Placemark>
	<Placemark>
		<name>CY041874</name>
		<Point>
			<coordinates>-100.59082,44.715514,0</coordinates>
		</Point>
	</Placemark>
	<Placemark>
		<name>CY047697</name>
		<Point>
			<coordinates>-65.6167,47.6167,0</coordinates>
		</Point>
	</Placemark>
	<Placemark>
		<name>CY078163</name>
		<Point>
			<coordinates>-94.251709,47.002734,0</coordinates>
		</Point>
	</Placemark>
	<Placemark>
		<name>CY078290</name>
		<Point>
			<coordinates>-94.251709,47.002734,0</coordinates>
		</Point>
	</Placemark>
	<Placemark>
		<name>CY080288</name>
		<Point>
			<coordinates>-94.251709,47.002734,0</coordinates>
		</Point>
	</Placemark>
	<Placemark>
		<name>CY041898</name>
		<Point>
			<coordinates>-94.251709,47.002734,0</coordinates>
		</Point>
	</Placemark>
	<Placemark>
		<name>CY078322</name>
		<Point>
			<coordinates>-94.251709,47.002734,0</coordinates>
		</Point>
	</Placemark>
	<Placemark>
		<name>CY041890</name>
		<Point>
			<coordinates>-94.251709,47.002734,0</coordinates>
		</Point>
	</Placemark>
	<Placemark>
		<name>CY032707</name>
		<Point>
			<coordinates>-122.1736667,39.40443986,0</coordinates>
		</Point>
	</Placemark>
	<Placemark>
		<name>CY038389</name>
		<Point>
			<coordinates>-149.6911,64.98129,0</coordinates>
		</Point>
	</Placemark>
	<Placemark>
		<name>CY076142</name>
		<Point>
			<coordinates>-121.420898,43.952293,0</coordinates>
		</Point>
	</Placemark>
	<Placemark>
		<name>CY076150</name>
		<Point>
			<coordinates>-121.420898,43.952293,0</coordinates>
		</Point>
	</Placemark>
	<Placemark>
		<name>CY038357</name>
		<Point>
			<coordinates>-149.6911,64.98129,0</coordinates>
		</Point>
	</Placemark>
	<Placemark>
		<name>CY076638</name>
		<Point>
			<coordinates>-122.310791,48.224673,0</coordinates>
		</Point>
	</Placemark>
	<Placemark>
		<name>CY076062</name>
		<Point>
			<coordinates>-122.310791,48.224673,0</coordinates>
		</Point>
	</Placemark>
	<Placemark>
		<name>CY076158</name>
		<Point>
			<coordinates>-122.310791,48.224673,0</coordinates>
		</Point>
	</Placemark>
	<Placemark>
		<name>CY038381</name>
		<Point>
			<coordinates>-149.6911,64.98129,0</coordinates>
		</Point>
	</Placemark>
	<Placemark>
		<name>CY076166</name>
		<Point>
			<coordinates>-121.420898,43.952293,0</coordinates>
		</Point>
	</Placemark>
	<Placemark>
		<name>CY080131</name>
		<Point>
			<coordinates>-148.76671,64.89787,0</coordinates>
		</Point>
	</Placemark>
	<Placemark>
		<name>CY079972</name>
		<Point>
			<coordinates>-148.51852,64.54522,0</coordinates>
		</Point>
	</Placemark>
	<Placemark>
		<name>CY080208</name>
		<Point>
			<coordinates>-148.745,64.903,0</coordinates>
		</Point>
	</Placemark>
	<Placemark>
		<name>CY079615</name>
		<Point>
			<coordinates>-148.48598,64.56281,0</coordinates>
		</Point>
	</Placemark>
	<Placemark>
		<name>CY079980</name>
		<Point>
			<coordinates>-148.48598,64.56281,0</coordinates>
		</Point>
	</Placemark>
	<Placemark>
		<name>CY080108</name>
		<Point>
			<coordinates>-148.45982,64.5741,0</coordinates>
		</Point>
	</Placemark>
	<Placemark>
		<name>CY080116</name>
		<Point>
			<coordinates>-148.45982,64.5741,0</coordinates>
		</Point>
	</Placemark>
	<Placemark>
		<name>CY079381</name>
		<Point>
			<coordinates>-148.45913,64.57618,0</coordinates>
		</Point>
	</Placemark>
	<Placemark>
		<name>CY079964</name>
		<Point>
			<coordinates>-149.6911,64.98129,0</coordinates>
		</Point>
	</Placemark>
	<Placemark>
		<name>CY080162</name>
		<Point>
			<coordinates>-148.48598,64.56281,0</coordinates>
		</Point>
	</Placemark>
	<Placemark>
		<name>CY079373</name>
		<Point>
			<coordinates>-149.6911,64.98129,0</coordinates>
		</Point>
	</Placemark>
	<Placemark>
		<name>CY079060</name>
		<Point>
			<coordinates>-148.48598,64.56281,0</coordinates>
		</Point>
	</Placemark>
	<Placemark>
		<name>CY079052</name>
		<Point>
			<coordinates>-148.842,64.873,0</coordinates>
		</Point>
	</Placemark>
	<Placemark>
		<name>CY079623</name>
		<Point>
			<coordinates>-148.48598,64.56281,0</coordinates>
		</Point>
	</Placemark>
	<Placemark>
		<name>CY079940</name>
		<Point>
			<coordinates>-148.45913,64.57618,0</coordinates>
		</Point>
	</Placemark>
	<Placemark>
		<name>CY079068</name>
		<Point>
			<coordinates>-148.76522,64.9603,0</coordinates>
		</Point>
	</Placemark>
	<Placemark>
		<name>CY079076</name>
		<Point>
			<coordinates>-148.76522,64.9603,0</coordinates>
		</Point>
	</Placemark>
	<Placemark>
		<name>CY079092</name>
		<Point>
			<coordinates>-148.76522,64.9603,0</coordinates>
		</Point>
	</Placemark>
	<Placemark>
		<name>CY079084</name>
		<Point>
			<coordinates>-148.76522,64.9603,0</coordinates>
		</Point>
	</Placemark>
	<Placemark>
		<name>CY079100</name>
		<Point>
			<coordinates>-148.80967,64.93198,0</coordinates>
		</Point>
	</Placemark>
	<Placemark>
		<name>CY079108</name>
		<Point>
			<coordinates>-148.76522,64.9603,0</coordinates>
		</Point>
	</Placemark>
	<Placemark>
		<name>CY079631</name>
		<Point>
			<coordinates>-148.76522,64.9603,0</coordinates>
		</Point>
	</Placemark>
	<Placemark>
		<name>CY079639</name>
		<Point>
			<coordinates>-148.76522,64.9603,0</coordinates>
		</Point>
	</Placemark>
	<Placemark>
		<name>CY080004</name>
		<Point>
			<coordinates>-148.76522,64.9603,0</coordinates>
		</Point>
	</Placemark>
	<Placemark>
		<name>CY079188</name>
		<Point>
			<coordinates>-149.6911,64.98129,0</coordinates>
		</Point>
	</Placemark>
	<Placemark>
		<name>CY080026</name>
		<Point>
			<coordinates>-148.76522,64.9603,0</coordinates>
		</Point>
	</Placemark>
	<Placemark>
		<name>CY079647</name>
		<Point>
			<coordinates>-149.6911,64.98129,0</coordinates>
		</Point>
	</Placemark>
	<Placemark>
		<name>CY080048</name>
		<Point>
			<coordinates>-149.6911,64.98129,0</coordinates>
		</Point>
	</Placemark>
	<Placemark>
		<name>CY079116</name>
		<Point>
			<coordinates>-148.83503,64.89891,0</coordinates>
		</Point>
	</Placemark>
	<Placemark>
		<name>CY079124</name>
		<Point>
			<coordinates>-149.6911,64.98129,0</coordinates>
		</Point>
	</Placemark>
	<Placemark>
		<name>CY079678</name>
		<Point>
			<coordinates>-149.6911,64.98129,0</coordinates>
		</Point>
	</Placemark>
	<Placemark>
		<name>CY079662</name>
		<Point>
			<coordinates>-149.6911,64.98129,0</coordinates>
		</Point>
	</Placemark>
	<Placemark>
		<name>CY079132</name>
		<Point>
			<coordinates>-149.6911,64.98129,0</coordinates>
		</Point>
	</Placemark>
	<Placemark>
		<name>CY079196</name>
		<Point>
			<coordinates>-149.6911,64.98129,0</coordinates>
		</Point>
	</Placemark>
	<Placemark>
		<name>CY079140</name>
		<Point>
			<coordinates>-149.53921,64.97226,0</coordinates>
		</Point>
	</Placemark>
	<Placemark>
		<name>CY080078</name>
		<Point>
			<coordinates>-149.53921,64.97226,0</coordinates>
		</Point>
	</Placemark>
	<Placemark>
		<name>CY079148</name>
		<Point>
			<coordinates>-149.53921,64.97226,0</coordinates>
		</Point>
	</Placemark>
	<Placemark>
		<name>CY079156</name>
		<Point>
			<coordinates>-149.72532,64.97638,0</coordinates>
		</Point>
	</Placemark>
	<Placemark>
		<name>CY079164</name>
		<Point>
			<coordinates>-149.72532,64.97638,0</coordinates>
		</Point>
	</Placemark>
	<Placemark>
		<name>CY080093</name>
		<Point>
			<coordinates>-149.72532,64.97638,0</coordinates>
		</Point>
	</Placemark>
	<Placemark>
		<name>CY079172</name>
		<Point>
			<coordinates>-149.53921,64.97226,0</coordinates>
		</Point>
	</Placemark>
	<Placemark>
		<name>CY079180</name>
		<Point>
			<coordinates>-149.53921,64.97226,0</coordinates>
		</Point>
	</Placemark>
	<Placemark>
		<name>CY079670</name>
		<Point>
			<coordinates>-149.53921,64.97226,0</coordinates>
		</Point>
	</Placemark>
	<Placemark>
		<name>CY080184</name>
		<Point>
			<coordinates>-149.53921,64.97226,0</coordinates>
		</Point>
	</Placemark>
	<Placemark>
		<name>CY079325</name>
		<Point>
			<coordinates>-88.670654,43.550539,0</coordinates>
		</Point>
	</Placemark>
	<Placemark>
		<name>CY079333</name>
		<Point>
			<coordinates>-88.670654,43.550539,0</coordinates>
		</Point>
	</Placemark>
	<Placemark>
		<name>CY079421</name>
		<Point>
			<coordinates>-88.670654,43.550539,0</coordinates>
		</Point>
	</Placemark>
	<Placemark>
		<name>CY079567</name>
		<Point>
			<coordinates>-88.670654,43.550539,0</coordinates>
		</Point>
	</Placemark>
	<Placemark>
		<name>CY079429</name>
		<Point>
			<coordinates>-88.670654,43.550539,0</coordinates>
		</Point>
	</Placemark>
	<Placemark>
		<name>CY079437</name>
		<Point>
			<coordinates>-88.670654,43.550539,0</coordinates>
		</Point>
	</Placemark>
	<Placemark>
		<name>CY079341</name>
		<Point>
			<coordinates>-88.670654,43.550539,0</coordinates>
		</Point>
	</Placemark>
	<Placemark>
		<name>CY079349</name>
		<Point>
			<coordinates>-88.670654,43.550539,0</coordinates>
		</Point>
	</Placemark>
	<Placemark>
		<name>CY093640</name>
		<Point>
			<coordinates>-122.1736667,39.40443986,0</coordinates>
		</Point>
	</Placemark>
	<Placemark>
		<name>CY079445</name>
		<Point>
			<coordinates>-89.533081,40.75662,0</coordinates>
		</Point>
	</Placemark>
	<Placemark>
		<name>CY079469</name>
		<Point>
			<coordinates>-89.533081,40.75662,0</coordinates>
		</Point>
	</Placemark>
	<Placemark>
		<name>CY079477</name>
		<Point>
			<coordinates>-88.670654,43.550539,0</coordinates>
		</Point>
	</Placemark>
	<Placemark>
		<name>CY079493</name>
		<Point>
			<coordinates>-88.670654,43.550539,0</coordinates>
		</Point>
	</Placemark>
	<Placemark>
		<name>CY093966</name>
		<Point>
			<coordinates>-122.1736667,39.40443986,0</coordinates>
		</Point>
	</Placemark>
	<Placemark>
		<name>CY079509</name>
		<Point>
			<coordinates>-89.533081,40.75662,0</coordinates>
		</Point>
	</Placemark>
	<Placemark>
		<name>CY093672</name>
		<Point>
			<coordinates>-122.1736667,39.40443986,0</coordinates>
		</Point>
	</Placemark>
	<Placemark>
		<name>CY094462</name>
		<Point>
			<coordinates>-122.1736667,39.40443986,0</coordinates>
		</Point>
	</Placemark>
	<Placemark>
		<name>CY079389</name>
		<Point>
			<coordinates>-89.954681,32.529447,0</coordinates>
		</Point>
	</Placemark>
	<Placemark>
		<name>CY079309</name>
		<Point>
			<coordinates>-89.954681,32.529447,0</coordinates>
		</Point>
	</Placemark>
	<Placemark>
		<name>CY079397</name>
		<Point>
			<coordinates>-89.954681,32.529447,0</coordinates>
		</Point>
	</Placemark>
	<Placemark>
		<name>CY079413</name>
		<Point>
			<coordinates>-89.954681,32.529447,0</coordinates>
		</Point>
	</Placemark>
	<Placemark>
		<name>CY094574</name>
		<Point>
			<coordinates>-122.1736667,39.40443986,0</coordinates>
		</Point>
	</Placemark>
	<Placemark>
		<name>CY079405</name>
		<Point>
			<coordinates>-89.954681,32.529447,0</coordinates>
		</Point>
	</Placemark>
	<Placemark>
		<name>CY080147</name>
		<Point>
			<coordinates>-149.6911,64.98129,0</coordinates>
		</Point>
	</Placemark>
	<Placemark>
		<name>CY078868</name>
		<Point>
			<coordinates>-148.77545,64.91269,0</coordinates>
		</Point>
	</Placemark>
	<Placemark>
		<name>CY079779</name>
		<Point>
			<coordinates>-148.77545,64.91269,0</coordinates>
		</Point>
	</Placemark>
	<Placemark>
		<name>CY078748</name>
		<Point>
			<coordinates>-149.6911,64.98129,0</coordinates>
		</Point>
	</Placemark>
	<Placemark>
		<name>CY079583</name>
		<Point>
			<coordinates>-149.6911,64.98129,0</coordinates>
		</Point>
	</Placemark>
	<Placemark>
		<name>CY079801</name>
		<Point>
			<coordinates>-149.6911,64.98129,0</coordinates>
		</Point>
	</Placemark>
	<Placemark>
		<name>CY078716</name>
		<Point>
			<coordinates>-149.6911,64.98129,0</coordinates>
		</Point>
	</Placemark>
	<Placemark>
		<name>CY078732</name>
		<Point>
			<coordinates>-149.6911,64.98129,0</coordinates>
		</Point>
	</Placemark>
	<Placemark>
		<name>CY078740</name>
		<Point>
			<coordinates>-149.6911,64.98129,0</coordinates>
		</Point>
	</Placemark>
	<Placemark>
		<name>CY079793</name>
		<Point>
			<coordinates>-149.6911,64.98129,0</coordinates>
		</Point>
	</Placemark>
	<Placemark>
		<name>CY078780</name>
		<Point>
			<coordinates>-148.842,64.873,0</coordinates>
		</Point>
	</Placemark>
	<Placemark>
		<name>CY078756</name>
		<Point>
			<coordinates>-149.6911,64.98129,0</coordinates>
		</Point>
	</Placemark>
	<Placemark>
		<name>CY078764</name>
		<Point>
			<coordinates>-149.6911,64.98129,0</coordinates>
		</Point>
	</Placemark>
	<Placemark>
		<name>CY078772</name>
		<Point>
			<coordinates>-149.6911,64.98129,0</coordinates>
		</Point>
	</Placemark>
	<Placemark>
		<name>CY079591</name>
		<Point>
			<coordinates>-149.6911,64.98129,0</coordinates>
		</Point>
	</Placemark>
	<Placemark>
		<name>CY079816</name>
		<Point>
			<coordinates>-149.6911,64.98129,0</coordinates>
		</Point>
	</Placemark>
	<Placemark>
		<name>CY078724</name>
		<Point>
			<coordinates>-148.75865,64.9143,0</coordinates>
		</Point>
	</Placemark>
	<Placemark>
		<name>CY078796</name>
		<Point>
			<coordinates>-148.842,64.873,0</coordinates>
		</Point>
	</Placemark>
	<Placemark>
		<name>CY078788</name>
		<Point>
			<coordinates>-149.6911,64.98129,0</coordinates>
		</Point>
	</Placemark>
	<Placemark>
		<name>CY078804</name>
		<Point>
			<coordinates>-149.6911,64.98129,0</coordinates>
		</Point>
	</Placemark>
	<Placemark>
		<name>CY078812</name>
		<Point>
			<coordinates>-149.6911,64.98129,0</coordinates>
		</Point>
	</Placemark>
	<Placemark>
		<name>CY079599</name>
		<Point>
			<coordinates>-149.6911,64.98129,0</coordinates>
		</Point>
	</Placemark>
	<Placemark>
		<name>CY079824</name>
		<Point>
			<coordinates>-149.6911,64.98129,0</coordinates>
		</Point>
	</Placemark>
	<Placemark>
		<name>CY079832</name>
		<Point>
			<coordinates>-149.6911,64.98129,0</coordinates>
		</Point>
	</Placemark>
	<Placemark>
		<name>CY078820</name>
		<Point>
			<coordinates>-149.6911,64.98129,0</coordinates>
		</Point>
	</Placemark>
	<Placemark>
		<name>CY078828</name>
		<Point>
			<coordinates>-149.6911,64.98129,0</coordinates>
		</Point>
	</Placemark>
	<Placemark>
		<name>CY079848</name>
		<Point>
			<coordinates>-149.6911,64.98129,0</coordinates>
		</Point>
	</Placemark>
	<Placemark>
		<name>CY078836</name>
		<Point>
			<coordinates>-149.6911,64.98129,0</coordinates>
		</Point>
	</Placemark>
	<Placemark>
		<name>CY078844</name>
		<Point>
			<coordinates>-149.6911,64.98129,0</coordinates>
		</Point>
	</Placemark>
	<Placemark>
		<name>CY079863</name>
		<Point>
			<coordinates>-149.6911,64.98129,0</coordinates>
		</Point>
	</Placemark>
	<Placemark>
		<name>CY078852</name>
		<Point>
			<coordinates>-149.6911,64.98129,0</coordinates>
		</Point>
	</Placemark>
	<Placemark>
		<name>CY078860</name>
		<Point>
			<coordinates>-149.6911,64.98129,0</coordinates>
		</Point>
	</Placemark>
	<Placemark>
		<name>CY079607</name>
		<Point>
			<coordinates>-149.6911,64.98129,0</coordinates>
		</Point>
	</Placemark>
	<Placemark>
		<name>CY079871</name>
		<Point>
			<coordinates>-149.6911,64.98129,0</coordinates>
		</Point>
	</Placemark>
	<Placemark>
		<name>CY079879</name>
		<Point>
			<coordinates>-149.6911,64.98129,0</coordinates>
		</Point>
	</Placemark>
	<Placemark>
		<name>CY079887</name>
		<Point>
			<coordinates>-149.6911,64.98129,0</coordinates>
		</Point>
	</Placemark>
	<Placemark>
		<name>CY094686</name>
		<Point>
			<coordinates>-122.1736667,39.40443986,0</coordinates>
		</Point>
	</Placemark>
	<Placemark>
		<name>CY097126</name>
		<Point>
			<coordinates>-82.888412,40.161034,0</coordinates>
		</Point>
	</Placemark>
	<Placemark>
		<name>CY097136</name>
		<Point>
			<coordinates>-82.888412,40.161034,0</coordinates>
		</Point>
	</Placemark>
	<Placemark>
		<name>CY097655</name>
		<Point>
			<coordinates>-82.888412,40.161034,0</coordinates>
		</Point>
	</Placemark>
	<Placemark>
		<name>CY097118</name>
		<Point>
			<coordinates>-82.888412,40.161034,0</coordinates>
		</Point>
	</Placemark>
	<Placemark>
		<name>CY097102</name>
		<Point>
			<coordinates>-82.888412,40.161034,0</coordinates>
		</Point>
	</Placemark>
	<Placemark>
		<name>CY097647</name>
		<Point>
			<coordinates>-82.888412,40.161034,0</coordinates>
		</Point>
	</Placemark>
	<Placemark>
		<name>CY097110</name>
		<Point>
			<coordinates>-82.888412,40.161034,0</coordinates>
		</Point>
	</Placemark>
	<Placemark>
		<name>CY070885</name>
		<Point>
			<coordinates>-145.77,60.55,0</coordinates>
		</Point>
	</Placemark>
	<Placemark>
		<name>CY070869</name>
		<Point>
			<coordinates>-145.77,60.55,0</coordinates>
		</Point>
	</Placemark>
	<Placemark>
		<name>CY097278</name>
		<Point>
			<coordinates>-88.670654,43.550539,0</coordinates>
		</Point>
	</Placemark>
	<Placemark>
		<name>CY097286</name>
		<Point>
			<coordinates>-88.670654,43.550539,0</coordinates>
		</Point>
	</Placemark>
	<Placemark>
		<name>CY097663</name>
		<Point>
			<coordinates>-82.888412,40.161034,0</coordinates>
		</Point>
	</Placemark>
	<Placemark>
		<name>CY097431</name>
		<Point>
			<coordinates>-88.670654,43.550539,0</coordinates>
		</Point>
	</Placemark>
	<Placemark>
		<name>CY097439</name>
		<Point>
			<coordinates>-88.670654,43.550539,0</coordinates>
		</Point>
	</Placemark>
	<Placemark>
		<name>CY097511</name>
		<Point>
			<coordinates>-88.670654,43.550539,0</coordinates>
		</Point>
	</Placemark>
	<Placemark>
		<name>CY097447</name>
		<Point>
			<coordinates>-88.670654,43.550539,0</coordinates>
		</Point>
	</Placemark>
	<Placemark>
		<name>CY096979</name>
		<Point>
			<coordinates>-88.670654,43.550539,0</coordinates>
		</Point>
	</Placemark>
	<Placemark>
		<name>CY096987</name>
		<Point>
			<coordinates>-88.670654,43.550539,0</coordinates>
		</Point>
	</Placemark>
	<Placemark>
		<name>CY097327</name>
		<Point>
			<coordinates>-88.670654,43.550539,0</coordinates>
		</Point>
	</Placemark>
	<Placemark>
		<name>CY097335</name>
		<Point>
			<coordinates>-88.670654,43.550539,0</coordinates>
		</Point>
	</Placemark>
	<Placemark>
		<name>CY096995</name>
		<Point>
			<coordinates>-88.670654,43.550539,0</coordinates>
		</Point>
	</Placemark>
	<Placemark>
		<name>CY097343</name>
		<Point>
			<coordinates>-88.670654,43.550539,0</coordinates>
		</Point>
	</Placemark>
	<Placemark>
		<name>CY097351</name>
		<Point>
			<coordinates>-88.670654,43.550539,0</coordinates>
		</Point>
	</Placemark>
	<Placemark>
		<name>CY097035</name>
		<Point>
			<coordinates>-88.670654,43.550539,0</coordinates>
		</Point>
	</Placemark>
	<Placemark>
		<name>CY097196</name>
		<Point>
			<coordinates>-89.533081,40.75662,0</coordinates>
		</Point>
	</Placemark>
	<Placemark>
		<name>CY097011</name>
		<Point>
			<coordinates>-88.670654,43.550539,0</coordinates>
		</Point>
	</Placemark>
	<Placemark>
		<name>CY097019</name>
		<Point>
			<coordinates>-88.670654,43.550539,0</coordinates>
		</Point>
	</Placemark>
	<Placemark>
		<name>CY097027</name>
		<Point>
			<coordinates>-88.670654,43.550539,0</coordinates>
		</Point>
	</Placemark>
	<Placemark>
		<name>CY097212</name>
		<Point>
			<coordinates>-88.670654,43.550539,0</coordinates>
		</Point>
	</Placemark>
	<Placemark>
		<name>CY097220</name>
		<Point>
			<coordinates>-88.670654,43.550539,0</coordinates>
		</Point>
	</Placemark>
	<Placemark>
		<name>CY097463</name>
		<Point>
			<coordinates>-88.670654,43.550539,0</coordinates>
		</Point>
	</Placemark>
	<Placemark>
		<name>CY097471</name>
		<Point>
			<coordinates>-88.670654,43.550539,0</coordinates>
		</Point>
	</Placemark>
	<Placemark>
		<name>CY097479</name>
		<Point>
			<coordinates>-88.670654,43.550539,0</coordinates>
		</Point>
	</Placemark>
	<Placemark>
		<name>CY097487</name>
		<Point>
			<coordinates>-88.670654,43.550539,0</coordinates>
		</Point>
	</Placemark>
	<Placemark>
		<name>CY097495</name>
		<Point>
			<coordinates>-88.670654,43.550539,0</coordinates>
		</Point>
	</Placemark>
	<Placemark>
		<name>CY097503</name>
		<Point>
			<coordinates>-88.670654,43.550539,0</coordinates>
		</Point>
	</Placemark>
	<Placemark>
		<name>CY097455</name>
		<Point>
			<coordinates>-88.670654,43.550539,0</coordinates>
		</Point>
	</Placemark>
	<Placemark>
		<name>CY097359</name>
		<Point>
			<coordinates>-88.670654,43.550539,0</coordinates>
		</Point>
	</Placemark>
	<Placemark>
		<name>CY097043</name>
		<Point>
			<coordinates>-88.670654,43.550539,0</coordinates>
		</Point>
	</Placemark>
	<Placemark>
		<name>CY097003</name>
		<Point>
			<coordinates>-88.670654,43.550539,0</coordinates>
		</Point>
	</Placemark>
	<Placemark>
		<name>CY097367</name>
		<Point>
			<coordinates>-88.670654,43.550539,0</coordinates>
		</Point>
	</Placemark>
	<Placemark>
		<name>CY097375</name>
		<Point>
			<coordinates>-88.670654,43.550539,0</coordinates>
		</Point>
	</Placemark>
	<Placemark>
		<name>CY097383</name>
		<Point>
			<coordinates>-88.670654,43.550539,0</coordinates>
		</Point>
	</Placemark>
	<Placemark>
		<name>CY097076</name>
		<Point>
			<coordinates>-93.218994,41.479776,0</coordinates>
		</Point>
	</Placemark>
	<Placemark>
		<name>CY097583</name>
		<Point>
			<coordinates>-93.218994,41.479776,0</coordinates>
		</Point>
	</Placemark>
	<Placemark>
		<name>CY097067</name>
		<Point>
			<coordinates>-93.218994,41.479776,0</coordinates>
		</Point>
	</Placemark>
	<Placemark>
		<name>CY097085</name>
		<Point>
			<coordinates>-93.218994,41.479776,0</coordinates>
		</Point>
	</Placemark>
	<Placemark>
		<name>CY097294</name>
		<Point>
			<coordinates>-88.670654,43.550539,0</coordinates>
		</Point>
	</Placemark>
	<Placemark>
		<name>CY097535</name>
		<Point>
			<coordinates>-89.533081,40.75662,0</coordinates>
		</Point>
	</Placemark>
	<Placemark>
		<name>CY097391</name>
		<Point>
			<coordinates>-88.670654,43.550539,0</coordinates>
		</Point>
	</Placemark>
	<Placemark>
		<name>CY097399</name>
		<Point>
			<coordinates>-88.670654,43.550539,0</coordinates>
		</Point>
	</Placemark>
	<Placemark>
		<name>CY097407</name>
		<Point>
			<coordinates>-88.670654,43.550539,0</coordinates>
		</Point>
	</Placemark>
	<Placemark>
		<name>CY097415</name>
		<Point>
			<coordinates>-88.670654,43.550539,0</coordinates>
		</Point>
	</Placemark>
	<Placemark>
		<name>CY097423</name>
		<Point>
			<coordinates>-88.670654,43.550539,0</coordinates>
		</Point>
	</Placemark>
	<Placemark>
		<name>CY097270</name>
		<Point>
			<coordinates>-88.670654,43.550539,0</coordinates>
		</Point>
	</Placemark>
	<Placemark>
		<name>CY097094</name>
		<Point>
			<coordinates>-92.790527,38.212288,0</coordinates>
		</Point>
	</Placemark>
	<Placemark>
		<name>CY097631</name>
		<Point>
			<coordinates>-92.790527,38.212288,0</coordinates>
		</Point>
	</Placemark>
	<Placemark>
		<name>CY097639</name>
		<Point>
			<coordinates>-92.790527,38.212288,0</coordinates>
		</Point>
	</Placemark>
	<Placemark>
		<name>CY097302</name>
		<Point>
			<coordinates>-88.670654,43.550539,0</coordinates>
		</Point>
	</Placemark>
	<Placemark>
		<name>CY097310</name>
		<Point>
			<coordinates>-88.670654,43.550539,0</coordinates>
		</Point>
	</Placemark>
	<Placemark>
		<name>CY097318</name>
		<Point>
			<coordinates>-88.670654,43.550539,0</coordinates>
		</Point>
	</Placemark>
	<Placemark>
		<name>CY097591</name>
		<Point>
			<coordinates>-92.790527,38.212288,0</coordinates>
		</Point>
	</Placemark>
	<Placemark>
		<name>CY097615</name>
		<Point>
			<coordinates>-92.790527,38.212288,0</coordinates>
		</Point>
	</Placemark>
	<Placemark>
		<name>CY097623</name>
		<Point>
			<coordinates>-92.790527,38.212288,0</coordinates>
		</Point>
	</Placemark>
	<Placemark>
		<name>CY097599</name>
		<Point>
			<coordinates>-92.790527,38.212288,0</coordinates>
		</Point>
	</Placemark>
	<Placemark>
		<name>CY097671</name>
		<Point>
			<coordinates>-89.954681,32.529447,0</coordinates>
		</Point>
	</Placemark>
	<Placemark>
		<name>CY097144</name>
		<Point>
			<coordinates>-89.954681,32.529447,0</coordinates>
		</Point>
	</Placemark>
	<Placemark>
		<name>CY097679</name>
		<Point>
			<coordinates>-89.954681,32.529447,0</coordinates>
		</Point>
	</Placemark>
	<Placemark>
		<name>CY097687</name>
		<Point>
			<coordinates>-89.954681,32.529447,0</coordinates>
		</Point>
	</Placemark>
	<Placemark>
		<name>CY097695</name>
		<Point>
			<coordinates>-89.954681,32.529447,0</coordinates>
		</Point>
	</Placemark>
	<Placemark>
		<name>CY097703</name>
		<Point>
			<coordinates>-89.954681,32.529447,0</coordinates>
		</Point>
	</Placemark>
	<Placemark>
		<name>CY097711</name>
		<Point>
			<coordinates>-89.954681,32.529447,0</coordinates>
		</Point>
	</Placemark>
	<Placemark>
		<name>CY097743</name>
		<Point>
			<coordinates>-89.954681,32.529447,0</coordinates>
		</Point>
	</Placemark>
	<Placemark>
		<name>CY097753</name>
		<Point>
			<coordinates>-89.954681,32.529447,0</coordinates>
		</Point>
	</Placemark>
	<Placemark>
		<name>CY097719</name>
		<Point>
			<coordinates>-89.954681,32.529447,0</coordinates>
		</Point>
	</Placemark>
	<Placemark>
		<name>CY097727</name>
		<Point>
			<coordinates>-89.954681,32.529447,0</coordinates>
		</Point>
	</Placemark>
	<Placemark>
		<name>CY097735</name>
		<Point>
			<coordinates>-89.954681,32.529447,0</coordinates>
		</Point>
	</Placemark>
	<Placemark>
		<name>CY097763</name>
		<Point>
			<coordinates>-89.954681,32.529447,0</coordinates>
		</Point>
	</Placemark>
	<Placemark>
		<name>CY097771</name>
		<Point>
			<coordinates>-89.954681,32.529447,0</coordinates>
		</Point>
	</Placemark>
	<Placemark>
		<name>CY094742</name>
		<Point>
			<coordinates>-122.1736667,39.40443986,0</coordinates>
		</Point>
	</Placemark>
	<Placemark>
		<name>CY094750</name>
		<Point>
			<coordinates>-122.1736667,39.40443986,0</coordinates>
		</Point>
	</Placemark>
	<Placemark>
		<name>CY094758</name>
		<Point>
			<coordinates>-122.1736667,39.40443986,0</coordinates>
		</Point>
	</Placemark>
	<Placemark>
		<name>CY094774</name>
		<Point>
			<coordinates>-122.1736667,39.40443986,0</coordinates>
		</Point>
	</Placemark>
	<Placemark>
		<name>CY094782</name>
		<Point>
			<coordinates>-122.1736667,39.40443986,0</coordinates>
		</Point>
	</Placemark>
	<Placemark>
		<name>CY094766</name>
		<Point>
			<coordinates>-122.1736667,39.40443986,0</coordinates>
		</Point>
	</Placemark>
	<Placemark>
		<name>CY094790</name>
		<Point>
			<coordinates>-122.1736667,39.40443986,0</coordinates>
		</Point>
	</Placemark>

	<Placemark>
		<name>A/LAUGHING GULL/NJ/798/86</name>
		<Point>
			<coordinates>-74.89105,39.11833,0</coordinates>
		</Point>
	</Placemark>
	<Placemark>
		<name>A/BLUE-WINGED TEAL/ALB/427/86</name>
		<Point>
			<coordinates>-113.01867,53.3501,0</coordinates>
		</Point>
	</Placemark>
	<Placemark>
		<name>A/MALLARD DUCK/ALB/575/86</name>
		<Point>
			<coordinates>-113.05197,53.0168,0</coordinates>
		</Point>
	</Placemark>
	<Placemark>
		<name>A/MALLARD DUCK/ALB/772/86</name>
		<Point>
			<coordinates>-113.05197,53.0168,0</coordinates>
		</Point>
	</Placemark>
	<Placemark>
		<name>A/MALLARD DUCK/ALB/782/86</name>
		<Point>
			<coordinates>-113.05197,53.0168,0</coordinates>
		</Point>
	</Placemark>
	<Placemark>
		<name>A/LAUGHING GULL/DE/2718/87</name>
		<Point>
			<coordinates>-74.89105,39.11833,0</coordinates>
		</Point>
	</Placemark>
	<Placemark>
		<name>A/RUDDY TURNSTONE/DE/2795/87</name>
		<Point>
			<coordinates>-74.89105,39.11833,0</coordinates>
		</Point>
	</Placemark>
	<Placemark>
		<name>A/RUDDY TURNSTONE/DE/2830/87</name>
		<Point>
			<coordinates>-74.89105,39.11833,0</coordinates>
		</Point>
	</Placemark>
	<Placemark>
		<name>A/LAUGHING GULL/DE/2838/87</name>
		<Point>
			<coordinates>-74.89105,39.11833,0</coordinates>
		</Point>
	</Placemark>
	<Placemark>
		<name>A/RUDDY TURNSTONE/DE/2774/87</name>
		<Point>
			<coordinates>-74.89105,39.11833,0</coordinates>
		</Point>
	</Placemark>
	<Placemark>
		<name>A/MALLARD DUCK/ALB/16/87</name>
		<Point>
			<coordinates>-112.6223,53.1645,0</coordinates>
		</Point>
	</Placemark>
	<Placemark>
		<name>A/PINTAIL DUCK/ALB/128/87</name>
		<Point>
			<coordinates>-113.05197,53.0168,0</coordinates>
		</Point>
	</Placemark>
	<Placemark>
		<name>A/BLUE-WING TEAL/ALBERTA/130/87</name>
		<Point>
			<coordinates>-113.05197,53.0168,0</coordinates>
		</Point>
	</Placemark>
	<Placemark>
		<name>A/MALLARD DUCK/ALB/140/87</name>
		<Point>
			<coordinates>-112.9519,53.1168,0</coordinates>
		</Point>
	</Placemark>
	<Placemark>
		<name>A/MALLARD DUCK/ALB/144/87</name>
		<Point>
			<coordinates>-112.9519,53.1168,0</coordinates>
		</Point>
	</Placemark>
	<Placemark>
		<name>A/KNOT/DE/546/88</name>
		<Point>
			<coordinates>-75.314,38.945,0</coordinates>
		</Point>
	</Placemark>
	<Placemark>
		<name>A/RUDDY TURNSTONE/DE/519/88</name>
		<Point>
			<coordinates>-75.314,38.945,0</coordinates>
		</Point>
	</Placemark>
	<Placemark>
		<name>A/KNOT/DE/541/88</name>
		<Point>
			<coordinates>-75.314,38.945,0</coordinates>
		</Point>
	</Placemark>
	<Placemark>
		<name>A/SHOREBIRD/DE/718/88</name>
		<Point>
			<coordinates>-74.89105,39.11833,0</coordinates>
		</Point>
	</Placemark>
	<Placemark>
		<name>A/RUDDY TURNSTONE/VA/2297/88</name>
		<Point>
			<coordinates>-76.04,37.92167,0</coordinates>
		</Point>
	</Placemark>
	<Placemark>
		<name>A/RUDDY TURNSTONE/DE/2368/88</name>
		<Point>
			<coordinates>-75.314,38.945,0</coordinates>
		</Point>
	</Placemark>
	<Placemark>
		<name>A/RUDDY TURNSTONE/DE/2373/88</name>
		<Point>
			<coordinates>-75.314,38.945,0</coordinates>
		</Point>
	</Placemark>
	<Placemark>
		<name>A/RUDDY TURNSTONE/DE/2354/88</name>
		<Point>
			<coordinates>-75.314,38.945,0</coordinates>
		</Point>
	</Placemark>
	<Placemark>
		<name>A/LAUGHING GULL/DEL/2971/88</name>
		<Point>
			<coordinates>-75.314,38.945,0</coordinates>
		</Point>
	</Placemark>
	<Placemark>
		<name>A/MALLARD DUCK/ALB/323/88</name>
		<Point>
			<coordinates>-112.53,53.4507,0</coordinates>
		</Point>
	</Placemark>
	<Placemark>
		<name>A/MALLARD DUCK/ALB/353/88</name>
		<Point>
			<coordinates>-113.01867,53.3501,0</coordinates>
		</Point>
	</Placemark>
	<Placemark>
		<name>A/MALLARD/ALB/378/88</name>
		<Point>
			<coordinates>-112.53,53.4507,0</coordinates>
		</Point>
	</Placemark>
	<Placemark>
		<name>A/MALLARD DUCK/ALB/20/89</name>
		<Point>
			<coordinates>-112.9519,53.1168,0</coordinates>
		</Point>
	</Placemark>
	<Placemark>
		<name>A/BLUE-WINGED TEAL/ALBERTA/134/89</name>
		<Point>
			<coordinates>-112.53,53.4507,0</coordinates>
		</Point>
	</Placemark>
	<Placemark>
		<name>A/MALLARD DUCK/ALB/195/89</name>
		<Point>
			<coordinates>-113.01867,53.3501,0</coordinates>
		</Point>
	</Placemark>
	<Placemark>
		<name>A/RUDDY TURNSTONE/DEL/24/90</name>
		<Point>
			<coordinates>-75.314,38.945,0</coordinates>
		</Point>
	</Placemark>
	<Placemark>
		<name>A/Ruddy Turnstone/NJ/138/90</name>
		<Point>
			<coordinates>-74.89105,39.11833,0</coordinates>
		</Point>
	</Placemark>
	<Placemark>
		<name>A/HERRING GULL/NJ/159/90</name>
		<Point>
			<coordinates>-74.89105,39.11833,0</coordinates>
		</Point>
	</Placemark>
	<Placemark>
		<name>A/LAUGHING GULL/NJ/180/90</name>
		<Point>
			<coordinates>-74.89105,39.11833,0</coordinates>
		</Point>
	</Placemark>
	<Placemark>
		<name>A/SEMI-PALMATED SANDPIPER/NJ/237/90</name>
		<Point>
			<coordinates>-74.95056,39.1875,0</coordinates>
		</Point>
	</Placemark>
	<Placemark>
		<name>A/SEMI-PALMATED SANDPIPER/NJ/253/90</name>
		<Point>
			<coordinates>-74.95056,39.1875,0</coordinates>
		</Point>
	</Placemark>
	<Placemark>
		<name>A/RUDDY TURNSTONE/NJ/260/90</name>
		<Point>
			<coordinates>-74.95056,39.1875,0</coordinates>
		</Point>
	</Placemark>
	<Placemark>
		<name>A/BLUE-WINGED TEAL/ALB/121/90</name>
		<Point>
			<coordinates>-112.9519,53.1168,0</coordinates>
		</Point>
	</Placemark>
	<Placemark>
		<name>A/MALLARD DUCK/ALB/220/90</name>
		<Point>
			<coordinates>-113.01867,53.3501,0</coordinates>
		</Point>
	</Placemark>
	<Placemark>
		<name>A/RUDDY TURNSTONE/DE/231/91</name>
		<Point>
			<coordinates>-74.89105,39.11833,0</coordinates>
		</Point>
	</Placemark>
	<Placemark>
		<name>A/MALLARD/ALB/12/91</name>
		<Point>
			<coordinates>-112.53,53.4507,0</coordinates>
		</Point>
	</Placemark>
	<Placemark>
		<name>A/MALLARD/ALB/18/91</name>
		<Point>
			<coordinates>-112.53,53.4507,0</coordinates>
		</Point>
	</Placemark>
	<Placemark>
		<name>A/MALLARD/ALB/32/91</name>
		<Point>
			<coordinates>-112.53,53.4507,0</coordinates>
		</Point>
	</Placemark>
	<Placemark>
		<name>A/MALLARD/ALB/60/91</name>
		<Point>
			<coordinates>-112.9687,53.41684,0</coordinates>
		</Point>
	</Placemark>
	<Placemark>
		<name>A/MALLARD/ALB/61/91</name>
		<Point>
			<coordinates>-112.9687,53.41684,0</coordinates>
		</Point>
	</Placemark>
	<Placemark>
		<name>A/MALLARD/ALB/62/91</name>
		<Point>
			<coordinates>-112.9687,53.41684,0</coordinates>
		</Point>
	</Placemark>
	<Placemark>
		<name>A/MALLARD/ALB/64/91</name>
		<Point>
			<coordinates>-112.9687,53.41684,0</coordinates>
		</Point>
	</Placemark>
	<Placemark>
		<name>A/PINTAIL/ALB/81/91</name>
		<Point>
			<coordinates>-113.01867,53.3501,0</coordinates>
		</Point>
	</Placemark>
	<Placemark>
		<name>A/MALLARD/ALB/54/91</name>
		<Point>
			<coordinates>-99.3333,52.5833,0</coordinates>
		</Point>
	</Placemark>
	<Placemark>
		<name>A/PINTAIL/ALB/105/91</name>
		<Point>
			<coordinates>-113.05197,53.0168,0</coordinates>
		</Point>
	</Placemark>
	<Placemark>
		<name>A/MALLARD/ALB/107/91</name>
		<Point>
			<coordinates>-110.5849,52.7334,0</coordinates>
		</Point>
	</Placemark>
	<Placemark>
		<name>A/MALLARD/ALB/109/91</name>
		<Point>
			<coordinates>-110.5849,52.7334,0</coordinates>
		</Point>
	</Placemark>
	<Placemark>
		<name>A/MALLARD/ALB/113/91</name>
		<Point>
			<coordinates>-110.5849,52.7334,0</coordinates>
		</Point>
	</Placemark>
	<Placemark>
		<name>A/MALLARD/ALB/115/91</name>
		<Point>
			<coordinates>-110.5849,52.7334,0</coordinates>
		</Point>
	</Placemark>
	<Placemark>
		<name>A/PINTAIL/ALB/118/91</name>
		<Point>
			<coordinates>-110.5849,52.7334,0</coordinates>
		</Point>
	</Placemark>
	<Placemark>
		<name>A/MALLARD/ALB/129/91</name>
		<Point>
			<coordinates>-112.53,53.4507,0</coordinates>
		</Point>
	</Placemark>
	<Placemark>
		<name>A/MALLARD/ALB/35/92</name>
		<Point>
			<coordinates>-112.93053,52.48843,0</coordinates>
		</Point>
	</Placemark>
	<Placemark>
		<name>A/MALLARD/ALB/196/92</name>
		<Point>
			<coordinates>-114.28,50.65,0</coordinates>
		</Point>
	</Placemark>
	<Placemark>
		<name>A/AMERICAN WIGEON/ALB/215/92</name>
		<Point>
			<coordinates>-117.80523,56.25871,0</coordinates>
		</Point>
	</Placemark>
	<Placemark>
		<name>A/PINTAIL/ALB/232/92</name>
		<Point>
			<coordinates>-117.80523,56.25871,0</coordinates>
		</Point>
	</Placemark>
	<Placemark>
		<name>A/MALLARD/ALB/54/93</name>
		<Point>
			<coordinates>-113.4,50.3,0</coordinates>
		</Point>
	</Placemark>
	<Placemark>
		<name>A/MALLARD/ALB/72/93</name>
		<Point>
			<coordinates>-113.4,50.3,0</coordinates>
		</Point>
	</Placemark>
	<Placemark>
		<name>A/PINTAIL/ALB/129/93</name>
		<Point>
			<coordinates>-111.91,50.44,0</coordinates>
		</Point>
	</Placemark>
	<Placemark>
		<name>A/MALLARD/ALB/12/93</name>
		<Point>
			<coordinates>-114.28,50.65,0</coordinates>
		</Point>
	</Placemark>
	<Placemark>
		<name>A/MALLARD/ALB/192/93</name>
		<Point>
			<coordinates>-116.75127,55.87506,0</coordinates>
		</Point>
	</Placemark>
	<Placemark>
		<name>A/RUDDY TURNSTONE/DE/78/94</name>
		<Point>
			<coordinates>-74.89105,39.11833,0</coordinates>
		</Point>
	</Placemark>
	<Placemark>
		<name>A/RUDDY TURNSTONE/DE/81/94</name>
		<Point>
			<coordinates>-74.89105,39.11833,0</coordinates>
		</Point>
	</Placemark>
	<Placemark>
		<name>A/RUDDY TURNSTONE/DE/86/94</name>
		<Point>
			<coordinates>-74.89105,39.11833,0</coordinates>
		</Point>
	</Placemark>
	<Placemark>
		<name>A/RUDDY TURNSTONE/DE/123/94</name>
		<Point>
			<coordinates>-74.89105,39.11833,0</coordinates>
		</Point>
	</Placemark>
	<Placemark>
		<name>A/RUDDY TURNSTONE/DE/125/94</name>
		<Point>
			<coordinates>-74.89105,39.11833,0</coordinates>
		</Point>
	</Placemark>
	<Placemark>
		<name>A/RUDDY TURNSTONE/DE/143/94</name>
		<Point>
			<coordinates>-74.89105,39.11833,0</coordinates>
		</Point>
	</Placemark>
	<Placemark>
		<name>A/RUDDY TURNSTONE/DE/144/94</name>
		<Point>
			<coordinates>-74.89105,39.11833,0</coordinates>
		</Point>
	</Placemark>
	<Placemark>
		<name>A/RUDDY TURNSTONE/DE/158/94</name>
		<Point>
			<coordinates>-74.89105,39.11833,0</coordinates>
		</Point>
	</Placemark>
	<Placemark>
		<name>A/RUDDY TURNSTONE/DE/167/94</name>
		<Point>
			<coordinates>-74.89105,39.11833,0</coordinates>
		</Point>
	</Placemark>
	<Placemark>
		<name>A/RUDDY TURNSTONE/DE/168/94</name>
		<Point>
			<coordinates>-74.89105,39.11833,0</coordinates>
		</Point>
	</Placemark>
	<Placemark>
		<name>A/RUDDY TURNSTONE/DE/180/94</name>
		<Point>
			<coordinates>-74.89105,39.11833,0</coordinates>
		</Point>
	</Placemark>
	<Placemark>
		<name>A/SHOREBIRD/DE/3/94</name>
		<Point>
			<coordinates>-74.92,39.047,0</coordinates>
		</Point>
	</Placemark>
	<Placemark>
		<name>A/SHOREBIRD/DE/28/94</name>
		<Point>
			<coordinates>-74.92,39.047,0</coordinates>
		</Point>
	</Placemark>
	<Placemark>
		<name>A/SHOREBIRD/DE/64/94</name>
		<Point>
			<coordinates>-74.92,39.047,0</coordinates>
		</Point>
	</Placemark>
	<Placemark>
		<name>A/RUDDY TURNSTONE/DE/87/94</name>
		<Point>
			<coordinates>-74.89105,39.11833,0</coordinates>
		</Point>
	</Placemark>
	<Placemark>
		<name>A/RUDDY TURNSTONE/DE/88/94</name>
		<Point>
			<coordinates>-74.89105,39.11833,0</coordinates>
		</Point>
	</Placemark>
	<Placemark>
		<name>A/RUDDY TURNSTONE/DE/118/94</name>
		<Point>
			<coordinates>-74.89105,39.11833,0</coordinates>
		</Point>
	</Placemark>
	<Placemark>
		<name>A/RUDDY TURNSTONE/DE/170/94</name>
		<Point>
			<coordinates>-74.89105,39.11833,0</coordinates>
		</Point>
	</Placemark>
	<Placemark>
		<name>A/RUDDY TURNSTONE/DE/176/94</name>
		<Point>
			<coordinates>-74.89105,39.11833,0</coordinates>
		</Point>
	</Placemark>
	<Placemark>
		<name>A/RUDDY TURNSTONE/DE/184/94</name>
		<Point>
			<coordinates>-74.89105,39.11833,0</coordinates>
		</Point>
	</Placemark>
	<Placemark>
		<name>A/RUDDY TURNSTONE/DE/185/94</name>
		<Point>
			<coordinates>-74.89105,39.11833,0</coordinates>
		</Point>
	</Placemark>
	<Placemark>
		<name>A/RUDDY TURNSTONE/DE/189/94</name>
		<Point>
			<coordinates>-74.89105,39.11833,0</coordinates>
		</Point>
	</Placemark>
	<Placemark>
		<name>A/RUDDY TURNSTONE/DE/203/94</name>
		<Point>
			<coordinates>-74.89105,39.11833,0</coordinates>
		</Point>
	</Placemark>
	<Placemark>
		<name>A/SHOREBIRD/DE/207/94</name>
		<Point>
			<coordinates>-74.89105,39.11833,0</coordinates>
		</Point>
	</Placemark>
	<Placemark>
		<name>A/RED KNOT/DE/227/94</name>
		<Point>
			<coordinates>-74.89105,39.11833,0</coordinates>
		</Point>
	</Placemark>
	<Placemark>
		<name>A/SHOREBIRD/DE/286/94</name>
		<Point>
			<coordinates>-74.89105,39.11833,0</coordinates>
		</Point>
	</Placemark>
	<Placemark>
		<name>A/SHOREBIRD/DE/206/94</name>
		<Point>
			<coordinates>-74.89105,39.11833,0</coordinates>
		</Point>
	</Placemark>
	<Placemark>
		<name>A/RUDDY TURNSTONE/DE/209/94</name>
		<Point>
			<coordinates>-74.89105,39.11833,0</coordinates>
		</Point>
	</Placemark>
	<Placemark>
		<name>A/RED KNOT/DE/218/94</name>
		<Point>
			<coordinates>-74.89105,39.11833,0</coordinates>
		</Point>
	</Placemark>
	<Placemark>
		<name>A/RED KNOT/DE/236/94</name>
		<Point>
			<coordinates>-74.89105,39.11833,0</coordinates>
		</Point>
	</Placemark>
	<Placemark>
		<name>A/RED KNOT/DE/252/94</name>
		<Point>
			<coordinates>-74.89105,39.11833,0</coordinates>
		</Point>
	</Placemark>
	<Placemark>
		<name>A/SHOREBIRD/DE/274/94</name>
		<Point>
			<coordinates>-74.89105,39.11833,0</coordinates>
		</Point>
	</Placemark>
	<Placemark>
		<name>A/SHOREBIRD/DE/275/94</name>
		<Point>
			<coordinates>-74.89105,39.11833,0</coordinates>
		</Point>
	</Placemark>
	<Placemark>
		<name>A/SHOREBIRD/DE/277/94</name>
		<Point>
			<coordinates>-74.89105,39.11833,0</coordinates>
		</Point>
	</Placemark>
	<Placemark>
		<name>A/MALLARD/ALB/31/94</name>
		<Point>
			<coordinates>-118.60448,56.22059,0</coordinates>
		</Point>
	</Placemark>
	<Placemark>
		<name>A/MALLARD/ALB/72/94</name>
		<Point>
			<coordinates>-117.80523,56.25871,0</coordinates>
		</Point>
	</Placemark>
	<Placemark>
		<name>A/MALLARD/ALB/85/94</name>
		<Point>
			<coordinates>-113.4,50.3,0</coordinates>
		</Point>
	</Placemark>
	<Placemark>
		<name>A/MALLARD/ALB/142/94</name>
		<Point>
			<coordinates>-113.4,50.3,0</coordinates>
		</Point>
	</Placemark>
	<Placemark>
		<name>A/MALLARD/ALB/193/94</name>
		<Point>
			<coordinates>-111.74,50.46,0</coordinates>
		</Point>
	</Placemark>
	<Placemark>
		<name>A/MALLARD/ALB/43/95</name>
		<Point>
			<coordinates>-112.93053,52.48843,0</coordinates>
		</Point>
	</Placemark>
	<Placemark>
		<name>A/MALLARD/ALB/49/95</name>
		<Point>
			<coordinates>-112.93053,52.48843,0</coordinates>
		</Point>
	</Placemark>
	<Placemark>
		<name>A/PINTAIL/ALB/114/95</name>
		<Point>
			<coordinates>-118.60448,56.22059,0</coordinates>
		</Point>
	</Placemark>
	<Placemark>
		<name>A/LESSER SCAUP/ALB/206/95</name>
		<Point>
			<coordinates>-112.93053,52.48843,0</coordinates>
		</Point>
	</Placemark>
	<Placemark>
		<name>A/SHOREBIRD/DE/31/96</name>
		<Point>
			<coordinates>-74.95056,39.1875,0</coordinates>
		</Point>
	</Placemark>
	<Placemark>
		<name>A/RUDDY TURNSTONE/DE/135/96</name>
		<Point>
			<coordinates>-74.89105,39.11833,0</coordinates>
		</Point>
	</Placemark>
	<Placemark>
		<name>A/RUDDY TURNSTONE/DE/215/96</name>
		<Point>
			<coordinates>-74.89105,39.11833,0</coordinates>
		</Point>
	</Placemark>
	<Placemark>
		<name>A/SHOREBIRD/DE/260/96</name>
		<Point>
			<coordinates>-74.89105,39.11833,0</coordinates>
		</Point>
	</Placemark>
	<Placemark>
		<name>A/PINTAIL/ALB/275/96</name>
		<Point>
			<coordinates>-118.60448,56.22059,0</coordinates>
		</Point>
	</Placemark>
	<Placemark>
		<name>A/MALLARD/ALB/296/96</name>
		<Point>
			<coordinates>-118.51514,56.16094,0</coordinates>
		</Point>
	</Placemark>
	<Placemark>
		<name>A/SHOREBIRD/DE/111/97</name>
		<Point>
			<coordinates>-74.95056,39.1875,0</coordinates>
		</Point>
	</Placemark>
	<Placemark>
		<name>A/BLUE-WINGED TEAL/ALB/16/97</name>
		<Point>
			<coordinates>-116.75127,55.87506,0</coordinates>
		</Point>
	</Placemark>
	<Placemark>
		<name>A/MAL/ALB/114/97</name>
		<Point>
			<coordinates>-113.4,50.3,0</coordinates>
		</Point>
	</Placemark>
	<Placemark>
		<name>A/MAL/ALB/117/97</name>
		<Point>
			<coordinates>-113.4,50.3,0</coordinates>
		</Point>
	</Placemark>
	<Placemark>
		<name>A/SHOREBIRD/DE/11/98</name>
		<Point>
			<coordinates>-74.95056,39.1875,0</coordinates>
		</Point>
	</Placemark>
	<Placemark>
		<name>A/RUDDY TURNSTONE/DE/142/98</name>
		<Point>
			<coordinates>-74.89105,39.11833,0</coordinates>
		</Point>
	</Placemark>
	<Placemark>
		<name>A/SHOREBIRD/DE/207/98</name>
		<Point>
			<coordinates>-74.89105,39.11833,0</coordinates>
		</Point>
	</Placemark>
	<Placemark>
		<name>A/SHOREBIRD/DE/210/98</name>
		<Point>
			<coordinates>-74.89105,39.11833,0</coordinates>
		</Point>
	</Placemark>
	<Placemark>
		<name>A/SHOREBIRD/DE/239/98</name>
		<Point>
			<coordinates>-74.89105,39.11833,0</coordinates>
		</Point>
	</Placemark>
	<Placemark>
		<name>A/RUDDY TURNSTONE/DE/250/98</name>
		<Point>
			<coordinates>-74.89105,39.11833,0</coordinates>
		</Point>
	</Placemark>
	<Placemark>
		<name>A/RUDDY TURNSTONE/DE/267/98</name>
		<Point>
			<coordinates>-74.89105,39.11833,0</coordinates>
		</Point>
	</Placemark>
	<Placemark>
		<name>A/SHOREBIRD/DE/237/98</name>
		<Point>
			<coordinates>-74.89105,39.11833,0</coordinates>
		</Point>
	</Placemark>
	<Placemark>
		<name>A/MALLARD/ALB/167/98</name>
		<Point>
			<coordinates>-116.75127,55.87506,0</coordinates>
		</Point>
	</Placemark>
	<Placemark>
		<name>A/MALLARD/ALB/169/98</name>
		<Point>
			<coordinates>-116.75127,55.87506,0</coordinates>
		</Point>
	</Placemark>
	<Placemark>
		<name>A/MALLARD/ALB/205/98</name>
		<Point>
			<coordinates>-118.51514,56.16094,0</coordinates>
		</Point>
	</Placemark>
	<Placemark>
		<name>A/MALLARD/ALB/211/98</name>
		<Point>
			<coordinates>-118.51514,56.16094,0</coordinates>
		</Point>
	</Placemark>
	<Placemark>
		<name>A/MALLARD/ALB/242/98</name>
		<Point>
			<coordinates>-118.60448,56.22059,0</coordinates>
		</Point>
	</Placemark>
	<Placemark>
		<name>A/SANDERLING/DE/65/99</name>
		<Point>
			<coordinates>-74.9473,39.0181,0</coordinates>
		</Point>
	</Placemark>
	<Placemark>
		<name>A/SANDERLING/DE/70/99</name>
		<Point>
			<coordinates>-74.9473,39.0181,0</coordinates>
		</Point>
	</Placemark>
	<Placemark>
		<name>A/SHOREBIRD/DE/74/99</name>
		<Point>
			<coordinates>-74.89444,39.10889,0</coordinates>
		</Point>
	</Placemark>
	<Placemark>
		<name>A/SHOREBIRD/DE/88/99</name>
		<Point>
			<coordinates>-74.89444,39.10889,0</coordinates>
		</Point>
	</Placemark>
	<Placemark>
		<name>A/SHOREBIRD/DE/106/99</name>
		<Point>
			<coordinates>-74.89444,39.10889,0</coordinates>
		</Point>
	</Placemark>
	<Placemark>
		<name>A/SHOREBIRD/DE/110/1999</name>
		<Point>
			<coordinates>-74.89444,39.10889,0</coordinates>
		</Point>
	</Placemark>
	<Placemark>
		<name>A/SHOREBIRD/DE/120/1999</name>
		<Point>
			<coordinates>-74.89444,39.10889,0</coordinates>
		</Point>
	</Placemark>
	<Placemark>
		<name>A/SHOREBIRD/DE/122/1999</name>
		<Point>
			<coordinates>-74.89444,39.10889,0</coordinates>
		</Point>
	</Placemark>
	<Placemark>
		<name>A/SHOREBIRD/DE/123/1999</name>
		<Point>
			<coordinates>-74.89444,39.10889,0</coordinates>
		</Point>
	</Placemark>
	<Placemark>
		<name>A/RUDDY TURNSTONE/DE/136/99</name>
		<Point>
			<coordinates>-74.89444,39.10889,0</coordinates>
		</Point>
	</Placemark>
	<Placemark>
		<name>A/RUDDY TURNSTONE/DE/142/99</name>
		<Point>
			<coordinates>-74.89444,39.10889,0</coordinates>
		</Point>
	</Placemark>
	<Placemark>
		<name>A/RUDDY TURNSTONE/DE/144/99</name>
		<Point>
			<coordinates>-74.89444,39.10889,0</coordinates>
		</Point>
	</Placemark>
	<Placemark>
		<name>A/SHOREBIRD/DE/147/99</name>
		<Point>
			<coordinates>-74.89444,39.10889,0</coordinates>
		</Point>
	</Placemark>
	<Placemark>
		<name>A/SHOREBIRD/DE/150/99</name>
		<Point>
			<coordinates>-74.89444,39.10889,0</coordinates>
		</Point>
	</Placemark>
	<Placemark>
		<name>A/SHOREBIRD/DE/159/99</name>
		<Point>
			<coordinates>-74.89444,39.10889,0</coordinates>
		</Point>
	</Placemark>
	<Placemark>
		<name>A/SHOREBIRD/DE/189/99</name>
		<Point>
			<coordinates>-74.89444,39.10889,0</coordinates>
		</Point>
	</Placemark>
	<Placemark>
		<name>A/SHOREBIRD/DE/195/99</name>
		<Point>
			<coordinates>-74.89444,39.10889,0</coordinates>
		</Point>
	</Placemark>
	<Placemark>
		<name>A/SHOREBIRD/DE/198/99</name>
		<Point>
			<coordinates>-74.89444,39.10889,0</coordinates>
		</Point>
	</Placemark>
	<Placemark>
		<name>A/SHOREBIRD/DE/200/99</name>
		<Point>
			<coordinates>-74.89444,39.10889,0</coordinates>
		</Point>
	</Placemark>
	<Placemark>
		<name>A/SHOREBIRD/DE/204/99</name>
		<Point>
			<coordinates>-74.89444,39.10889,0</coordinates>
		</Point>
	</Placemark>
	<Placemark>
		<name>A/SHOREBIRD/DE/205/99</name>
		<Point>
			<coordinates>-74.89444,39.10889,0</coordinates>
		</Point>
	</Placemark>
	<Placemark>
		<name>A/SHOREBIRD/DE/206/99</name>
		<Point>
			<coordinates>-74.89444,39.10889,0</coordinates>
		</Point>
	</Placemark>
	<Placemark>
		<name>A/SHOREBIRD/DE/208/99</name>
		<Point>
			<coordinates>-74.89444,39.10889,0</coordinates>
		</Point>
	</Placemark>
	<Placemark>
		<name>A/SHOREBIRD/DE/210/99</name>
		<Point>
			<coordinates>-74.89444,39.10889,0</coordinates>
		</Point>
	</Placemark>
	<Placemark>
		<name>A/SHOREBIRD/DE/212/99</name>
		<Point>
			<coordinates>-74.89444,39.10889,0</coordinates>
		</Point>
	</Placemark>
	<Placemark>
		<name>A/SHOREBIRD/DE/214/99</name>
		<Point>
			<coordinates>-74.89444,39.10889,0</coordinates>
		</Point>
	</Placemark>
	<Placemark>
		<name>A/SHOREBIRD/DE/215/99</name>
		<Point>
			<coordinates>-74.89444,39.10889,0</coordinates>
		</Point>
	</Placemark>
	<Placemark>
		<name>A/SHOREBIRD/DE/267/99</name>
		<Point>
			<coordinates>-74.89444,39.10889,0</coordinates>
		</Point>
	</Placemark>
	<Placemark>
		<name>A/SHOREBIRD/DE/268/99</name>
		<Point>
			<coordinates>-74.89444,39.10889,0</coordinates>
		</Point>
	</Placemark>
	<Placemark>
		<name>A/SHOREBIRD/DE/270/99</name>
		<Point>
			<coordinates>-74.89444,39.10889,0</coordinates>
		</Point>
	</Placemark>
	<Placemark>
		<name>A/SHOREBIRD/DE/272/99</name>
		<Point>
			<coordinates>-74.89444,39.10889,0</coordinates>
		</Point>
	</Placemark>
	<Placemark>
		<name>A/SHOREBIRD/DE/280/99</name>
		<Point>
			<coordinates>-74.89444,39.10889,0</coordinates>
		</Point>
	</Placemark>
	<Placemark>
		<name>A/SHOREBIRD/DE/282/99</name>
		<Point>
			<coordinates>-74.89444,39.10889,0</coordinates>
		</Point>
	</Placemark>
	<Placemark>
		<name>A/SHOREBIRD/DE/287/99</name>
		<Point>
			<coordinates>-74.89444,39.10889,0</coordinates>
		</Point>
	</Placemark>
	<Placemark>
		<name>A/RUDDY TURNSTONE/DE/244/99</name>
		<Point>
			<coordinates>-74.96042,39.21825,0</coordinates>
		</Point>
	</Placemark>
	<Placemark>
		<name>A/RUDDY TURNSTONE/DE/261/99</name>
		<Point>
			<coordinates>-74.96042,39.21825,0</coordinates>
		</Point>
	</Placemark>
	<Placemark>
		<name>A/PINTAIL/ALBERTA/37/99</name>
		<Point>
			<coordinates>-116.75127,55.87506,0</coordinates>
		</Point>
	</Placemark>
	<Placemark>
		<name>A/MALLARD/ALBERTA/199/99</name>
		<Point>
			<coordinates>-114.28,50.65,0</coordinates>
		</Point>
	</Placemark>
	<Placemark>
		<name>A/PINTAIL/ALBERTA/207/99</name>
		<Point>
			<coordinates>-116.8572,52.3389,0</coordinates>
		</Point>
	</Placemark>
	<Placemark>
		<name>A/MALLARD/ALBERTA/235/99</name>
		<Point>
			<coordinates>-112.93053,52.48843,0</coordinates>
		</Point>
	</Placemark>
	<Placemark>
		<name>A/SHOREBIRD/DE/277/2000</name>
		<Point>
			<coordinates>-74.928,39.05,0</coordinates>
		</Point>
	</Placemark>
	<Placemark>
		<name>A/MALLARD/ALBERTA/127/2000</name>
		<Point>
			<coordinates>-118.60448,56.22059,0</coordinates>
		</Point>
	</Placemark>
	<Placemark>
		<name>A/SHOREBIRD/DE/77/2001</name>
		<Point>
			<coordinates>-74.89611,39.10556,0</coordinates>
		</Point>
	</Placemark>
	<Placemark>
		<name>A/SHOREBIRD/DE/113/2001</name>
		<Point>
			<coordinates>-74.89611,39.10556,0</coordinates>
		</Point>
	</Placemark>
	<Placemark>
		<name>A/MALLARD/ALBERTA/22/2001</name>
		<Point>
			<coordinates>-112.9687,53.41684,0</coordinates>
		</Point>
	</Placemark>
	<Placemark>
		<name>A/MALLARD/ALBERTA/27/2001</name>
		<Point>
			<coordinates>-112.9687,53.41684,0</coordinates>
		</Point>
	</Placemark>
	<Placemark>
		<name>A/MALLARD/ALBERTA/35/2001</name>
		<Point>
			<coordinates>-112.9687,53.41684,0</coordinates>
		</Point>
	</Placemark>
	<Placemark>
		<name>A/MALLARD/ALBERTA/160/2001</name>
		<Point>
			<coordinates>-117.9667,56.2333,0</coordinates>
		</Point>
	</Placemark>
	<Placemark>
		<name>A/MALLARD/ALBERTA/38/2001</name>
		<Point>
			<coordinates>-112.9687,53.41684,0</coordinates>
		</Point>
	</Placemark>
	<Placemark>
		<name>A/SHOREBIRD/DE/18/2002</name>
		<Point>
			<coordinates>-74.89105,39.11833,0</coordinates>
		</Point>
	</Placemark>
	<Placemark>
		<name>A/SHOREBIRD/DE/53/2002</name>
		<Point>
			<coordinates>-74.89105,39.11833,0</coordinates>
		</Point>
	</Placemark>
	<Placemark>
		<name>A/SHOREBIRD/DE/133/2002</name>
		<Point>
			<coordinates>-74.89444,39.10889,0</coordinates>
		</Point>
	</Placemark>
	<Placemark>
		<name>A/LAUGHING GULL/DE/5/2003</name>
		<Point>
			<coordinates>-74.89105,39.11833,0</coordinates>
		</Point>
	</Placemark>
	<Placemark>
		<name>A/SHOREBIRD/DE/73/2003</name>
		<Point>
			<coordinates>-74.89611,39.10556,0</coordinates>
		</Point>
	</Placemark>
	<Placemark>
		<name>A/SHOREBIRD/DE/127/2003</name>
		<Point>
			<coordinates>-74.89611,39.10556,0</coordinates>
		</Point>
	</Placemark>
	<Placemark>
		<name>A/SHOREBIRD/DE/246/2003</name>
		<Point>
			<coordinates>-75.16873,39.23106,0</coordinates>
		</Point>
	</Placemark>
	<Placemark>
		<name>A/SHOREBIRD/DE/283/2003</name>
		<Point>
			<coordinates>-75.16873,39.23106,0</coordinates>
		</Point>
	</Placemark>
	<Placemark>
		<name>A/PINTAIL/ALBERTA/166/2003</name>
		<Point>
			<coordinates>-112.93053,52.48843,0</coordinates>
		</Point>
	</Placemark>
	<Placemark>
		<name>A/MALLARD/ALBERTA/233/2003</name>
		<Point>
			<coordinates>-118.51514,56.16094,0</coordinates>
		</Point>
	</Placemark>
	<Placemark>
		<name>A/MALLARD/ALBERTA/237/2003</name>
		<Point>
			<coordinates>-118.60448,56.22059,0</coordinates>
		</Point>
	</Placemark>
	<Placemark>
		<name>A/MALLARD/ALBERTA/254/2003</name>
		<Point>
			<coordinates>-113.4,50.3,0</coordinates>
		</Point>
	</Placemark>
	<Placemark>
		<name>A/REDHEAD/ALBERTA/192/2002</name>
		<Point>
			<coordinates>-116.75127,55.87506,0</coordinates>
		</Point>
	</Placemark>
	<Placemark>
		<name>A/MALLARD/ALBERTA/192/2004</name>
		<Point>
			<coordinates>-112.93053,52.48843,0</coordinates>
		</Point>
	</Placemark>
	<Placemark>
		<name>A/MALLARD/ALBERTA/226/2004</name>
		<Point>
			<coordinates>-117.80523,56.25871,0</coordinates>
		</Point>
	</Placemark>
	<Placemark>
		<name>A/MALLARD/ALBERTA/241/2004</name>
		<Point>
			<coordinates>-117.80523,56.25871,0</coordinates>
		</Point>
	</Placemark>
	<Placemark>
		<name>A/MALLARD/ALBERTA/251/2004</name>
		<Point>
			<coordinates>-117.80523,56.25871,0</coordinates>
		</Point>
	</Placemark>
	<Placemark>
		<name>A/SHOREBIRD/DE/117/2005</name>
		<Point>
			<coordinates>-75.00385,39.00452,0</coordinates>
		</Point>
	</Placemark>
	<Placemark>
		<name>A/shorebird/DE/140/2005</name>
		<Point>
			<coordinates>-75.00385,39.00452,0</coordinates>
		</Point>
	</Placemark>
	<Placemark>
		<name>A/SHOREBIRD/DE/148/2005</name>
		<Point>
			<coordinates>-75.00385,39.00452,0</coordinates>
		</Point>
	</Placemark>
	<Placemark>
		<name>A/SHOREBIRD/DE/153/2005</name>
		<Point>
			<coordinates>-75.00385,39.00452,0</coordinates>
		</Point>
	</Placemark>
	<Placemark>
		<name>A/SHOREBIRD/DE/161/2005</name>
		<Point>
			<coordinates>-75.00385,39.00452,0</coordinates>
		</Point>
	</Placemark>
	<Placemark>
		<name>A/SHOREBIRD/DE/167/2005</name>
		<Point>
			<coordinates>-75.00385,39.00452,0</coordinates>
		</Point>
	</Placemark>
	<Placemark>
		<name>A/SHOREBIRD/DE/170/2005</name>
		<Point>
			<coordinates>-75.00385,39.00452,0</coordinates>
		</Point>
	</Placemark>
	<Placemark>
		<name>A/SHOREBIRD/DE/179/2005</name>
		<Point>
			<coordinates>-75.00385,39.00452,0</coordinates>
		</Point>
	</Placemark>
	<Placemark>
		<name>A/SHOREBIRD/DE/201/2005</name>
		<Point>
			<coordinates>-75.00385,39.00452,0</coordinates>
		</Point>
	</Placemark>
	<Placemark>
		<name>A/SHOREBIRD/DE/289/2005</name>
		<Point>
			<coordinates>-75.16457,39.29447,0</coordinates>
		</Point>
	</Placemark>
	<Placemark>
		<name>A/SHOREBIRD/DE/274/2005</name>
		<Point>
			<coordinates>-75.16457,39.29447,0</coordinates>
		</Point>
	</Placemark>
	<Placemark>
		<name>A/shorebird/DE/435/2005</name>
		<Point>
			<coordinates>-74.928,39.05,0</coordinates>
		</Point>
	</Placemark>
	<Placemark>
		<name>A/shorebird/DE/450/2005</name>
		<Point>
			<coordinates>-74.928,39.05,0</coordinates>
		</Point>
	</Placemark>
	<Placemark>
		<name>A/shorebird/DE/477/2005</name>
		<Point>
			<coordinates>-74.928,39.05,0</coordinates>
		</Point>
	</Placemark>
	<Placemark>
		<name>A/shorebird/DE/443/2005</name>
		<Point>
			<coordinates>-74.928,39.05,0</coordinates>
		</Point>
	</Placemark>
	<Placemark>
		<name>A/shorebird/DE/518/2005</name>
		<Point>
			<coordinates>-75.16457,39.29447,0</coordinates>
		</Point>
	</Placemark>
	<Placemark>
		<name>A/shorebird/DE/519/2005</name>
		<Point>
			<coordinates>-75.16457,39.29447,0</coordinates>
		</Point>
	</Placemark>
	<Placemark>
		<name>A/PINTAIL/ALBERTA/66/2005</name>
		<Point>
			<coordinates>-118.60448,56.22059,0</coordinates>
		</Point>
	</Placemark>
	<Placemark>
		<name>A/BLUE-WINGED TEAL/ALBERTA/222/2005</name>
		<Point>
			<coordinates>-112.93053,52.48843,0</coordinates>
		</Point>
	</Placemark>
	<Placemark>
		<name>A/LAUGHING GULL/DE/42/2006</name>
		<Point>
			<coordinates>-74.9473,39.0181,0</coordinates>
		</Point>
	</Placemark>
	<Placemark>
		<name>A/RUDDY TURNSTONE/DE/281/2006</name>
		<Point>
			<coordinates>-74.89105,39.11833,0</coordinates>
		</Point>
	</Placemark>
	<Placemark>
		<name>A/RUDDY TURNSTONE/DE/282/2006</name>
		<Point>
			<coordinates>-74.89105,39.11833,0</coordinates>
		</Point>
	</Placemark>
	<Placemark>
		<name>A/SANDERLING/DE/449/2006</name>
		<Point>
			<coordinates>-75.00385,39.00452,0</coordinates>
		</Point>
	</Placemark>
	<Placemark>
		<name>A/SHOREBIRD/DE/552/2006</name>
		<Point>
			<coordinates>-74.89105,39.11833,0</coordinates>
		</Point>
	</Placemark>
	<Placemark>
		<name>A/SHOREBIRD/DE/513/2006</name>
		<Point>
			<coordinates>-74.96042,39.21825,0</coordinates>
		</Point>
	</Placemark>
	<Placemark>
		<name>A/SHOREBIRD/DE/332/2006</name>
		<Point>
			<coordinates>-75.16457,39.29447,0</coordinates>
		</Point>
	</Placemark>
	<Placemark>
		<name>A/MALLARD/ALBERTA/190/2006</name>
		<Point>
			<coordinates>-116.75127,55.87506,0</coordinates>
		</Point>
	</Placemark>
	<Placemark>
		<name>A/MALLARD/ALBERTA/297/2006</name>
		<Point>
			<coordinates>-117.80523,56.25871,0</coordinates>
		</Point>
	</Placemark>
	<Placemark>
		<name>A/MALLARD/ALBERTA/212/2006</name>
		<Point>
			<coordinates>-118.51514,56.16094,0</coordinates>
		</Point>
	</Placemark>
	<Placemark>
		<name>A/MALLARD/ALBERTA/214/2006</name>
		<Point>
			<coordinates>-118.51514,56.16094,0</coordinates>
		</Point>
	</Placemark>
	<Placemark>
		<name>A/MALLARD/ALBERTA/219/2006</name>
		<Point>
			<coordinates>-118.51514,56.16094,0</coordinates>
		</Point>
	</Placemark>
	<Placemark>
		<name>A/MALLARD/ALBERTA/220/2006</name>
		<Point>
			<coordinates>-118.51514,56.16094,0</coordinates>
		</Point>
	</Placemark>
	<Placemark>
		<name>A/MALLARD/ALBERTA/221/2006</name>
		<Point>
			<coordinates>-118.51514,56.16094,0</coordinates>
		</Point>
	</Placemark>
	<Placemark>
		<name>A/MALLARD/ALBERTA/224/2006</name>
		<Point>
			<coordinates>-118.51514,56.16094,0</coordinates>
		</Point>
	</Placemark>
	<Placemark>
		<name>A/MALLARD/ALBERTA/225/2006</name>
		<Point>
			<coordinates>-118.51514,56.16094,0</coordinates>
		</Point>
	</Placemark>
	<Placemark>
		<name>A/MALLARD/ALBERTA/228/2006</name>
		<Point>
			<coordinates>-118.51514,56.16094,0</coordinates>
		</Point>
	</Placemark>
	<Placemark>
		<name>A/MALLARD/ALBERTA/238/2006</name>
		<Point>
			<coordinates>-118.51514,56.16094,0</coordinates>
		</Point>
	</Placemark>
	<Placemark>
		<name>A/MALLARD/ALBERTA/243/2006</name>
		<Point>
			<coordinates>-118.51514,56.16094,0</coordinates>
		</Point>
	</Placemark>
	<Placemark>
		<name>A/MALLARD/ALBERTA/246/2006</name>
		<Point>
			<coordinates>-118.51514,56.16094,0</coordinates>
		</Point>
	</Placemark>
	<Placemark>
		<name>A/MALLARD/ALBERTA/254/2006</name>
		<Point>
			<coordinates>-118.51514,56.16094,0</coordinates>
		</Point>
	</Placemark>
	<Placemark>
		<name>A/MALLARD/ALBERTA/256/2006</name>
		<Point>
			<coordinates>-118.51514,56.16094,0</coordinates>
		</Point>
	</Placemark>
	<Placemark>
		<name>A/MALLARD/ALBERTA/258/2006</name>
		<Point>
			<coordinates>-118.51514,56.16094,0</coordinates>
		</Point>
	</Placemark>
	<Placemark>
		<name>A/MALLARD/ALBERTA/274/2006</name>
		<Point>
			<coordinates>-118.60448,56.22059,0</coordinates>
		</Point>
	</Placemark>
	<Placemark>
		<name>A/MALLARD/ALBERTA/279/2006</name>
		<Point>
			<coordinates>-116.343541,53.555978,0</coordinates>
		</Point>
	</Placemark>
	<Placemark>
		<name>A/RUDDY TURNSTONE/DE/124/2007</name>
		<Point>
			<coordinates>-74.8918,39.114,0</coordinates>
		</Point>
	</Placemark>
	<Placemark>
		<name>A/MALLARD/ALBERTA/234/2007</name>
		<Point>
			<coordinates>-112.93053,52.48843,0</coordinates>
		</Point>
	</Placemark>
	<Placemark>
		<name>A/MALLARD/ALBERTA/284/2007</name>
		<Point>
			<coordinates>-112.93053,52.48843,0</coordinates>
		</Point>
	</Placemark>
	<Placemark>
		<name>A/NORTHERN PINTAIL/ALBERTA/265/2007</name>
		<Point>
			<coordinates>-112.93053,52.48843,0</coordinates>
		</Point>
	</Placemark>
	<Placemark>
		<name>A/MALLARD/ALBERTA/27/2007</name>
		<Point>
			<coordinates>-116.75127,55.87506,0</coordinates>
		</Point>
	</Placemark>
	<Placemark>
		<name>A/MALLARD/ALBERTA/28/2007</name>
		<Point>
			<coordinates>-116.75127,55.87506,0</coordinates>
		</Point>
	</Placemark>
	<Placemark>
		<name>A/MALLARD/ALBERTA/34/2007</name>
		<Point>
			<coordinates>-116.75127,55.87506,0</coordinates>
		</Point>
	</Placemark>
	<Placemark>
		<name>A/DUCK/ALBERTA/126/2007</name>
		<Point>
			<coordinates>-118.51514,56.16094,0</coordinates>
		</Point>
	</Placemark>
	<Placemark>
		<name>A/MALLARD/ALBERTA/106/2007</name>
		<Point>
			<coordinates>-118.51514,56.16094,0</coordinates>
		</Point>
	</Placemark>
	<Placemark>
		<name>A/MALLARD/ALBERTA/107/207</name>
		<Point>
			<coordinates>-118.51514,56.16094,0</coordinates>
		</Point>
	</Placemark>
	<Placemark>
		<name>A/MALLARD/ALBERTA/108/2007</name>
		<Point>
			<coordinates>-118.51514,56.16094,0</coordinates>
		</Point>
	</Placemark>
	<Placemark>
		<name>A/MALLARD/ALBERTA/112/2007</name>
		<Point>
			<coordinates>-118.51514,56.16094,0</coordinates>
		</Point>
	</Placemark>
	<Placemark>
		<name>A/MALLARD/ALBERTA/114/2007</name>
		<Point>
			<coordinates>-118.51514,56.16094,0</coordinates>
		</Point>
	</Placemark>
	<Placemark>
		<name>A/MALLARD/ALBERTA/115/2007</name>
		<Point>
			<coordinates>-118.51514,56.16094,0</coordinates>
		</Point>
	</Placemark>
	<Placemark>
		<name>A/MALLARD/ALBERTA/116/2007</name>
		<Point>
			<coordinates>-118.51514,56.16094,0</coordinates>
		</Point>
	</Placemark>
	<Placemark>
		<name>A/MALLARD/ALBERTA/122/2007</name>
		<Point>
			<coordinates>-118.51514,56.16094,0</coordinates>
		</Point>
	</Placemark>
	<Placemark>
		<name>A/MALLARD/ALBERTA/130/2007</name>
		<Point>
			<coordinates>-118.51514,56.16094,0</coordinates>
		</Point>
	</Placemark>
	<Placemark>
		<name>A/MALLARD/ALBERTA/134/2007</name>
		<Point>
			<coordinates>-118.51514,56.16094,0</coordinates>
		</Point>
	</Placemark>
	<Placemark>
		<name>A/MALLARD/ALBERTA/137/2007</name>
		<Point>
			<coordinates>-118.51514,56.16094,0</coordinates>
		</Point>
	</Placemark>
	<Placemark>
		<name>A/MALLARD/ALBERTA/145/2007</name>
		<Point>
			<coordinates>-118.51514,56.16094,0</coordinates>
		</Point>
	</Placemark>
	<Placemark>
		<name>A/MALLARD/ALBERTA/156/2007</name>
		<Point>
			<coordinates>-118.51514,56.16094,0</coordinates>
		</Point>
	</Placemark>
	<Placemark>
		<name>A/MALLARD/ALBERTA/160/2007</name>
		<Point>
			<coordinates>-118.51514,56.16094,0</coordinates>
		</Point>
	</Placemark>
	<Placemark>
		<name>A/REDHEAD/ALBERTA/458/2007</name>
		<Point>
			<coordinates>-112.93053,52.48843,0</coordinates>
		</Point>
	</Placemark>
	<Placemark>
		<name>A/MALLARD/ALBERTA/312/2007</name>
		<Point>
			<coordinates>-112.93053,52.48843,0</coordinates>
		</Point>
	</Placemark>
	<Placemark>
		<name>A/MALLARD/ALBERTA/318/2007</name>
		<Point>
			<coordinates>-112.93053,52.48843,0</coordinates>
		</Point>
	</Placemark>
	<Placemark>
		<name>A/MALLARD/ALBERTA/330/2007</name>
		<Point>
			<coordinates>-112.93053,52.48843,0</coordinates>
		</Point>
	</Placemark>
	<Placemark>
		<name>A/REDHEAD/ALBERTA/337/2007</name>
		<Point>
			<coordinates>-112.93053,52.48843,0</coordinates>
		</Point>
	</Placemark>
	<Placemark>
		<name>A/BLUE-WINGED TEAL/ALBERTA/340/2007</name>
		<Point>
			<coordinates>-112.93053,52.48843,0</coordinates>
		</Point>
	</Placemark>
	<Placemark>
		<name>A/BLUE-WINGED TEAL/ALBERTA/346/2007</name>
		<Point>
			<coordinates>-112.93053,52.48843,0</coordinates>
		</Point>
	</Placemark>
	<Placemark>
		<name>A/BLUE-WINGED TEAL/ALBERTA/366/2007</name>
		<Point>
			<coordinates>-112.93053,52.48843,0</coordinates>
		</Point>
	</Placemark>
	<Placemark>
		<name>A/BLUE-WINGED TEAL/ALBERTA/376/2007</name>
		<Point>
			<coordinates>-112.93053,52.48843,0</coordinates>
		</Point>
	</Placemark>
	<Placemark>
		<name>A/BLUE-WINGED TEAL/ALBERTA/378/2007</name>
		<Point>
			<coordinates>-112.93053,52.48843,0</coordinates>
		</Point>
	</Placemark>
	<Placemark>
		<name>A/BLUE-WINGED TEAL/ALBERTA/380/2007</name>
		<Point>
			<coordinates>-112.93053,52.48843,0</coordinates>
		</Point>
	</Placemark>
	<Placemark>
		<name>A/BLUE-WINGED TEAL/ALBERTA/387/2007</name>
		<Point>
			<coordinates>-112.93053,52.48843,0</coordinates>
		</Point>
	</Placemark>
	<Placemark>
		<name>A/BUFFLEHEAD/ALBERTA/399/2007</name>
		<Point>
			<coordinates>-112.93053,52.48843,0</coordinates>
		</Point>
	</Placemark>
	<Placemark>
		<name>A/BUFFLEHEAD/ALBERTA/400/2007</name>
		<Point>
			<coordinates>-112.93053,52.48843,0</coordinates>
		</Point>
	</Placemark>
	<Placemark>
		<name>A/SHOREBIRD/DE/485/2008</name>
		<Point>
			<coordinates>-74.014878,39.00181,0</coordinates>
		</Point>
	</Placemark>
	<Placemark>
		<name>A/MALLARD/ALBERTA/121/2008</name>
		<Point>
			<coordinates>-117.80523,56.25871,0</coordinates>
		</Point>
	</Placemark>
	<Placemark>
		<name>A/MALLARD/ALBERTA/270/2008</name>
		<Point>
			<coordinates>-118.51514,56.16094,0</coordinates>
		</Point>
	</Placemark>
	<Placemark>
		<name>A/MALLARD/ALBERTA/507/2008</name>
		<Point>
			<coordinates>-118.51514,56.16094,0</coordinates>
		</Point>
	</Placemark>
	<Placemark>
		<name>A/MALLARD/ALBERTA/527/2008</name>
		<Point>
			<coordinates>-118.51514,56.16094,0</coordinates>
		</Point>
	</Placemark>
	<Placemark>
		<name>A/Shorebird/DE/275/2009</name>
		<Point>
			<coordinates>-74.89317,39.10872,0</coordinates>
		</Point>
	</Placemark>
	<Placemark>
		<name>A/Northern Pintail/Alberta/8/2009</name>
		<Point>
			<coordinates>-112.9168,52.35,0</coordinates>
		</Point>
	</Placemark>
	<Placemark>
		<name>A/mallard/Alberta/421/2009</name>
		<Point>
			<coordinates>-118.515139,56.160944,0</coordinates>
		</Point>
	</Placemark>
	<Placemark>
		<name>A/mallard/Alberta/417/2009</name>
		<Point>
			<coordinates>-118.515139,56.160944,0</coordinates>
		</Point>
	</Placemark>
	<Placemark>
		<name>A/mallard/Alberta/551/2009</name>
		<Point>
			<coordinates>-117.805228,56.258714,0</coordinates>
		</Point>
	</Placemark>


</Document>
</kml>
