# Supplementary material for: Influenza A Virus Migration and Persistence in North American Wild Birds
Source: PLoS Pathog. 2013 Aug 29;9(8):e1003570. doi: 10.1371/journal.ppat.1003570 (PMC3757048; doi:10.1371/journal.ppat.1003570)
Supplement: Figure S12 — PB2 gene tree nexus file used to estimate joint migration. Interactive Tree files. Temporally structured maximum clade credibility phylogenetic tree with all available data used to jointly estimate the migration patterns summarized in Figure 4. Ancestral state changes recovered from the discrete phylogeographic analyses are indicated by color changes at tree nodes. Purple bars on nodes indicated 95% confidence intervals of date estimates. Trees with taxon labels and node annotations can be viewed in FigTree (available from http://tree.bio.ed.ac.uk/software/figtree/). Also applies to figures S13, S14, S15, S16. (TREE) [file ppat.1003570.s012.tree]

#NEXUS
Begin taxa;
	Dimensions ntax=1340;
	Taxlabels
		'2005.658_CY095298_A/mallard/Ontario/15873/2005_1'
		'2005.622_CY095227_A/Muscovy_duck/New_York/99159/2005_1'
		'2006.175_CY053828_A/pekin_duck/California/P30/2006_1'
		'2007.071_CY076020_A/cinnamon_teal/California/44287-325/2007_1'
		'1997.830_CY004386_A/mallard/Alberta/52/1997_1'
		'1985.619_CY005057_A/green-winged_teal/ALB/228/1985_1'
		'1986.359_CY003929_A/laughing_gull/New_Jersey/798/1986_1'
		'1986.414_CY014602_A/herring_gull/Delaware/471/1986_1'
		'2006.929_CY076839_A/northern_shoveler/California/JN950/2006_1'
		'2007.052_CY076871_A/green-winged_teal/California/JN1323/2007_1'
		'2000.369_CY005364_A/laughing_gull/Delaware/94/2000_1'
		'2003.408_CY005337_A/shorebird/DE/236/2003_1'
		'2008.667_CY079653_A/northern_shoveler/Interior_Alaska/8BM3470/2008_1'
		'1985.633_CY005064_A/mallard_duck/Alberta/435/1985_1'
		'1986.800_CY020724_A/mallard/Ohio/48/1986_1'
		'2006.386_CY047026_A/ruddy_turnstone/Delaware/291/2006_1'
		'2006.386_CY077125_A/shorebird/Delaware/255/2006_1'
		'2009.753_CY097437_A/northern_shoveler/Wisconsin/2508/2009_1'
		'2005.170_CY033232_A/Muscovy_duck/New_York/23165-13/2005_1'
		'2005.222_CY031738_A/quail/New_York/30732-12/2005_1'
		'2005.222_CY033272_A/Muscovy_duck/New_York/30732-13/2005_1'
		'2005.564_CY034397_A/quail/New_York/89641/2005_1'
		'2002.630_CY020796_A/mallard/Ohio/668/2002_1'
		'2009.910_CY097533_A/lesser_scaup/Illinois/4115/2009_1'
		'2009.792_CY096933_A/American_green-winged_teal/Illinois/2975/2009_1'
		'2008.798_CY079427_A/American_green-winged_teal/Wisconsin/08OS2270/2008_1'
		'2009.827_CY097009_A/mallard/Wisconsin/2755/2009_1'
		'2009.827_CY097373_A/mallard/Wisconsin/2756/2009_1'
		'2008.801_CY079355_A/gadwall/Wisconsin/08OS2293/2008_1'
		'2008.801_CY079347_A/American_green-winged_teal/Wisconsin/08OS2292/2008_1'
		'2008.801_CY079435_A/American_green-winged_teal/Wisconsin/08OS2291/2008_1'
		'2009.849_CY097083_A/mallard/Iowa/3195/2009_1'
		'2009.753_CY097445_A/blue-winged_teal/Wisconsin/2509/2009_1'
		'2009.753_CY097517_A/blue-winged_teal/Wisconsin/2818/2009_1'
		'2008.831_CY079483_A/mallard/Wisconsin/08OS2841/2008_1'
		'2009.830_CY097389_A/mallard/Wisconsin/3165/2009_1'
		'1999.395_CY014895_A/duck/New_York/16873/1999_1'
		'1993.915_CY005091_A/pintail/Alberta/129/1993_1'
		'1989.315_CY005085_A/red_knot/NJ/325/1989_1'
		'1988.672_CY004538_A/mallard/Alberta/322/1988_1'
		'1994.496_CY004910_A/blue-winged_teal/ALB/293/1994_1'
		'1995.581_CY004918_A/mallard/ALB/49/1995_1'
		'1986.827_CY015466_A/green-winged_teal/Ohio/344/1986_1'
		'1988.369_CY004867_A/ruddy_turnstone/DE/512/1988_1'
		'1988.787_CY016426_A/mallard/Ohio/409/1988_1'
		'1989.797_CY020932_A/mallard/Ohio/122/1989_1'
		'1989.797_CY081299_A/mallard/Ohio/65/1989_1'
		'1989.797_CY089564_A/mallard/Ohio/42/1989_1'
		'1988.672_CY014559_A/mallard/Alberta/323/1988_1'
		'1990.795_CY012807_A/mallard/Ohio/171/1990_1'
		'1985.627_CY014555_A/mallard_duck/Alberta/331/1985_1'
		'1986.852_CY016402_A/mallard/Ohio/264/1986_1'
		'2009.907_CY096977_A/bufflehead/Illinois/4016/2009_1'
		'2006.937_CY076316_A/northern_shoveler/Washington/44249-765/2006_1'
		'2007.690_CY076476_A/northern_shoveler/Oregon/44336-179/2007_1'
		'2007.918_CY039577_A/northern_shoveler/California/HKWF1026/2007_1'
		'2007.559_CY076108_A/common_murre/Oregon/20361-001/2007_1'
		'2007.559_CY076124_A/California_gull/Washington/20371-003/2007_1'
		'2006.912_CY076292_A/northern_shoveler/Washington/44249-731/2006_1'
		'2007.690_CY076484_A/American_green-winged_teal/Oregon/44336-183/2007_1'
		'1993.367_CY015142_A/ruddy_turnstone/Delaware/34/1993_1'
		'2005.926_CY017780_A/longtail_duck/Maryland/291/2005_1'
		'1997.811_CY003967_A/blue-winged_teal/Alberta/16/1997_1'
		'1998.608_CY004514_A/mallard/ALB/201/1998_1'
		'1995.581_CY004699_A/mallard/Alberta/118/1995_1'
		'1990.795_CY017716_A/mallard/Ohio/156/1990_1'
		'1989.797_CY020852_A/pintail/Ohio/73/1989_1'
		'1999.808_CY081371_A/green-winged_teal/Ohio/196/1999_1'
		'1998.792_CY015483_A/mallard/Ohio/249/1998_1'
		'1998.792_CY018014_A/green-winged_teal/Ohio/203/1998_1'
		'2007.668_CY079557_A/mallard/Interior_Alaska/7MP1643/2007_1'
		'2005.586_CY047519_A/mallard/Alberta/11527/2005_1'
		'2007.945_CY094380_A/northern_shoveler/California/HKWF1372C/2007_1'
		'2008.735_CY079170_A/green-winged_teal/Interior_Alaska/8BM3706/2008_1'
		'2007.707_CY039863_A/mallard/Interior_Alaska/3/2007_1'
		'2007.677_CY078898_A/mallard/Interior_Alaska/7MP1771R1/2007_1'
		'2007.690_CY039807_A/mallard/Interior_Alaska/2/2007_1'
		'2007.690_CY045430_A/mallard/Interior_Alaska/7MP1050R1/2007_1'
		'2007.685_CY079307_A/mallard/Interior_Alaska/7MP0901R1/2007_1'
		'2007.693_CY043959_A/northern_shoveler/Alaska/7MP1113/2007_1'
		'2007.668_CY077371_A/northern_pintail/Interior_Alaska/7MP1644/2007_1'
		'2007.679_CY044023_A/northern_shoveler/Alaska/7MP0954/2007_1'
		'2007.666_CY078986_A/duck/Interior_Alaska/7MP1570/2007_1'
		'2007.668_CY079042_A/green-winged_teal/Interior_Alaska/7MP1672R1/2007_1'
		'2007.693_CY045462_A/northern_shoveler/Interior_Alaska/7MP1601/2007_1'
		'2007.838_CY076092_A/northern_shoveler/California/44363-062/2007_1'
		'2008.844_CY093662_A/mallard/California/8843/2008_1'
		'2008.615_CY079058_A/northern_pintail/Interior_Alaska/8MP0689/2008_1'
		'2008.601_CY080214_A/northern_pintail/Interior_Alaska/8MP0262R2/2008_1'
		'2008.702_CY079130_A/mallard/Interior_Alaska/8BM3586/2008_1'
		'2008.609_CY080168_A/mallard/Interior_Alaska/8BM2312/2008_1'
		'2008.708_CY079138_A/mallard/Interior_Alaska/8BM3614/2008_1'
		'2008.604_CY079621_A/northern_pintail/Interior_Alaska/8BM1995R1/2008_1'
		'2008.628_CY080010_A/mallard/Interior_Alaska/8BM3092/2008_1'
		'2008.623_CY079074_A/mallard/Interior_Alaska/8BM2967/2008_1'
		'2008.738_CY079178_A/northern_pintail/Interior_Alaska/8BM3731/2008_1'
		'2008.631_CY079194_A/mallard/Interior_Alaska/8MP0792R1/2008_1'
		'2008.683_CY080054_A/mallard/Interior_Alaska/8BM3519/2008_1'
		'2006.849_CY076276_A/northern_shoveler/Washington/44249-675/2006_1'
		'2008.615_CY079066_A/northern_pintail/Interior_Alaska/8BM2528R1/2008_1'
		'2007.682_CY039799_A/American_green-winged_teal/Interior_Alaska/4/2007_1'
		'2007.677_CY039823_A/northern_shoveler/Interior_Alaska/4/2007_1'
		'2007.699_CY077403_A/mallard/Interior_Alaska/7MP1094/2007_1'
		'2007.792_CY038383_A/American_green-winged_teal/Interior_Alaska/3/2007_1'
		'2007.677_CY039847_A/mallard/Interior_Alaska/7/2007_1'
		'2007.666_CY079002_A/duck/Interior_Alaska/7MP1598/2007_1'
		'2006.611_CY078474_A/northern_pintail/Interior_Alaska/6MP0817/2006_1'
		'2007.668_CY077348_A/northern_shoveler/Alaska/7MP1669B/2007_1'
		'2007.677_CY079034_A/northern_shoveler/Interior_Alaska/7MP1800/2007_1'
		'2007.671_CY045446_A/northern_shoveler/Alaska/7MP1708/2007_1'
		'2006.605_CY076204_A/mallard/Washington/44242-264/2006_1'
		'2006.627_CY076220_A/mallard/Washington/44242-288/2006_1'
		'2006.622_CY076228_A/mallard/Washington/44242-290/2006_1'
		'2007.622_CY043943_A/northern_pintail/Alaska/7MP0344/2007_1'
		'2007.622_CY045414_A/northern_pintail/Interior_Alaska/7MP0343/2007_1'
		'2007.622_CY079050_A/northern_pintail/Interior_Alaska/7MP1460R2/2007_1'
		'2006.627_CY079747_A/mallard/Interior_Alaska/6MP0983R1/2006_1'
		'2006.668_CY079723_A/northern_shoveler/Interior_Alaska/6MP1283/2006_1'
		'2007.614_CY077205_A/mallard/Interior_Alaska/7MP0167/2007_1'
		'2006.723_CY078634_A/mallard/Interior_Alaska/6MP1142/2006_1'
		'2006.723_CY079739_A/green-winged_teal/Interior_Alaska/6MP1140/2006_1'
		'2006.625_CY078650_A/mallard/Interior_Alaska/6MP0935R1/2006_1'
		'2006.668_CY078522_A/northern_shoveler/Interior_Alaska/6MP1287/2006_1'
		'2006.600_CY078714_A/northern_pintail/Interior_Alaska/6MP0741R2/2006_1'
		'2006.627_CY078618_A/mallard/Interior_Alaska/6MP0952/2006_1'
		'2006.671_CY078530_A/green-winged_teal/Interior_Alaska/6MP1312/2006_1'
		'2006.603_CY079700_A/mallard/Interior_Alaska/6MP0017R1/2006_1'
		'2006.685_CY079763_A/mallard/Interior_Alaska/6MP1107R1/2006_1'
		'2006.625_CY078490_A/mallard/Interior_Alaska/6MP0915/2006_1'
		'2006.627_CY078498_A/mallard/Interior_Alaska/6MP0975/2006_1'
		'2006.685_CY078554_A/green-winged_teal/Interior_Alaska/6MP1330/2006_1'
		'2006.611_CY078538_A/northern_pintail/Interior_Alaska/6MP0814/2006_1'
		'2006.611_CY078706_A/mallard/Interior_Alaska/6MP0163AR2/2006_1'
		'2005.608_CY017748_A/pintail/Alaska/310/2005_1'
		'2005.600_CY013270_A/pintail/Alaska/53/2005_1'
		'2006.622_CY078602_A/mallard/Interior_Alaska/6MP0891/2006_1'
		'2005.603_CY096763_A/pintail/Alaska/99/2005_1'
		'2007.715_CY032878_A/mallard/South_Dakota/Sg-00125/2007_1'
		'2007.715_CY032879_A/northern_pintail/South_Dakota/Sg-00126/2007_1'
		'2007.715_CY032880_A/mallard/South_Dakota/Sg-00127/2007_1'
		'2007.715_CY033794_A/mallard/South_Dakota/Sg-00128/2007_1'
		'2003.378_CY004427_A/laughing_gull/Delaware_Bay/5/2003_1'
		'2002.652_CY016618_A/mallard/Maryland/789/2002_1'
		'1999.808_CY015491_A/mallard/Ohio/170/1999_1'
		'1999.789_CY018006_A/blue-winged_teal/Ohio/31/1999_1'
		'2005.630_CY095267_A/mallard/British_Columbia/07594/2005_1'
		'1998.033_CY016195_A/mallard/Ohio/322/1998_1'
		'1998.792_CY020876_A/mallard/Ohio/217/1998_1'
		'1999.808_CY013870_A/green-winged_teal/Ohio/178/1999_1'
		'2008.768_CY039736_A/mallard/California/7766/2008_1'
		'2007.625_CY077317_A/northern_pintail/Interior_Alaska/7MP0278/2007_1'
		'2007.690_CY077229_A/northern_shoveler/Interior_Alaska/7MP1081/2007_1'
		'2007.614_CY078938_A/mallard/Interior_Alaska/7MP0172/2007_1'
		'2007.605_CY078962_A/mallard/Interior_Alaska/7MP0747/2007_1'
		'2007.608_CY039744_A/northern_pintail/Interior_Alaska/1/2007_1'
		'2007.600_CY077324_A/northern_pintail/Interior_Alaska/7MP0692/2007_1'
		'2008.863_CY094308_A/northern_shoveler/California/9017/2008_1'
		'2008.874_CY094516_A/northern_pintail/California/6791/2008_1'
		'2003.614_CY004960_A/blue-winged_teal/Alberta/293/2003_1'
		'2007.858_CY032913_A/northern_shoveler/California/HKWF611/2007_1'
		'2007.918_CY033345_A/northern_shoveler/California/HKWF1131/2007_1'
		'2007.918_CY033329_A/northern_shoveler/California/HKWF1046/2007_1'
		'2007.918_CY094364_A/northern_shoveler/California/HKWF1046C/2007_1'
		'2007.918_CY032725_A/northern_shoveler/California/HKWF979/2007_1'
		'2007.926_CY033361_A/northern_shoveler/California/HKWF1199/2007_1'
		'2007.915_CY039545_A/northern_shoveler/California/AKS273/2007_1'
		'1985.652_CY004860_A/pintail_duck/ALB/623/1985_1'
		'1987.589_CY014585_A/mallard/Alberta/7/1987_1'
		'1993.786_CY015450_A/black_duck/Ohio/95/1993_1'
		'1993.786_CY018892_A/mallard/Ohio/118/1993_1'
		'1988.672_CY003943_A/mallard/Alberta/353/1988_1'
		'1988.672_CY005147_A/mallard_duck/Alberta/321/1988_1'
		'1987.808_CY021628_A/mallard/Ohio/421/1987_1'
		'1988.781_CY017708_A/mallard/Ohio/324/1988_1'
		'1986.827_CY081249_A/mallard/Ohio/353/1986_1'
		'1986.825_CY013254_A/mallard/Ohio/338/1986_1'
		'1985.041_CY014813_A/mallard/Tennessee/11457/1985_1'
		'2005.605_CY016187_A/pintail/Alaska/211/2005_1'
		'2007.071_CY076028_A/American_green-winged_teal/California/44287-395/2007_1'
		'2007.071_CY076012_A/American_green-winged_teal/California/28228/2007_1'
		'2007.071_CY076420_A/American_green-winged_teal/California/44287-305/2007_1'
		'2007.063_CY076396_A/northern_shoveler/California/27985/2007_1'
		'2007.063_CY076404_A/northern_shoveler/California/44287-179/2007_1'
		'2007.063_CY076348_A/American_green-winged_teal/California/44287-066/2007_1'
		'2007.063_CY076356_A/American_green-winged_teal/California/27790/2007_1'
		'2009.830_CY097381_A/mallard/Wisconsin/2785/2009_1'
		'2009.921_CY097429_A/mallard/Wisconsin/4203/2009_1'
		'2007.622_CY076044_A/American_green-winged_teal/Oregon/44336-124/2007_1'
		'2007.704_CY078073_A/blue-winged_teal/Texas/Sg-00155/2007_1'
		'2007.704_CY078272_A/green-winged_teal/Louisiana/Sg-00092/2007_1'
		'2007.932_CY033337_A/northern_shoveler/California/HKWF1128/2007_1'
		'2007.918_CY094372_A/northern_shoveler/California/HKWF1128C/2007_1'
		'2007.926_CY032669_A/northern_shoveler/California/HKWF1201/2007_1'
		'2007.918_CY094444_A/cinnamon_teal/California/HKWF1111C/2007_1'
		'2001.567_CY005098_A/mallard/Alberta/34/2001_1'
		'2000.631_CY005256_A/mallard/Alberta/208/2000_1'
		'2005.225_CY095059_A/Muscovy_duck/New_York/31621-10/2005_1'
		'2005.162_CY022852_A/duck/New_York/21211-6/2005_1'
		'2005.485_CY034821_A/duck/New_York/98616-5/2005_1'
		'2005.485_CY034293_A/duck/New_York/22067-11/2005_1'
		'2005.532_CY034797_A/Muscovy_duck/New_York/87493-3/2005_1'
		'2006.140_CY036009_A/Muscovy_duck/New_York/19495-7/2006_1'
		'2005.548_CY034381_A/duck/New_York/88291-13/2005_1'
		'2005.548_CY037046_A/duck/New_York/88291-12/2005_1'
		'2005.395_CY033320_A/quail/New_York/63806-13/2005_1'
		'2005.170_CY031714_A/Muscovy_duck/New_York/23164-10/2005_1'
		'2005.085_CY034853_A/Muscovy_duck/New_York/11646-4/2005_1'
		'2005.170_CY095003_A/quail/New_York/23164-12/2005_1'
		'2002.630_CY021588_A/mallard/Ohio/656/2002_mixed__1'
		'2007.742_CY041884_A/green-winged_teal/Minnesota/Sg-00131/2007_1'
		'2005.926_CY096784_A/common_scoter/Maryland/299/2005_1'
		'2006.619_CY095457_A/American_black_duck/Prince_Edward_Island/14228/2006_1'
		'2005.926_CY020916_A/common_scoter/Maryland/297/2005_1'
		'2005.485_CY081395_A/mallard/Maryland/715/2005_1'
		'2003.597_CY004359_A/mallard/Alberta/209/2003_1'
		'2002.682_CY020756_A/blue-winged_teal/Ohio/989/2002_1'
		'2002.682_CY011055_A/blue-winged_teal/Ohio/908/2002_1'
		'2002.682_CY053844_A/green-winged_teal/Ohio/960/2002_1'
		'2009.833_CY097065_A/ruddy_duck/Illinois/3471/2009_1'
		'2008.831_CY079499_A/mallard/Wisconsin/08OS2844/2008_1'
		'1987.797_CY015458_A/mallard/Ohio/344/1987_1'
		'1987.797_CY016131_A/black_duck/Ohio/307/1987_1'
		'2009.627_CY070863_A/glaucous-winged_gull/Southcentral_Alaska/9JR0747R0/2009_1'
		'2009.627_CY070879_A/glaucous-winged_gull/Southcentral_Alaska/9JR0781R0/2009_1'
		'2005.630_CY017756_A/mallard/Alaska/708/2005_1'
		'2007.625_CY039752_A/mallard/Interior_Alaska/6/2007_1'
		'2007.707_CY047034_A/American_green-winged_teal/Interior_Alaska/7MP2225/2007_1'
		'2004.667_CY018908_A/blue-winged_teal/Ohio/658/2004_1'
		'2001.567_CY004946_A/mallard/Alberta/30/2001_1'
		'2005.562_CY075932_A/common_murre/Oregon/19497-004/2005_1'
		'2008.855_CY094132_A/mallard/California/6634/2008_1'
		'2007.586_CY064184_A/ring-necked_duck/Minnesota/Sg-00069/2007_1'
		'2007.586_CY064048_A/mallard/Minnesota/Sg-00051/2007_1'
		'2007.586_CY064144_A/mallard/Minnesota/Sg-00064/2007_1'
		'2007.586_CY063936_A/blue-winged_teal/Minnesota/Sg-00037/2007_1'
		'2007.586_CY064016_A/mallard/Minnesota/Sg-00047/2007_1'
		'2007.586_CY064024_A/mallard/Minnesota/Sg-00048/2007_1'
		'2007.586_CY064104_A/mallard/Minnesota/Sg-00059/2007_1'
		'2009.929_CY097637_A/northern_shoveler/Missouri/298/2009_1'
		'2010.025_CY097677_A/northern_shoveler/Mississippi/252/2010_1'
		'2010.041_CY097701_A/mallard/Mississippi/329/2010_1'
		'2009.647_CY097669_A/mallard/Ohio/1695/2009_1'
		'2009.921_CY097413_A/mallard/Wisconsin/4197/2009_1'
		'2009.792_CY097501_A/northern_pintail/Wisconsin/2737/2009_1'
		'2009.929_CY097308_A/mallard/Wisconsin/4230/2009_1'
		'2009.759_CY096993_A/mallard/Wisconsin/2543/2009_1'
		'2009.627_CY097284_A/mallard/Wisconsin/1534/2009_1'
		'2007.836_CY032653_A/northern_shoveler/California/HKWF1005/2007_1'
		'2007.723_CY078296_A/mallard/Minnesota/Sg-00166/2007_1'
		'2007.701_CY078304_A/green-winged_teal/Minnesota/Sg-00180/2007_1'
		'2007.707_CY078352_A/green-winged_teal/Minnesota/Sg-00222/2007_1'
		'2007.586_CY064128_A/mallard/Minnesota/Sg-00062/2007_1'
		'2009.893_CY097300_A/lesser_scaup/Wisconsin/3964/2009_1'
		'2010.041_CY097693_A/American_green-winged_teal/Mississippi/300/2010_1'
		'2005.638_CY047495_A/mallard/British_Columbia/07706/2005_1'
		'2005.592_CY047527_A/blue-winged_teal/Alberta/11646/2005_1'
		'2008.814_CY079581_A/American_green-winged_teal/Illinois/08OS2311/2008_1'
		'2008.798_CY094388_A/American_wigeon/California/8352/2008_1'
		'2007.704_CY064192_A/blue-winged_teal/Louisiana/Sg-00073/2007_1'
		'2007.819_CY076668_A/greater_white-fronted_goose/California/44358-095/2007_1'
		'2007.819_CY076660_A/greater_white-fronted_goose/California/44358-089/2007_1'
		'2007.811_CY035846_A/northern_pintail/California/HKWF151/2007_1'
		'2007.819_CY076652_A/greater_white-fronted_goose/California/44358-076/2007_1'
		'2007.830_CY093861_A/American_wigeon/California/HKWF296C/2007_1'
		'2007.841_CY094012_A/northern_pintail/California/HKWF440C/2007_1'
		'2010.049_CY097777_A/mallard/Mississippi/442/2010_1'
		'2008.948_CY094260_A/mallard/California/11353/2008_1'
		'2009.759_CY096985_A/American_black_duck/Wisconsin/2542/2009_1'
		'2009.605_CY097116_A/mallard/Ohio/1690/2009_1'
		'2009.759_CY097341_A/mallard/Wisconsin/2560/2009_1'
		'2009.605_CY097108_A/mallard/Ohio/1686/2009_1'
		'2009.586_CY097124_A/mallard/Ohio/2033/2009_1'
		'2009.586_CY097134_A/mallard/Ohio/2039/2009_1'
		'2009.586_CY097142_A/mallard/Ohio/2043/2009_1'
		'2009.586_CY097661_A/mallard/Ohio/2031/2009_1'
		'2010.586_CY094772_A/mallard/California/1305/2010_1'
		'2010.595_CY094796_A/mallard/California/1353/2010_1'
		'2010.567_CY094756_A/mallard/California/1156/2010_1'
		'2010.573_CY094764_A/mallard/California/1210/2010_1'
		'2010.573_CY094780_A/mallard/California/1188/2010_1'
		'2010.575_CY094788_A/mallard/California/1289/2010_1'
		'2009.811_CY097049_A/blue-winged_teal/Wisconsin/2753/2009_1'
		'2009.932_CY097597_A/mallard/Missouri/129/2009_1'
		'2007.844_CY076148_A/rock_dove/Oregon/20547-003/2007_1'
		'2007.844_CY076156_A/rock_dove/Oregon/20547-004/2007_1'
		'2010.041_CY097751_A/American_green-winged_teal/Mississippi/404/2010_1'
		'2006.386_CY037094_A/laughing_gull/Delaware_Bay/46/2006_1'
		'2006.389_CY036774_A/shorebird/Delaware_Bay/560/2006_1'
		'2006.386_CY037086_A/laughing_gull/Delaware_Bay/6/2006_1'
		'2006.386_CY095655_A/laughing_gull/Delaware_Bay/50/2006_1'
		'2009.814_CY094572_A/mallard/California/6695/2009_1'
		'2009.814_CY094564_A/American_wigeon/California/6712/2009_1'
		'2008.814_CY093837_A/American_wigeon/California/8547/2008_1'
		'2008.795_CY094180_A/mallard/California/8293/2008_1'
		'2008.806_CY094220_A/mallard/California/8432/2008_1'
		'2008.806_CY094212_A/mallard/California/8429/2008_1'
		'2007.559_CY076116_A/common_murre/Oregon/20361-002/2007_1'
		'2008.970_CY094244_A/mallard/California/10064/2008_1'
		'2008.801_CY079443_A/gadwall/Wisconsin/08OS2296/2008_1'
		'2009.792_CY097210_A/American_green-winged_teal/Illinois/2479/2009_1'
		'2009.871_CY097525_A/gadwall/Illinois/3860/2009_1'
		'2009.932_CY097605_A/mallard/Missouri/132/2009_1'
		'2009.868_CY096960_A/northern_shoveler/Illinois/3767/2009_1'
		'2009.912_CY097565_A/mallard/Illinois/4162/2009_1'
		'2006.586_CY077109_A/mallard/Alberta/128/2006_1'
		'2007.616_CY043999_A/northern_pintail/Alaska/7MP1393/2007_1'
		'2007.600_CY036648_A/northern_pintail/Interior_Alaska/1/2007_1'
		'2007.625_CY045422_A/mallard/Interior_Alaska/7MP0372/2007_1'
		'2007.600_CY077221_A/northern_pintail/Interior_Alaska/7MP1246/2007_1'
		'2009.792_CY097469_A/blue-winged_teal/Wisconsin/2649/2009_1'
		'2010.044_CY097769_A/mallard/Mississippi/413/2010_1'
		'2009.912_CY097581_A/mallard/Illinois/4180/2009_1'
		'2007.945_CY032685_A/northern_shoveler/California/HKWF1370/2007_1'
		'2009.589_CY094708_A/mallard/California/5351/2009_1'
		'2007.704_CY064240_A/blue-winged_teal/Texas/Sg-00080/2007_1'
		'2007.707_CY064200_A/blue-winged_teal/Texas/Sg-00075/2007_1'
		'2007.701_JF323853_A/Stellers_eider/Alaska/44354-356/2007_1'
		'2007.704_CY064248_A/blue-winged_teal/Texas/Sg-00081/2007_1'
		'2007.701_CY078121_A/mallard/Minnesota/Sg-00167/2007_1'
		'2007.701_CY078344_A/mallard/Minnesota/Sg-00220/2007_1'
		'2006.644_CY047663_A/mallard/Quebec/11247/2006_1'
		'2006.644_CY047679_A/mallard/Quebec/11194/2006_1'
		'2006.633_CY095401_A/mallard/Quebec/11093/2006_1'
		'2007.811_CY032661_A/gadwall/California/HKWF100/2007_1'
		'2007.803_CY033417_A/American_wigeon/California/HKWF42/2007_1'
		'2007.803_CY094428_A/American_wigeon/California/HKWF041C/2007_1'
		'2007.005_CY076236_A/American_green-winged_teal/California/44242-906/2007_1'
		'2007.071_CY076428_A/northern_shoveler/California/28327/2007_1'
		'2007.071_CY076436_A/northern_shoveler/California/44287-364/2007_1'
		'2007.090_CY045382_A/American_green-winged_teal/California/44287-713/2007_1'
		'2007.090_CY047018_A/American_green-winged_teal/California/28855/2007_1'
		'2007.063_CY075988_A/northern_shoveler/California/27820/2007_1'
		'2007.063_CY076364_A/American_green-winged_teal/California/44287-084/2007_1'
		'2007.858_CY039617_A/northern_shoveler/California/HKWF569/2007_1'
		'2006.918_CY075964_A/northern_shoveler/California/44241-862/2006_1'
		'2007.090_CY076468_A/cinnamon_teal/California/44287-659/2007_1'
		'2007.622_CY076052_A/teal/Oregon/44336-130/2007_1'
		'2007.090_CY076887_A/cinnamon_teal/California/JN1504/2007_1'
		'2007.071_CY076412_A/cinnamon_teal/California/44287-234/2007_1'
		'2007.063_CY076004_A/gadwall/California/44287-137/2007_1'
		'2006.638_CY076244_A/northern_pintail/Oregon/44249-559/2006_1'
		'2007.934_CY094268_A/mallard/California/AKS478/2007_1'
		'2007.071_CY076444_A/American_green-winged_teal/California/44287-373/2007_1'
		'2007.074_CY076452_A/gadwall/California/29595/2007_1'
		'2007.074_CY076460_A/gadwall/California/44287-543/2007_1'
		'2007.658_CY076516_A/mallard/Washington/44338-014/2007_1'
		'2007.658_CY076540_A/mallard/Washington/44338-017/2007_1'
		'2007.658_CY076500_A/mallard/Washington/44338-011/2007_1'
		'2007.658_CY076508_A/mallard/Washington/44338-012/2007_1'
		'2007.658_CY076524_A/mallard/Washington/44338-015/2007_1'
		'2007.658_CY076532_A/mallard/Washington/44338-016/2007_1'
		'2007.658_CY076548_A/mallard/Washington/44338-018/2007_1'
		'2007.658_CY076556_A/mallard/Washington/44338-019/2007_1'
		'2006.433_HM059929_A/thick-billed_murre/Alaska/44145-199/2006_1'
		'2007.926_CY034148_A/northern_shoveler/California/HKWF1203/2007_1'
		'2007.926_CY039585_A/northern_shoveler/California/HKWF1204/2007_1'
		'2009.762_CY097357_A/mallard/Wisconsin/2576/2009_1'
		'2007.841_CY034163_A/greater_white_fronted_goose/California/HKWF446/2007_1'
		'2007.841_CY094508_A/greater_white-fronted_goose/California/HKWF446C/2007_1'
		'2007.858_CY094356_A/northern_shoveler/California/HKWF592C/2007_1'
		'2006.860_CY076284_A/northern_shoveler/Washington/44249-700/2006_1'
		'2007.671_CY079210_A/mallard/Interior_Alaska/7MP1701/2007_1'
		'2006.630_CY045294_A/mallard/Quebec/11063/2006_1'
		'2006.647_CY047671_A/mallard/Quebec/11281/2006_1'
		'2006.644_CY047655_A/American_black_duck/Quebec/11235/2006_1'
		'2007.679_CY095489_A/mallard/Ontario/26078/2007_1'
		'2009.573_CY094612_A/mallard/California/5271/2009_1'
		'2008.948_CY093909_A/green-winged_teal/California/11285/2008_1'
		'2009.005_CY093917_A/green-winged_teal/California/00083/2009_1'
		'2010.044_CY097741_A/northern_shoveler/Mississippi/397/2010_1'
		'2009.567_CY094676_A/mallard/California/5192/2009_1'
		'2009.589_CY094716_A/mallard/California/5359/2009_1'
		'2009.589_CY094724_A/mallard/California/5386/2009_1'
		'2009.573_CY094620_A/mallard/California/5276/2009_1'
		'2009.567_CY094740_A/mallard/California/5191/2009_1'
		'2009.556_CY094644_A/mallard/California/5495/2009_1'
		'2009.567_CY094684_A/mallard/California/5205/2009_1'
		'2009.556_CY094652_A/mallard/California/5502/2009_1'
		'2009.556_CY094700_A/mallard/California/5319/2009_1'
		'2009.556_CY094732_A/mallard/California/5491/2009_1'
		'2009.567_CY094588_A/mallard/California/5212/2009_1'
		'2009.570_CY094604_A/mallard/California/5250/2009_1'
		'2009.567_CY094020_A/mallard/California/5219/2009_1'
		'2009.567_CY094596_A/mallard/California/5222/2009_1'
		'2009.562_CY094660_A/mallard/California/5149/2009_1'
		'2009.562_CY094668_A/mallard/California/5174/2009_1'
		'2009.573_CY094636_A/mallard/California/5296/2009_1'
		'2009.792_CY097493_A/blue-winged_teal/Wisconsin/2720/2009_1'
		'2009.792_CY096941_A/mallard/Illinois/3048/2009_1'
		'2009.792_CY096949_A/mallard/Illinois/3051/2009_1'
		'2009.849_CY097073_A/common_goldeneye/Iowa/3192/2009_1'
		'2009.849_CY097589_A/mallard/Iowa/3193/2009_1'
		'2009.510_CY078730_A/mallard/Interior_Alaska/9BM1852/2009_1'
		'2008.628_CY079106_A/mallard/Interior_Alaska/8BM3061/2008_1'
		'2008.617_CY079629_A/northern_pintail/Interior_Alaska/8BM2621R1/2008_1'
		'2008.735_CY079162_A/northern_pintail/Interior_Alaska/8BM3700/2008_1'
		'2008.604_CY079986_A/northern_pintail/Interior_Alaska/8BM2011R1/2008_1'
		'2008.604_CY080114_A/northern_pintail/Interior_Alaska/8BM2082/2008_1'
		'2008.598_CY080137_A/northern_pintail/Interior_Alaska/8MP0213R2/2008_1'
		'2008.626_CY079082_A/northern_pintail/Interior_Alaska/8BM2974/2008_1'
		'2008.702_CY079684_A/mallard/Interior_Alaska/8BM3584R1/2008_1'
		'2008.628_CY079637_A/northern_pintail/Interior_Alaska/8BM3091/2008_1'
		'2008.628_CY079645_A/northern_pintail/Interior_Alaska/8BM3137/2008_1'
		'2008.607_CY079970_A/mallard/Interior_Alaska/8MP0457R1/2008_1'
		'2008.626_CY079090_A/northern_pintail/Interior_Alaska/8BM2987/2008_1'
		'2008.626_CY079098_A/northern_pintail/Interior_Alaska/8BM3041/2008_1'
		'2008.628_CY079114_A/northern_pintail/Interior_Alaska/8BM3088/2008_1'
		'2008.617_CY079946_A/mallard/Interior_Alaska/8BM2714/2008_1'
		'2008.634_CY080032_A/mallard/Interior_Alaska/8BM3327/2008_1'
		'2008.735_CY080099_A/northern_pintail/Interior_Alaska/8BM3696/2008_1'
		'2006.784_CY076180_A/mallard/Oregon/44221-105/2006_1'
		'2006.852_CY076340_A/mallard/Washington/44256-527/2006_1'
		'2006.608_CY078434_A/mallard/Interior_Alaska/6MP0155/2006_1'
		'2006.688_CY078562_A/northern_shoveler/Interior_Alaska/6MP1339/2006_1'
		'2006.625_CY078482_A/green-winged_teal/Interior_Alaska/6MP0909/2006_1'
		'2006.611_CY078682_A/mallard/Interior_Alaska/6MP0160AR1/2006_1'
		'2006.605_CY078882_A/mallard/Interior_Alaska/6MP0124/2006_1'
		'2005.926_CY021900_A/white-winged_scoter/Maryland/301/2005_1'
		'2006.625_CY078642_A/northern_pintail/Interior_Alaska/6MP0964/2006_1'
		'2007.674_CY080206_A/northern_shoveler/Interior_Alaska/7MP1766/2007_1'
		'2007.704_CY077411_A/northern_pintail/Interior_Alaska/7MP1067R1/2007_1'
		'2007.671_CY039839_A/mallard/Interior_Alaska/1/2007_1'
		'2007.707_CY045470_A/mallard/Interior_Alaska/7MP1718/2007_1'
		'2007.847_CY038351_A/northern_shoveler/Interior_Alaska/1/2007_1'
		'2007.696_CY077395_A/northern_shoveler/Interior_Alaska/7MP1033/2007_1'
		'2006.630_CY078890_A/mallard/Interior_Alaska/6MP0984/2006_1'
		'2006.608_CY078698_A/mallard/Interior_Alaska/6MP0038BR2/2006_1'
		'2006.633_CY078546_A/green-winged_teal/Interior_Alaska/6MP1077/2006_1'
		'2006.605_CY078586_A/northern_pintail/Interior_Alaska/6MP0792/2006_1'
		'2005.603_CY012847_A/pintail_duck/Alaska/20/2005_1'
		'2005.603_CY017740_A/pintail_duck/Alaska/102/2005_1'
		'2005.608_CY081274_A/mallard/Alaska/312/2005_1'
		'2006.559_CY045398_A/pintail/Alberta/21/2006_1'
		'2007.682_CY039783_A/mallard/Interior_Alaska/4/2007_1'
		'2007.666_CY039831_A/northern_shoveler/Interior_Alaska/1/2007_1'
		'2007.682_CY078978_A/mallard/Interior_Alaska/7MP0956/2007_1'
		'2008.708_CY079202_A/mallard/Interior_Alaska/8BM3627R1/2008_1'
		'2008.705_CY079668_A/northern_pintail/Interior_Alaska/8BM3608/2008_1'
		'2007.918_CY038375_A/mallard/Interior_Alaska/4/2007_1'
		'2007.682_CY078970_A/northern_shoveler/Interior_Alaska/7MP0953/2007_1'
		'2008.702_CY079122_A/northern_pintail/Interior_Alaska/8BM3582/2008_1'
		'2007.677_CY079018_A/mallard/Interior_Alaska/7MP1835/2007_1'
		'2007.666_CY080198_A/duck/Interior_Alaska/7MP1550/2007_1'
		'2007.677_CY077379_A/mallard/Interior_Alaska/7MP1700/2007_1'
		'2007.671_CY078922_A/American_wigeon/Interior_Alaska/7MP1726/2007_1'
		'2007.668_CY079915_A/northern_shoveler/Interior_Alaska/7MP1667/2007_1'
		'2007.682_CY077237_A/mallard/Interior_Alaska/7MP0510/2007_1'
		'2008.730_CY079146_A/northern_pintail/Interior_Alaska/8BM3658/2008_1'
		'2006.729_HM059930_A/lesser_snow_goose/Alaska/44199-115/2006_1'
		'2006.732_HM059931_A/glaucous_gull/Alaska/44199-104/2006_1'
		'2005.660_CY047503_A/mallard/British_Columbia/07826/2005_1'
		'2006.556_CY076188_A/mallard/Washington/44242-124/2006_1'
		'2005.600_CY039390_A/mallard/Alberta/12017/2005_1'
		'2005.608_CY081291_A/pintail/Alaska/314/2005_1'
		'2005.608_CY096773_A/pintail/Alaska/246/2005_1'
		'2001.616_CY004953_A/pintail/Alberta/269/2001_1'
		'2006.603_CY077165_A/mallard/Alberta/221/2006_1'
		'1998.592_CY004932_A/mallard/Alberta/47/98_1'
		'2004.374_CY005263_A/shorebird/DE/122/2004_1'
		'2000.598_CY005330_A/pintail/Alberta/84/2000_1'
		'2005.616_CY075940_A/mallard/California/19524-001/2005_1'
		'2006.770_GQ168607_A/Pacific_golden_plover/Alaska/44201-109/2006_1'
		'2006.729_HM059938_A/glaucous_gull/Alaska/44201-161/2006_1'
		'1985.614_CY004209_A/mallard_duck/ALB/76/1985_1'
		'1986.849_CY021620_A/black_duck/Ohio/239/1986_1'
		'1985.614_CY004225_A/shoveler/ALB/114/1985_1'
		'1985.614_CY004193_A/mallard_duck/ALB/10/1985_1'
		'1985.614_CY004201_A/blue-winged_teal/ALB/69/1985_1'
		'1985.614_CY005113_A/mallard_duck/ALB/98/1985_1'
		'1985.614_CY004217_A/pintail_duck/ALB/111/1985_1'
		'1986.688_CY005427_A/sanderling/Delaware/1258/1986_1'
		'1986.811_CY021580_A/mallard/Ohio/81/1986_mixed__1'
		'2002.584_CY003991_A/mallard/Alberta/149/2002_1'
		'2002.562_CY032212_A/mallard/Maryland/350/2002_1'
		'2007.704_CY078209_A/blue-winged_teal/Texas/Sg-00212/2007_1'
		'2006.630_CY078506_A/mallard/Interior_Alaska/6MP0991/2006_1'
		'2006.630_CY078514_A/mallard/Interior_Alaska/6MP0992/2006_1'
		'2006.630_CY078626_A/mallard/Interior_Alaska/6MP0988/2006_1'
		'2003.581_CY003999_A/mallard/Alberta/79/2003_1'
		'2007.090_CY076879_A/northern_shoveler/California/JN1447/2007_1'
		'2007.682_CY039791_A/northern_shoveler/Interior_Alaska/3/2007_1'
		'2007.677_CY079010_A/northern_pintail/Interior_Alaska/7MP1822/2007_1'
		'2007.707_CY079026_A/northern_pintail/Interior_Alaska/7MP2228/2007_1'
		'2007.674_CY077277_A/northern_shoveler/Interior_Alaska/7MP1765/2007_1'
		'2007.682_CY077285_A/northern_shoveler/Interior_Alaska/7MP0944/2007_1'
		'2007.679_CY078914_A/northern_pintail/Interior_Alaska/7MP0509/2007_1'
		'2007.679_CY035796_A/mallard/Interior_Alaska/2/2007_1'
		'2006.616_CY076196_A/mallard/Washington/44242-144/2006_1'
		'2006.619_CY076212_A/mallard/Washington/44242-271/2006_1'
		'2006.608_CY079731_A/northern_pintail/Interior_Alaska/6MP0804/2006_1'
		'2007.627_CY047711_A/blue-winged_teal/Saskatchewan/22542/2007_1'
		'2006.627_CY095481_A/mallard/British_Columbia/18311/2006_1'
		'2002.622_CY004553_A/pintail_duck/Alberta/210/2002_1'
		'2006.093_CY053812_A/mallard/California/K752/2006_1'
		'2007.058_CY075956_A/double-crested_cormorant/California/20119-001/2007_1'
		'2009.477_CY078874_A/mallard/Interior_Alaska/9BM1585R1/2009_1'
		'2009.496_CY079785_A/mallard/Interior_Alaska/9BM1799/2009_1'
		'2008.738_CY080190_A/northern_pintail/Interior_Alaska/8BM3739R1/2008_1'
		'2005.578_CY047543_A/green-winged_teal/Alberta/11383/2005_1'
		'2006.600_CY078458_A/mallard/Interior_Alaska/6MP0747/2006_1'
		'2006.600_CY078466_A/mallard/Interior_Alaska/6MP0758/2006_1'
		'2006.600_CY078450_A/mallard/Interior_Alaska/6MP0745/2006_1'
		'2006.627_CY078666_A/mallard/Interior_Alaska/6MP0956R1/2006_1'
		'2009.929_CY097645_A/northern_pintail/Missouri/319/2009_1'
		'2007.701_CY078113_A/mallard/Minnesota/Sg-00164/2007_1'
		'2008.836_CY093606_A/mallard/California/6471/2008_1'
		'2007.586_CY064160_A/ring-necked_duck/Minnesota/Sg-00066/2007_1'
		'1998.375_CY015134_A/ruddy_turnstone/Delaware/105/1998_1'
		'2007.658_CY076492_A/mallard/Washington/44338-009/2007_1'
		'2007.658_CY076564_A/mallard/Washington/44338-029/2007_1'
		'2007.674_CY076572_A/mallard/Washington/44338-034/2007_1'
		'2007.674_CY076580_A/mallard/Washington/44338-037/2007_1'
		'2007.674_CY076588_A/mallard/Washington/44338-039/2007_1'
		'2007.674_CY076596_A/mallard/Washington/44338-045/2007_1'
		'2007.674_CY076604_A/mallard/Washington/44338-047/2007_1'
		'2007.674_CY076612_A/mallard/Washington/44338-049/2007_1'
		'2008.891_CY094316_A/northern_shoveler/California/9187/2008_1'
		'2005.636_CY047567_A/mallard/Quebec/16566/2005_1'
		'2005.923_CY045358_A/green-winged_teal/California/K218/2005_1'
		'2007.586_CY077189_A/mallard/Alberta/162/2007_1'
		'2007.063_CY075996_A/northern_shoveler/California/44287-088/2007_1'
		'2007.707_CY078097_A/mallard/Minnesota/Sg-00161/2007_1'
		'2008.798_CY094452_A/green-winged_teal/California/8326/2008_1'
		'2008.932_CY093781_A/northern_shoveler/California/9680/2008_1'
		'2008.825_CY094460_A/green-winged_teal/California/8612/2008_1'
		'2008.833_CY094540_A/northern_pintail/California/8764/2008_1'
		'2008.825_CY093741_A/northern_shoveler/California/8673/2008_1'
		'2008.814_CY094276_A/northern_shoveler/California/8528/2008_1'
		'2008.798_CY094396_A/American_wigeon/California/8363/2008_1'
		'2008.806_CY093821_A/American_wigeon/California/8141/2008_1'
		'2008.852_CY093797_A/American_wigeon/California/6588/2008_1'
		'2008.798_CY094004_A/northern_pintail/California/8105/2008_1'
		'2008.833_CY094492_A/gadwall/California/8708/2008_1'
		'2008.798_CY093813_A/American_wigeon/California/8121/2008_1'
		'2008.825_CY094292_A/northern_shoveler/California/8629/2008_1'
		'2008.814_CY094284_A/northern_shoveler/California/8536/2008_1'
		'2008.806_CY094532_A/northern_pintail/California/8470/2008_1'
		'2008.814_CY093933_A/gadwall/California/8504/2008_1'
		'2008.833_CY094092_A/mallard/California/6404/2008_1'
		'2008.806_CY094196_A/mallard/California/8416/2008_1'
		'2008.825_CY094404_A/American_wigeon/California/8658/2008_1'
		'2008.795_CY094476_A/gadwall/California/8203/2008_1'
		'2008.825_CY094500_A/greater_white-fronted_goose/California/6365/2008_1'
		'2008.798_CY093622_A/mallard/California/8322/2008_1'
		'2008.806_CY093630_A/mallard/California/8399/2008_1'
		'2008.806_CY093646_A/mallard/California/8462/2008_1'
		'2008.814_CY093654_A/mallard/California/8519/2008_1'
		'2008.798_CY093733_A/northern_shoveler/California/8355/2008_1'
		'2008.814_CY093829_A/American_wigeon/California/8529/2008_1'
		'2008.825_CY093845_A/American_wigeon/California/8670/2008_1'
		'2008.833_CY093853_A/American_wigeon/California/8763/2008_1'
		'2008.798_CY093925_A/gadwall/California/8340/2008_1'
		'2008.883_CY093948_A/gadwall/California/9155/2008_1'
		'2008.836_CY093964_A/greater_white-fronted_goose/California/6461/2008_1'
		'2008.872_CY093996_A/northern_pintail/California/6763/2008_1'
		'2008.806_CY094204_A/mallard/California/8427/2008_1'
		'2008.814_CY094228_A/mallard/California/8518/2008_1'
		'2008.852_CY094412_A/American_wigeon/California/8910/2008_1'
		'2008.814_CY094484_A/gadwall/California/8535/2008_1'
		'2008.806_CY094524_A/northern_pintail/California/8152/2008_1'
		'2008.844_CY093972_A/greater_white-fronted_goose/California/6548/2008_1'
		'2008.872_CY094420_A/American_wigeon/California/9044/2008_1'
		'2007.811_CY039569_A/northern_shoveler/California/HKWF96/2007_1'
		'2007.841_CY076700_A/northern_shoveler/California/44363-082/2007_1'
		'2009.022_CY079315_A/American_green-winged_teal/Mississippi/09OS046/2009_1'
		'2009.038_CY079419_A/northern_shoveler/Mississippi/09OS643/2009_1'
		'2007.858_CY039625_A/northern_shoveler/California/HKWF608/2007_1'
		'2006.849_CY076268_A/northern_shoveler/Washington/44249-664/2006_1'
		'2006.929_CY053796_A/northern_shoveler/California/JN587/2006_1'
		'2007.841_CY032905_A/American_wigeon/California/HKWF450/2007_1'
		'2007.838_CY039601_A/northern_shoveler/California/HKWF392sm/2007_1'
		'2008.735_CY079154_A/northern_shoveler/Interior_Alaska/8BM3684/2008_1'
		'2008.060_CY039593_A/northern_shoveler/California/HKWF2031/2008_1'
		'2008.738_CY079186_A/northern_pintail/Interior_Alaska/8BM3736/2008_1'
		'2008.732_CY080084_A/northern_pintail/Interior_Alaska/8BM3669/2008_1'
		'2007.586_CY064008_A/mallard/Minnesota/Sg-00046/2007_1'
		'2007.586_CY064080_A/mallard/Minnesota/Sg-00056/2007_1'
		'2007.586_CY064088_A/mallard/Minnesota/Sg-00057/2007_1'
		'2007.586_CY064152_A/mallard/Minnesota/Sg-00065/2007_1'
		'2007.586_CY064176_A/ring-necked_duck/Minnesota/Sg-00068/2007_1'
		'2007.723_CY080294_A/mallard/Minnesota/Sg-00195/2007_1'
		'2009.759_CY097333_A/mallard/Wisconsin/2549/2009_1'
		'2006.932_CY076300_A/northern_shoveler/Washington/44249-749/2006_1'
		'2006.932_CY076308_A/northern_shoveler/Washington/44249-752/2006_1'
		'2006.951_CY076324_A/northern_shoveler/Washington/44249-783/2006_1'
		'2008.844_CY094124_A/mallard/California/6524/2008_1'
		'2007.644_CY047695_A/mallard/Manitoba/23912/2007_1'
		'2007.937_CY034156_A/northern_shoveler/California/HKWF1325/2007_1'
		'2009.762_CY097349_A/mallard/Wisconsin/2575/2009_1'
		'2009.921_CY097405_A/mallard/Wisconsin/4196/2009_1'
		'2009.792_CY097017_A/mallard/Wisconsin/2653/2009_1'
		'2009.871_CY097057_A/American_black_duck/Illinois/3854/2009_1'
		'2009.932_CY097621_A/northern_shoveler/Missouri/196/2009_1'
		'2007.901_CY076164_A/western_grebe/Washington/20569-004/2007_1'
		'2007.830_CY032897_A/American_wigeon/California/HKWF295/2007_1'
		'2007.822_CY032889_A/bufflehead/California/HKWF205/2007_1'
		'2008.795_CY094172_A/mallard/California/8212/2008_1'
		'2006.841_CY076260_A/northern_shoveler/Washington/44249-645/2006_1'
		'2006.564_CY077157_A/mallard/Alberta/76/2006_1'
		'2008.806_CY093638_A/mallard/California/8457/2008_1'
		'2008.883_CY093765_A/northern_shoveler/California/9140/2008_1'
		'2008.798_CY094188_A/mallard/California/8834/2008_1'
		'2008.929_CY093709_A/mallard/California/11100/2008_1'
		'2007.704_CY078081_A/blue-winged_teal/Texas/Sg-00157/2007_1'
		'2007.707_CY064208_A/blue-winged_teal/Texas/Sg-00076/2007_1'
		'2009.792_CY097175_A/mallard/Illinois/2956/2009_1'
		'2009.912_CY097573_A/mallard/Illinois/4179/2009_1'
		'2009.910_CY097549_A/mallard/Illinois/4124/2009_1'
		'2009.910_CY097557_A/ring-necked_duck/Illinois/4125/2009_1'
		'2009.027_CY079403_A/northern_shoveler/Mississippi/09OS168/2009_1'
		'2007.696_CY076620_A/mallard/Washington/44338-052/2007_1'
		'2007.704_CY078288_A/blue-winged_teal/Texas/Sg-00158/2007_1'
		'2007.800_CY076684_A/American_green-winged_teal/California/44363-002/2007_1'
		'2007.586_CY064064_A/mallard/Minnesota/Sg-00053/2007_1'
		'2007.586_CY064136_A/mallard/Minnesota/Sg-00063/2007_1'
		'2007.605_CY045326_A/northern_pintail/Saskatchewan/22910/2007_1'
		'2007.704_CY078193_A/blue-winged_teal/Texas/Sg-00207/2007_1'
		'2007.584_CY063750_A/blue-winged_teal/Minnesota/Sg-00028/2007_1'
		'2007.586_CY063944_A/blue-winged_teal/Minnesota/Sg-00038/2007_1'
		'2007.707_CY078232_A/mallard/Minnesota/Sg-00217/2007_1'
		'2007.701_CY078320_A/green-winged_teal/Minnesota/Sg-00199/2007_1'
		'2007.704_CY078336_A/blue-winged_teal/Texas/Sg-00206/2007_1'
		'2007.586_CY063904_A/blue-winged_teal/Minnesota/Sg-00033/2007_1'
		'2007.586_CY063952_A/blue-winged_teal/Minnesota/Sg-00039/2007_1'
		'2007.586_CY063896_A/blue-winged_teal/Minnesota/Sg-00032/2007_1'
		'2007.586_CY063920_A/blue-winged_teal/Minnesota/Sg-00035/2007_1'
		'2007.586_CY063984_A/blue-winged_teal/Minnesota/Sg-00043/2007_1'
		'2007.586_CY063992_A/gadwall/Minnesota/Sg-00044/2007_1'
		'2007.586_CY063888_A/blue-winged_teal/Minnesota/Sg-00031/2007_1'
		'2007.586_CY063928_A/blue-winged_teal/Minnesota/Sg-00036/2007_1'
		'2007.586_CY064096_A/mallard/Minnesota/Sg-00058/2007_1'
		'2007.586_CY064112_A/mallard/Minnesota/Sg-00060/2007_1'
		'2007.586_CY063968_A/blue-winged_teal/Minnesota/Sg-00041/2007_1'
		'2007.586_CY064032_A/mallard/Minnesota/Sg-00049/2007_1'
		'2007.586_CY063872_A/blue-winged_teal/Minnesota/Sg-00029/2007_1'
		'2007.586_CY063880_A/blue-winged_teal/Minnesota/Sg-00030/2007_1'
		'2007.586_CY063912_A/blue-winged_teal/Minnesota/Sg-00034/2007_1'
		'2007.586_CY063976_A/blue-winged_teal/Minnesota/Sg-00042/2007_1'
		'2007.586_CY064000_A/mallard/Minnesota/Sg-00045/2007_1'
		'2007.586_CY064040_A/mallard/Minnesota/Sg-00050/2007_1'
		'2007.586_CY064056_A/mallard/Minnesota/Sg-00052/2007_1'
		'2007.586_CY064120_A/mallard/Minnesota/Sg-00061/2007_1'
		'2007.586_CY064168_A/ring-necked_duck/Minnesota/Sg-00067/2007_1'
		'2009.814_CY094548_A/mallard/California/6744/2009_1'
		'2007.586_CY063960_A/blue-winged_teal/Minnesota/Sg-00040/2007_1'
		'2007.584_CY064072_A/mallard/Minnesota/Sg-00055/2007_1'
		'2007.666_CY078994_A/duck/Interior_Alaska/7MP1582/2007_1'
		'2008.604_CY080122_A/mallard/Interior_Alaska/8BM2102/2008_1'
		'2007.707_CY077261_A/mallard/Interior_Alaska/7MP2230/2007_1'
		'2007.690_CY077301_A/northern_shoveler/Interior_Alaska/7MP1077/2007_1'
		'2007.668_CY077245_A/American_green-winged_teal/Interior_Alaska/7MP1651/2007_1'
		'2008.071_CY039537_A/green_winged_teal/California/AKS1370/2008_1'
		'2009.523_CY079877_A/mallard/Interior_Alaska/9BM2239/2009_1'
		'2009.504_CY078770_A/mallard/Interior_Alaska/9BM1949/2009_1'
		'2009.510_CY078810_A/mallard/Interior_Alaska/9BM1974/2009_1'
		'2009.521_CY078850_A/mallard/Interior_Alaska/9BM2170/2009_1'
		'2009.523_CY078866_A/mallard/Interior_Alaska/9BM2256/2009_1'
		'2009.523_CY079885_A/mallard/Interior_Alaska/9BM2243/2009_1'
		'2009.523_CY079893_A/mallard/Interior_Alaska/9BM2252/2009_1'
		'2009.518_CY079854_A/mallard/Interior_Alaska/9BM2073/2009_1'
		'2009.510_CY078818_A/mallard/Interior_Alaska/9BM1975/2009_1'
		'2009.518_CY078834_A/mallard/Interior_Alaska/9BM2077/2009_1'
		'2009.521_CY078842_A/mallard/Interior_Alaska/9BM2168/2009_1'
		'2009.510_CY078794_A/mallard/Interior_Alaska/9BM1965/2009_1'
		'2009.510_CY078802_A/mallard/Interior_Alaska/9BM1967/2009_1'
		'2009.515_CY078826_A/mallard/Interior_Alaska/9BM2057/2009_1'
		'2009.504_CY079597_A/mallard/Interior_Alaska/9BM1957/2009_1'
		'2009.523_CY079613_A/mallard/Interior_Alaska/9BM2259/2009_1'
		'2009.510_CY079830_A/mallard/Interior_Alaska/9BM1968/2009_1'
		'2009.510_CY079838_A/mallard/Interior_Alaska/9BM1969/2009_1'
		'2009.499_CY078722_A/mallard/Interior_Alaska/9BM1812/2009_1'
		'2009.499_CY078738_A/mallard/Interior_Alaska/9BM1856/2009_1'
		'2009.499_CY078746_A/mallard/Interior_Alaska/9BM1807/2009_1'
		'2009.496_CY078754_A/mallard/Interior_Alaska/9BM1869/2009_1'
		'2009.504_CY078762_A/mallard/Interior_Alaska/9BM1947/2009_1'
		'2009.504_CY078778_A/mallard/Interior_Alaska/9BM1958/2009_1'
		'2009.504_CY078786_A/mallard/Interior_Alaska/9BM1962/2009_1'
		'2009.523_CY078858_A/mallard/Interior_Alaska/9BM2254/2009_1'
		'2009.496_CY079589_A/mallard/Interior_Alaska/9BM1864/2009_1'
		'2009.510_CY079605_A/mallard/Interior_Alaska/9BM1964/2009_1'
		'2008.738_CY079676_A/northern_pintail/Interior_Alaska/8BM3723/2008_1'
		'2009.499_CY079799_A/mallard/Interior_Alaska/9BM1809/2009_1'
		'2009.496_CY079807_A/mallard/Interior_Alaska/9BM1870/2009_1'
		'2009.504_CY079822_A/mallard/Interior_Alaska/9BM1959/2009_1'
		'2009.521_CY079869_A/mallard/Interior_Alaska/9BM2164/2009_1'
		'2008.910_CY093980_A/greater_white-fronted_goose/California/10936/2008_1'
		'2006.644_CY095377_A/mallard/Quebec/11189/2006_1'
		'2007.871_CY076644_A/mallard/Washington/44338-218/2007_1'
		'2006.701_CY045310_A/American_black_duck/New_Brunswick/19347/2006_1'
		'2006.367_CY036041_A/Muscovy_duck/New_York/62095-1/2006_1'
		'2006.633_CY047583_A/mallard/Quebec/11102/2006_1'
		'2006.630_CY047599_A/mallard/Quebec/11040/2006_1'
		'2006.630_CY047607_A/mallard/Quebec/11045/2006_1'
		'2006.644_CY047647_A/mallard/Quebec/11182/2006_1'
		'2006.630_CY047591_A/mallard/Quebec/11002/2006_1'
		'2006.633_CY047631_A/mallard/Quebec/11106/2006_1'
		'2006.633_CY047639_A/mallard/Quebec/11121/2006_1'
		'2006.633_CY047623_A/mallard/Quebec/11103/2006_1'
		'2007.603_CY045438_A/mallard/Interior_Alaska/7MP0709/2007_1'
		'2007.668_CY077340_A/northern_shoveler/Interior_Alaska/7MP1649/2007_1'
		'2007.710_CY079565_A/northern_pintail/Interior_Alaska/7MP2248/2007_1'
		'2007.690_CY077293_A/mallard/Interior_Alaska/7MP1056/2007_1'
		'2006.625_CY078674_A/mallard/Interior_Alaska/6MP0972R1/2006_1'
		'2006.597_CY078442_A/green-winged_teal/Interior_Alaska/6MP0736/2006_1'
		'2006.619_CY078578_A/mallard/Interior_Alaska/6MP0272/2006_1'
		'2006.608_CY078570_A/mallard/Interior_Alaska/6MP0050R1/2006_1'
		'2006.627_CY078610_A/mallard/Interior_Alaska/6MP0951/2006_1'
		'2007.677_CY078930_A/northern_shoveler/Interior_Alaska/7MP1796/2007_1'
		'2007.690_CY043983_A/American_widgeon/Alaska/7MP1061/2007_1'
		'2006.633_CY078690_A/northern_pintail/Interior_Alaska/6MP1080R1/2006_1'
		'2007.597_CY039775_A/northern_pintail/Interior_Alaska/1/2007_1'
		'2007.627_CY078946_A/northern_pintail/Interior_Alaska/7MP0408/2007_1'
		'2007.679_CY035804_A/American_widgeon/Interior_Alaska/1/2007_1'
		'2007.608_CY036656_A/green-winged_teal/Interior_Alaska/1/2007_1'
		'2007.595_CY043951_A/northern_pintail/Alaska/7MP0608/2007_1'
		'2007.690_CY077309_A/northern_shoveler/Interior_Alaska/7MP1080/2007_1'
		'2007.666_CY078954_A/duck/Interior_Alaska/7MP1591R1/2007_1'
		'2006.622_CY078594_A/mallard/Interior_Alaska/6MP0878/2006_1'
		'2006.625_CY078658_A/green-winged_teal/Interior_Alaska/6MP0936R1/2006_1'
		'2007.682_CY043967_A/northern_shoveler/Alaska/7MP1026/2007_1'
		'2007.690_CY039815_A/mallard/Interior_Alaska/5/2007_1'
		'2007.682_CY043975_A/mallard/Alaska/7MP1028/2007_1'
		'2007.671_CY047042_A/mallard/Interior_Alaska/7MP1757/2007_1'
		'2007.671_CY077363_A/American_widgeon/Interior_Alaska/7MP1707/2007_1'
		'2007.690_CY077387_A/American_green-winged_teal/Interior_Alaska/7MP1049/2007_1'
		'2007.679_CY035812_A/northern_shoveler/Interior_Alaska/1/2007_1'
		'2007.679_CY035874_A/mallard/Interior_Alaska/1/2007_1'
		'2007.682_CY038359_A/mallard/Interior_Alaska/3/2007_1'
		'2007.690_CY043991_A/northern_pintail/Alaska/7MP1092/2007_1'
		'2007.682_CY038367_A/northern_pintail/Interior_Alaska/2/2007_1'
		'2007.679_CY039760_A/northern_shoveler/Interior_Alaska/2/2007_1'
		'2007.682_CY044031_A/northern_shoveler/Alaska/7MP1668/2007_1'
		'2007.688_CY045454_A/northern_pintail/Alaska/7MP0508/2007_1'
		'2007.668_CY077355_A/northern_shoveler/Interior_Alaska/7MP1670/2007_1'
		'2007.622_CY078906_A/northern_pintail/Interior_Alaska/7MP0345BR2/2007_1'
		'2007.674_CY044015_A/northern_shoveler/Alaska/7MP1606/2007_1'
		'2007.682_CY077269_A/mallard/Interior_Alaska/7MP0512/2007_1'
		'2002.630_CY020732_A/mallard/Ohio/667/2002_1'
		'2002.630_CY053836_A/mallard/Ohio/651/2002_1'
		'2002.630_CY020748_A/mallard/Ohio/654/2002_1'
		'2002.630_CY020764_A/mallard/Ohio/649/2002_1'
		'2002.630_CY020844_A/mallard/Ohio/653/2002_1'
		'2002.482_CY020828_A/mallard/Maryland/172/2002_1'
		'2002.630_CY020836_A/mallard/Ohio/648/2002_1'
		'2002.630_CY081257_A/mallard/Ohio/662/2002_1'
		'2002.630_CY020788_A/mallard/Ohio/666/2002_1'
		'1993.915_CY004265_A/pintail/ALB/179/1993_1'
		'1998.608_CY003975_A/mallard/Alberta/205/1998_1'
		'1998.608_CY003983_A/mallard/Alberta/226/98_1'
		'2003.562_CY004345_A/pintail_duck/Alberta/49/2003_1'
		'2005.825_CY043815_A/ring-necked_duck/California/K90/2005_1'
		'1990.638_CY004903_A/blue-winged_teal/ALB/136/1990_1'
		'1995.581_CY005231_A/mallard/ALB/5/1995_1'
		'1992.915_CY004545_A/blue-winged_teal/Alberta/141/1992_1'
		'1991.603_CY005153_A/mallard/Alberta/11/1991_1'
		'1991.603_CY005160_A/mallard/Alberta/17/1991_1'
		'1991.649_CY005311_A/mallard/ALB/124/1991_1'
		'2001.660_CY020892_A/black_duck/Ohio/415/2001_1'
		'2002.655_CY020772_A/black_duck/Maryland/834/2002_1'
		'2002.655_CY081241_A/black_duck/Maryland/839/2002_1'
		'2002.630_CY096754_A/mallard/Ohio/669/2002_1'
		'2002.630_CY014525_A/mallard/Ohio/657/2002_1'
		'2002.630_CY020780_A/mallard/Ohio/655/2002_1'
		'2002.630_CY020860_A/mallard/Ohio/664/2002_1'
		'2002.652_CY020740_A/mallard/Maryland/750/2002_1'
		'2002.682_CY020868_A/blue-winged_teal/Ohio/907/2002_1'
		'1999.789_CY012831_A/mallard/Ohio/56/1999_1'
		'1999.789_CY017732_A/pintail/Ohio/25/1999_1'
		'1999.808_CY016962_A/mallard/Ohio/66/1999_1'
		'1999.808_CY017724_A/green-winged_teal/Ohio/72/1999_1'
		'2002.658_CY021596_A/mallard/Maryland/899/2002_mixed__1'
		'2002.658_CY011119_A/mallard/Maryland/881/2002_1'
		'2002.616_CY020820_A/mallard/Maryland/470/2002_1'
		'1992.915_CY005008_A/mallard/Alberta/194/1992_1'
		'1991.649_CY005357_A/green-winged_teal/ALB/199/1991_1'
		'2006.386_CY041289_A/shorebird/Delaware/133/2006_1'
		'2006.386_CY037110_A/ruddy_turnstone/Delaware_Bay/283/2006_1'
		'2006.386_CY041321_A/ruddy_turnstone/Delaware_Bay/279/2006_1'
		'2006.386_CY077133_A/ruddy_turnstone/Delaware/293/2006_1'
		'2006.386_CY043919_A/shorebird/Delaware/249/2006_1'
		'2006.389_CY077149_A/sanderling/Delaware/449/2006_1'
		'2002.710_CY081233_A/mallard/Maryland/1027/2002_1'
		'2005.608_CY015499_A/mallard/Alaska/256/2005_1'
		'2005.600_CY020884_A/pintail/Alaska/49/2005_1'
		'2005.608_CY015507_A/pintail/Alaska/279/2005_1'
		'2005.630_CY016418_A/mallard/Alaska/715/2005_1'
		'2005.608_CY089556_A/pintail/Alaska/315/2005_1'
		'2009.792_CY097485_A/mallard/Wisconsin/2719/2009_1'
		'2008.852_CY093805_A/American_wigeon/California/6610/2008_1'
		'2008.825_CY094300_A/northern_shoveler/California/8675/2008_1'
		'2000.369_CY005371_A/ruddy_turnstone/Delaware/97/2000_1'
		'2004.369_CY004289_A/shorebird/DE/12/2004_1'
		'2008.951_CY093893_A/green-winged_teal/California/10197/2008_1'
		'2008.814_CY079451_A/mallard/Illinois/08OS2315/2008_1'
		'2007.707_CY078201_A/blue-winged_teal/Texas/Sg-00208/2007_1'
		'2009.932_CY097629_A/mallard/Missouri/220/2009_1'
		'2009.792_CY097183_A/mallard/Illinois/3974/2009_1'
		'2009.910_CY097541_A/American_black_duck/Illinois/4119/2009_1'
		'2008.817_CY079363_A/mallard/Illinois/08OS2710/2008_1'
		'2008.817_CY079467_A/mallard/Illinois/08OS2711/2008_1'
		'2008.817_CY079475_A/American_green-winged_teal/Illinois/08OS2713/2008_1'
		'2008.948_CY093686_A/mallard/California/10126/2008_1'
		'2008.932_CY093789_A/northern_shoveler/California/9710/2008_1'
		'2008.891_CY094148_A/mallard/California/6957/2008_1'
		'2009.573_CY094628_A/mallard/California/5282/2009_1'
		'2009.570_CY094692_A/mallard/California/5255/2009_1'
		'2008.932_CY093670_A/mallard/California/9704/2008_1'
		'2008.872_CY079515_A/northern_shoveler/Illinois/08OS3331/2008_1'
		'2007.636_CY047687_A/American_green-winged_teal/Manitoba/23884/2007_1'
		'2009.022_CY079395_A/northern_shoveler/Mississippi/09OS025/2009_1'
		'2006.929_CY076815_A/northern_shoveler/California/JN770/2006_1'
		'2008.798_CY079339_A/mallard/Wisconsin/08OS2271/2008_1'
		'2007.704_CY078312_A/blue-winged_teal/Texas/Sg-00188/2007_1'
		'2007.704_CY078360_A/blue-winged_teal/Louisiana/Sg-00224/2007_1'
		'2007.704_CY064232_A/blue-winged_teal/Texas/Sg-00079/2007_1'
		'2007.704_CY077708_A/blue-winged_teal/Texas/Sg-00074/2007_1'
		'2007.707_CY090860_A/blue-winged_teal/Texas/Sg-00173/2007_1'
		'2007.704_CY064224_A/blue-winged_teal/Texas/Sg-00078/2007_1'
		'2007.707_CY078089_A/blue-winged_teal/Texas/Sg-00159/2007_1'
		'2007.707_CY078264_A/blue-winged_teal/Texas/Sg-00085/2007_1'
		'2009.929_CY097325_A/mallard/Wisconsin/4236/2009_1'
		'2008.798_CY079331_A/mallard/Wisconsin/08OS2261/2008_1'
		'2007.704_CY064216_A/blue-winged_teal/Texas/Sg-00077/2007_1'
		'2009.775_CY097041_A/mallard/Wisconsin/2712/2009_1'
		'2009.792_CY097194_A/American_green-winged_teal/Illinois/3053/2009_1'
		'2009.926_CY097276_A/mallard/Wisconsin/4218/2009_1'
		'2009.921_CY097397_A/mallard/Wisconsin/4194/2009_1'
		'2009.852_CY097092_A/mallard/Iowa/3205/2009_1'
		'2009.792_CY097228_A/blue-winged_teal/Wisconsin/3061/2009_1'
		'2009.762_CY097001_A/blue-winged_teal/Wisconsin/2572/2009_1'
		'2005.595_CY047551_A/redhead/Alberta/11817/2005_1'
		'2009.792_CY097025_A/blue-winged_teal/Wisconsin/2713/2009_1'
		'2009.792_CY097477_A/blue-winged_teal/Wisconsin/2665/2009_1'
		'2009.868_CY097236_A/mallard/Illinois/3747/2009_1'
		'2007.918_CY033321_A/northern_shoveler/California/HKWF1021/2007_1'
		'2008.814_CY093869_A/bufflehead/California/8522/2008_1'
		'2006.627_CY045286_A/mallard/Quebec/10969/2006_1'
		'2007.063_CY076388_A/northern_shoveler/California/44287-164/2007_1'
		'2006.929_CY076847_A/bufflehead/California/JN1016/2006_1'
		'2010.030_CY097150_A/northern_shoveler/Mississippi/236/2010_1'
		'2009.921_CY097421_A/northern_pintail/Wisconsin/4198/2009_1'
		'2009.792_CY097461_A/American_green-winged_teal/Wisconsin/2530/2009_1'
		'2007.838_CY033401_A/ring_necked_duck/California/HKWF402/2007_1'
		'2007.885_CY076068_A/mallard/Washington/44338-195/2007_1'
		'2008.836_CY094108_A/mallard/California/6490/2008_1'
		'2007.858_CY033441_A/American_green-winged_teal/California/HKWF609/2007_1'
		'2006.816_CY076252_A/northern_shoveler/Washington/44249-603/2006_1'
		'2007.063_CY076372_A/northern_shoveler/California/27943/2007_1'
		'2007.063_CY076380_A/northern_shoveler/California/44287-162/2007_1'
		'2005.660_CY037014_A/blue-winged_teal/Manitoba/13436/2005_1'
		'2005.655_CY095322_A/mallard/Ontario/15914/2005_1'
		'2005.948_CY018924_A/snow_goose/Maryland/364/2005_1'
		'2005.948_CY017796_A/snow_goose/Maryland/410/2005_1'
		'2005.948_CY018916_A/snow_goose/Maryland/353/2005_1'
		'2009.756_CY097453_A/mallard/Wisconsin/2530/2009_1'
		'2009.792_CY097218_A/blue-winged_teal/Wisconsin/3060/2009_1'
		'2009.929_CY097316_A/greater_scaup/Wisconsin/4234/2009_1'
		'2009.800_CY097365_A/American_green-winged_teal/Wisconsin/2690/2009_1'
		'2009.929_CY097100_A/mallard/Missouri/350/2009_1'
		'2009.627_CY097292_A/mallard/Wisconsin/1538/2009_1'
		'2008.948_CY094468_A/green-winged_teal/California/11275/2008_1'
		'2009.047_CY094580_A/green-winged_teal/California/1841/2009_1'
		'2008.913_CY094236_A/mallard/California/9573/2008_1'
		'2008.970_CY094348_A/northern_shoveler/California/10024/2008_1'
		'2008.891_CY094324_A/northern_shoveler/California/9228/2008_1'
		'2008.893_CY094332_A/northern_shoveler/California/9267/2008_1'
		'2008.891_CY093773_A/northern_shoveler/California/9235/2008_1'
		'2008.951_CY094340_A/northern_shoveler/California/9781/2008_1'
		'2009.830_CY096969_A/American_green-winged_teal/Illinois/3443/2009_1'
		'2007.742_CY078328_A/blue-winged_teal/Minnesota/Sg-00201/2007_1'
		'2009.792_CY097033_A/blue-winged_teal/Wisconsin/2741/2009_1'
		'2005.633_CY056275_A/mallard/California/39/2005_1'
		'2005.953_CY021644_A/mallard/Delaware/418/2005_1'
		'2006.748_CY045374_A/mallard/Washington/20010-002/2006_1'
		'2006.603_CY077173_A/mallard/Alberta/224/2006_1'
		'2005.630_CY047559_A/mallard/Quebec/16334/2005_1'
		'2007.386_CY036782_A/ruddy_turnstone/Delaware_Bay/108/2007_1'
		'2007.386_CY036790_A/ruddy_turnstone/Delaware_Bay/121/2007_1'
		'2007.386_CY036798_A/ruddy_turnstone/Delaware_Bay/123/2007_1'
		'2008.929_CY094252_A/mallard/California/11095/2008_1'
		'2009.814_CY094556_A/mallard/California/6768/2009_1'
		'2008.795_CY094164_A/mallard/California/8035/2008_1'
		'2008.836_CY093598_A/mallard/California/6469/2008_1'
		'2008.929_CY093717_A/mallard/California/11119/2008_1'
		'2008.814_CY093885_A/green-winged_teal/California/7972/2008_1'
		'2008.836_CY093988_A/northern_pintail/California/6495/2008_1'
		'2008.798_CY093614_A/mallard/California/8118/2008_1'
		'2008.948_CY093678_A/mallard/California/10125/2008_1'
		'2008.893_CY093877_A/green-winged_teal/California/6990/2008_1'
		'2008.833_CY094100_A/mallard/California/6420/2008_1'
		'2008.872_CY094140_A/mallard/California/6772/2008_1'
		'2008.844_CY094116_A/mallard/California/6517/2008_1'
		'2008.609_CY079379_A/mallard/Interior_Alaska/8MP0547/2008_1'
		'2008.601_CY079978_A/mallard/Interior_Alaska/8BM1966R1/2008_1'
		'2009.455_CY080153_A/mallard/Interior_Alaska/9BM1358/2009_1'
		'2008.604_CY079387_A/northern_pintail/Interior_Alaska/8BM2046R1/2008_1'
		'2007.592_CY076132_A/mallard/California/20385-002/2007_1'
		'2007.592_CY076140_A/mallard/California/20385-004/2007_1'
		'2008.068_CY039529_A/green_winged_teal/California/AKS1305/2008_1'
		'2007.838_CY076692_A/American_green-winged_teal/California/44363-067/2007_1'
		'2005.633_CY045342_A/mallard/California/GL30/2005_1'
		'2007.764_CY032701_A/American_wigeon/California/HKWF371/2007_1'
		'2007.849_CY033433_A/American_wigeon/California/HKWF541/2007_1'
		'2007.841_CY094436_A/American_wigeon/California/HKWF541C/2007_1'
		'2007.586_CY077197_A/mallard/Alberta/234/2007_1'
		'2005.847_CY045350_A/northern_shoveler/California/K138/2005_1'
		'2005.866_CY053804_A/northern_shoveler/California/K168/2005_1'
		'2005.592_CY047535_A/northern_pintail/Alberta/11701/2005_1'
		'2006.852_CY076332_A/mallard/Washington/44256-522/2006_1'
		'2006.619_CY095465_A/American_black_duck/Prince_Edward_Island/14230/2006_1'
		'2003.586_CY004281_A/mallard/Alberta/154/2003_1'
		'2009.792_CY097202_A/American_green-winged_teal/Illinois/3054/2009_1'
		'2009.792_CY097509_A/American_green-winged_teal/Wisconsin/2743/2009_1'
		'2008.817_CY079459_A/American_black_duck/Illinois/08OS2688/2008_1'
		'2006.386_CY043911_A/shorebird/Delaware/246/2006_1'
		'2006.389_CY043927_A/shorebird/Delaware/558/2006_1'
		'2006.389_CY077141_A/shorebird/Delaware/350/2006_1'
		'2005.630_CY045278_A/mallard/Quebec/16485/2005_1'
		'2007.721_CY047703_A/American_black_duck/New_Brunswick/25182/2007_1'
		'2007.723_CY078169_A/mallard/Minnesota/Sg-00200/2007_1'
		'2007.707_CY078280_A/mallard/Minnesota/Sg-00106/2007_1'
		'2006.712_CY045318_A/American_black_duck/New_Brunswick/19502/2006_1'
		'2006.712_CY095449_A/American_black_duck/New_Brunswick/19497/2006_1'
		'2006.630_CY047615_A/mallard/Quebec/11082/2006_1'
		'2006.644_CY095385_A/mallard/Quebec/11200/2006_1'
		'2007.386_CY077117_A/ruddy_turnstone/Delaware/103/2007_1'
		'2007.392_CY077181_A/shorebird/Delaware/554/2007_1'
		'2007.392_CY043935_A/shorebird/Delaware/472/2007_1'
		'2007.389_CY045406_A/shorebird/Delaware/189/2007_1'
		'2007.742_CY041892_A/mallard/Minnesota/Sg-00133/2007_1'
		'2009.605_CY097653_A/mallard/Ohio/1688/2009_1'
		'2008.798_CY079573_A/mallard/Wisconsin/08OS2254/2008_1'
		'2005.162_CY029848_A/muscovy_duck/New_York/21211-5/2005_1'
		'2005.712_CY095314_A/mallard/Ontario/15741/2005_1'
		'2006.633_CY045302_A/mallard/Quebec/11111/2006_1'
		'2005.485_CY081307_A/mallard/Maryland/1111/2005_1'
		'2006.710_CY095433_A/American_black_duck/New_Brunswick/19389/2006_1'
		'2006.710_CY095441_A/American_black_duck/New_Brunswick/19392/2006_1'
		'2005.485_CY081315_A/mallard/Maryland/1127/2005_1'
		'2005.611_CY095235_A/Muscovy_duck/New_York/97382-2/2005_1'
		'2005.723_CY047575_A/green-winged_teal/Nova_Scotia/14687/2005_1'
		'2002.682_CY011035_A/blue-winged_teal/Ohio/926/2002_1'
		'2005.337_CY095187_A/duck/New_York/53294-6/2005_1'
		'2004.374_CY004405_A/shorebird/DE/101/2004_1'
		'1985.405_CY004412_A/ruddy_turnstone/New_Jersey/65/1985_1'
		'2004.374_CY004983_A/shorebird/DE/75/2004_1'
		'2007.622_CY076036_A/teal/Oregon/44336-122/2007_1'
		'2007.351_CY035780_A/least_sandpiper/South_Central_Alaska/2/2007_1'
		'2007.351_CY035788_A/least_sandpiper/South_Central_Alaska/3/2007_1'
		'2007.353_CY044007_A/least_sandpiper/Alaska/7KW0411/2007_1'
		'2007.351_CY035866_A/least_sandpiper/South_Central_Alaska/1/2007_1'
		'2007.353_CY077332_A/least_sandpiper/South_Central_Alaska/7KW0434/2007_1'
		'2007.353_CY079692_A/avian/Southcentral_Alaska/7KW0388R1/2007_1'
		'2001.595_CY004709_A/mallard/Alberta/156/2001_1'
		'2000.628_CY005249_A/pintail/Alberta/202/2000_1'
		'2008.795_CY094156_A/mallard/California/8028/2008_1'
		'2006.016_CY053820_A/green-winged_teal/California/K481/2006_1'
		'2007.937_CY093956_A/gadwall/California/AKS-514/2007_1'
		'2007.690_CY076628_A/mallard/Washington/44338-112/2007_1'
		'2007.690_CY076636_A/mallard/Washington/44338-120/2007_1'
		'2007.926_CY033353_A/American_wigeon/California/HKWF1174/2007_1'
		'2007.945_CY039561_A/greater_white-fronted_goose/California/AKS617/2007_1'
		'2007.819_CY076084_A/greater_white-fronted_goose/California/44358-077/2007_1'
		'2007.838_CY032709_A/northern_shoveler/California/HKWF383/2007_1'
		'2007.822_CY035854_A/northern_shoveler/California/HKWF216/2007_1'
		'2007.841_CY076676_A/greater_white-fronted_goose/California/44358-112/2007_1'
		'2007.811_CY032881_A/northern_shoveler/California/HKWF115/2007_1'
		'2007.838_CY033393_A/American_wigeon/California/HKWF353/2007_1'
		'2007.822_CY032693_A/northern_shoveler/California/HKWF268/2007_1'
		'2007.860_CY032921_A/ring-necked_duck/California/HKWF662/2007_1'
		'2007.849_CY033425_A/ring_necked_duck/California/HKWF515/2007_1'
		'2009.063_CY079411_A/American_coot/Mississippi/09OS615/2009_1'
		'2009.830_CY097166_A/American_coot/Illinois/3405/2009_1'
		'2007.164_CY076100_A/American_coot/California/20181-006/2007_1'
		'2007.907_CY032717_A/northern_pintail/California/HKWF792/2007_1'
		'2007.959_CY076172_A/American_coot/Oregon/20589-007/2007_1'
		'2010.041_CY097761_A/mallard/Mississippi/407/2010_1'
		'2010.036_CY097685_A/American_green-winged_teal/Mississippi/285/2010_1'
		'2010.044_CY097725_A/mallard/Mississippi/386/2010_1'
		'2010.041_CY097717_A/mallard/Mississippi/360/2010_1'
		'2010.041_CY097709_A/mallard/Mississippi/354/2010_1'
		'2010.044_CY097733_A/mallard/Mississippi/390/2010_1'
		'1985.405_CY003870_A/laughing_gull/New_Jersey/75/1985_1'
		'1985.638_CY004669_A/mallard_duck/ALB/525/1985_1'
		'1989.797_CY016179_A/green-winged_teal/Ohio/59/1989_1'
		'1999.789_CY016163_A/gadwall/Ohio/37/1999_1'
		'1990.589_CY004233_A/mallard_duck/ALB/155/1990_1'
		'1990.581_CY004241_A/mallard_duck/ALB/191/1990_1'
		'1990.658_CY004249_A/mallard_duck/ALB/253/1990_1'
		'1988.675_CY004687_A/mallard/ALB/394/1988_1'
		'1988.530_CY014793_A/turkey/Minnesota/1/1988_1'
		'1988.781_CY012839_A/pintail/Ohio/294/1988_1'
		'1989.797_CY017788_A/mallard/Ohio/99/1989_1'
		'1992.915_CY004257_A/mallard/ALB/199/1992_1'
		'1987.808_CY016147_A/pintail/Ohio/454/1987_1'
		'1987.797_CY019204_A/pintail/Ohio/339/1987_1'
		'1988.413_CY005078_A/ruddy_turnstone/DE/2378/1988_1'
		'1985.638_CY004677_A/blue-winged_teal/ALB/569/1985_1'
		'1986.359_CY003894_A/sanderling/New_Jersey/766/1986_1'
		'1986.816_CY016171_A/green-winged_teal/Ohio/86/1986_1'
		'1989.307_CY004398_A/herring_gull/NJ/402/1989_1'
		'1987.797_CY011063_A/mallard/Ohio/275/1987_1'
		'1987.797_CY016139_A/pintail/Ohio/351/1987_1'
		'1987.614_CY004522_A/coot/ALB/134/1987_1'
		'1987.649_CY004530_A/mallard_duck/ALB/294/1987_1'
		'1989.304_CY004101_A/laughing_gull/NJ/276/1989_1'
		'1989.797_CY012823_A/mallard/Ohio/97/1989_1'
		'1988.374_CY004574_A/ruddy_turnstone/DE/773/1988_1'
		'1988.369_CY005140_A/ruddy_turnstone/DE/510/1988_1'
		'1988.372_CY004561_A/herring_gull/DE/692/1988_1'
		'1988.372_CY003913_A/herring_gull/DE/698/1988_1'
		'1988.372_CY003921_A/herring_gull/DE/703/1988_1'
		'1987.400_CY005133_A/ruddy_turnstone/DE/2731/1987_1'
		'1987.512_CY004419_A/knot/DE/2552/1987_1'
		'1987.416_CY005120_A/ruddy_turnstone/DE/2576/1987_1'
		'1987.436_CY005126_A/laughing_gull/Delaware/2718/1987_1'
		'1986.756_CY014864_A/mallard_duck/New_York/180/1986_1'
		'1986.811_CY015474_A/mallard/Ohio/00083/1986_1'
		'1986.847_CY017772_A/black_duck/Ohio/194/1986_1'
		'1986.847_CY021436_A/mallard/Ohio/181/1986_1'
		'1986.847_CY021572_A/mallard/Ohio/184/1986_mixed__1'
		'1986.800_CY017700_A/mallard/Ohio/30/1986_1'
		'1986.847_CY018884_A/green-winged_teal/Ohio/175/1986_1'
		'1985.627_CY003886_A/mallard_duck/Alberta/376/1985_1'
		'1988.787_CY011255_A/wigeon/Ohio/379/1988_1'
		'1987.797_CY017282_A/mallard/Ohio/265/1987_1'
		'1985.405_CY004824_A/ruddy_turnstone/New_Jersey/47/1985_1'
		'1986.811_CY018022_A/mallard/Ohio/102/1986_1'
		'2006.929_CY076823_A/cinnamon_teal/California/JN611/2006_1'
		'2006.668_CY080278_A/mallard/Interior_Alaska/6MP1096R2/2006_1'
		'2006.995_CY076855_A/green-winged_teal/California/JN1114/2006_1'
		'2008.921_CY093694_A/mallard/California/10985/2008_1'
		'1991.61_36958_mallard/Alberta/113/1991_mixed_MISSISSIPPI'
		'1987.61_36914_mallard/Alberta/144/1987_mixed_MISSISSIPPI'
		'1988.37_36917_red_knot/Delaware/546/1988_H4N6_ATLANTIC'
		'1990.35_36934_ruddy_turnstone/Delaware/24/1990_mixed_ATLANTIC'
		'1991.61_36956_mallard/Alberta/107/1991_mixed_MISSISSIPPI'
		'1991.61_36958_mallard/Alberta/113/1991_C_mixed_MISSISSIPPI'
		'1992.65_36963_mallard/Alberta/196/1992_mixed_MISSISSIPPI'
		'1993.63_36966_mallard/Alberta/12/1993_mixed_MISSISSIPPI'
		'1994.39_36974_ruddy_turnstone/Delaware_Bay/78/1994_mixed_ATLANTIC'
		'1994.39_36978_ruddy_turnstone/Delaware_Bay/88/1994_H3N8_ATLANTIC'
		'1994.39_36981_ruddy_turnstone/Delaware_Bay/125/1994_H3N8_ATLANTIC'
		'1994.39_36982_ruddy_turnstone/Delaware_Bay/143/1994_mixed_ATLANTIC'
		'1994.39_36983_ruddy_turnstone/Delaware_Bay/144/1994_mixed_ATLANTIC'
		'1994.39_36986_ruddy_turnstone/Delaware_Bay/168/1994_mixed_ATLANTIC'
		'1994.39_36990_ruddy_turnstone/Delaware_Bay/184/1994_mixed_ATLANTIC'
		'1994.39_36991_ruddy_turnstone/Delaware_Bay/185/1994_mixed_ATLANTIC'
		'1994.39_37191_ruddy_turnstone/Delaware_Bay/209/1994_mixed_ATLANTIC'
		'1994.39_37193_red_knot/Delaware_Bay/227/1994_mixed_ATLANTIC'
		'1994.39_37197_shorebird/Delaware_Bay/275/1994_mixed_ATLANTIC'
		'1995.59_37206_mallard/Alberta/49/1995_mixed_MISSISSIPPI'
		'1996.37_37211_ruddy_turnstone/Delaware_Bay/215/1996_mixed_ATLANTIC'
		'1999.39_37232_sanderling/Delaware_Bay/65/1999_mixed_ATLANTIC'
		'1999.39_37233_sanderling/Delaware_Bay/70/1999_H3N8_ATLANTIC'
		'1999.39_37243_ruddy_turnstone/Delaware_Bay/144/1999_mixed_ATLANTIC'
		'1999.39_37244_ruddy_turnstone/Delaware_Bay/147/1999_mixed_ATLANTIC'
		'1999.39_37249_shorebird/Delaware_Bay/198/1999_mixed_ATLANTIC'
		'1999.39_37251_shorebird/Delaware_Bay/204/1999_mixed_ATLANTIC'
		'1999.39_37252_shorebird/Delaware_Bay/205/1999_mixed_ATLANTIC'
		'1999.39_37261_shorebird/Delaware_Bay/267/1999_mixed_ATLANTIC'
		'1999.39_37262_shorebird/Delaware_Bay/268/1999_H3N8_ATLANTIC'
		'1999.39_37267_shorebird/Delaware_Bay/287/1999_H6N2_ATLANTIC'
		'1999.61_37270_pintail/Alberta/207/1999_mixed_MISSISSIPPI'
		'2000.62_37273_mallard/Alberta/127/2000_mixed_MISSISSIPPI'
		'2001.37_37275_shorebird/Delaware_Bay/113/2001_mixed_ATLANTIC'
		'2001.60_37279_mallard/Alberta/38/2001_H4N6_MISSISSIPPI'
		'2005.38_37298_shorebird/Delaware_Bay/117/2005_mixed_ATLANTIC'
		'2005.38_37306_shorebird/Delaware_Bay/201/2005_mixed_ATLANTIC'
		'2005.38_37310_shorebird/Delaware_Bay/443/2005_mixed_ATLANTIC'
		'2006.59_37324_mallard/Alberta/190/2006_mixed_MISSISSIPPI'
		'2006.60_37328_mallard/Alberta/220/2006_mixed_MISSISSIPPI'
		'2006.60_37337_mallard/Alberta/256/2006_mixed_MISSISSIPPI'
		'2007.64_37346_mallard/Alberta/106/2007_mixed_MISSISSIPPI'
		'2007.64_37348_mallard/Alberta/108/2007_mixed_MISSISSIPPI'
		'2007.64_37349_mallard/Alberta/112/2007_mixed_MISSISSIPPI'
		'2007.64_37351_mallard/Alberta/115/2007_mixed_MISSISSIPPI'
		'2007.64_37356_mallard/Alberta/134/2007_H3N8_MISSISSIPPI'
		'2007.64_37359_mallard/Alberta/156/2007_mixed_MISSISSIPPI'
		'2007.59_37363_mallard/Alberta/284/2007_mixed_MISSISSIPPI'
		'2007.66_37367_redhead/Alberta/337/2007_mixed_MISSISSIPPI'
		'2007.66_37368_blue-winged_teal/Alberta/340/2007_mixed_MISSISSIPPI'
		'2007.66_37372_blue-winged_teal/Alberta/378/2007_mixed_MISSISSIPPI'
		'2007.66_37373_blue-winged_teal/Alberta/380/2007_mixed_MISSISSIPPI'
		'2007.66_37374_blue-winged_teal/Alberta/387/2007_H3N8_MISSISSIPPI'
		'2007.66_37375_bufflehead/Alberta/399/2007_mixed_MISSISSIPPI'
		'2009.38_37389_shorebird/Delaware_Bay/275/2009_mixed_ATLANTIC'
		'1986.36_36903_laughing_gull/New_Jersey/798/1986_H2N7_ATLANTIC'
		'1987.38_36904_laughing_gull/Delaware_Bay/2718/1987_H9N5_ATLANTIC'
		'1987.38_36906_ruddy_turnstone/Delaware_Bay/2774/1987_H9N5_ATLANTIC'
		'1987.38_36907_ruddy_turnstone/Delaware_Bay/2795/1987_H9N5_ATLANTIC'
		'1987.38_36908_ruddy_turnstone/Delaware_Bay/2830/1987_H9N5_ATLANTIC'
		'1987.59_36910_mallard/Alberta/16/1987_H3N8_MISSISSIPPI'
		'1987.61_36911_pintail/Alberta/128/1987_H3N8_MISSISSIPPI'
		'1987.61_36912_blue-winged_teal/Alberta/130/1987_H3N8_MISSISSIPPI'
		'1987.61_36913_mallard/Alberta/140/1987_H3N8_MISSISSIPPI'
		'1988.37_36915_ruddy_turnstone/Delaware/519/1988_H2N1_ATLANTIC'
		'1988.37_36916_red_knot/Delaware/541/1988_H4N6_ATLANTIC'
		'1988.37_36918_shorebird/Delaware_Bay/718/1988_H4N6_ATLANTIC'
		'1988.40_36919_ruddy_turnstone/Virginia/2297/1988_H9N9_ATLANTIC'
		'1988.41_36920_ruddy_turnstone/Delaware/2354/1988_H4N6_ATLANTIC'
		'1988.41_36921_ruddy_turnstone/Delaware/2368/1988_H4N9_ATLANTIC'
		'1988.41_36922_ruddy_turnstone/Delaware/2373/1988_H4N6_ATLANTIC'
		'1988.64_36923_laughing_gull/Delaware/2971/1988_H9N9_ATLANTIC'
		'1988.67_36924_mallard/Alberta/323/1988_H2N1_MISSISSIPPI'
		'1988.67_36925_mallard/Alberta/353/1988_H2N3_MISSISSIPPI'
		'1988.68_36926_mallard/Alberta/378/1988_H3N8_MISSISSIPPI'
		'1986.62_36927_blue-winged_teal/Alberta/427/1986_H4N6_MISSISSIPPI'
		'1986.63_36928_mallard/Alberta/575/1986_H4N6_MISSISSIPPI'
		'1986.65_36929_mallard/Alberta/772/1986_H3N8_MISSISSIPPI'
		'1986.65_36930_mallard/Alberta/782/1986_H3N8_MISSISSIPPI'
		'1989.58_36931_mallard/Alberta/20/1989_H3N8_MISSISSIPPI'
		'1989.64_36932_blue-winged_teal/Alberta/134/1989_H3N6_MISSISSIPPI'
		'1989.67_36933_mallard/Alberta/195/1989_H7N3_MISSISSIPPI'
		'1990.40_36937_herring_gull/New_Jersey/159/1990_H3N6_ATLANTIC'
		'1990.40_36938_laughing_gull/New_Jersey/180/1990_H3N6_ATLANTIC'
		'1990.40_36940_semi-palmated_sandpiper/New_Jersey/253/1990_H3N6_ATLANTIC'
		'1990.65_36943_blue-winged_teal/Alberta/121/1990_H4N6_MISSISSIPPI'
		'1990.66_36944_mallard/Alberta/220/1990_H3N8_MISSISSIPPI'
		'1991.39_36945_ruddy_turnstone/Delaware_Bay/231/1991_H6N8_ATLANTIC'
		'1991.60_36946_mallard/Alberta/12/1991_H4N6_MISSISSIPPI'
		'1991.60_36947_mallard/Alberta/18/1991_H4N6_MISSISSIPPI'
		'1991.60_36948_mallard/Alberta/32/1991_H3N8_MISSISSIPPI'
		'1991.60_36949_mallard/Alberta/54/1991_H3N8_MISSISSIPPI'
		'1991.60_36950_mallard/Alberta/60/1991_H3N8_MISSISSIPPI'
		'1991.60_36951_mallard/Alberta/61/1991_H3N8_MISSISSIPPI'
		'1991.60_36952_mallard/Alberta/62/1991_H3N8_MISSISSIPPI'
		'1991.60_36953_mallard/Alberta/64/1991_H3N8_MISSISSIPPI'
		'1991.60_36954_pintail/Alberta/81/1991_H3N8_MISSISSIPPI'
		'1991.61_36955_pintail/Alberta/105/1991_H3N8_MISSISSIPPI'
		'1991.61_36957_mallard/Alberta/109/1991_H3N8_MISSISSIPPI'
		'1991.61_36959_mallard/Alberta/115/1991_H3N8_MISSISSIPPI'
		'1991.61_36960_pintail/Alberta/118/1991_H3N8_MISSISSIPPI'
		'1991.65_36961_mallard/Alberta/129/1991_H3N6_MISSISSIPPI'
		'1992.61_36962_mallard/Alberta/35/1992_H3N6_MISSISSIPPI'
		'1992.65_36964_American_wigeon/Alberta/215/1992_H3N8_MISSISSIPPI'
		'1992.65_36965_pintail/Alberta/232/1992_H3N8_MISSISSIPPI'
		'1993.63_36967_mallard/Alberta/54/1993_H3N9_MISSISSIPPI'
		'1993.63_36968_mallard/Alberta/72/1993_H3N8_MISSISSIPPI'
		'1993.63_36969_pintail/Alberta/129/1993_H10N7_MISSISSIPPI'
		'1993.64_36970_mallard/Alberta/192/1993_H3N8_MISSISSIPPI'
		'1994.39_36971_shorebird/Delaware_Bay/3/1994_H3N2_ATLANTIC'
		'1994.39_36972_shorebird/Delaware_Bay/28/1994_H3N8_ATLANTIC'
		'1994.39_36973_shorebird/Delaware_Bay/64/1994_H3N2_ATLANTIC'
		'1994.39_36975_ruddy_turnstone/Delaware_Bay/81/1994_H3N2_ATLANTIC'
		'1994.39_36976_ruddy_turnstone/Delaware_Bay/86/1994_H3N8_ATLANTIC'
		'1994.39_36977_ruddy_turnstone/Delaware_Bay/87/1994_H3N8_ATLANTIC'
		'1994.39_36979_ruddy_turnstone/Delaware_Bay/118/1994_H3N8_ATLANTIC'
		'1994.39_36980_ruddy_turnstone/Delaware_Bay/123/1994_H1N1_ATLANTIC'
		'1994.39_36984_ruddy_turnstone/Delaware_Bay/158/1994_H3N8_ATLANTIC'
		'1994.39_36985_ruddy_turnstone/Delaware_Bay/167/1994_H3N8_ATLANTIC'
		'1994.39_36987_ruddy_turnstone/Delaware_Bay/170/1994_H3N2_ATLANTIC'
		'1994.39_36988_ruddy_turnstone/Delaware_Bay/176/1994_H3N8_ATLANTIC'
		'1994.39_36989_ruddy_turnstone/Delaware_Bay/180/1994_H3N8_ATLANTIC'
		'1994.39_36992_ruddy_turnstone/Delaware_Bay/189/1994_H3N8_ATLANTIC'
		'1994.39_37188_ruddy_turnstone/Delaware_Bay/203/1994_H3N3_ATLANTIC'
		'1994.39_37189_shorebird/Delaware_Bay/206/1994_H3N8_ATLANTIC'
		'1994.39_37190_shorebird/Delaware_Bay/207/1994_H3N8_ATLANTIC'
		'1994.39_37192_red_knot/Delaware_Bay/218/1994_H3N8_ATLANTIC'
		'1994.39_37194_red_knot/Delaware_Bay/236/1994_H3N8_ATLANTIC'
		'1994.39_37195_red_knot/Delaware_Bay/252/1994_H3N2_ATLANTIC'
		'1994.39_37196_shorebird/Delaware_Bay/274/1994_H7N5_ATLANTIC'
		'1994.39_37198_shorebird/Delaware_Bay/277/1994_H3N8_ATLANTIC'
		'1994.39_37199_shorebird/Delaware_Bay/286/1994_H3N8_ATLANTIC'
		'1994.60_37200_mallard/Alberta/31/1994_H3N8_MISSISSIPPI'
		'1994.60_37201_mallard/Alberta/72/1994_H3N6_MISSISSIPPI'
		'1994.61_37202_mallard/Alberta/85/1994_H3N8_MISSISSIPPI'
		'1994.61_37203_mallard/Alberta/142/1994_H3N6_MISSISSIPPI'
		'1994.62_37204_mallard/Alberta/193/1994_H3N8_MISSISSIPPI'
		'1995.59_37205_mallard/Alberta/43/1995_H4N6_MISSISSIPPI'
		'1995.60_37207_pintail/Alberta/114/1995_H3N8_MISSISSIPPI'
		'1995.61_37208_lesser_scaup/Alberta/206/1995_H3N8_MISSISSIPPI'
		'1996.37_37209_shorebird/Delaware_Bay/31/1996_H9N7_ATLANTIC'
		'1996.37_37210_ruddy_turnstone/Delaware_Bay/135/1996_H7N3_ATLANTIC'
		'1996.37_37212_shorebird/Delaware_Bay/260/1996_H9N9_ATLANTIC'
		'1996.65_37213_pintail/Alberta/275/1996_H4N6_MISSISSIPPI'
		'1996.65_37214_mallard/Alberta/296/1996_H4N6_MISSISSIPPI'
		'1997.36_37215_shorebird/Delaware_Bay/111/1997_H2N1_ATLANTIC'
		'1997.57_37216_blue-winged_teal/Alberta/16/1997_H2N9_MISSISSIPPI'
		'1997.59_37217_mallard/Alberta/114/1997_H3N8_MISSISSIPPI'
		'1997.59_37218_mallard/Alberta/117/1997_H3N8_MISSISSIPPI'
		'1998.38_37219_shorebird/Delaware_Bay/11/1998_H3N8_ATLANTIC'
		'1998.38_37220_ruddy_turnstone/Delaware_Bay/142/1998_H2N8_ATLANTIC'
		'1998.38_37221_shorebird/Delaware_Bay/207/1998_H3N8_ATLANTIC'
		'1998.38_37222_shorebird/Delaware_Bay/210/1998_H3N8_ATLANTIC'
		'1998.38_37223_shorebird/Delaware_Bay/237/1998_H3N8_ATLANTIC'
		'1998.38_37224_shorebird/Delaware_Bay/239/1998_H3N8_ATLANTIC'
		'1998.38_37225_ruddy_turnstone/Delaware_Bay/250/1998_H3N8_ATLANTIC'
		'1998.38_37226_ruddy_turnstone/Delaware_Bay/267/1998_H3N8_ATLANTIC'
		'1998.60_37227_mallard/Alberta/167/1998_H3N8_MISSISSIPPI'
		'1998.60_37228_mallard/Alberta/169/1998_H3N8_MISSISSIPPI'
		'1998.61_37229_mallard/Alberta/205/1998_H2N3_MISSISSIPPI'
		'1998.61_37230_mallard/Alberta/211/1998_H1N1_MISSISSIPPI'
		'1998.61_37231_mallard/Alberta/242/1998_H3N8_MISSISSIPPI'
		'1999.39_37234_shorebird/Delaware_Bay/74/1999_H3N2_ATLANTIC'
		'1999.39_37235_shorebird/Delaware_Bay/88/1999_H3N2_ATLANTIC'
		'1999.39_37236_shorebird/Delaware_Bay/106/1999_H3N2_ATLANTIC'
		'1999.39_37237_shorebird/Delaware_Bay/110/1999_H3N8_ATLANTIC'
		'1999.39_37238_shorebird/Delaware_Bay/120/1999_H3N2_ATLANTIC'
		'1999.39_37239_shorebird/Delaware_Bay/122/1999_H3N8_ATLANTIC'
		'1999.39_37240_shorebird/Delaware_Bay/123/1999_H3N2_ATLANTIC'
		'1999.39_37241_ruddy_turnstone/Delaware_Bay/136/1999_H3N2_ATLANTIC'
		'1999.39_37242_ruddy_turnstone/Delaware_Bay/142/1999_H3N2_ATLANTIC'
		'1999.39_37245_ruddy_turnstone/Delaware_Bay/150/1999_H3N8_ATLANTIC'
		'1999.39_37246_shorebird/Delaware_Bay/159/1999_H3N8_ATLANTIC'
		'1999.39_37247_shorebird/Delaware_Bay/189/1999_H3N2_ATLANTIC'
		'1999.39_37248_shorebird/Delaware_Bay/195/1999_H3N2_ATLANTIC'
		'1999.39_37250_shorebird/Delaware_Bay/200/1999_H3N2_ATLANTIC'
		'1999.39_37253_shorebird/Delaware_Bay/206/1999_H3N2_ATLANTIC'
		'1999.39_37254_shorebird/Delaware_Bay/208/1999_H3N2_ATLANTIC'
		'1999.39_37255_shorebird/Delaware_Bay/210/1999_H3N2_ATLANTIC'
		'1999.39_37256_shorebird/Delaware_Bay/212/1999_H3N2_ATLANTIC'
		'1999.39_37257_shorebird/Delaware_Bay/214/1999_H3N2_ATLANTIC'
		'1999.39_37258_shorebird/Delaware_Bay/215/1999_H3N2_ATLANTIC'
		'1999.39_37259_ruddy_turnstone/Delaware_Bay/244/1999_H3N8_ATLANTIC'
		'1999.39_37260_ruddy_turnstone/Delaware_Bay/261/1999_H9N7_ATLANTIC'
		'1999.39_37263_shorebird/Delaware_Bay/270/1999_H3N8_ATLANTIC'
		'1999.39_37264_shorebird/Delaware_Bay/272/1999_H3N8_ATLANTIC'
		'1999.39_37265_shorebird/Delaware_Bay/280/1999_H3N2_ATLANTIC'
		'1999.39_37266_shorebird/Delaware_Bay/282/1999_H3N8_ATLANTIC'
		'1999.58_37268_pintail/Alberta/37/1999_H3N8_MISSISSIPPI'
		'1999.60_37269_mallard/Alberta/199/1999_H3N6_MISSISSIPPI'
		'1999.61_37271_mallard/Alberta/235/1999_H4N6_MISSISSIPPI'
		'2000.37_37272_shorebird/Delaware_Bay/277/2000_H9N7_ATLANTIC'
		'2001.37_37274_shorebird/Delaware_Bay/77/2001_H6N2_ATLANTIC'
		'2001.56_37276_mallard/Alberta/22/2001_H7N3_MISSISSIPPI'
		'2001.56_37277_mallard/Alberta/27/2001_H7N3_MISSISSIPPI'
		'2001.57_37278_mallard/Alberta/35/2001_H4N6_MISSISSIPPI'
		'2001.60_37280_mallard/Alberta/160/2001_H3N8_MISSISSIPPI'
		'2002.38_37281_shorebird/Delaware_Bay/18/2002_H1N9_ATLANTIC'
		'2002.38_37282_shorebird/Delaware_Bay/53/2002_H7N3_ATLANTIC'
		'2002.38_37283_shorebird/Delaware_Bay/133/2002_H9N1_ATLANTIC'
		'2003.62_37284_redhead/Alberta/192/2002_H3N6_MISSISSIPPI'
		'2003.38_37285_laughing_gull/Delaware_Bay/5/2003_H9N1_ATLANTIC'
		'2003.38_37286_shorebird/Delaware_Bay/73/2003_H9N2_ATLANTIC'
		'2003.38_37287_shorebird/Delaware_Bay/127/2003_H9N2_ATLANTIC'
		'2003.38_37288_shorebird/Delaware_Bay/246/2003_H9N5_ATLANTIC'
		'2003.38_37289_shorebird/Delaware_Bay/283/2003_H9N1_ATLANTIC'
		'2003.59_37290_pintail/Alberta/166/2003_H3N6_MISSISSIPPI'
		'2003.60_37291_mallard/Alberta/233/2003_H4N6_MISSISSIPPI'
		'2003.60_37292_mallard/Alberta/237/2003_H4N6_MISSISSIPPI'
		'2003.60_37293_mallard/Alberta/254/2003_H3N3_MISSISSIPPI'
		'2004.62_37294_mallard/Alberta/192/2004_H3N1_MISSISSIPPI'
		'2004.62_37295_mallard/Alberta/226/2004_H4N6_MISSISSIPPI'
		'2004.62_37296_mallard/Alberta/241/2004_H3N8_MISSISSIPPI'
		'2004.62_37297_mallard/Alberta/251/2004_H4N6_MISSISSIPPI'
		'2005.38_37299_shorebird/Delaware_Bay/140/2005_H3N6_ATLANTIC'
		'2005.38_37300_shorebird/Delaware_Bay/148/2005_H3N6_ATLANTIC'
		'2005.38_37301_shorebird/Delaware_Bay/153/2005_H3N6_ATLANTIC'
		'2005.38_37302_shorebird/Delaware_Bay/161/2005_H3N6_ATLANTIC'
		'2005.38_37303_shorebird/Delaware_Bay/167/2005_H3N8_ATLANTIC'
		'2005.38_37304_shorebird/Delaware_Bay/170/2005_H3N6_ATLANTIC'
		'2005.38_37305_shorebird/Delaware_Bay/179/2005_H3N6_ATLANTIC'
		'2005.38_37307_shorebird/Delaware_Bay/274/2005_H3N8_ATLANTIC'
		'2005.38_37308_shorebird/Delaware_Bay/289/2005_H3N6_ATLANTIC'
		'2005.38_37309_shorebird/Delaware_Bay/435/2005_H3N8_ATLANTIC'
		'2005.38_37311_shorebird/Delaware_Bay/450/2005_H3N8_ATLANTIC'
		'2005.38_37312_shorebird/Delaware_Bay/477/2005_H3N8_ATLANTIC'
		'2005.38_37313_shorebird/Delaware_Bay/518/2005_H3N6_ATLANTIC'
		'2005.38_37314_shorebird/Delaware_Bay/519/2005_H3N6_ATLANTIC'
		'2005.57_37315_mallard/Alberta/66/2005_H4N6_MISSISSIPPI'
		'2005.61_37316_blue-winged_teal/Alberta/222/2005_H3N8_MISSISSIPPI'
		'2006.39_37317_laughing_gull/Delaware_Bay/42/2006_H7N3_ATLANTIC'
		'2006.39_37318_ruddy_turnstone/Delaware_Bay/281/2006_H7N3_ATLANTIC'
		'2006.39_37319_ruddy_turnstone/Delaware_Bay/282/2006_H7N3_ATLANTIC'
		'2006.39_37320_shorebird/Delaware_Bay/332/2006_H7N3_ATLANTIC'
		'2006.39_37321_sanderling/Delaware_Bay/449/2006_H9N2_ATLANTIC'
		'2006.39_37322_shorebird/Delaware_Bay/513/2006_H7N3_ATLANTIC'
		'2006.39_37323_shorebird/Delaware_Bay/552/2006_H7N3_ATLANTIC'
		'2006.60_37325_mallard/Alberta/212/2006_H3N8_MISSISSIPPI'
		'2006.60_37326_mallard/Alberta/214/2006_H3N8_MISSISSIPPI'
		'2006.60_37327_mallard/Alberta/219/2006_H3N8_MISSISSIPPI'
		'2006.60_37329_mallard/Alberta/221/2006_H12N6_MISSISSIPPI'
		'2006.60_37330_mallard/Alberta/224/2006_H12N5_MISSISSIPPI'
		'2006.60_37331_mallard/Alberta/225/2006_H3N8_MISSISSIPPI'
		'2006.60_37332_mallard/Alberta/228/2006_H3N8_MISSISSIPPI'
		'2006.60_37333_mallard/Alberta/238/2006_H3N8_MISSISSIPPI'
		'2006.60_37334_mallard/Alberta/243/2006_H7N3_MISSISSIPPI'
		'2006.60_37335_mallard/Alberta/246/2006_H4N6_MISSISSIPPI'
		'2006.60_37336_mallard/Alberta/254/2006_H4N6_MISSISSIPPI'
		'2006.60_37338_mallard/Alberta/258/2006_H4N6_MISSISSIPPI'
		'2006.60_37339_mallard/Alberta/274/2006_H3N8_MISSISSIPPI'
		'2006.60_37340_mallard/Alberta/279/2006_H3N8_MISSISSIPPI'
		'2006.60_37341_mallard/Alberta/297/2006_H4N6_MISSISSIPPI'
		'2007.39_37342_ruddy_turnstone/Delaware_Bay/124/2007_H7N3_ATLANTIC'
		'2007.63_37343_mallard/Alberta/27/2007_H3N8_MISSISSIPPI'
		'2007.63_37344_mallard/Alberta/28/2007_H3N8_MISSISSIPPI'
		'2007.63_37345_mallard/Alberta/34/2007_H3N8_MISSISSIPPI'
		'2007.64_37347_mallard/Alberta/107/2007_H3N8_MISSISSIPPI'
		'2007.64_37350_mallard/Alberta/114/2007_H4N6_MISSISSIPPI'
		'2007.64_37352_mallard/Alberta/116/2007_H3N8_MISSISSIPPI'
		'2007.64_37353_mallard/Alberta/122/2007_H3N8_MISSISSIPPI'
		'2007.63_37354_unknown/Alberta/126/2007_H3N8_MISSISSIPPI'
		'2007.64_37355_mallard/Alberta/130/2007_H3N8_MISSISSIPPI'
		'2007.64_37357_mallard/Alberta/137/2007_H3N8_MISSISSIPPI'
		'2007.64_37358_mallard/Alberta/145/2007_H4N6_MISSISSIPPI'
		'2007.64_37360_mallard/Alberta/160/2007_H4N6_MISSISSIPPI'
		'2007.59_37361_mallard/Alberta/234/2007_H12N5_MISSISSIPPI'
		'2007.59_37362_northern_pintail/Alberta/265/2007_H4N6_MISSISSIPPI'
		'2007.66_37364_mallard/Alberta/312/2007_H3N8_MISSISSIPPI'
		'2007.66_37365_mallard/Alberta/318/2007_H3N8_MISSISSIPPI'
		'2007.66_37366_mallard/Alberta/330/2007_H4N6_MISSISSIPPI'
		'2007.66_37369_blue-winged_teal/Alberta/346/2007_H4N3_MISSISSIPPI'
		'2007.66_37370_blue-winged_teal/Alberta/366/2007_H3N8_MISSISSIPPI'
		'2007.66_37371_blue-winged_teal/Alberta/376/2007_H3N6_MISSISSIPPI'
		'2007.66_37376_bufflehead/Alberta/400/2007_H3N8_MISSISSIPPI'
		'2007.66_37377_redhead/Alberta/458/2007_H3N8_MISSISSIPPI'
		'2008.37_37382_shorebird/Delaware_Bay/485/2008_H3N2_ATLANTIC'
		'2008.60_37385_mallard/Alberta/121/2008_H4N6_MISSISSIPPI'
		'2008.60_37386_mallard/Alberta/270/2008_H4N6_MISSISSIPPI'
		'2008.60_37387_mallard/Alberta/507/2008_H3N8_MISSISSIPPI'
		'2008.60_37388_mallard/Alberta/527/2008_H3N8_MISSISSIPPI'
		'2009.63_37390_northern_pintail/Alberta/8/2009_H3N8_MISSISSIPPI'
		'2009.64_37391_mallard/Alberta/417/2009_H2N3_MISSISSIPPI'
		'2009.64_37392_mallard/Alberta/421/2009_H2N3_MISSISSIPPI'
		'2009.64_37393_mallard/Alberta/551/2009_H3N8_MISSISSIPPI'
		'1987.61_36914_mallard/Alberta/144/1987_B_mixed_MISSISSIPPI'
		'1988.37_36917_red_knot/Delaware/546/1988_B_H4N6_ATLANTIC'
		'1990.35_36934_ruddy_turnstone/Delaware/24/1990_mixed_B_ATLANTIC'
		'1990.40_36935_ruddy_turnstone/New_Jersey/138/1990_B_H3N6_ATLANTIC'
		'1991.61_36956_mallard/Alberta/107/1991_B_mixed_MISSISSIPPI'
		'1991.61_36958_mallard/Alberta/113/1991_B_mixed_MISSISSIPPI'
		'1994.39_36974_ruddy_turnstone/Delaware_Bay/78/1994_mixed_B_ATLANTIC'
		'1994.39_36978_ruddy_turnstone/Delaware_Bay/88/1994_H3N8_B_ATLANTIC'
		'1994.39_36981_ruddy_turnstone/Delaware_Bay/125/1994_H3N8_B_ATLANTIC'
		'1994.39_36983_ruddy_turnstone/Delaware_Bay/144/1994_mixed_B_ATLANTIC'
		'1994.39_36986_ruddy_turnstone/Delaware_Bay/168/1994_mixed_B_ATLANTIC'
		'1994.39_36991_ruddy_turnstone/Delaware_Bay/185/1994_mixed_B_ATLANTIC'
		'1994.39_37191_ruddy_turnstone/Delaware_Bay/209/1994_mixed_B_ATLANTIC'
		'1994.39_37193_red_knot/Delaware_Bay/227/1994_mixed_B_ATLANTIC'
		'1994.39_37197_shorebird/Delaware_Bay/275/1994_mixed_B_ATLANTIC'
		'1996.37_37211_ruddy_turnstone/Delaware_Bay/215/1996_B_mixed_ATLANTIC'
		'1999.39_37232_sanderling/Delaware_Bay/65/1999_B_mixed_ATLANTIC'
		'1999.39_37262_shorebird/Delaware_Bay/268/1999_B_H3N8_ATLANTIC'
		'2001.37_37275_shorebird/Delaware_Bay/113/2001_B_mixed_ATLANTIC'
		'2001.60_37279_mallard/Alberta/38/2001_B_H4N6_MISSISSIPPI'
		'2005.38_37310_shorebird/Delaware_Bay/443/2005_B_mixed_ATLANTIC'
		'2006.59_37324_mallard/Alberta/190/2006_B_mixed_MISSISSIPPI'
		'2007.59_37363_mallard/Alberta/284/2007_B_mixed_MISSISSIPPI'
		'2007.66_37375_bufflehead/Alberta/399/2007_B_mixed_MISSISSIPPI'
		;
End;
Begin trees;
	Translate
		1 '2005.658_CY095298_A/mallard/Ontario/15873/2005_1',
		2 '2005.622_CY095227_A/Muscovy_duck/New_York/99159/2005_1',
		3 '2006.175_CY053828_A/pekin_duck/California/P30/2006_1',
		4 '2007.071_CY076020_A/cinnamon_teal/California/44287-325/2007_1',
		5 '1997.830_CY004386_A/mallard/Alberta/52/1997_1',
		6 '1985.619_CY005057_A/green-winged_teal/ALB/228/1985_1',
		7 '1986.359_CY003929_A/laughing_gull/New_Jersey/798/1986_1',
		8 '1986.414_CY014602_A/herring_gull/Delaware/471/1986_1',
		9 '2006.929_CY076839_A/northern_shoveler/California/JN950/2006_1',
		10 '2007.052_CY076871_A/green-winged_teal/California/JN1323/2007_1',
		11 '2000.369_CY005364_A/laughing_gull/Delaware/94/2000_1',
		12 '2003.408_CY005337_A/shorebird/DE/236/2003_1',
		13 '2008.667_CY079653_A/northern_shoveler/Interior_Alaska/8BM3470/2008_1',
		14 '1985.633_CY005064_A/mallard_duck/Alberta/435/1985_1',
		15 '1986.800_CY020724_A/mallard/Ohio/48/1986_1',
		16 '2006.386_CY047026_A/ruddy_turnstone/Delaware/291/2006_1',
		17 '2006.386_CY077125_A/shorebird/Delaware/255/2006_1',
		18 '2009.753_CY097437_A/northern_shoveler/Wisconsin/2508/2009_1',
		19 '2005.170_CY033232_A/Muscovy_duck/New_York/23165-13/2005_1',
		20 '2005.222_CY031738_A/quail/New_York/30732-12/2005_1',
		21 '2005.222_CY033272_A/Muscovy_duck/New_York/30732-13/2005_1',
		22 '2005.564_CY034397_A/quail/New_York/89641/2005_1',
		23 '2002.630_CY020796_A/mallard/Ohio/668/2002_1',
		24 '2009.910_CY097533_A/lesser_scaup/Illinois/4115/2009_1',
		25 '2009.792_CY096933_A/American_green-winged_teal/Illinois/2975/2009_1',
		26 '2008.798_CY079427_A/American_green-winged_teal/Wisconsin/08OS2270/2008_1',
		27 '2009.827_CY097009_A/mallard/Wisconsin/2755/2009_1',
		28 '2009.827_CY097373_A/mallard/Wisconsin/2756/2009_1',
		29 '2008.801_CY079355_A/gadwall/Wisconsin/08OS2293/2008_1',
		30 '2008.801_CY079347_A/American_green-winged_teal/Wisconsin/08OS2292/2008_1',
		31 '2008.801_CY079435_A/American_green-winged_teal/Wisconsin/08OS2291/2008_1',
		32 '2009.849_CY097083_A/mallard/Iowa/3195/2009_1',
		33 '2009.753_CY097445_A/blue-winged_teal/Wisconsin/2509/2009_1',
		34 '2009.753_CY097517_A/blue-winged_teal/Wisconsin/2818/2009_1',
		35 '2008.831_CY079483_A/mallard/Wisconsin/08OS2841/2008_1',
		36 '2009.830_CY097389_A/mallard/Wisconsin/3165/2009_1',
		37 '1999.395_CY014895_A/duck/New_York/16873/1999_1',
		38 '1993.915_CY005091_A/pintail/Alberta/129/1993_1',
		39 '1989.315_CY005085_A/red_knot/NJ/325/1989_1',
		40 '1988.672_CY004538_A/mallard/Alberta/322/1988_1',
		41 '1994.496_CY004910_A/blue-winged_teal/ALB/293/1994_1',
		42 '1995.581_CY004918_A/mallard/ALB/49/1995_1',
		43 '1986.827_CY015466_A/green-winged_teal/Ohio/344/1986_1',
		44 '1988.369_CY004867_A/ruddy_turnstone/DE/512/1988_1',
		45 '1988.787_CY016426_A/mallard/Ohio/409/1988_1',
		46 '1989.797_CY020932_A/mallard/Ohio/122/1989_1',
		47 '1989.797_CY081299_A/mallard/Ohio/65/1989_1',
		48 '1989.797_CY089564_A/mallard/Ohio/42/1989_1',
		49 '1988.672_CY014559_A/mallard/Alberta/323/1988_1',
		50 '1990.795_CY012807_A/mallard/Ohio/171/1990_1',
		51 '1985.627_CY014555_A/mallard_duck/Alberta/331/1985_1',
		52 '1986.852_CY016402_A/mallard/Ohio/264/1986_1',
		53 '2009.907_CY096977_A/bufflehead/Illinois/4016/2009_1',
		54 '2006.937_CY076316_A/northern_shoveler/Washington/44249-765/2006_1',
		55 '2007.690_CY076476_A/northern_shoveler/Oregon/44336-179/2007_1',
		56 '2007.918_CY039577_A/northern_shoveler/California/HKWF1026/2007_1',
		57 '2007.559_CY076108_A/common_murre/Oregon/20361-001/2007_1',
		58 '2007.559_CY076124_A/California_gull/Washington/20371-003/2007_1',
		59 '2006.912_CY076292_A/northern_shoveler/Washington/44249-731/2006_1',
		60 '2007.690_CY076484_A/American_green-winged_teal/Oregon/44336-183/2007_1',
		61 '1993.367_CY015142_A/ruddy_turnstone/Delaware/34/1993_1',
		62 '2005.926_CY017780_A/longtail_duck/Maryland/291/2005_1',
		63 '1997.811_CY003967_A/blue-winged_teal/Alberta/16/1997_1',
		64 '1998.608_CY004514_A/mallard/ALB/201/1998_1',
		65 '1995.581_CY004699_A/mallard/Alberta/118/1995_1',
		66 '1990.795_CY017716_A/mallard/Ohio/156/1990_1',
		67 '1989.797_CY020852_A/pintail/Ohio/73/1989_1',
		68 '1999.808_CY081371_A/green-winged_teal/Ohio/196/1999_1',
		69 '1998.792_CY015483_A/mallard/Ohio/249/1998_1',
		70 '1998.792_CY018014_A/green-winged_teal/Ohio/203/1998_1',
		71 '2007.668_CY079557_A/mallard/Interior_Alaska/7MP1643/2007_1',
		72 '2005.586_CY047519_A/mallard/Alberta/11527/2005_1',
		73 '2007.945_CY094380_A/northern_shoveler/California/HKWF1372C/2007_1',
		74 '2008.735_CY079170_A/green-winged_teal/Interior_Alaska/8BM3706/2008_1',
		75 '2007.707_CY039863_A/mallard/Interior_Alaska/3/2007_1',
		76 '2007.677_CY078898_A/mallard/Interior_Alaska/7MP1771R1/2007_1',
		77 '2007.690_CY039807_A/mallard/Interior_Alaska/2/2007_1',
		78 '2007.690_CY045430_A/mallard/Interior_Alaska/7MP1050R1/2007_1',
		79 '2007.685_CY079307_A/mallard/Interior_Alaska/7MP0901R1/2007_1',
		80 '2007.693_CY043959_A/northern_shoveler/Alaska/7MP1113/2007_1',
		81 '2007.668_CY077371_A/northern_pintail/Interior_Alaska/7MP1644/2007_1',
		82 '2007.679_CY044023_A/northern_shoveler/Alaska/7MP0954/2007_1',
		83 '2007.666_CY078986_A/duck/Interior_Alaska/7MP1570/2007_1',
		84 '2007.668_CY079042_A/green-winged_teal/Interior_Alaska/7MP1672R1/2007_1',
		85 '2007.693_CY045462_A/northern_shoveler/Interior_Alaska/7MP1601/2007_1',
		86 '2007.838_CY076092_A/northern_shoveler/California/44363-062/2007_1',
		87 '2008.844_CY093662_A/mallard/California/8843/2008_1',
		88 '2008.615_CY079058_A/northern_pintail/Interior_Alaska/8MP0689/2008_1',
		89 '2008.601_CY080214_A/northern_pintail/Interior_Alaska/8MP0262R2/2008_1',
		90 '2008.702_CY079130_A/mallard/Interior_Alaska/8BM3586/2008_1',
		91 '2008.609_CY080168_A/mallard/Interior_Alaska/8BM2312/2008_1',
		92 '2008.708_CY079138_A/mallard/Interior_Alaska/8BM3614/2008_1',
		93 '2008.604_CY079621_A/northern_pintail/Interior_Alaska/8BM1995R1/2008_1',
		94 '2008.628_CY080010_A/mallard/Interior_Alaska/8BM3092/2008_1',
		95 '2008.623_CY079074_A/mallard/Interior_Alaska/8BM2967/2008_1',
		96 '2008.738_CY079178_A/northern_pintail/Interior_Alaska/8BM3731/2008_1',
		97 '2008.631_CY079194_A/mallard/Interior_Alaska/8MP0792R1/2008_1',
		98 '2008.683_CY080054_A/mallard/Interior_Alaska/8BM3519/2008_1',
		99 '2006.849_CY076276_A/northern_shoveler/Washington/44249-675/2006_1',
		100 '2008.615_CY079066_A/northern_pintail/Interior_Alaska/8BM2528R1/2008_1',
		101 '2007.682_CY039799_A/American_green-winged_teal/Interior_Alaska/4/2007_1',
		102 '2007.677_CY039823_A/northern_shoveler/Interior_Alaska/4/2007_1',
		103 '2007.699_CY077403_A/mallard/Interior_Alaska/7MP1094/2007_1',
		104 '2007.792_CY038383_A/American_green-winged_teal/Interior_Alaska/3/2007_1',
		105 '2007.677_CY039847_A/mallard/Interior_Alaska/7/2007_1',
		106 '2007.666_CY079002_A/duck/Interior_Alaska/7MP1598/2007_1',
		107 '2006.611_CY078474_A/northern_pintail/Interior_Alaska/6MP0817/2006_1',
		108 '2007.668_CY077348_A/northern_shoveler/Alaska/7MP1669B/2007_1',
		109 '2007.677_CY079034_A/northern_shoveler/Interior_Alaska/7MP1800/2007_1',
		110 '2007.671_CY045446_A/northern_shoveler/Alaska/7MP1708/2007_1',
		111 '2006.605_CY076204_A/mallard/Washington/44242-264/2006_1',
		112 '2006.627_CY076220_A/mallard/Washington/44242-288/2006_1',
		113 '2006.622_CY076228_A/mallard/Washington/44242-290/2006_1',
		114 '2007.622_CY043943_A/northern_pintail/Alaska/7MP0344/2007_1',
		115 '2007.622_CY045414_A/northern_pintail/Interior_Alaska/7MP0343/2007_1',
		116 '2007.622_CY079050_A/northern_pintail/Interior_Alaska/7MP1460R2/2007_1',
		117 '2006.627_CY079747_A/mallard/Interior_Alaska/6MP0983R1/2006_1',
		118 '2006.668_CY079723_A/northern_shoveler/Interior_Alaska/6MP1283/2006_1',
		119 '2007.614_CY077205_A/mallard/Interior_Alaska/7MP0167/2007_1',
		120 '2006.723_CY078634_A/mallard/Interior_Alaska/6MP1142/2006_1',
		121 '2006.723_CY079739_A/green-winged_teal/Interior_Alaska/6MP1140/2006_1',
		122 '2006.625_CY078650_A/mallard/Interior_Alaska/6MP0935R1/2006_1',
		123 '2006.668_CY078522_A/northern_shoveler/Interior_Alaska/6MP1287/2006_1',
		124 '2006.600_CY078714_A/northern_pintail/Interior_Alaska/6MP0741R2/2006_1',
		125 '2006.627_CY078618_A/mallard/Interior_Alaska/6MP0952/2006_1',
		126 '2006.671_CY078530_A/green-winged_teal/Interior_Alaska/6MP1312/2006_1',
		127 '2006.603_CY079700_A/mallard/Interior_Alaska/6MP0017R1/2006_1',
		128 '2006.685_CY079763_A/mallard/Interior_Alaska/6MP1107R1/2006_1',
		129 '2006.625_CY078490_A/mallard/Interior_Alaska/6MP0915/2006_1',
		130 '2006.627_CY078498_A/mallard/Interior_Alaska/6MP0975/2006_1',
		131 '2006.685_CY078554_A/green-winged_teal/Interior_Alaska/6MP1330/2006_1',
		132 '2006.611_CY078538_A/northern_pintail/Interior_Alaska/6MP0814/2006_1',
		133 '2006.611_CY078706_A/mallard/Interior_Alaska/6MP0163AR2/2006_1',
		134 '2005.608_CY017748_A/pintail/Alaska/310/2005_1',
		135 '2005.600_CY013270_A/pintail/Alaska/53/2005_1',
		136 '2006.622_CY078602_A/mallard/Interior_Alaska/6MP0891/2006_1',
		137 '2005.603_CY096763_A/pintail/Alaska/99/2005_1',
		138 '2007.715_CY032878_A/mallard/South_Dakota/Sg-00125/2007_1',
		139 '2007.715_CY032879_A/northern_pintail/South_Dakota/Sg-00126/2007_1',
		140 '2007.715_CY032880_A/mallard/South_Dakota/Sg-00127/2007_1',
		141 '2007.715_CY033794_A/mallard/South_Dakota/Sg-00128/2007_1',
		142 '2003.378_CY004427_A/laughing_gull/Delaware_Bay/5/2003_1',
		143 '2002.652_CY016618_A/mallard/Maryland/789/2002_1',
		144 '1999.808_CY015491_A/mallard/Ohio/170/1999_1',
		145 '1999.789_CY018006_A/blue-winged_teal/Ohio/31/1999_1',
		146 '2005.630_CY095267_A/mallard/British_Columbia/07594/2005_1',
		147 '1998.033_CY016195_A/mallard/Ohio/322/1998_1',
		148 '1998.792_CY020876_A/mallard/Ohio/217/1998_1',
		149 '1999.808_CY013870_A/green-winged_teal/Ohio/178/1999_1',
		150 '2008.768_CY039736_A/mallard/California/7766/2008_1',
		151 '2007.625_CY077317_A/northern_pintail/Interior_Alaska/7MP0278/2007_1',
		152 '2007.690_CY077229_A/northern_shoveler/Interior_Alaska/7MP1081/2007_1',
		153 '2007.614_CY078938_A/mallard/Interior_Alaska/7MP0172/2007_1',
		154 '2007.605_CY078962_A/mallard/Interior_Alaska/7MP0747/2007_1',
		155 '2007.608_CY039744_A/northern_pintail/Interior_Alaska/1/2007_1',
		156 '2007.600_CY077324_A/northern_pintail/Interior_Alaska/7MP0692/2007_1',
		157 '2008.863_CY094308_A/northern_shoveler/California/9017/2008_1',
		158 '2008.874_CY094516_A/northern_pintail/California/6791/2008_1',
		159 '2003.614_CY004960_A/blue-winged_teal/Alberta/293/2003_1',
		160 '2007.858_CY032913_A/northern_shoveler/California/HKWF611/2007_1',
		161 '2007.918_CY033345_A/northern_shoveler/California/HKWF1131/2007_1',
		162 '2007.918_CY033329_A/northern_shoveler/California/HKWF1046/2007_1',
		163 '2007.918_CY094364_A/northern_shoveler/California/HKWF1046C/2007_1',
		164 '2007.918_CY032725_A/northern_shoveler/California/HKWF979/2007_1',
		165 '2007.926_CY033361_A/northern_shoveler/California/HKWF1199/2007_1',
		166 '2007.915_CY039545_A/northern_shoveler/California/AKS273/2007_1',
		167 '1985.652_CY004860_A/pintail_duck/ALB/623/1985_1',
		168 '1987.589_CY014585_A/mallard/Alberta/7/1987_1',
		169 '1993.786_CY015450_A/black_duck/Ohio/95/1993_1',
		170 '1993.786_CY018892_A/mallard/Ohio/118/1993_1',
		171 '1988.672_CY003943_A/mallard/Alberta/353/1988_1',
		172 '1988.672_CY005147_A/mallard_duck/Alberta/321/1988_1',
		173 '1987.808_CY021628_A/mallard/Ohio/421/1987_1',
		174 '1988.781_CY017708_A/mallard/Ohio/324/1988_1',
		175 '1986.827_CY081249_A/mallard/Ohio/353/1986_1',
		176 '1986.825_CY013254_A/mallard/Ohio/338/1986_1',
		177 '1985.041_CY014813_A/mallard/Tennessee/11457/1985_1',
		178 '2005.605_CY016187_A/pintail/Alaska/211/2005_1',
		179 '2007.071_CY076028_A/American_green-winged_teal/California/44287-395/2007_1',
		180 '2007.071_CY076012_A/American_green-winged_teal/California/28228/2007_1',
		181 '2007.071_CY076420_A/American_green-winged_teal/California/44287-305/2007_1',
		182 '2007.063_CY076396_A/northern_shoveler/California/27985/2007_1',
		183 '2007.063_CY076404_A/northern_shoveler/California/44287-179/2007_1',
		184 '2007.063_CY076348_A/American_green-winged_teal/California/44287-066/2007_1',
		185 '2007.063_CY076356_A/American_green-winged_teal/California/27790/2007_1',
		186 '2009.830_CY097381_A/mallard/Wisconsin/2785/2009_1',
		187 '2009.921_CY097429_A/mallard/Wisconsin/4203/2009_1',
		188 '2007.622_CY076044_A/American_green-winged_teal/Oregon/44336-124/2007_1',
		189 '2007.704_CY078073_A/blue-winged_teal/Texas/Sg-00155/2007_1',
		190 '2007.704_CY078272_A/green-winged_teal/Louisiana/Sg-00092/2007_1',
		191 '2007.932_CY033337_A/northern_shoveler/California/HKWF1128/2007_1',
		192 '2007.918_CY094372_A/northern_shoveler/California/HKWF1128C/2007_1',
		193 '2007.926_CY032669_A/northern_shoveler/California/HKWF1201/2007_1',
		194 '2007.918_CY094444_A/cinnamon_teal/California/HKWF1111C/2007_1',
		195 '2001.567_CY005098_A/mallard/Alberta/34/2001_1',
		196 '2000.631_CY005256_A/mallard/Alberta/208/2000_1',
		197 '2005.225_CY095059_A/Muscovy_duck/New_York/31621-10/2005_1',
		198 '2005.162_CY022852_A/duck/New_York/21211-6/2005_1',
		199 '2005.485_CY034821_A/duck/New_York/98616-5/2005_1',
		200 '2005.485_CY034293_A/duck/New_York/22067-11/2005_1',
		201 '2005.532_CY034797_A/Muscovy_duck/New_York/87493-3/2005_1',
		202 '2006.140_CY036009_A/Muscovy_duck/New_York/19495-7/2006_1',
		203 '2005.548_CY034381_A/duck/New_York/88291-13/2005_1',
		204 '2005.548_CY037046_A/duck/New_York/88291-12/2005_1',
		205 '2005.395_CY033320_A/quail/New_York/63806-13/2005_1',
		206 '2005.170_CY031714_A/Muscovy_duck/New_York/23164-10/2005_1',
		207 '2005.085_CY034853_A/Muscovy_duck/New_York/11646-4/2005_1',
		208 '2005.170_CY095003_A/quail/New_York/23164-12/2005_1',
		209 '2002.630_CY021588_A/mallard/Ohio/656/2002_mixed__1',
		210 '2007.742_CY041884_A/green-winged_teal/Minnesota/Sg-00131/2007_1',
		211 '2005.926_CY096784_A/common_scoter/Maryland/299/2005_1',
		212 '2006.619_CY095457_A/American_black_duck/Prince_Edward_Island/14228/2006_1',
		213 '2005.926_CY020916_A/common_scoter/Maryland/297/2005_1',
		214 '2005.485_CY081395_A/mallard/Maryland/715/2005_1',
		215 '2003.597_CY004359_A/mallard/Alberta/209/2003_1',
		216 '2002.682_CY020756_A/blue-winged_teal/Ohio/989/2002_1',
		217 '2002.682_CY011055_A/blue-winged_teal/Ohio/908/2002_1',
		218 '2002.682_CY053844_A/green-winged_teal/Ohio/960/2002_1',
		219 '2009.833_CY097065_A/ruddy_duck/Illinois/3471/2009_1',
		220 '2008.831_CY079499_A/mallard/Wisconsin/08OS2844/2008_1',
		221 '1987.797_CY015458_A/mallard/Ohio/344/1987_1',
		222 '1987.797_CY016131_A/black_duck/Ohio/307/1987_1',
		223 '2009.627_CY070863_A/glaucous-winged_gull/Southcentral_Alaska/9JR0747R0/2009_1',
		224 '2009.627_CY070879_A/glaucous-winged_gull/Southcentral_Alaska/9JR0781R0/2009_1',
		225 '2005.630_CY017756_A/mallard/Alaska/708/2005_1',
		226 '2007.625_CY039752_A/mallard/Interior_Alaska/6/2007_1',
		227 '2007.707_CY047034_A/American_green-winged_teal/Interior_Alaska/7MP2225/2007_1',
		228 '2004.667_CY018908_A/blue-winged_teal/Ohio/658/2004_1',
		229 '2001.567_CY004946_A/mallard/Alberta/30/2001_1',
		230 '2005.562_CY075932_A/common_murre/Oregon/19497-004/2005_1',
		231 '2008.855_CY094132_A/mallard/California/6634/2008_1',
		232 '2007.586_CY064184_A/ring-necked_duck/Minnesota/Sg-00069/2007_1',
		233 '2007.586_CY064048_A/mallard/Minnesota/Sg-00051/2007_1',
		234 '2007.586_CY064144_A/mallard/Minnesota/Sg-00064/2007_1',
		235 '2007.586_CY063936_A/blue-winged_teal/Minnesota/Sg-00037/2007_1',
		236 '2007.586_CY064016_A/mallard/Minnesota/Sg-00047/2007_1',
		237 '2007.586_CY064024_A/mallard/Minnesota/Sg-00048/2007_1',
		238 '2007.586_CY064104_A/mallard/Minnesota/Sg-00059/2007_1',
		239 '2009.929_CY097637_A/northern_shoveler/Missouri/298/2009_1',
		240 '2010.025_CY097677_A/northern_shoveler/Mississippi/252/2010_1',
		241 '2010.041_CY097701_A/mallard/Mississippi/329/2010_1',
		242 '2009.647_CY097669_A/mallard/Ohio/1695/2009_1',
		243 '2009.921_CY097413_A/mallard/Wisconsin/4197/2009_1',
		244 '2009.792_CY097501_A/northern_pintail/Wisconsin/2737/2009_1',
		245 '2009.929_CY097308_A/mallard/Wisconsin/4230/2009_1',
		246 '2009.759_CY096993_A/mallard/Wisconsin/2543/2009_1',
		247 '2009.627_CY097284_A/mallard/Wisconsin/1534/2009_1',
		248 '2007.836_CY032653_A/northern_shoveler/California/HKWF1005/2007_1',
		249 '2007.723_CY078296_A/mallard/Minnesota/Sg-00166/2007_1',
		250 '2007.701_CY078304_A/green-winged_teal/Minnesota/Sg-00180/2007_1',
		251 '2007.707_CY078352_A/green-winged_teal/Minnesota/Sg-00222/2007_1',
		252 '2007.586_CY064128_A/mallard/Minnesota/Sg-00062/2007_1',
		253 '2009.893_CY097300_A/lesser_scaup/Wisconsin/3964/2009_1',
		254 '2010.041_CY097693_A/American_green-winged_teal/Mississippi/300/2010_1',
		255 '2005.638_CY047495_A/mallard/British_Columbia/07706/2005_1',
		256 '2005.592_CY047527_A/blue-winged_teal/Alberta/11646/2005_1',
		257 '2008.814_CY079581_A/American_green-winged_teal/Illinois/08OS2311/2008_1',
		258 '2008.798_CY094388_A/American_wigeon/California/8352/2008_1',
		259 '2007.704_CY064192_A/blue-winged_teal/Louisiana/Sg-00073/2007_1',
		260 '2007.819_CY076668_A/greater_white-fronted_goose/California/44358-095/2007_1',
		261 '2007.819_CY076660_A/greater_white-fronted_goose/California/44358-089/2007_1',
		262 '2007.811_CY035846_A/northern_pintail/California/HKWF151/2007_1',
		263 '2007.819_CY076652_A/greater_white-fronted_goose/California/44358-076/2007_1',
		264 '2007.830_CY093861_A/American_wigeon/California/HKWF296C/2007_1',
		265 '2007.841_CY094012_A/northern_pintail/California/HKWF440C/2007_1',
		266 '2010.049_CY097777_A/mallard/Mississippi/442/2010_1',
		267 '2008.948_CY094260_A/mallard/California/11353/2008_1',
		268 '2009.759_CY096985_A/American_black_duck/Wisconsin/2542/2009_1',
		269 '2009.605_CY097116_A/mallard/Ohio/1690/2009_1',
		270 '2009.759_CY097341_A/mallard/Wisconsin/2560/2009_1',
		271 '2009.605_CY097108_A/mallard/Ohio/1686/2009_1',
		272 '2009.586_CY097124_A/mallard/Ohio/2033/2009_1',
		273 '2009.586_CY097134_A/mallard/Ohio/2039/2009_1',
		274 '2009.586_CY097142_A/mallard/Ohio/2043/2009_1',
		275 '2009.586_CY097661_A/mallard/Ohio/2031/2009_1',
		276 '2010.586_CY094772_A/mallard/California/1305/2010_1',
		277 '2010.595_CY094796_A/mallard/California/1353/2010_1',
		278 '2010.567_CY094756_A/mallard/California/1156/2010_1',
		279 '2010.573_CY094764_A/mallard/California/1210/2010_1',
		280 '2010.573_CY094780_A/mallard/California/1188/2010_1',
		281 '2010.575_CY094788_A/mallard/California/1289/2010_1',
		282 '2009.811_CY097049_A/blue-winged_teal/Wisconsin/2753/2009_1',
		283 '2009.932_CY097597_A/mallard/Missouri/129/2009_1',
		284 '2007.844_CY076148_A/rock_dove/Oregon/20547-003/2007_1',
		285 '2007.844_CY076156_A/rock_dove/Oregon/20547-004/2007_1',
		286 '2010.041_CY097751_A/American_green-winged_teal/Mississippi/404/2010_1',
		287 '2006.386_CY037094_A/laughing_gull/Delaware_Bay/46/2006_1',
		288 '2006.389_CY036774_A/shorebird/Delaware_Bay/560/2006_1',
		289 '2006.386_CY037086_A/laughing_gull/Delaware_Bay/6/2006_1',
		290 '2006.386_CY095655_A/laughing_gull/Delaware_Bay/50/2006_1',
		291 '2009.814_CY094572_A/mallard/California/6695/2009_1',
		292 '2009.814_CY094564_A/American_wigeon/California/6712/2009_1',
		293 '2008.814_CY093837_A/American_wigeon/California/8547/2008_1',
		294 '2008.795_CY094180_A/mallard/California/8293/2008_1',
		295 '2008.806_CY094220_A/mallard/California/8432/2008_1',
		296 '2008.806_CY094212_A/mallard/California/8429/2008_1',
		297 '2007.559_CY076116_A/common_murre/Oregon/20361-002/2007_1',
		298 '2008.970_CY094244_A/mallard/California/10064/2008_1',
		299 '2008.801_CY079443_A/gadwall/Wisconsin/08OS2296/2008_1',
		300 '2009.792_CY097210_A/American_green-winged_teal/Illinois/2479/2009_1',
		301 '2009.871_CY097525_A/gadwall/Illinois/3860/2009_1',
		302 '2009.932_CY097605_A/mallard/Missouri/132/2009_1',
		303 '2009.868_CY096960_A/northern_shoveler/Illinois/3767/2009_1',
		304 '2009.912_CY097565_A/mallard/Illinois/4162/2009_1',
		305 '2006.586_CY077109_A/mallard/Alberta/128/2006_1',
		306 '2007.616_CY043999_A/northern_pintail/Alaska/7MP1393/2007_1',
		307 '2007.600_CY036648_A/northern_pintail/Interior_Alaska/1/2007_1',
		308 '2007.625_CY045422_A/mallard/Interior_Alaska/7MP0372/2007_1',
		309 '2007.600_CY077221_A/northern_pintail/Interior_Alaska/7MP1246/2007_1',
		310 '2009.792_CY097469_A/blue-winged_teal/Wisconsin/2649/2009_1',
		311 '2010.044_CY097769_A/mallard/Mississippi/413/2010_1',
		312 '2009.912_CY097581_A/mallard/Illinois/4180/2009_1',
		313 '2007.945_CY032685_A/northern_shoveler/California/HKWF1370/2007_1',
		314 '2009.589_CY094708_A/mallard/California/5351/2009_1',
		315 '2007.704_CY064240_A/blue-winged_teal/Texas/Sg-00080/2007_1',
		316 '2007.707_CY064200_A/blue-winged_teal/Texas/Sg-00075/2007_1',
		317 '2007.701_JF323853_A/Stellers_eider/Alaska/44354-356/2007_1',
		318 '2007.704_CY064248_A/blue-winged_teal/Texas/Sg-00081/2007_1',
		319 '2007.701_CY078121_A/mallard/Minnesota/Sg-00167/2007_1',
		320 '2007.701_CY078344_A/mallard/Minnesota/Sg-00220/2007_1',
		321 '2006.644_CY047663_A/mallard/Quebec/11247/2006_1',
		322 '2006.644_CY047679_A/mallard/Quebec/11194/2006_1',
		323 '2006.633_CY095401_A/mallard/Quebec/11093/2006_1',
		324 '2007.811_CY032661_A/gadwall/California/HKWF100/2007_1',
		325 '2007.803_CY033417_A/American_wigeon/California/HKWF42/2007_1',
		326 '2007.803_CY094428_A/American_wigeon/California/HKWF041C/2007_1',
		327 '2007.005_CY076236_A/American_green-winged_teal/California/44242-906/2007_1',
		328 '2007.071_CY076428_A/northern_shoveler/California/28327/2007_1',
		329 '2007.071_CY076436_A/northern_shoveler/California/44287-364/2007_1',
		330 '2007.090_CY045382_A/American_green-winged_teal/California/44287-713/2007_1',
		331 '2007.090_CY047018_A/American_green-winged_teal/California/28855/2007_1',
		332 '2007.063_CY075988_A/northern_shoveler/California/27820/2007_1',
		333 '2007.063_CY076364_A/American_green-winged_teal/California/44287-084/2007_1',
		334 '2007.858_CY039617_A/northern_shoveler/California/HKWF569/2007_1',
		335 '2006.918_CY075964_A/northern_shoveler/California/44241-862/2006_1',
		336 '2007.090_CY076468_A/cinnamon_teal/California/44287-659/2007_1',
		337 '2007.622_CY076052_A/teal/Oregon/44336-130/2007_1',
		338 '2007.090_CY076887_A/cinnamon_teal/California/JN1504/2007_1',
		339 '2007.071_CY076412_A/cinnamon_teal/California/44287-234/2007_1',
		340 '2007.063_CY076004_A/gadwall/California/44287-137/2007_1',
		341 '2006.638_CY076244_A/northern_pintail/Oregon/44249-559/2006_1',
		342 '2007.934_CY094268_A/mallard/California/AKS478/2007_1',
		343 '2007.071_CY076444_A/American_green-winged_teal/California/44287-373/2007_1',
		344 '2007.074_CY076452_A/gadwall/California/29595/2007_1',
		345 '2007.074_CY076460_A/gadwall/California/44287-543/2007_1',
		346 '2007.658_CY076516_A/mallard/Washington/44338-014/2007_1',
		347 '2007.658_CY076540_A/mallard/Washington/44338-017/2007_1',
		348 '2007.658_CY076500_A/mallard/Washington/44338-011/2007_1',
		349 '2007.658_CY076508_A/mallard/Washington/44338-012/2007_1',
		350 '2007.658_CY076524_A/mallard/Washington/44338-015/2007_1',
		351 '2007.658_CY076532_A/mallard/Washington/44338-016/2007_1',
		352 '2007.658_CY076548_A/mallard/Washington/44338-018/2007_1',
		353 '2007.658_CY076556_A/mallard/Washington/44338-019/2007_1',
		354 '2006.433_HM059929_A/thick-billed_murre/Alaska/44145-199/2006_1',
		355 '2007.926_CY034148_A/northern_shoveler/California/HKWF1203/2007_1',
		356 '2007.926_CY039585_A/northern_shoveler/California/HKWF1204/2007_1',
		357 '2009.762_CY097357_A/mallard/Wisconsin/2576/2009_1',
		358 '2007.841_CY034163_A/greater_white_fronted_goose/California/HKWF446/2007_1',
		359 '2007.841_CY094508_A/greater_white-fronted_goose/California/HKWF446C/2007_1',
		360 '2007.858_CY094356_A/northern_shoveler/California/HKWF592C/2007_1',
		361 '2006.860_CY076284_A/northern_shoveler/Washington/44249-700/2006_1',
		362 '2007.671_CY079210_A/mallard/Interior_Alaska/7MP1701/2007_1',
		363 '2006.630_CY045294_A/mallard/Quebec/11063/2006_1',
		364 '2006.647_CY047671_A/mallard/Quebec/11281/2006_1',
		365 '2006.644_CY047655_A/American_black_duck/Quebec/11235/2006_1',
		366 '2007.679_CY095489_A/mallard/Ontario/26078/2007_1',
		367 '2009.573_CY094612_A/mallard/California/5271/2009_1',
		368 '2008.948_CY093909_A/green-winged_teal/California/11285/2008_1',
		369 '2009.005_CY093917_A/green-winged_teal/California/00083/2009_1',
		370 '2010.044_CY097741_A/northern_shoveler/Mississippi/397/2010_1',
		371 '2009.567_CY094676_A/mallard/California/5192/2009_1',
		372 '2009.589_CY094716_A/mallard/California/5359/2009_1',
		373 '2009.589_CY094724_A/mallard/California/5386/2009_1',
		374 '2009.573_CY094620_A/mallard/California/5276/2009_1',
		375 '2009.567_CY094740_A/mallard/California/5191/2009_1',
		376 '2009.556_CY094644_A/mallard/California/5495/2009_1',
		377 '2009.567_CY094684_A/mallard/California/5205/2009_1',
		378 '2009.556_CY094652_A/mallard/California/5502/2009_1',
		379 '2009.556_CY094700_A/mallard/California/5319/2009_1',
		380 '2009.556_CY094732_A/mallard/California/5491/2009_1',
		381 '2009.567_CY094588_A/mallard/California/5212/2009_1',
		382 '2009.570_CY094604_A/mallard/California/5250/2009_1',
		383 '2009.567_CY094020_A/mallard/California/5219/2009_1',
		384 '2009.567_CY094596_A/mallard/California/5222/2009_1',
		385 '2009.562_CY094660_A/mallard/California/5149/2009_1',
		386 '2009.562_CY094668_A/mallard/California/5174/2009_1',
		387 '2009.573_CY094636_A/mallard/California/5296/2009_1',
		388 '2009.792_CY097493_A/blue-winged_teal/Wisconsin/2720/2009_1',
		389 '2009.792_CY096941_A/mallard/Illinois/3048/2009_1',
		390 '2009.792_CY096949_A/mallard/Illinois/3051/2009_1',
		391 '2009.849_CY097073_A/common_goldeneye/Iowa/3192/2009_1',
		392 '2009.849_CY097589_A/mallard/Iowa/3193/2009_1',
		393 '2009.510_CY078730_A/mallard/Interior_Alaska/9BM1852/2009_1',
		394 '2008.628_CY079106_A/mallard/Interior_Alaska/8BM3061/2008_1',
		395 '2008.617_CY079629_A/northern_pintail/Interior_Alaska/8BM2621R1/2008_1',
		396 '2008.735_CY079162_A/northern_pintail/Interior_Alaska/8BM3700/2008_1',
		397 '2008.604_CY079986_A/northern_pintail/Interior_Alaska/8BM2011R1/2008_1',
		398 '2008.604_CY080114_A/northern_pintail/Interior_Alaska/8BM2082/2008_1',
		399 '2008.598_CY080137_A/northern_pintail/Interior_Alaska/8MP0213R2/2008_1',
		400 '2008.626_CY079082_A/northern_pintail/Interior_Alaska/8BM2974/2008_1',
		401 '2008.702_CY079684_A/mallard/Interior_Alaska/8BM3584R1/2008_1',
		402 '2008.628_CY079637_A/northern_pintail/Interior_Alaska/8BM3091/2008_1',
		403 '2008.628_CY079645_A/northern_pintail/Interior_Alaska/8BM3137/2008_1',
		404 '2008.607_CY079970_A/mallard/Interior_Alaska/8MP0457R1/2008_1',
		405 '2008.626_CY079090_A/northern_pintail/Interior_Alaska/8BM2987/2008_1',
		406 '2008.626_CY079098_A/northern_pintail/Interior_Alaska/8BM3041/2008_1',
		407 '2008.628_CY079114_A/northern_pintail/Interior_Alaska/8BM3088/2008_1',
		408 '2008.617_CY079946_A/mallard/Interior_Alaska/8BM2714/2008_1',
		409 '2008.634_CY080032_A/mallard/Interior_Alaska/8BM3327/2008_1',
		410 '2008.735_CY080099_A/northern_pintail/Interior_Alaska/8BM3696/2008_1',
		411 '2006.784_CY076180_A/mallard/Oregon/44221-105/2006_1',
		412 '2006.852_CY076340_A/mallard/Washington/44256-527/2006_1',
		413 '2006.608_CY078434_A/mallard/Interior_Alaska/6MP0155/2006_1',
		414 '2006.688_CY078562_A/northern_shoveler/Interior_Alaska/6MP1339/2006_1',
		415 '2006.625_CY078482_A/green-winged_teal/Interior_Alaska/6MP0909/2006_1',
		416 '2006.611_CY078682_A/mallard/Interior_Alaska/6MP0160AR1/2006_1',
		417 '2006.605_CY078882_A/mallard/Interior_Alaska/6MP0124/2006_1',
		418 '2005.926_CY021900_A/white-winged_scoter/Maryland/301/2005_1',
		419 '2006.625_CY078642_A/northern_pintail/Interior_Alaska/6MP0964/2006_1',
		420 '2007.674_CY080206_A/northern_shoveler/Interior_Alaska/7MP1766/2007_1',
		421 '2007.704_CY077411_A/northern_pintail/Interior_Alaska/7MP1067R1/2007_1',
		422 '2007.671_CY039839_A/mallard/Interior_Alaska/1/2007_1',
		423 '2007.707_CY045470_A/mallard/Interior_Alaska/7MP1718/2007_1',
		424 '2007.847_CY038351_A/northern_shoveler/Interior_Alaska/1/2007_1',
		425 '2007.696_CY077395_A/northern_shoveler/Interior_Alaska/7MP1033/2007_1',
		426 '2006.630_CY078890_A/mallard/Interior_Alaska/6MP0984/2006_1',
		427 '2006.608_CY078698_A/mallard/Interior_Alaska/6MP0038BR2/2006_1',
		428 '2006.633_CY078546_A/green-winged_teal/Interior_Alaska/6MP1077/2006_1',
		429 '2006.605_CY078586_A/northern_pintail/Interior_Alaska/6MP0792/2006_1',
		430 '2005.603_CY012847_A/pintail_duck/Alaska/20/2005_1',
		431 '2005.603_CY017740_A/pintail_duck/Alaska/102/2005_1',
		432 '2005.608_CY081274_A/mallard/Alaska/312/2005_1',
		433 '2006.559_CY045398_A/pintail/Alberta/21/2006_1',
		434 '2007.682_CY039783_A/mallard/Interior_Alaska/4/2007_1',
		435 '2007.666_CY039831_A/northern_shoveler/Interior_Alaska/1/2007_1',
		436 '2007.682_CY078978_A/mallard/Interior_Alaska/7MP0956/2007_1',
		437 '2008.708_CY079202_A/mallard/Interior_Alaska/8BM3627R1/2008_1',
		438 '2008.705_CY079668_A/northern_pintail/Interior_Alaska/8BM3608/2008_1',
		439 '2007.918_CY038375_A/mallard/Interior_Alaska/4/2007_1',
		440 '2007.682_CY078970_A/northern_shoveler/Interior_Alaska/7MP0953/2007_1',
		441 '2008.702_CY079122_A/northern_pintail/Interior_Alaska/8BM3582/2008_1',
		442 '2007.677_CY079018_A/mallard/Interior_Alaska/7MP1835/2007_1',
		443 '2007.666_CY080198_A/duck/Interior_Alaska/7MP1550/2007_1',
		444 '2007.677_CY077379_A/mallard/Interior_Alaska/7MP1700/2007_1',
		445 '2007.671_CY078922_A/American_wigeon/Interior_Alaska/7MP1726/2007_1',
		446 '2007.668_CY079915_A/northern_shoveler/Interior_Alaska/7MP1667/2007_1',
		447 '2007.682_CY077237_A/mallard/Interior_Alaska/7MP0510/2007_1',
		448 '2008.730_CY079146_A/northern_pintail/Interior_Alaska/8BM3658/2008_1',
		449 '2006.729_HM059930_A/lesser_snow_goose/Alaska/44199-115/2006_1',
		450 '2006.732_HM059931_A/glaucous_gull/Alaska/44199-104/2006_1',
		451 '2005.660_CY047503_A/mallard/British_Columbia/07826/2005_1',
		452 '2006.556_CY076188_A/mallard/Washington/44242-124/2006_1',
		453 '2005.600_CY039390_A/mallard/Alberta/12017/2005_1',
		454 '2005.608_CY081291_A/pintail/Alaska/314/2005_1',
		455 '2005.608_CY096773_A/pintail/Alaska/246/2005_1',
		456 '2001.616_CY004953_A/pintail/Alberta/269/2001_1',
		457 '2006.603_CY077165_A/mallard/Alberta/221/2006_1',
		458 '1998.592_CY004932_A/mallard/Alberta/47/98_1',
		459 '2004.374_CY005263_A/shorebird/DE/122/2004_1',
		460 '2000.598_CY005330_A/pintail/Alberta/84/2000_1',
		461 '2005.616_CY075940_A/mallard/California/19524-001/2005_1',
		462 '2006.770_GQ168607_A/Pacific_golden_plover/Alaska/44201-109/2006_1',
		463 '2006.729_HM059938_A/glaucous_gull/Alaska/44201-161/2006_1',
		464 '1985.614_CY004209_A/mallard_duck/ALB/76/1985_1',
		465 '1986.849_CY021620_A/black_duck/Ohio/239/1986_1',
		466 '1985.614_CY004225_A/shoveler/ALB/114/1985_1',
		467 '1985.614_CY004193_A/mallard_duck/ALB/10/1985_1',
		468 '1985.614_CY004201_A/blue-winged_teal/ALB/69/1985_1',
		469 '1985.614_CY005113_A/mallard_duck/ALB/98/1985_1',
		470 '1985.614_CY004217_A/pintail_duck/ALB/111/1985_1',
		471 '1986.688_CY005427_A/sanderling/Delaware/1258/1986_1',
		472 '1986.811_CY021580_A/mallard/Ohio/81/1986_mixed__1',
		473 '2002.584_CY003991_A/mallard/Alberta/149/2002_1',
		474 '2002.562_CY032212_A/mallard/Maryland/350/2002_1',
		475 '2007.704_CY078209_A/blue-winged_teal/Texas/Sg-00212/2007_1',
		476 '2006.630_CY078506_A/mallard/Interior_Alaska/6MP0991/2006_1',
		477 '2006.630_CY078514_A/mallard/Interior_Alaska/6MP0992/2006_1',
		478 '2006.630_CY078626_A/mallard/Interior_Alaska/6MP0988/2006_1',
		479 '2003.581_CY003999_A/mallard/Alberta/79/2003_1',
		480 '2007.090_CY076879_A/northern_shoveler/California/JN1447/2007_1',
		481 '2007.682_CY039791_A/northern_shoveler/Interior_Alaska/3/2007_1',
		482 '2007.677_CY079010_A/northern_pintail/Interior_Alaska/7MP1822/2007_1',
		483 '2007.707_CY079026_A/northern_pintail/Interior_Alaska/7MP2228/2007_1',
		484 '2007.674_CY077277_A/northern_shoveler/Interior_Alaska/7MP1765/2007_1',
		485 '2007.682_CY077285_A/northern_shoveler/Interior_Alaska/7MP0944/2007_1',
		486 '2007.679_CY078914_A/northern_pintail/Interior_Alaska/7MP0509/2007_1',
		487 '2007.679_CY035796_A/mallard/Interior_Alaska/2/2007_1',
		488 '2006.616_CY076196_A/mallard/Washington/44242-144/2006_1',
		489 '2006.619_CY076212_A/mallard/Washington/44242-271/2006_1',
		490 '2006.608_CY079731_A/northern_pintail/Interior_Alaska/6MP0804/2006_1',
		491 '2007.627_CY047711_A/blue-winged_teal/Saskatchewan/22542/2007_1',
		492 '2006.627_CY095481_A/mallard/British_Columbia/18311/2006_1',
		493 '2002.622_CY004553_A/pintail_duck/Alberta/210/2002_1',
		494 '2006.093_CY053812_A/mallard/California/K752/2006_1',
		495 '2007.058_CY075956_A/double-crested_cormorant/California/20119-001/2007_1',
		496 '2009.477_CY078874_A/mallard/Interior_Alaska/9BM1585R1/2009_1',
		497 '2009.496_CY079785_A/mallard/Interior_Alaska/9BM1799/2009_1',
		498 '2008.738_CY080190_A/northern_pintail/Interior_Alaska/8BM3739R1/2008_1',
		499 '2005.578_CY047543_A/green-winged_teal/Alberta/11383/2005_1',
		500 '2006.600_CY078458_A/mallard/Interior_Alaska/6MP0747/2006_1',
		501 '2006.600_CY078466_A/mallard/Interior_Alaska/6MP0758/2006_1',
		502 '2006.600_CY078450_A/mallard/Interior_Alaska/6MP0745/2006_1',
		503 '2006.627_CY078666_A/mallard/Interior_Alaska/6MP0956R1/2006_1',
		504 '2009.929_CY097645_A/northern_pintail/Missouri/319/2009_1',
		505 '2007.701_CY078113_A/mallard/Minnesota/Sg-00164/2007_1',
		506 '2008.836_CY093606_A/mallard/California/6471/2008_1',
		507 '2007.586_CY064160_A/ring-necked_duck/Minnesota/Sg-00066/2007_1',
		508 '1998.375_CY015134_A/ruddy_turnstone/Delaware/105/1998_1',
		509 '2007.658_CY076492_A/mallard/Washington/44338-009/2007_1',
		510 '2007.658_CY076564_A/mallard/Washington/44338-029/2007_1',
		511 '2007.674_CY076572_A/mallard/Washington/44338-034/2007_1',
		512 '2007.674_CY076580_A/mallard/Washington/44338-037/2007_1',
		513 '2007.674_CY076588_A/mallard/Washington/44338-039/2007_1',
		514 '2007.674_CY076596_A/mallard/Washington/44338-045/2007_1',
		515 '2007.674_CY076604_A/mallard/Washington/44338-047/2007_1',
		516 '2007.674_CY076612_A/mallard/Washington/44338-049/2007_1',
		517 '2008.891_CY094316_A/northern_shoveler/California/9187/2008_1',
		518 '2005.636_CY047567_A/mallard/Quebec/16566/2005_1',
		519 '2005.923_CY045358_A/green-winged_teal/California/K218/2005_1',
		520 '2007.586_CY077189_A/mallard/Alberta/162/2007_1',
		521 '2007.063_CY075996_A/northern_shoveler/California/44287-088/2007_1',
		522 '2007.707_CY078097_A/mallard/Minnesota/Sg-00161/2007_1',
		523 '2008.798_CY094452_A/green-winged_teal/California/8326/2008_1',
		524 '2008.932_CY093781_A/northern_shoveler/California/9680/2008_1',
		525 '2008.825_CY094460_A/green-winged_teal/California/8612/2008_1',
		526 '2008.833_CY094540_A/northern_pintail/California/8764/2008_1',
		527 '2008.825_CY093741_A/northern_shoveler/California/8673/2008_1',
		528 '2008.814_CY094276_A/northern_shoveler/California/8528/2008_1',
		529 '2008.798_CY094396_A/American_wigeon/California/8363/2008_1',
		530 '2008.806_CY093821_A/American_wigeon/California/8141/2008_1',
		531 '2008.852_CY093797_A/American_wigeon/California/6588/2008_1',
		532 '2008.798_CY094004_A/northern_pintail/California/8105/2008_1',
		533 '2008.833_CY094492_A/gadwall/California/8708/2008_1',
		534 '2008.798_CY093813_A/American_wigeon/California/8121/2008_1',
		535 '2008.825_CY094292_A/northern_shoveler/California/8629/2008_1',
		536 '2008.814_CY094284_A/northern_shoveler/California/8536/2008_1',
		537 '2008.806_CY094532_A/northern_pintail/California/8470/2008_1',
		538 '2008.814_CY093933_A/gadwall/California/8504/2008_1',
		539 '2008.833_CY094092_A/mallard/California/6404/2008_1',
		540 '2008.806_CY094196_A/mallard/California/8416/2008_1',
		541 '2008.825_CY094404_A/American_wigeon/California/8658/2008_1',
		542 '2008.795_CY094476_A/gadwall/California/8203/2008_1',
		543 '2008.825_CY094500_A/greater_white-fronted_goose/California/6365/2008_1',
		544 '2008.798_CY093622_A/mallard/California/8322/2008_1',
		545 '2008.806_CY093630_A/mallard/California/8399/2008_1',
		546 '2008.806_CY093646_A/mallard/California/8462/2008_1',
		547 '2008.814_CY093654_A/mallard/California/8519/2008_1',
		548 '2008.798_CY093733_A/northern_shoveler/California/8355/2008_1',
		549 '2008.814_CY093829_A/American_wigeon/California/8529/2008_1',
		550 '2008.825_CY093845_A/American_wigeon/California/8670/2008_1',
		551 '2008.833_CY093853_A/American_wigeon/California/8763/2008_1',
		552 '2008.798_CY093925_A/gadwall/California/8340/2008_1',
		553 '2008.883_CY093948_A/gadwall/California/9155/2008_1',
		554 '2008.836_CY093964_A/greater_white-fronted_goose/California/6461/2008_1',
		555 '2008.872_CY093996_A/northern_pintail/California/6763/2008_1',
		556 '2008.806_CY094204_A/mallard/California/8427/2008_1',
		557 '2008.814_CY094228_A/mallard/California/8518/2008_1',
		558 '2008.852_CY094412_A/American_wigeon/California/8910/2008_1',
		559 '2008.814_CY094484_A/gadwall/California/8535/2008_1',
		560 '2008.806_CY094524_A/northern_pintail/California/8152/2008_1',
		561 '2008.844_CY093972_A/greater_white-fronted_goose/California/6548/2008_1',
		562 '2008.872_CY094420_A/American_wigeon/California/9044/2008_1',
		563 '2007.811_CY039569_A/northern_shoveler/California/HKWF96/2007_1',
		564 '2007.841_CY076700_A/northern_shoveler/California/44363-082/2007_1',
		565 '2009.022_CY079315_A/American_green-winged_teal/Mississippi/09OS046/2009_1',
		566 '2009.038_CY079419_A/northern_shoveler/Mississippi/09OS643/2009_1',
		567 '2007.858_CY039625_A/northern_shoveler/California/HKWF608/2007_1',
		568 '2006.849_CY076268_A/northern_shoveler/Washington/44249-664/2006_1',
		569 '2006.929_CY053796_A/northern_shoveler/California/JN587/2006_1',
		570 '2007.841_CY032905_A/American_wigeon/California/HKWF450/2007_1',
		571 '2007.838_CY039601_A/northern_shoveler/California/HKWF392sm/2007_1',
		572 '2008.735_CY079154_A/northern_shoveler/Interior_Alaska/8BM3684/2008_1',
		573 '2008.060_CY039593_A/northern_shoveler/California/HKWF2031/2008_1',
		574 '2008.738_CY079186_A/northern_pintail/Interior_Alaska/8BM3736/2008_1',
		575 '2008.732_CY080084_A/northern_pintail/Interior_Alaska/8BM3669/2008_1',
		576 '2007.586_CY064008_A/mallard/Minnesota/Sg-00046/2007_1',
		577 '2007.586_CY064080_A/mallard/Minnesota/Sg-00056/2007_1',
		578 '2007.586_CY064088_A/mallard/Minnesota/Sg-00057/2007_1',
		579 '2007.586_CY064152_A/mallard/Minnesota/Sg-00065/2007_1',
		580 '2007.586_CY064176_A/ring-necked_duck/Minnesota/Sg-00068/2007_1',
		581 '2007.723_CY080294_A/mallard/Minnesota/Sg-00195/2007_1',
		582 '2009.759_CY097333_A/mallard/Wisconsin/2549/2009_1',
		583 '2006.932_CY076300_A/northern_shoveler/Washington/44249-749/2006_1',
		584 '2006.932_CY076308_A/northern_shoveler/Washington/44249-752/2006_1',
		585 '2006.951_CY076324_A/northern_shoveler/Washington/44249-783/2006_1',
		586 '2008.844_CY094124_A/mallard/California/6524/2008_1',
		587 '2007.644_CY047695_A/mallard/Manitoba/23912/2007_1',
		588 '2007.937_CY034156_A/northern_shoveler/California/HKWF1325/2007_1',
		589 '2009.762_CY097349_A/mallard/Wisconsin/2575/2009_1',
		590 '2009.921_CY097405_A/mallard/Wisconsin/4196/2009_1',
		591 '2009.792_CY097017_A/mallard/Wisconsin/2653/2009_1',
		592 '2009.871_CY097057_A/American_black_duck/Illinois/3854/2009_1',
		593 '2009.932_CY097621_A/northern_shoveler/Missouri/196/2009_1',
		594 '2007.901_CY076164_A/western_grebe/Washington/20569-004/2007_1',
		595 '2007.830_CY032897_A/American_wigeon/California/HKWF295/2007_1',
		596 '2007.822_CY032889_A/bufflehead/California/HKWF205/2007_1',
		597 '2008.795_CY094172_A/mallard/California/8212/2008_1',
		598 '2006.841_CY076260_A/northern_shoveler/Washington/44249-645/2006_1',
		599 '2006.564_CY077157_A/mallard/Alberta/76/2006_1',
		600 '2008.806_CY093638_A/mallard/California/8457/2008_1',
		601 '2008.883_CY093765_A/northern_shoveler/California/9140/2008_1',
		602 '2008.798_CY094188_A/mallard/California/8834/2008_1',
		603 '2008.929_CY093709_A/mallard/California/11100/2008_1',
		604 '2007.704_CY078081_A/blue-winged_teal/Texas/Sg-00157/2007_1',
		605 '2007.707_CY064208_A/blue-winged_teal/Texas/Sg-00076/2007_1',
		606 '2009.792_CY097175_A/mallard/Illinois/2956/2009_1',
		607 '2009.912_CY097573_A/mallard/Illinois/4179/2009_1',
		608 '2009.910_CY097549_A/mallard/Illinois/4124/2009_1',
		609 '2009.910_CY097557_A/ring-necked_duck/Illinois/4125/2009_1',
		610 '2009.027_CY079403_A/northern_shoveler/Mississippi/09OS168/2009_1',
		611 '2007.696_CY076620_A/mallard/Washington/44338-052/2007_1',
		612 '2007.704_CY078288_A/blue-winged_teal/Texas/Sg-00158/2007_1',
		613 '2007.800_CY076684_A/American_green-winged_teal/California/44363-002/2007_1',
		614 '2007.586_CY064064_A/mallard/Minnesota/Sg-00053/2007_1',
		615 '2007.586_CY064136_A/mallard/Minnesota/Sg-00063/2007_1',
		616 '2007.605_CY045326_A/northern_pintail/Saskatchewan/22910/2007_1',
		617 '2007.704_CY078193_A/blue-winged_teal/Texas/Sg-00207/2007_1',
		618 '2007.584_CY063750_A/blue-winged_teal/Minnesota/Sg-00028/2007_1',
		619 '2007.586_CY063944_A/blue-winged_teal/Minnesota/Sg-00038/2007_1',
		620 '2007.707_CY078232_A/mallard/Minnesota/Sg-00217/2007_1',
		621 '2007.701_CY078320_A/green-winged_teal/Minnesota/Sg-00199/2007_1',
		622 '2007.704_CY078336_A/blue-winged_teal/Texas/Sg-00206/2007_1',
		623 '2007.586_CY063904_A/blue-winged_teal/Minnesota/Sg-00033/2007_1',
		624 '2007.586_CY063952_A/blue-winged_teal/Minnesota/Sg-00039/2007_1',
		625 '2007.586_CY063896_A/blue-winged_teal/Minnesota/Sg-00032/2007_1',
		626 '2007.586_CY063920_A/blue-winged_teal/Minnesota/Sg-00035/2007_1',
		627 '2007.586_CY063984_A/blue-winged_teal/Minnesota/Sg-00043/2007_1',
		628 '2007.586_CY063992_A/gadwall/Minnesota/Sg-00044/2007_1',
		629 '2007.586_CY063888_A/blue-winged_teal/Minnesota/Sg-00031/2007_1',
		630 '2007.586_CY063928_A/blue-winged_teal/Minnesota/Sg-00036/2007_1',
		631 '2007.586_CY064096_A/mallard/Minnesota/Sg-00058/2007_1',
		632 '2007.586_CY064112_A/mallard/Minnesota/Sg-00060/2007_1',
		633 '2007.586_CY063968_A/blue-winged_teal/Minnesota/Sg-00041/2007_1',
		634 '2007.586_CY064032_A/mallard/Minnesota/Sg-00049/2007_1',
		635 '2007.586_CY063872_A/blue-winged_teal/Minnesota/Sg-00029/2007_1',
		636 '2007.586_CY063880_A/blue-winged_teal/Minnesota/Sg-00030/2007_1',
		637 '2007.586_CY063912_A/blue-winged_teal/Minnesota/Sg-00034/2007_1',
		638 '2007.586_CY063976_A/blue-winged_teal/Minnesota/Sg-00042/2007_1',
		639 '2007.586_CY064000_A/mallard/Minnesota/Sg-00045/2007_1',
		640 '2007.586_CY064040_A/mallard/Minnesota/Sg-00050/2007_1',
		641 '2007.586_CY064056_A/mallard/Minnesota/Sg-00052/2007_1',
		642 '2007.586_CY064120_A/mallard/Minnesota/Sg-00061/2007_1',
		643 '2007.586_CY064168_A/ring-necked_duck/Minnesota/Sg-00067/2007_1',
		644 '2009.814_CY094548_A/mallard/California/6744/2009_1',
		645 '2007.586_CY063960_A/blue-winged_teal/Minnesota/Sg-00040/2007_1',
		646 '2007.584_CY064072_A/mallard/Minnesota/Sg-00055/2007_1',
		647 '2007.666_CY078994_A/duck/Interior_Alaska/7MP1582/2007_1',
		648 '2008.604_CY080122_A/mallard/Interior_Alaska/8BM2102/2008_1',
		649 '2007.707_CY077261_A/mallard/Interior_Alaska/7MP2230/2007_1',
		650 '2007.690_CY077301_A/northern_shoveler/Interior_Alaska/7MP1077/2007_1',
		651 '2007.668_CY077245_A/American_green-winged_teal/Interior_Alaska/7MP1651/2007_1',
		652 '2008.071_CY039537_A/green_winged_teal/California/AKS1370/2008_1',
[truncated: 691 more rows]
