# Supplementary material for: Influenza A Virus Migration and Persistence in North American Wild Birds
Source: PLoS Pathog. 2013 Aug 29;9(8):e1003570. doi: 10.1371/journal.ppat.1003570 (PMC3757048; doi:10.1371/journal.ppat.1003570)
Supplement: Figure S13 — PB1 gene tree nexus file used to estimate joint migration. (TREE) [file ppat.1003570.s013.tree]

#NEXUS
Begin taxa;
	Dimensions ntax=1318;
	Taxlabels
		'1985.405_CY003869_A/laughing_gull/New_Jersey/75/1985_2'
		'1985.627_CY003885_A/mallard_duck/Alberta/376/1985_2'
		'1986.359_CY003893_A/sanderling/New_Jersey/766/1986_2'
		'1988.372_CY003920_A/herring_gull/DE/703/1988_2'
		'1986.359_CY003928_A/laughing_gull/New_Jersey/798/1986_2'
		'1988.672_CY003935_A/mallard/Alberta/323/1988_2'
		'1988.672_CY003942_A/mallard/Alberta/353/1988_2'
		'1997.811_CY003966_A/blue-winged_teal/Alberta/16/1997_2'
		'1998.608_CY003974_A/mallard/Alberta/205/1998_2'
		'1998.608_CY003982_A/mallard/Alberta/226/98_2'
		'2002.584_CY003990_A/mallard/Alberta/149/2002_2'
		'2003.581_CY003998_A/mallard/Alberta/79/2003_2'
		'1988.372_CY004033_A/herring_gull/DE/698/1988_2'
		'1989.304_CY004100_A/laughing_gull/NJ/276/1989_2'
		'1985.614_CY004192_A/mallard_duck/ALB/10/1985_2'
		'1985.614_CY004200_A/blue-winged_teal/ALB/69/1985_2'
		'1985.614_CY004208_A/mallard_duck/ALB/76/1985_2'
		'1985.614_CY004216_A/pintail_duck/ALB/111/1985_2'
		'1985.614_CY004224_A/shoveler/ALB/114/1985_2'
		'1990.589_CY004232_A/mallard_duck/ALB/155/1990_2'
		'1990.581_CY004240_A/mallard_duck/ALB/191/1990_2'
		'1990.658_CY004248_A/mallard_duck/ALB/253/1990_2'
		'1992.915_CY004256_A/mallard/ALB/199/1992_2'
		'1993.915_CY004264_A/pintail/ALB/179/1993_2'
		'2003.586_CY004280_A/mallard/Alberta/154/2003_2'
		'2004.369_CY004288_A/shorebird/DE/12/2004_2'
		'2003.562_CY004344_A/pintail_duck/Alberta/49/2003_2'
		'2003.597_CY004358_A/mallard/Alberta/209/2003_2'
		'1997.830_CY004385_A/mallard/Alberta/52/1997_2'
		'1989.307_CY004397_A/herring_gull/NJ/402/1989_2'
		'2004.374_CY004404_A/shorebird/DE/101/2004_2'
		'1985.405_CY004411_A/ruddy_turnstone/New_Jersey/65/1985_2'
		'1987.512_CY004418_A/knot/DE/2552/1987_2'
		'2003.378_CY004426_A/laughing_gull/Delaware_Bay/5/2003_2'
		'2004.374_CY004449_A/shorebird/DE/68/2004_2'
		'1998.608_CY004513_A/mallard/ALB/201/1998_2'
		'1987.614_CY004521_A/coot/ALB/134/1987_2'
		'1987.649_CY004529_A/mallard_duck/ALB/294/1987_2'
		'1988.672_CY004537_A/mallard/Alberta/322/1988_2'
		'1992.915_CY004544_A/blue-winged_teal/Alberta/141/1992_2'
		'2002.622_CY004552_A/pintail_duck/Alberta/210/2002_2'
		'1988.372_CY004560_A/herring_gull/DE/692/1988_2'
		'1988.372_CY004566_A/herring_gull/Delaware/712/1988_2'
		'1988.374_CY004573_A/ruddy_turnstone/DE/773/1988_2'
		'1985.638_CY004668_A/mallard_duck/ALB/525/1985_2'
		'1985.638_CY004676_A/blue-winged_teal/ALB/569/1985_2'
		'1988.675_CY004686_A/mallard/ALB/394/1988_2'
		'1995.581_CY004698_A/mallard/Alberta/118/1995_2'
		'2001.595_CY004708_A/mallard/Alberta/156/2001_2'
		'1985.405_CY004823_A/ruddy_turnstone/New_Jersey/47/1985_2'
		'1985.652_CY004859_A/pintail_duck/ALB/623/1985_2'
		'1988.369_CY004866_A/ruddy_turnstone/DE/512/1988_2'
		'1990.638_CY004902_A/blue-winged_teal/ALB/136/1990_2'
		'1994.496_CY004909_A/blue-winged_teal/ALB/293/1994_2'
		'1995.581_CY004917_A/mallard/ALB/49/1995_2'
		'1998.592_CY004931_A/mallard/Alberta/47/98_2'
		'2001.567_CY004945_A/mallard/Alberta/30/2001_2'
		'2001.616_CY004952_A/pintail/Alberta/269/2001_2'
		'2003.614_CY004959_A/blue-winged_teal/Alberta/293/2003_2'
		'2004.374_CY004982_A/shorebird/DE/75/2004_2'
		'1987.589_CY005001_A/mallard/Alberta/7/1987_2'
		'1992.915_CY005007_A/mallard/Alberta/194/1992_2'
		'1985.619_CY005056_A/green-winged_teal/ALB/228/1985_2'
		'1985.633_CY005063_A/mallard_duck/Alberta/435/1985_2'
		'1987.444_CY005070_A/laughing_gull/Delaware_Bay/2838/1987_2'
		'1988.413_CY005077_A/ruddy_turnstone/DE/2378/1988_2'
		'1989.315_CY005084_A/red_knot/NJ/325/1989_2'
		'1993.915_CY005090_A/pintail/Alberta/129/1993_2'
		'2001.567_CY005097_A/mallard/Alberta/34/2001_2'
		'1985.614_CY005112_A/mallard_duck/ALB/98/1985_2'
		'1987.416_CY005119_A/ruddy_turnstone/DE/2576/1987_2'
		'1987.436_CY005125_A/laughing_gull/Delaware/2718/1987_2'
		'1987.400_CY005132_A/ruddy_turnstone/DE/2731/1987_2'
		'1988.369_CY005139_A/ruddy_turnstone/DE/510/1988_2'
		'1988.672_CY005146_A/mallard_duck/Alberta/321/1988_2'
		'1991.603_CY005152_A/mallard/Alberta/11/1991_2'
		'1991.603_CY005159_A/mallard/Alberta/17/1991_2'
		'1995.581_CY005230_A/mallard/ALB/5/1995_2'
		'2000.628_CY005248_A/pintail/Alberta/202/2000_2'
		'2000.631_CY005255_A/mallard/Alberta/208/2000_2'
		'2004.374_CY005262_A/shorebird/DE/122/2004_2'
		'1991.649_CY005310_A/mallard/ALB/124/1991_2'
		'2000.598_CY005329_A/pintail/Alberta/84/2000_2'
		'2003.408_CY005336_A/shorebird/DE/236/2003_2'
		'1991.649_CY005356_A/green-winged_teal/ALB/199/1991_2'
		'2000.369_CY005363_A/laughing_gull/Delaware/94/2000_2'
		'2000.369_CY005370_A/ruddy_turnstone/Delaware/97/2000_2'
		'1986.414_CY005381_A/herring_gull/Delaware/471/1986_2'
		'1986.688_CY005426_A/sanderling/Delaware/1258/1986_2'
		'2002.682_CY011034_A/blue-winged_teal/Ohio/926/2002_2'
		'2002.682_CY011054_A/blue-winged_teal/Ohio/908/2002_2'
		'1987.797_CY011062_A/mallard/Ohio/275/1987_2'
		'2002.658_CY011118_A/mallard/Maryland/881/2002_2'
		'1988.787_CY011254_A/wigeon/Ohio/379/1988_2'
		'1990.795_CY012806_A/mallard/Ohio/171/1990_2'
		'1989.797_CY012822_A/mallard/Ohio/97/1989_2'
		'1999.789_CY012830_A/mallard/Ohio/56/1999_2'
		'1988.781_CY012838_A/pintail/Ohio/294/1988_2'
		'2005.603_CY012846_A/pintail_duck/Alaska/20/2005_2'
		'1986.825_CY013253_A/mallard/Ohio/338/1986_2'
		'2005.600_CY013269_A/pintail/Alaska/53/2005_2'
		'1999.808_CY013869_A/green-winged_teal/Ohio/178/1999_2'
		'2002.630_CY014524_A/mallard/Ohio/657/2002_2'
		'1985.627_CY014554_A/mallard_duck/Alberta/331/1985_2'
		'1985.041_CY014812_A/mallard/Tennessee/11457/1985_2'
		'1986.756_CY014863_A/mallard_duck/New_York/180/1986_2'
		'1999.395_CY014894_A/duck/New_York/16873/1999_2'
		'1998.375_CY015133_A/ruddy_turnstone/Delaware/105/1998_2'
		'1993.786_CY015449_A/black_duck/Ohio/95/1993_2'
		'1987.797_CY015457_A/mallard/Ohio/344/1987_2'
		'1986.827_CY015465_A/green-winged_teal/Ohio/344/1986_2'
		'1986.811_CY015473_A/mallard/Ohio/00083/1986_2'
		'1998.792_CY015482_A/mallard/Ohio/249/1998_2'
		'1999.808_CY015490_A/mallard/Ohio/170/1999_2'
		'2005.608_CY015498_A/mallard/Alaska/256/2005_2'
		'2005.608_CY015506_A/pintail/Alaska/279/2005_2'
		'1987.797_CY016130_A/black_duck/Ohio/307/1987_2'
		'1987.797_CY016138_A/pintail/Ohio/351/1987_2'
		'1987.808_CY016146_A/pintail/Ohio/454/1987_2'
		'1999.789_CY016162_A/gadwall/Ohio/37/1999_2'
		'1986.816_CY016170_A/green-winged_teal/Ohio/86/1986_2'
		'1989.797_CY016178_A/green-winged_teal/Ohio/59/1989_2'
		'2005.605_CY016186_A/pintail/Alaska/211/2005_2'
		'1998.033_CY016194_A/mallard/Ohio/322/1998_2'
		'1986.852_CY016401_A/mallard/Ohio/264/1986_2'
		'2005.630_CY016417_A/mallard/Alaska/715/2005_2'
		'1988.787_CY016425_A/mallard/Ohio/409/1988_2'
		'2002.652_CY016617_A/mallard/Maryland/789/2002_2'
		'1999.808_CY016961_A/mallard/Ohio/66/1999_2'
		'1987.797_CY017281_A/mallard/Ohio/265/1987_2'
		'1986.800_CY017699_A/mallard/Ohio/30/1986_2'
		'1988.781_CY017707_A/mallard/Ohio/324/1988_2'
		'1990.795_CY017715_A/mallard/Ohio/156/1990_2'
		'1999.808_CY017723_A/green-winged_teal/Ohio/72/1999_2'
		'1999.789_CY017731_A/pintail/Ohio/25/1999_2'
		'2005.603_CY017739_A/pintail_duck/Alaska/102/2005_2'
		'2005.608_CY017747_A/pintail/Alaska/310/2005_2'
		'2005.630_CY017755_A/mallard/Alaska/708/2005_2'
		'1986.847_CY017771_A/black_duck/Ohio/194/1986_2'
		'2005.926_CY017779_A/longtail_duck/Maryland/291/2005_2'
		'1989.797_CY017787_A/mallard/Ohio/99/1989_2'
		'2005.948_CY017795_A/snow_goose/Maryland/410/2005_2'
		'1999.789_CY018005_A/blue-winged_teal/Ohio/31/1999_2'
		'1998.792_CY018013_A/green-winged_teal/Ohio/203/1998_2'
		'1986.811_CY018021_A/mallard/Ohio/102/1986_2'
		'1986.847_CY018883_A/green-winged_teal/Ohio/175/1986_2'
		'1993.786_CY018891_A/mallard/Ohio/118/1993_2'
		'2004.667_CY018907_A/blue-winged_teal/Ohio/658/2004_2'
		'2005.948_CY018915_A/snow_goose/Maryland/353/2005_2'
		'2005.948_CY018923_A/snow_goose/Maryland/364/2005_2'
		'1987.797_CY019203_A/pintail/Ohio/339/1987_2'
		'1986.800_CY020723_A/mallard/Ohio/48/1986_2'
		'2002.630_CY020731_A/mallard/Ohio/667/2002_2'
		'2002.652_CY020739_A/mallard/Maryland/750/2002_2'
		'2002.630_CY020747_A/mallard/Ohio/654/2002_2'
		'2002.682_CY020755_A/blue-winged_teal/Ohio/989/2002_2'
		'2002.630_CY020763_A/mallard/Ohio/649/2002_2'
		'2002.655_CY020771_A/black_duck/Maryland/834/2002_2'
		'2002.630_CY020779_A/mallard/Ohio/655/2002_2'
		'2002.630_CY020787_A/mallard/Ohio/666/2002_2'
		'2002.630_CY020795_A/mallard/Ohio/668/2002_2'
		'2002.616_CY020819_A/mallard/Maryland/470/2002_2'
		'2002.482_CY020827_A/mallard/Maryland/172/2002_2'
		'2002.630_CY020835_A/mallard/Ohio/648/2002_2'
		'2002.630_CY020843_A/mallard/Ohio/653/2002_2'
		'1989.797_CY020851_A/pintail/Ohio/73/1989_2'
		'2002.630_CY020859_A/mallard/Ohio/664/2002_2'
		'2002.682_CY020867_A/blue-winged_teal/Ohio/907/2002_2'
		'1998.792_CY020875_A/mallard/Ohio/217/1998_2'
		'2005.600_CY020883_A/pintail/Alaska/49/2005_2'
		'2001.660_CY020891_A/black_duck/Ohio/415/2001_2'
		'2005.926_CY020915_A/common_scoter/Maryland/297/2005_2'
		'1989.797_CY020931_A/mallard/Ohio/122/1989_2'
		'1986.847_CY021435_A/mallard/Ohio/181/1986_2'
		'1986.847_CY021571_A/mallard/Ohio/184/1986_mixed__2'
		'1986.811_CY021579_A/mallard/Ohio/81/1986_mixed__2'
		'2002.630_CY021587_A/mallard/Ohio/656/2002_mixed__2'
		'2002.658_CY021595_A/mallard/Maryland/899/2002_mixed__2'
		'1986.849_CY021619_A/black_duck/Ohio/239/1986_2'
		'1987.808_CY021627_A/mallard/Ohio/421/1987_2'
		'2005.953_CY021643_A/mallard/Delaware/418/2005_2'
		'2005.926_CY021899_A/white-winged_scoter/Maryland/301/2005_2'
		'2005.162_CY022851_A/duck/New_York/21211-6/2005_2'
		'2005.162_CY029847_A/muscovy_duck/New_York/21211-5/2005_2'
		'2005.170_CY031713_A/Muscovy_duck/New_York/23164-10/2005_2'
		'2005.222_CY031737_A/quail/New_York/30732-12/2005_2'
		'2002.562_CY032211_A/mallard/Maryland/350/2002_2'
		'2007.836_CY032654_A/northern_shoveler/California/HKWF1005/2007_2'
		'2007.811_CY032662_A/gadwall/California/HKWF100/2007_2'
		'2007.926_CY032670_A/northern_shoveler/California/HKWF1201/2007_2'
		'2007.945_CY032686_A/northern_shoveler/California/HKWF1370/2007_2'
		'2007.822_CY032694_A/northern_shoveler/California/HKWF268/2007_2'
		'2007.764_CY032702_A/American_wigeon/California/HKWF371/2007_2'
		'2007.838_CY032710_A/northern_shoveler/California/HKWF383/2007_2'
		'2007.907_CY032718_A/northern_pintail/California/HKWF792/2007_2'
		'2007.918_CY032726_A/northern_shoveler/California/HKWF979/2007_2'
		'2007.811_CY032882_A/northern_shoveler/California/HKWF115/2007_2'
		'2007.822_CY032890_A/bufflehead/California/HKWF205/2007_2'
		'2007.830_CY032898_A/American_wigeon/California/HKWF295/2007_2'
		'2007.841_CY032906_A/American_wigeon/California/HKWF450/2007_2'
		'2007.858_CY032914_A/northern_shoveler/California/HKWF611/2007_2'
		'2007.860_CY032922_A/ring-necked_duck/California/HKWF662/2007_2'
		'2005.170_CY033231_A/Muscovy_duck/New_York/23165-13/2005_2'
		'2005.222_CY033271_A/Muscovy_duck/New_York/30732-13/2005_2'
		'2005.395_CY033319_A/quail/New_York/63806-13/2005_2'
		'2007.918_CY033322_A/northern_shoveler/California/HKWF1021/2007_2'
		'2007.918_CY033330_A/northern_shoveler/California/HKWF1046/2007_2'
		'2007.932_CY033338_A/northern_shoveler/California/HKWF1128/2007_2'
		'2007.918_CY033346_A/northern_shoveler/California/HKWF1131/2007_2'
		'2007.926_CY033354_A/American_wigeon/California/HKWF1174/2007_2'
		'2007.926_CY033362_A/northern_shoveler/California/HKWF1199/2007_2'
		'2007.838_CY033394_A/American_wigeon/California/HKWF353/2007_2'
		'2007.838_CY033402_A/ring_necked_duck/California/HKWF402/2007_2'
		'2007.803_CY033418_A/American_wigeon/California/HKWF42/2007_2'
		'2007.849_CY033426_A/ring_necked_duck/California/HKWF515/2007_2'
		'2007.849_CY033434_A/American_wigeon/California/HKWF541/2007_2'
		'2007.858_CY033442_A/American_green-winged_teal/California/HKWF609/2007_2'
		'2007.926_CY034149_A/northern_shoveler/California/HKWF1203/2007_2'
		'2007.937_CY034157_A/northern_shoveler/California/HKWF1325/2007_2'
		'2007.841_CY034164_A/greater_white_fronted_goose/California/HKWF446/2007_2'
		'2005.485_CY034292_A/duck/New_York/22067-11/2005_2'
		'2005.548_CY034380_A/duck/New_York/88291-13/2005_2'
		'2005.564_CY034396_A/quail/New_York/89641/2005_2'
		'2005.532_CY034796_A/Muscovy_duck/New_York/87493-3/2005_2'
		'2005.485_CY034820_A/duck/New_York/98616-5/2005_2'
		'2005.085_CY034852_A/Muscovy_duck/New_York/11646-4/2005_2'
		'2007.351_CY035781_A/least_sandpiper/South_Central_Alaska/2/2007_2'
		'2007.351_CY035789_A/least_sandpiper/South_Central_Alaska/3/2007_2'
		'2007.679_CY035797_A/mallard/Interior_Alaska/2/2007_2'
		'2007.679_CY035805_A/American_widgeon/Interior_Alaska/1/2007_2'
		'2007.679_CY035813_A/northern_shoveler/Interior_Alaska/1/2007_2'
		'2007.811_CY035847_A/northern_pintail/California/HKWF151/2007_2'
		'2007.822_CY035855_A/northern_shoveler/California/HKWF216/2007_2'
		'2007.351_CY035867_A/least_sandpiper/South_Central_Alaska/1/2007_2'
		'2007.679_CY035875_A/mallard/Interior_Alaska/1/2007_2'
		'2006.140_CY036008_A/Muscovy_duck/New_York/19495-7/2006_2'
		'2006.367_CY036040_A/Muscovy_duck/New_York/62095-1/2006_2'
		'2007.600_CY036649_A/northern_pintail/Interior_Alaska/1/2007_2'
		'2007.608_CY036657_A/green-winged_teal/Interior_Alaska/1/2007_2'
		'2006.389_CY036773_A/shorebird/Delaware_Bay/560/2006_2'
		'2007.386_CY036781_A/ruddy_turnstone/Delaware_Bay/108/2007_2'
		'2007.386_CY036789_A/ruddy_turnstone/Delaware_Bay/121/2007_2'
		'2007.386_CY036797_A/ruddy_turnstone/Delaware_Bay/123/2007_2'
		'2005.660_CY037013_A/blue-winged_teal/Manitoba/13436/2005_2'
		'2005.548_CY037045_A/duck/New_York/88291-12/2005_2'
		'2006.386_CY037085_A/laughing_gull/Delaware_Bay/6/2006_2'
		'2006.386_CY037093_A/laughing_gull/Delaware_Bay/46/2006_2'
		'2006.386_CY037109_A/ruddy_turnstone/Delaware_Bay/283/2006_2'
		'2007.847_CY038352_A/northern_shoveler/Interior_Alaska/1/2007_2'
		'2007.682_CY038360_A/mallard/Interior_Alaska/3/2007_2'
		'2007.682_CY038368_A/northern_pintail/Interior_Alaska/2/2007_2'
		'2007.918_CY038376_A/mallard/Interior_Alaska/4/2007_2'
		'2007.792_CY038384_A/American_green-winged_teal/Interior_Alaska/3/2007_2'
		'2005.600_CY039389_A/mallard/Alberta/12017/2005_2'
		'2008.068_CY039530_A/green_winged_teal/California/AKS1305/2008_2'
		'2008.071_CY039538_A/green_winged_teal/California/AKS1370/2008_2'
		'2007.915_CY039546_A/northern_shoveler/California/AKS273/2007_2'
		'2007.945_CY039562_A/greater_white-fronted_goose/California/AKS617/2007_2'
		'2007.811_CY039570_A/northern_shoveler/California/HKWF96/2007_2'
		'2007.918_CY039578_A/northern_shoveler/California/HKWF1026/2007_2'
		'2007.926_CY039586_A/northern_shoveler/California/HKWF1204/2007_2'
		'2008.060_CY039594_A/northern_shoveler/California/HKWF2031/2008_2'
		'2007.838_CY039602_A/northern_shoveler/California/HKWF392sm/2007_2'
		'2007.858_CY039618_A/northern_shoveler/California/HKWF569/2007_2'
		'2007.858_CY039626_A/northern_shoveler/California/HKWF608/2007_2'
		'2008.768_CY039737_A/mallard/California/7766/2008_2'
		'2007.608_CY039745_A/northern_pintail/Interior_Alaska/1/2007_2'
		'2007.625_CY039753_A/mallard/Interior_Alaska/6/2007_2'
		'2007.679_CY039761_A/northern_shoveler/Interior_Alaska/2/2007_2'
		'2007.682_CY039784_A/mallard/Interior_Alaska/4/2007_2'
		'2007.682_CY039792_A/northern_shoveler/Interior_Alaska/3/2007_2'
		'2007.682_CY039800_A/American_green-winged_teal/Interior_Alaska/4/2007_2'
		'2007.690_CY039808_A/mallard/Interior_Alaska/2/2007_2'
		'2007.690_CY039816_A/mallard/Interior_Alaska/5/2007_2'
		'2007.677_CY039824_A/northern_shoveler/Interior_Alaska/4/2007_2'
		'2007.666_CY039832_A/northern_shoveler/Interior_Alaska/1/2007_2'
		'2007.671_CY039840_A/mallard/Interior_Alaska/1/2007_2'
		'2007.677_CY039848_A/mallard/Interior_Alaska/7/2007_2'
		'2007.707_CY039864_A/mallard/Interior_Alaska/3/2007_2'
		'2006.386_CY041288_A/shorebird/Delaware/133/2006_2'
		'2006.386_CY041320_A/ruddy_turnstone/Delaware_Bay/279/2006_2'
		'2007.742_CY041885_A/green-winged_teal/Minnesota/Sg-00131/2007_2'
		'2007.742_CY041893_A/mallard/Minnesota/Sg-00133/2007_2'
		'2005.825_CY043814_A/ring-necked_duck/California/K90/2005_2'
		'2006.386_CY043894_A/shorebird/Delaware/221/2006_2'
		'2006.386_CY043902_A/shorebird/Delaware/224/2006_2'
		'2006.386_CY043910_A/shorebird/Delaware/246/2006_2'
		'2006.386_CY043918_A/shorebird/Delaware/249/2006_2'
		'2006.389_CY043926_A/shorebird/Delaware/558/2006_2'
		'2007.392_CY043934_A/shorebird/Delaware/472/2007_2'
		'2007.622_CY043942_A/northern_pintail/Alaska/7MP0344/2007_2'
		'2007.595_CY043950_A/northern_pintail/Alaska/7MP0608/2007_2'
		'2007.693_CY043958_A/northern_shoveler/Alaska/7MP1113/2007_2'
		'2007.682_CY043966_A/northern_shoveler/Alaska/7MP1026/2007_2'
		'2007.682_CY043974_A/mallard/Alaska/7MP1028/2007_2'
		'2007.690_CY043982_A/American_widgeon/Alaska/7MP1061/2007_2'
		'2007.690_CY043990_A/northern_pintail/Alaska/7MP1092/2007_2'
		'2007.616_CY043998_A/northern_pintail/Alaska/7MP1393/2007_2'
		'2007.353_CY044006_A/least_sandpiper/Alaska/7KW0411/2007_2'
		'2007.674_CY044014_A/northern_shoveler/Alaska/7MP1606/2007_2'
		'2007.679_CY044022_A/northern_shoveler/Alaska/7MP0954/2007_2'
		'2007.682_CY044030_A/northern_shoveler/Alaska/7MP1668/2007_2'
		'2005.630_CY045277_A/mallard/Quebec/16485/2005_2'
		'2006.627_CY045285_A/mallard/Quebec/10969/2006_2'
		'2006.630_CY045293_A/mallard/Quebec/11063/2006_2'
		'2006.633_CY045301_A/mallard/Quebec/11111/2006_2'
		'2006.701_CY045309_A/American_black_duck/New_Brunswick/19347/2006_2'
		'2006.712_CY045317_A/American_black_duck/New_Brunswick/19502/2006_2'
		'2007.605_CY045325_A/northern_pintail/Saskatchewan/22910/2007_2'
		'2005.633_CY045341_A/mallard/California/GL30/2005_2'
		'2005.847_CY045349_A/northern_shoveler/California/K138/2005_2'
		'2005.923_CY045357_A/green-winged_teal/California/K218/2005_2'
		'2006.748_CY045373_A/mallard/Washington/20010-002/2006_2'
		'2007.090_CY045381_A/American_green-winged_teal/California/44287-713/2007_2'
		'2006.386_CY045389_A/shorebird/Delaware/195/2006_2'
		'2006.559_CY045397_A/pintail/Alberta/21/2006_2'
		'2007.389_CY045405_A/shorebird/Delaware/189/2007_2'
		'2007.622_CY045413_A/northern_pintail/Interior_Alaska/7MP0343/2007_2'
		'2007.625_CY045421_A/mallard/Interior_Alaska/7MP0372/2007_2'
		'2007.690_CY045429_A/mallard/Interior_Alaska/7MP1050R1/2007_2'
		'2007.603_CY045437_A/mallard/Interior_Alaska/7MP0709/2007_2'
		'2007.671_CY045445_A/northern_shoveler/Alaska/7MP1708/2007_2'
		'2007.688_CY045453_A/northern_pintail/Alaska/7MP0508/2007_2'
		'2007.693_CY045461_A/northern_shoveler/Interior_Alaska/7MP1601/2007_2'
		'2007.707_CY045469_A/mallard/Interior_Alaska/7MP1718/2007_2'
		'2007.090_CY047017_A/American_green-winged_teal/California/28855/2007_2'
		'2006.386_CY047025_A/ruddy_turnstone/Delaware/291/2006_2'
		'2007.707_CY047033_A/American_green-winged_teal/Interior_Alaska/7MP2225/2007_2'
		'2007.671_CY047041_A/mallard/Interior_Alaska/7MP1757/2007_2'
		'2005.638_CY047494_A/mallard/British_Columbia/07706/2005_2'
		'2005.660_CY047502_A/mallard/British_Columbia/07826/2005_2'
		'2005.586_CY047518_A/mallard/Alberta/11527/2005_2'
		'2005.592_CY047526_A/blue-winged_teal/Alberta/11646/2005_2'
		'2005.592_CY047534_A/northern_pintail/Alberta/11701/2005_2'
		'2005.578_CY047542_A/green-winged_teal/Alberta/11383/2005_2'
		'2005.595_CY047550_A/redhead/Alberta/11817/2005_2'
		'2005.630_CY047558_A/mallard/Quebec/16334/2005_2'
		'2005.636_CY047566_A/mallard/Quebec/16566/2005_2'
		'2005.723_CY047574_A/green-winged_teal/Nova_Scotia/14687/2005_2'
		'2006.633_CY047582_A/mallard/Quebec/11102/2006_2'
		'2006.630_CY047590_A/mallard/Quebec/11002/2006_2'
		'2006.630_CY047598_A/mallard/Quebec/11040/2006_2'
		'2006.630_CY047606_A/mallard/Quebec/11045/2006_2'
		'2006.630_CY047614_A/mallard/Quebec/11082/2006_2'
		'2006.633_CY047622_A/mallard/Quebec/11103/2006_2'
		'2006.633_CY047630_A/mallard/Quebec/11106/2006_2'
		'2006.633_CY047638_A/mallard/Quebec/11121/2006_2'
		'2006.644_CY047646_A/mallard/Quebec/11182/2006_2'
		'2006.644_CY047654_A/American_black_duck/Quebec/11235/2006_2'
		'2006.644_CY047662_A/mallard/Quebec/11247/2006_2'
		'2006.647_CY047670_A/mallard/Quebec/11281/2006_2'
		'2006.644_CY047678_A/mallard/Quebec/11194/2006_2'
		'2007.636_CY047686_A/American_green-winged_teal/Manitoba/23884/2007_2'
		'2007.644_CY047694_A/mallard/Manitoba/23912/2007_2'
		'2007.721_CY047702_A/American_black_duck/New_Brunswick/25182/2007_2'
		'2007.627_CY047710_A/blue-winged_teal/Saskatchewan/22542/2007_2'
		'2006.929_CY053795_A/northern_shoveler/California/JN587/2006_2'
		'2005.866_CY053803_A/northern_shoveler/California/K168/2005_2'
		'2006.093_CY053811_A/mallard/California/K752/2006_2'
		'2006.016_CY053819_A/green-winged_teal/California/K481/2006_2'
		'2002.630_CY053835_A/mallard/Ohio/651/2002_2'
		'2002.682_CY053843_A/green-winged_teal/Ohio/960/2002_2'
		'2005.633_CY056274_A/mallard/California/39/2005_2'
		'2007.584_CY063749_A/blue-winged_teal/Minnesota/Sg-00028/2007_2'
		'2007.586_CY063871_A/blue-winged_teal/Minnesota/Sg-00029/2007_2'
		'2007.586_CY063879_A/blue-winged_teal/Minnesota/Sg-00030/2007_2'
		'2007.586_CY063887_A/blue-winged_teal/Minnesota/Sg-00031/2007_2'
		'2007.586_CY063895_A/blue-winged_teal/Minnesota/Sg-00032/2007_2'
		'2007.586_CY063903_A/blue-winged_teal/Minnesota/Sg-00033/2007_2'
		'2007.586_CY063911_A/blue-winged_teal/Minnesota/Sg-00034/2007_2'
		'2007.586_CY063919_A/blue-winged_teal/Minnesota/Sg-00035/2007_2'
		'2007.586_CY063927_A/blue-winged_teal/Minnesota/Sg-00036/2007_2'
		'2007.586_CY063935_A/blue-winged_teal/Minnesota/Sg-00037/2007_2'
		'2007.586_CY063943_A/blue-winged_teal/Minnesota/Sg-00038/2007_2'
		'2007.586_CY063951_A/blue-winged_teal/Minnesota/Sg-00039/2007_2'
		'2007.586_CY063959_A/blue-winged_teal/Minnesota/Sg-00040/2007_2'
		'2007.586_CY063967_A/blue-winged_teal/Minnesota/Sg-00041/2007_2'
		'2007.586_CY063975_A/blue-winged_teal/Minnesota/Sg-00042/2007_2'
		'2007.586_CY063983_A/blue-winged_teal/Minnesota/Sg-00043/2007_2'
		'2007.586_CY063991_A/gadwall/Minnesota/Sg-00044/2007_2'
		'2007.586_CY063999_A/mallard/Minnesota/Sg-00045/2007_2'
		'2007.586_CY064007_A/mallard/Minnesota/Sg-00046/2007_2'
		'2007.586_CY064015_A/mallard/Minnesota/Sg-00047/2007_2'
		'2007.586_CY064023_A/mallard/Minnesota/Sg-00048/2007_2'
		'2007.586_CY064031_A/mallard/Minnesota/Sg-00049/2007_2'
		'2007.586_CY064039_A/mallard/Minnesota/Sg-00050/2007_2'
		'2007.586_CY064047_A/mallard/Minnesota/Sg-00051/2007_2'
		'2007.586_CY064055_A/mallard/Minnesota/Sg-00052/2007_2'
		'2007.586_CY064063_A/mallard/Minnesota/Sg-00053/2007_2'
		'2007.584_CY064071_A/mallard/Minnesota/Sg-00055/2007_2'
		'2007.586_CY064079_A/mallard/Minnesota/Sg-00056/2007_2'
		'2007.586_CY064087_A/mallard/Minnesota/Sg-00057/2007_2'
		'2007.586_CY064095_A/mallard/Minnesota/Sg-00058/2007_2'
		'2007.586_CY064103_A/mallard/Minnesota/Sg-00059/2007_2'
		'2007.586_CY064111_A/mallard/Minnesota/Sg-00060/2007_2'
		'2007.586_CY064119_A/mallard/Minnesota/Sg-00061/2007_2'
		'2007.586_CY064127_A/mallard/Minnesota/Sg-00062/2007_2'
		'2007.586_CY064135_A/mallard/Minnesota/Sg-00063/2007_2'
		'2007.586_CY064143_A/mallard/Minnesota/Sg-00064/2007_2'
		'2007.586_CY064151_A/mallard/Minnesota/Sg-00065/2007_2'
		'2007.586_CY064159_A/ring-necked_duck/Minnesota/Sg-00066/2007_2'
		'2007.586_CY064167_A/ring-necked_duck/Minnesota/Sg-00067/2007_2'
		'2007.586_CY064175_A/ring-necked_duck/Minnesota/Sg-00068/2007_2'
		'2007.586_CY064183_A/ring-necked_duck/Minnesota/Sg-00069/2007_2'
		'2007.704_CY064191_A/blue-winged_teal/Louisiana/Sg-00073/2007_2'
		'2007.707_CY064199_A/blue-winged_teal/Texas/Sg-00075/2007_2'
		'2007.707_CY064207_A/blue-winged_teal/Texas/Sg-00076/2007_2'
		'2007.704_CY064215_A/blue-winged_teal/Texas/Sg-00077/2007_2'
		'2007.704_CY064223_A/blue-winged_teal/Texas/Sg-00078/2007_2'
		'2007.704_CY064231_A/blue-winged_teal/Texas/Sg-00079/2007_2'
		'2007.704_CY064239_A/blue-winged_teal/Texas/Sg-00080/2007_2'
		'2007.704_CY064247_A/blue-winged_teal/Texas/Sg-00081/2007_2'
		'2005.562_CY075931_A/common_murre/Oregon/19497-004/2005_2'
		'2005.616_CY075939_A/mallard/California/19524-001/2005_2'
		'2007.058_CY075955_A/double-crested_cormorant/California/20119-001/2007_2'
		'2006.918_CY075963_A/northern_shoveler/California/44241-862/2006_2'
		'2007.063_CY075987_A/northern_shoveler/California/27820/2007_2'
		'2007.063_CY075995_A/northern_shoveler/California/44287-088/2007_2'
		'2007.063_CY076003_A/gadwall/California/44287-137/2007_2'
		'2007.071_CY076011_A/American_green-winged_teal/California/28228/2007_2'
		'2007.071_CY076027_A/American_green-winged_teal/California/44287-395/2007_2'
		'2007.622_CY076035_A/teal/Oregon/44336-122/2007_2'
		'2007.622_CY076043_A/American_green-winged_teal/Oregon/44336-124/2007_2'
		'2007.622_CY076051_A/teal/Oregon/44336-130/2007_2'
		'2007.885_CY076067_A/mallard/Washington/44338-195/2007_2'
		'2007.819_CY076083_A/greater_white-fronted_goose/California/44358-077/2007_2'
		'2007.838_CY076091_A/northern_shoveler/California/44363-062/2007_2'
		'2007.164_CY076099_A/American_coot/California/20181-006/2007_2'
		'2007.559_CY076107_A/common_murre/Oregon/20361-001/2007_2'
		'2007.559_CY076115_A/common_murre/Oregon/20361-002/2007_2'
		'2007.559_CY076123_A/California_gull/Washington/20371-003/2007_2'
		'2007.592_CY076131_A/mallard/California/20385-002/2007_2'
		'2007.592_CY076139_A/mallard/California/20385-004/2007_2'
		'2007.844_CY076147_A/rock_dove/Oregon/20547-003/2007_2'
		'2007.844_CY076155_A/rock_dove/Oregon/20547-004/2007_2'
		'2007.901_CY076163_A/western_grebe/Washington/20569-004/2007_2'
		'2007.959_CY076171_A/American_coot/Oregon/20589-007/2007_2'
		'2006.784_CY076179_A/mallard/Oregon/44221-105/2006_2'
		'2006.556_CY076187_A/mallard/Washington/44242-124/2006_2'
		'2006.616_CY076195_A/mallard/Washington/44242-144/2006_2'
		'2006.605_CY076203_A/mallard/Washington/44242-264/2006_2'
		'2006.619_CY076211_A/mallard/Washington/44242-271/2006_2'
		'2006.627_CY076219_A/mallard/Washington/44242-288/2006_2'
		'2006.622_CY076227_A/mallard/Washington/44242-290/2006_2'
		'2007.005_CY076235_A/American_green-winged_teal/California/44242-906/2007_2'
		'2006.638_CY076243_A/northern_pintail/Oregon/44249-559/2006_2'
		'2006.816_CY076251_A/northern_shoveler/Washington/44249-603/2006_2'
		'2006.841_CY076259_A/northern_shoveler/Washington/44249-645/2006_2'
		'2006.849_CY076267_A/northern_shoveler/Washington/44249-664/2006_2'
		'2006.849_CY076275_A/northern_shoveler/Washington/44249-675/2006_2'
		'2006.860_CY076283_A/northern_shoveler/Washington/44249-700/2006_2'
		'2006.912_CY076291_A/northern_shoveler/Washington/44249-731/2006_2'
		'2006.932_CY076299_A/northern_shoveler/Washington/44249-749/2006_2'
		'2006.932_CY076307_A/northern_shoveler/Washington/44249-752/2006_2'
		'2006.937_CY076315_A/northern_shoveler/Washington/44249-765/2006_2'
		'2006.951_CY076323_A/northern_shoveler/Washington/44249-783/2006_2'
		'2006.852_CY076331_A/mallard/Washington/44256-522/2006_2'
		'2006.852_CY076339_A/mallard/Washington/44256-527/2006_2'
		'2007.063_CY076347_A/American_green-winged_teal/California/44287-066/2007_2'
		'2007.063_CY076355_A/American_green-winged_teal/California/27790/2007_2'
		'2007.063_CY076363_A/American_green-winged_teal/California/44287-084/2007_2'
		'2007.063_CY076371_A/northern_shoveler/California/27943/2007_2'
		'2007.063_CY076379_A/northern_shoveler/California/44287-162/2007_2'
		'2007.063_CY076387_A/northern_shoveler/California/44287-164/2007_2'
		'2007.063_CY076395_A/northern_shoveler/California/27985/2007_2'
		'2007.063_CY076403_A/northern_shoveler/California/44287-179/2007_2'
		'2007.071_CY076411_A/cinnamon_teal/California/44287-234/2007_2'
		'2007.071_CY076419_A/American_green-winged_teal/California/44287-305/2007_2'
		'2007.071_CY076427_A/northern_shoveler/California/28327/2007_2'
		'2007.071_CY076435_A/northern_shoveler/California/44287-364/2007_2'
		'2007.071_CY076443_A/American_green-winged_teal/California/44287-373/2007_2'
		'2007.074_CY076451_A/gadwall/California/29595/2007_2'
		'2007.074_CY076459_A/gadwall/California/44287-543/2007_2'
		'2007.090_CY076467_A/cinnamon_teal/California/44287-659/2007_2'
		'2007.690_CY076475_A/northern_shoveler/Oregon/44336-179/2007_2'
		'2007.690_CY076483_A/American_green-winged_teal/Oregon/44336-183/2007_2'
		'2007.658_CY076491_A/mallard/Washington/44338-009/2007_2'
		'2007.658_CY076499_A/mallard/Washington/44338-011/2007_2'
		'2007.658_CY076507_A/mallard/Washington/44338-012/2007_2'
		'2007.658_CY076515_A/mallard/Washington/44338-014/2007_2'
		'2007.658_CY076523_A/mallard/Washington/44338-015/2007_2'
		'2007.658_CY076531_A/mallard/Washington/44338-016/2007_2'
		'2007.658_CY076539_A/mallard/Washington/44338-017/2007_2'
		'2007.658_CY076547_A/mallard/Washington/44338-018/2007_2'
		'2007.658_CY076555_A/mallard/Washington/44338-019/2007_2'
		'2007.658_CY076563_A/mallard/Washington/44338-029/2007_2'
		'2007.674_CY076571_A/mallard/Washington/44338-034/2007_2'
		'2007.674_CY076579_A/mallard/Washington/44338-037/2007_2'
		'2007.674_CY076587_A/mallard/Washington/44338-039/2007_2'
		'2007.674_CY076595_A/mallard/Washington/44338-045/2007_2'
		'2007.674_CY076603_A/mallard/Washington/44338-047/2007_2'
		'2007.674_CY076611_A/mallard/Washington/44338-049/2007_2'
		'2007.696_CY076619_A/mallard/Washington/44338-052/2007_2'
		'2007.690_CY076627_A/mallard/Washington/44338-112/2007_2'
		'2007.690_CY076635_A/mallard/Washington/44338-120/2007_2'
		'2007.871_CY076643_A/mallard/Washington/44338-218/2007_2'
		'2007.819_CY076651_A/greater_white-fronted_goose/California/44358-076/2007_2'
		'2007.819_CY076659_A/greater_white-fronted_goose/California/44358-089/2007_2'
		'2007.819_CY076667_A/greater_white-fronted_goose/California/44358-095/2007_2'
		'2007.841_CY076675_A/greater_white-fronted_goose/California/44358-112/2007_2'
		'2007.800_CY076683_A/American_green-winged_teal/California/44363-002/2007_2'
		'2007.838_CY076691_A/American_green-winged_teal/California/44363-067/2007_2'
		'2007.841_CY076699_A/northern_shoveler/California/44363-082/2007_2'
		'2006.929_CY076814_A/northern_shoveler/California/JN770/2006_2'
		'2006.929_CY076822_A/cinnamon_teal/California/JN611/2006_2'
		'2006.929_CY076838_A/northern_shoveler/California/JN950/2006_2'
		'2006.929_CY076846_A/bufflehead/California/JN1016/2006_2'
		'2006.995_CY076854_A/green-winged_teal/California/JN1114/2006_2'
		'2007.052_CY076870_A/green-winged_teal/California/JN1323/2007_2'
		'2007.090_CY076878_A/northern_shoveler/California/JN1447/2007_2'
		'2007.090_CY076886_A/cinnamon_teal/California/JN1504/2007_2'
		'2006.586_CY077108_A/mallard/Alberta/128/2006_2'
		'2007.386_CY077116_A/ruddy_turnstone/Delaware/103/2007_2'
		'2006.386_CY077124_A/shorebird/Delaware/255/2006_2'
		'2006.386_CY077132_A/ruddy_turnstone/Delaware/293/2006_2'
		'2006.389_CY077140_A/shorebird/Delaware/350/2006_2'
		'2006.389_CY077148_A/sanderling/Delaware/449/2006_2'
		'2006.564_CY077156_A/mallard/Alberta/76/2006_2'
		'2006.603_CY077164_A/mallard/Alberta/221/2006_2'
		'2006.603_CY077172_A/mallard/Alberta/224/2006_2'
		'2007.392_CY077180_A/shorebird/Delaware/554/2007_2'
		'2007.586_CY077188_A/mallard/Alberta/162/2007_2'
		'2007.586_CY077196_A/mallard/Alberta/234/2007_2'
		'2007.614_CY077204_A/mallard/Interior_Alaska/7MP0167/2007_2'
		'2007.600_CY077220_A/northern_pintail/Interior_Alaska/7MP1246/2007_2'
		'2007.690_CY077228_A/northern_shoveler/Interior_Alaska/7MP1081/2007_2'
		'2007.682_CY077236_A/mallard/Interior_Alaska/7MP0510/2007_2'
		'2007.668_CY077244_A/American_green-winged_teal/Interior_Alaska/7MP1651/2007_2'
		'2007.707_CY077260_A/mallard/Interior_Alaska/7MP2230/2007_2'
		'2007.682_CY077268_A/mallard/Interior_Alaska/7MP0512/2007_2'
		'2007.674_CY077276_A/northern_shoveler/Interior_Alaska/7MP1765/2007_2'
		'2007.682_CY077284_A/northern_shoveler/Interior_Alaska/7MP0944/2007_2'
		'2007.690_CY077292_A/mallard/Interior_Alaska/7MP1056/2007_2'
		'2007.690_CY077300_A/northern_shoveler/Interior_Alaska/7MP1077/2007_2'
		'2007.690_CY077308_A/northern_shoveler/Interior_Alaska/7MP1080/2007_2'
		'2007.625_CY077316_A/northern_pintail/Interior_Alaska/7MP0278/2007_2'
		'2007.600_CY077323_A/northern_pintail/Interior_Alaska/7MP0692/2007_2'
		'2007.353_CY077331_A/least_sandpiper/South_Central_Alaska/7KW0434/2007_2'
		'2007.668_CY077339_A/northern_shoveler/Interior_Alaska/7MP1649/2007_2'
		'2007.668_CY077354_A/northern_shoveler/Interior_Alaska/7MP1670/2007_2'
		'2007.671_CY077362_A/American_widgeon/Interior_Alaska/7MP1707/2007_2'
		'2007.668_CY077370_A/northern_pintail/Interior_Alaska/7MP1644/2007_2'
		'2007.677_CY077378_A/mallard/Interior_Alaska/7MP1700/2007_2'
		'2007.690_CY077386_A/American_green-winged_teal/Interior_Alaska/7MP1049/2007_2'
		'2007.696_CY077394_A/northern_shoveler/Interior_Alaska/7MP1033/2007_2'
		'2007.699_CY077402_A/mallard/Interior_Alaska/7MP1094/2007_2'
		'2007.704_CY077410_A/northern_pintail/Interior_Alaska/7MP1067R1/2007_2'
		'2007.704_CY077707_A/blue-winged_teal/Texas/Sg-00074/2007_2'
		'2007.704_CY078072_A/blue-winged_teal/Texas/Sg-00155/2007_2'
		'2007.704_CY078080_A/blue-winged_teal/Texas/Sg-00157/2007_2'
		'2007.707_CY078088_A/blue-winged_teal/Texas/Sg-00159/2007_2'
		'2007.707_CY078096_A/mallard/Minnesota/Sg-00161/2007_2'
		'2007.701_CY078112_A/mallard/Minnesota/Sg-00164/2007_2'
		'2007.701_CY078120_A/mallard/Minnesota/Sg-00167/2007_2'
		'2007.723_CY078168_A/mallard/Minnesota/Sg-00200/2007_2'
		'2007.704_CY078192_A/blue-winged_teal/Texas/Sg-00207/2007_2'
		'2007.707_CY078200_A/blue-winged_teal/Texas/Sg-00208/2007_2'
		'2007.704_CY078208_A/blue-winged_teal/Texas/Sg-00212/2007_2'
		'2007.707_CY078231_A/mallard/Minnesota/Sg-00217/2007_2'
		'2007.707_CY078263_A/blue-winged_teal/Texas/Sg-00085/2007_2'
		'2007.704_CY078271_A/green-winged_teal/Louisiana/Sg-00092/2007_2'
		'2007.707_CY078279_A/mallard/Minnesota/Sg-00106/2007_2'
		'2007.704_CY078287_A/blue-winged_teal/Texas/Sg-00158/2007_2'
		'2007.723_CY078295_A/mallard/Minnesota/Sg-00166/2007_2'
		'2007.701_CY078303_A/green-winged_teal/Minnesota/Sg-00180/2007_2'
		'2007.704_CY078311_A/blue-winged_teal/Texas/Sg-00188/2007_2'
		'2007.701_CY078319_A/green-winged_teal/Minnesota/Sg-00199/2007_2'
		'2007.742_CY078327_A/blue-winged_teal/Minnesota/Sg-00201/2007_2'
		'2007.704_CY078335_A/blue-winged_teal/Texas/Sg-00206/2007_2'
		'2007.701_CY078343_A/mallard/Minnesota/Sg-00220/2007_2'
		'2007.707_CY078351_A/green-winged_teal/Minnesota/Sg-00222/2007_2'
		'2007.704_CY078359_A/blue-winged_teal/Louisiana/Sg-00224/2007_2'
		'2006.597_CY078441_A/green-winged_teal/Interior_Alaska/6MP0736/2006_2'
		'2006.600_CY078449_A/mallard/Interior_Alaska/6MP0745/2006_2'
		'2006.600_CY078457_A/mallard/Interior_Alaska/6MP0747/2006_2'
		'2006.600_CY078465_A/mallard/Interior_Alaska/6MP0758/2006_2'
		'2006.611_CY078473_A/northern_pintail/Interior_Alaska/6MP0817/2006_2'
		'2006.625_CY078489_A/mallard/Interior_Alaska/6MP0915/2006_2'
		'2006.627_CY078497_A/mallard/Interior_Alaska/6MP0975/2006_2'
		'2006.630_CY078505_A/mallard/Interior_Alaska/6MP0991/2006_2'
		'2006.630_CY078513_A/mallard/Interior_Alaska/6MP0992/2006_2'
		'2006.668_CY078521_A/northern_shoveler/Interior_Alaska/6MP1287/2006_2'
		'2006.671_CY078529_A/green-winged_teal/Interior_Alaska/6MP1312/2006_2'
		'2006.611_CY078537_A/northern_pintail/Interior_Alaska/6MP0814/2006_2'
		'2006.633_CY078545_A/green-winged_teal/Interior_Alaska/6MP1077/2006_2'
		'2006.685_CY078553_A/green-winged_teal/Interior_Alaska/6MP1330/2006_2'
		'2006.688_CY078561_A/northern_shoveler/Interior_Alaska/6MP1339/2006_2'
		'2006.608_CY078569_A/mallard/Interior_Alaska/6MP0050R1/2006_2'
		'2006.619_CY078577_A/mallard/Interior_Alaska/6MP0272/2006_2'
		'2006.605_CY078585_A/northern_pintail/Interior_Alaska/6MP0792/2006_2'
		'2006.622_CY078593_A/mallard/Interior_Alaska/6MP0878/2006_2'
		'2006.622_CY078601_A/mallard/Interior_Alaska/6MP0891/2006_2'
		'2006.627_CY078609_A/mallard/Interior_Alaska/6MP0951/2006_2'
		'2006.627_CY078617_A/mallard/Interior_Alaska/6MP0952/2006_2'
		'2006.630_CY078625_A/mallard/Interior_Alaska/6MP0988/2006_2'
		'2006.723_CY078633_A/mallard/Interior_Alaska/6MP1142/2006_2'
		'2006.625_CY078641_A/northern_pintail/Interior_Alaska/6MP0964/2006_2'
		'2006.625_CY078649_A/mallard/Interior_Alaska/6MP0935R1/2006_2'
		'2006.625_CY078657_A/green-winged_teal/Interior_Alaska/6MP0936R1/2006_2'
		'2006.627_CY078665_A/mallard/Interior_Alaska/6MP0956R1/2006_2'
		'2006.625_CY078673_A/mallard/Interior_Alaska/6MP0972R1/2006_2'
		'2006.633_CY078689_A/northern_pintail/Interior_Alaska/6MP1080R1/2006_2'
		'2006.608_CY078697_A/mallard/Interior_Alaska/6MP0038BR2/2006_2'
		'2006.611_CY078705_A/mallard/Interior_Alaska/6MP0163AR2/2006_2'
		'2006.600_CY078713_A/northern_pintail/Interior_Alaska/6MP0741R2/2006_2'
		'2009.499_CY078721_A/mallard/Interior_Alaska/9BM1812/2009_2'
		'2009.510_CY078729_A/mallard/Interior_Alaska/9BM1852/2009_2'
		'2009.499_CY078737_A/mallard/Interior_Alaska/9BM1856/2009_2'
		'2009.499_CY078745_A/mallard/Interior_Alaska/9BM1807/2009_2'
		'2009.496_CY078753_A/mallard/Interior_Alaska/9BM1869/2009_2'
		'2009.504_CY078761_A/mallard/Interior_Alaska/9BM1947/2009_2'
		'2009.504_CY078769_A/mallard/Interior_Alaska/9BM1949/2009_2'
		'2009.504_CY078777_A/mallard/Interior_Alaska/9BM1958/2009_2'
		'2009.504_CY078785_A/mallard/Interior_Alaska/9BM1962/2009_2'
		'2009.510_CY078793_A/mallard/Interior_Alaska/9BM1965/2009_2'
		'2009.510_CY078801_A/mallard/Interior_Alaska/9BM1967/2009_2'
		'2009.510_CY078809_A/mallard/Interior_Alaska/9BM1974/2009_2'
		'2009.510_CY078817_A/mallard/Interior_Alaska/9BM1975/2009_2'
		'2009.515_CY078825_A/mallard/Interior_Alaska/9BM2057/2009_2'
		'2009.518_CY078833_A/mallard/Interior_Alaska/9BM2077/2009_2'
		'2009.521_CY078841_A/mallard/Interior_Alaska/9BM2168/2009_2'
		'2009.521_CY078849_A/mallard/Interior_Alaska/9BM2170/2009_2'
		'2009.523_CY078857_A/mallard/Interior_Alaska/9BM2254/2009_2'
		'2009.523_CY078865_A/mallard/Interior_Alaska/9BM2256/2009_2'
		'2009.477_CY078873_A/mallard/Interior_Alaska/9BM1585R1/2009_2'
		'2006.630_CY078889_A/mallard/Interior_Alaska/6MP0984/2006_2'
		'2007.677_CY078897_A/mallard/Interior_Alaska/7MP1771R1/2007_2'
		'2007.622_CY078905_A/northern_pintail/Interior_Alaska/7MP0345BR2/2007_2'
		'2007.679_CY078913_A/northern_pintail/Interior_Alaska/7MP0509/2007_2'
		'2007.671_CY078921_A/American_wigeon/Interior_Alaska/7MP1726/2007_2'
		'2007.677_CY078929_A/northern_shoveler/Interior_Alaska/7MP1796/2007_2'
		'2007.614_CY078937_A/mallard/Interior_Alaska/7MP0172/2007_2'
		'2007.627_CY078945_A/northern_pintail/Interior_Alaska/7MP0408/2007_2'
		'2007.666_CY078953_A/duck/Interior_Alaska/7MP1591R1/2007_2'
		'2007.605_CY078961_A/mallard/Interior_Alaska/7MP0747/2007_2'
		'2007.682_CY078969_A/northern_shoveler/Interior_Alaska/7MP0953/2007_2'
		'2007.682_CY078977_A/mallard/Interior_Alaska/7MP0956/2007_2'
		'2007.666_CY078985_A/duck/Interior_Alaska/7MP1570/2007_2'
		'2007.666_CY078993_A/duck/Interior_Alaska/7MP1582/2007_2'
		'2007.666_CY079001_A/duck/Interior_Alaska/7MP1598/2007_2'
		'2007.677_CY079009_A/northern_pintail/Interior_Alaska/7MP1822/2007_2'
		'2007.677_CY079017_A/mallard/Interior_Alaska/7MP1835/2007_2'
		'2007.707_CY079025_A/northern_pintail/Interior_Alaska/7MP2228/2007_2'
		'2007.668_CY079041_A/green-winged_teal/Interior_Alaska/7MP1672R1/2007_2'
		'2007.622_CY079049_A/northern_pintail/Interior_Alaska/7MP1460R2/2007_2'
		'2008.615_CY079057_A/northern_pintail/Interior_Alaska/8MP0689/2008_2'
		'2008.615_CY079065_A/northern_pintail/Interior_Alaska/8BM2528R1/2008_2'
		'2008.623_CY079073_A/mallard/Interior_Alaska/8BM2967/2008_2'
		'2008.626_CY079081_A/northern_pintail/Interior_Alaska/8BM2974/2008_2'
		'2008.626_CY079089_A/northern_pintail/Interior_Alaska/8BM2987/2008_2'
		'2008.626_CY079097_A/northern_pintail/Interior_Alaska/8BM3041/2008_2'
		'2008.628_CY079105_A/mallard/Interior_Alaska/8BM3061/2008_2'
		'2008.628_CY079113_A/northern_pintail/Interior_Alaska/8BM3088/2008_2'
		'2008.702_CY079121_A/northern_pintail/Interior_Alaska/8BM3582/2008_2'
		'2008.702_CY079129_A/mallard/Interior_Alaska/8BM3586/2008_2'
		'2008.708_CY079137_A/mallard/Interior_Alaska/8BM3614/2008_2'
		'2008.730_CY079145_A/northern_pintail/Interior_Alaska/8BM3658/2008_2'
		'2008.735_CY079153_A/northern_shoveler/Interior_Alaska/8BM3684/2008_2'
		'2008.735_CY079161_A/northern_pintail/Interior_Alaska/8BM3700/2008_2'
		'2008.735_CY079169_A/green-winged_teal/Interior_Alaska/8BM3706/2008_2'
		'2008.738_CY079177_A/northern_pintail/Interior_Alaska/8BM3731/2008_2'
		'2008.738_CY079185_A/northern_pintail/Interior_Alaska/8BM3736/2008_2'
		'2008.631_CY079193_A/mallard/Interior_Alaska/8MP0792R1/2008_2'
		'2008.708_CY079201_A/mallard/Interior_Alaska/8BM3627R1/2008_2'
		'2007.671_CY079209_A/mallard/Interior_Alaska/7MP1701/2007_2'
		'2007.685_CY079306_A/mallard/Interior_Alaska/7MP0901R1/2007_2'
		'2009.022_CY079314_A/American_green-winged_teal/Mississippi/09OS046/2009_2'
		'2008.798_CY079330_A/mallard/Wisconsin/08OS2261/2008_2'
		'2008.798_CY079338_A/mallard/Wisconsin/08OS2271/2008_2'
		'2008.801_CY079346_A/American_green-winged_teal/Wisconsin/08OS2292/2008_2'
		'2008.801_CY079354_A/gadwall/Wisconsin/08OS2293/2008_2'
		'2008.817_CY079362_A/mallard/Illinois/08OS2710/2008_2'
		'2008.609_CY079378_A/mallard/Interior_Alaska/8MP0547/2008_2'
		'2008.604_CY079386_A/northern_pintail/Interior_Alaska/8BM2046R1/2008_2'
		'2009.022_CY079394_A/northern_shoveler/Mississippi/09OS025/2009_2'
		'2009.027_CY079402_A/northern_shoveler/Mississippi/09OS168/2009_2'
		'2009.063_CY079410_A/American_coot/Mississippi/09OS615/2009_2'
		'2009.038_CY079418_A/northern_shoveler/Mississippi/09OS643/2009_2'
		'2008.798_CY079426_A/American_green-winged_teal/Wisconsin/08OS2270/2008_2'
		'2008.801_CY079434_A/American_green-winged_teal/Wisconsin/08OS2291/2008_2'
		'2008.801_CY079442_A/gadwall/Wisconsin/08OS2296/2008_2'
		'2008.814_CY079450_A/mallard/Illinois/08OS2315/2008_2'
		'2008.817_CY079458_A/American_black_duck/Illinois/08OS2688/2008_2'
		'2008.817_CY079466_A/mallard/Illinois/08OS2711/2008_2'
		'2008.817_CY079474_A/American_green-winged_teal/Illinois/08OS2713/2008_2'
		'2008.831_CY079482_A/mallard/Wisconsin/08OS2841/2008_2'
		'2008.831_CY079498_A/mallard/Wisconsin/08OS2844/2008_2'
		'2008.872_CY079514_A/northern_shoveler/Illinois/08OS3331/2008_2'
		'2007.668_CY079556_A/mallard/Interior_Alaska/7MP1643/2007_2'
		'2007.710_CY079564_A/northern_pintail/Interior_Alaska/7MP2248/2007_2'
		'2008.798_CY079572_A/mallard/Wisconsin/08OS2254/2008_2'
		'2008.814_CY079580_A/American_green-winged_teal/Illinois/08OS2311/2008_2'
		'2009.496_CY079588_A/mallard/Interior_Alaska/9BM1864/2009_2'
		'2009.504_CY079596_A/mallard/Interior_Alaska/9BM1957/2009_2'
		'2009.510_CY079604_A/mallard/Interior_Alaska/9BM1964/2009_2'
		'2009.523_CY079612_A/mallard/Interior_Alaska/9BM2259/2009_2'
		'2008.604_CY079620_A/northern_pintail/Interior_Alaska/8BM1995R1/2008_2'
		'2008.617_CY079628_A/northern_pintail/Interior_Alaska/8BM2621R1/2008_2'
		'2008.628_CY079636_A/northern_pintail/Interior_Alaska/8BM3091/2008_2'
		'2008.628_CY079644_A/northern_pintail/Interior_Alaska/8BM3137/2008_2'
		'2008.667_CY079652_A/northern_shoveler/Interior_Alaska/8BM3470/2008_2'
		'2008.705_CY079667_A/northern_pintail/Interior_Alaska/8BM3608/2008_2'
		'2008.738_CY079675_A/northern_pintail/Interior_Alaska/8BM3723/2008_2'
		'2008.702_CY079683_A/mallard/Interior_Alaska/8BM3584R1/2008_2'
		'2007.353_CY079691_A/avian/Southcentral_Alaska/7KW0388R1/2007_2'
		'2006.603_CY079699_A/mallard/Interior_Alaska/6MP0017R1/2006_2'
		'2006.668_CY079722_A/northern_shoveler/Interior_Alaska/6MP1283/2006_2'
		'2006.608_CY079730_A/northern_pintail/Interior_Alaska/6MP0804/2006_2'
		'2006.723_CY079738_A/green-winged_teal/Interior_Alaska/6MP1140/2006_2'
		'2006.627_CY079746_A/mallard/Interior_Alaska/6MP0983R1/2006_2'
		'2006.685_CY079762_A/mallard/Interior_Alaska/6MP1107R1/2006_2'
		'2009.496_CY079784_A/mallard/Interior_Alaska/9BM1799/2009_2'
		'2009.499_CY079798_A/mallard/Interior_Alaska/9BM1809/2009_2'
		'2009.496_CY079806_A/mallard/Interior_Alaska/9BM1870/2009_2'
		'2009.504_CY079821_A/mallard/Interior_Alaska/9BM1959/2009_2'
		'2009.510_CY079829_A/mallard/Interior_Alaska/9BM1968/2009_2'
		'2009.510_CY079837_A/mallard/Interior_Alaska/9BM1969/2009_2'
		'2009.518_CY079853_A/mallard/Interior_Alaska/9BM2073/2009_2'
		'2009.521_CY079868_A/mallard/Interior_Alaska/9BM2164/2009_2'
		'2009.523_CY079876_A/mallard/Interior_Alaska/9BM2239/2009_2'
		'2009.523_CY079884_A/mallard/Interior_Alaska/9BM2243/2009_2'
		'2009.523_CY079892_A/mallard/Interior_Alaska/9BM2252/2009_2'
		'2007.668_CY079914_A/northern_shoveler/Interior_Alaska/7MP1667/2007_2'
		'2008.617_CY079945_A/mallard/Interior_Alaska/8BM2714/2008_2'
		'2008.607_CY079969_A/mallard/Interior_Alaska/8MP0457R1/2008_2'
		'2008.601_CY079977_A/mallard/Interior_Alaska/8BM1966R1/2008_2'
		'2008.604_CY079985_A/northern_pintail/Interior_Alaska/8BM2011R1/2008_2'
		'2008.628_CY080009_A/mallard/Interior_Alaska/8BM3092/2008_2'
		'2008.634_CY080031_A/mallard/Interior_Alaska/8BM3327/2008_2'
		'2008.683_CY080053_A/mallard/Interior_Alaska/8BM3519/2008_2'
		'2008.732_CY080083_A/northern_pintail/Interior_Alaska/8BM3669/2008_2'
		'2008.735_CY080098_A/northern_pintail/Interior_Alaska/8BM3696/2008_2'
		'2008.604_CY080113_A/northern_pintail/Interior_Alaska/8BM2082/2008_2'
		'2008.604_CY080121_A/mallard/Interior_Alaska/8BM2102/2008_2'
		'2008.598_CY080136_A/northern_pintail/Interior_Alaska/8MP0213R2/2008_2'
		'2009.455_CY080152_A/mallard/Interior_Alaska/9BM1358/2009_2'
		'2008.609_CY080167_A/mallard/Interior_Alaska/8BM2312/2008_2'
		'2008.738_CY080189_A/northern_pintail/Interior_Alaska/8BM3739R1/2008_2'
		'2007.666_CY080197_A/duck/Interior_Alaska/7MP1550/2007_2'
		'2007.674_CY080205_A/northern_shoveler/Interior_Alaska/7MP1766/2007_2'
		'2008.601_CY080213_A/northern_pintail/Interior_Alaska/8MP0262R2/2008_2'
		'2006.668_CY080277_A/mallard/Interior_Alaska/6MP1096R2/2006_2'
		'2007.723_CY080293_A/mallard/Minnesota/Sg-00195/2007_2'
		'2002.710_CY081232_A/mallard/Maryland/1027/2002_2'
		'2002.655_CY081240_A/black_duck/Maryland/839/2002_2'
		'1986.827_CY081248_A/mallard/Ohio/353/1986_2'
		'2002.630_CY081256_A/mallard/Ohio/662/2002_2'
		'2005.608_CY081271_A/mallard/Alaska/312/2005_2'
		'2005.608_CY081289_A/pintail/Alaska/314/2005_2'
		'1989.797_CY081298_A/mallard/Ohio/65/1989_2'
		'2005.485_CY081306_A/mallard/Maryland/1111/2005_2'
		'2005.485_CY081314_A/mallard/Maryland/1127/2005_2'
		'1999.808_CY081370_A/green-winged_teal/Ohio/196/1999_2'
		'2005.485_CY081394_A/mallard/Maryland/715/2005_2'
		'2005.608_CY089555_A/pintail/Alaska/315/2005_2'
		'1989.797_CY089563_A/mallard/Ohio/42/1989_2'
		'2007.707_CY090859_A/blue-winged_teal/Texas/Sg-00173/2007_2'
		'2008.836_CY093597_A/mallard/California/6469/2008_2'
		'2008.836_CY093605_A/mallard/California/6471/2008_2'
		'2008.798_CY093613_A/mallard/California/8118/2008_2'
		'2008.798_CY093621_A/mallard/California/8322/2008_2'
		'2008.806_CY093629_A/mallard/California/8399/2008_2'
		'2008.806_CY093637_A/mallard/California/8457/2008_2'
		'2008.806_CY093645_A/mallard/California/8462/2008_2'
		'2008.814_CY093653_A/mallard/California/8519/2008_2'
		'2008.844_CY093661_A/mallard/California/8843/2008_2'
		'2008.932_CY093669_A/mallard/California/9704/2008_2'
		'2008.948_CY093677_A/mallard/California/10125/2008_2'
		'2008.948_CY093685_A/mallard/California/10126/2008_2'
		'2008.921_CY093693_A/mallard/California/10985/2008_2'
		'2008.929_CY093708_A/mallard/California/11100/2008_2'
		'2008.929_CY093716_A/mallard/California/11119/2008_2'
		'2008.798_CY093732_A/northern_shoveler/California/8355/2008_2'
		'2008.825_CY093740_A/northern_shoveler/California/8673/2008_2'
		'2008.883_CY093764_A/northern_shoveler/California/9140/2008_2'
		'2008.891_CY093772_A/northern_shoveler/California/9235/2008_2'
		'2008.932_CY093780_A/northern_shoveler/California/9680/2008_2'
		'2008.932_CY093788_A/northern_shoveler/California/9710/2008_2'
		'2008.852_CY093796_A/American_wigeon/California/6588/2008_2'
		'2008.852_CY093804_A/American_wigeon/California/6610/2008_2'
		'2008.798_CY093812_A/American_wigeon/California/8121/2008_2'
		'2008.806_CY093820_A/American_wigeon/California/8141/2008_2'
		'2008.814_CY093828_A/American_wigeon/California/8529/2008_2'
		'2008.814_CY093836_A/American_wigeon/California/8547/2008_2'
		'2008.825_CY093844_A/American_wigeon/California/8670/2008_2'
		'2008.833_CY093852_A/American_wigeon/California/8763/2008_2'
		'2007.830_CY093860_A/American_wigeon/California/HKWF296C/2007_2'
		'2008.814_CY093868_A/bufflehead/California/8522/2008_2'
		'2008.893_CY093876_A/green-winged_teal/California/6990/2008_2'
		'2008.814_CY093884_A/green-winged_teal/California/7972/2008_2'
		'2008.951_CY093892_A/green-winged_teal/California/10197/2008_2'
		'2008.948_CY093908_A/green-winged_teal/California/11285/2008_2'
		'2009.005_CY093916_A/green-winged_teal/California/00083/2009_2'
		'2008.798_CY093924_A/gadwall/California/8340/2008_2'
		'2008.814_CY093932_A/gadwall/California/8504/2008_2'
		'2008.883_CY093947_A/gadwall/California/9155/2008_2'
		'2007.937_CY093955_A/gadwall/California/AKS-514/2007_2'
		'2008.836_CY093963_A/greater_white-fronted_goose/California/6461/2008_2'
		'2008.844_CY093971_A/greater_white-fronted_goose/California/6548/2008_2'
		'2008.910_CY093979_A/greater_white-fronted_goose/California/10936/2008_2'
		'2008.836_CY093987_A/northern_pintail/California/6495/2008_2'
		'2008.872_CY093995_A/northern_pintail/California/6763/2008_2'
		'2008.798_CY094003_A/northern_pintail/California/8105/2008_2'
		'2007.841_CY094011_A/northern_pintail/California/HKWF440C/2007_2'
		'2009.567_CY094019_A/mallard/California/5219/2009_2'
		'2008.833_CY094091_A/mallard/California/6404/2008_2'
		'2008.833_CY094099_A/mallard/California/6420/2008_2'
		'2008.836_CY094107_A/mallard/California/6490/2008_2'
		'2008.844_CY094115_A/mallard/California/6517/2008_2'
		'2008.844_CY094123_A/mallard/California/6524/2008_2'
		'2008.855_CY094131_A/mallard/California/6634/2008_2'
		'2008.872_CY094139_A/mallard/California/6772/2008_2'
		'2008.891_CY094147_A/mallard/California/6957/2008_2'
		'2008.795_CY094155_A/mallard/California/8028/2008_2'
		'2008.795_CY094163_A/mallard/California/8035/2008_2'
		'2008.795_CY094171_A/mallard/California/8212/2008_2'
		'2008.795_CY094179_A/mallard/California/8293/2008_2'
		'2008.798_CY094187_A/mallard/California/8834/2008_2'
		'2008.806_CY094195_A/mallard/California/8416/2008_2'
		'2008.806_CY094203_A/mallard/California/8427/2008_2'
		'2008.806_CY094211_A/mallard/California/8429/2008_2'
		'2008.806_CY094219_A/mallard/California/8432/2008_2'
		'2008.814_CY094227_A/mallard/California/8518/2008_2'
		'2008.913_CY094235_A/mallard/California/9573/2008_2'
		'2008.970_CY094243_A/mallard/California/10064/2008_2'
		'2008.929_CY094251_A/mallard/California/11095/2008_2'
		'2008.948_CY094259_A/mallard/California/11353/2008_2'
		'2007.934_CY094267_A/mallard/California/AKS478/2007_2'
		'2008.814_CY094275_A/northern_shoveler/California/8528/2008_2'
		'2008.814_CY094283_A/northern_shoveler/California/8536/2008_2'
		'2008.825_CY094291_A/northern_shoveler/California/8629/2008_2'
		'2008.825_CY094299_A/northern_shoveler/California/8675/2008_2'
		'2008.863_CY094307_A/northern_shoveler/California/9017/2008_2'
		'2008.891_CY094315_A/northern_shoveler/California/9187/2008_2'
		'2008.891_CY094323_A/northern_shoveler/California/9228/2008_2'
		'2008.893_CY094331_A/northern_shoveler/California/9267/2008_2'
		'2008.951_CY094339_A/northern_shoveler/California/9781/2008_2'
		'2008.970_CY094347_A/northern_shoveler/California/10024/2008_2'
		'2007.858_CY094355_A/northern_shoveler/California/HKWF592C/2007_2'
		'2007.918_CY094363_A/northern_shoveler/California/HKWF1046C/2007_2'
		'2007.918_CY094371_A/northern_shoveler/California/HKWF1128C/2007_2'
		'2007.945_CY094379_A/northern_shoveler/California/HKWF1372C/2007_2'
		'2008.798_CY094387_A/American_wigeon/California/8352/2008_2'
		'2008.798_CY094395_A/American_wigeon/California/8363/2008_2'
		'2008.825_CY094403_A/American_wigeon/California/8658/2008_2'
		'2008.852_CY094411_A/American_wigeon/California/8910/2008_2'
		'2008.872_CY094419_A/American_wigeon/California/9044/2008_2'
		'2007.803_CY094427_A/American_wigeon/California/HKWF041C/2007_2'
		'2007.841_CY094435_A/American_wigeon/California/HKWF541C/2007_2'
		'2007.918_CY094443_A/cinnamon_teal/California/HKWF1111C/2007_2'
		'2008.798_CY094451_A/green-winged_teal/California/8326/2008_2'
		'2008.825_CY094459_A/green-winged_teal/California/8612/2008_2'
		'2008.948_CY094467_A/green-winged_teal/California/11275/2008_2'
		'2008.795_CY094475_A/gadwall/California/8203/2008_2'
		'2008.814_CY094483_A/gadwall/California/8535/2008_2'
		'2008.833_CY094491_A/gadwall/California/8708/2008_2'
		'2008.825_CY094499_A/greater_white-fronted_goose/California/6365/2008_2'
		'2007.841_CY094507_A/greater_white-fronted_goose/California/HKWF446C/2007_2'
		'2008.874_CY094515_A/northern_pintail/California/6791/2008_2'
		'2008.806_CY094523_A/northern_pintail/California/8152/2008_2'
		'2008.806_CY094531_A/northern_pintail/California/8470/2008_2'
		'2008.833_CY094539_A/northern_pintail/California/8764/2008_2'
		'2009.814_CY094547_A/mallard/California/6744/2009_2'
		'2009.814_CY094555_A/mallard/California/6768/2009_2'
		'2009.814_CY094563_A/American_wigeon/California/6712/2009_2'
		'2009.814_CY094571_A/mallard/California/6695/2009_2'
		'2009.047_CY094579_A/green-winged_teal/California/1841/2009_2'
		'2009.567_CY094587_A/mallard/California/5212/2009_2'
		'2009.567_CY094595_A/mallard/California/5222/2009_2'
		'2009.570_CY094603_A/mallard/California/5250/2009_2'
		'2009.573_CY094611_A/mallard/California/5271/2009_2'
		'2009.573_CY094619_A/mallard/California/5276/2009_2'
		'2009.573_CY094627_A/mallard/California/5282/2009_2'
		'2009.573_CY094635_A/mallard/California/5296/2009_2'
		'2009.556_CY094643_A/mallard/California/5495/2009_2'
		'2009.556_CY094651_A/mallard/California/5502/2009_2'
		'2009.562_CY094659_A/mallard/California/5149/2009_2'
		'2009.562_CY094667_A/mallard/California/5174/2009_2'
		'2009.567_CY094675_A/mallard/California/5192/2009_2'
		'2009.567_CY094683_A/mallard/California/5205/2009_2'
		'2009.570_CY094691_A/mallard/California/5255/2009_2'
		'2009.556_CY094699_A/mallard/California/5319/2009_2'
		'2009.589_CY094707_A/mallard/California/5351/2009_2'
		'2009.589_CY094715_A/mallard/California/5359/2009_2'
		'2009.589_CY094723_A/mallard/California/5386/2009_2'
		'2009.556_CY094731_A/mallard/California/5491/2009_2'
		'2009.567_CY094739_A/mallard/California/5191/2009_2'
		'2010.567_CY094755_A/mallard/California/1156/2010_2'
		'2010.573_CY094763_A/mallard/California/1210/2010_2'
		'2010.586_CY094771_A/mallard/California/1305/2010_2'
		'2010.573_CY094779_A/mallard/California/1188/2010_2'
		'2010.575_CY094787_A/mallard/California/1289/2010_2'
		'2010.595_CY094795_A/mallard/California/1353/2010_2'
		'2005.170_CY095002_A/quail/New_York/23164-12/2005_2'
		'2005.225_CY095058_A/Muscovy_duck/New_York/31621-10/2005_2'
		'2005.337_CY095186_A/duck/New_York/53294-6/2005_2'
		'2005.622_CY095226_A/Muscovy_duck/New_York/99159/2005_2'
		'2005.611_CY095234_A/Muscovy_duck/New_York/97382-2/2005_2'
		'2005.630_CY095266_A/mallard/British_Columbia/07594/2005_2'
		'2005.658_CY095297_A/mallard/Ontario/15873/2005_2'
		'2005.712_CY095313_A/mallard/Ontario/15741/2005_2'
		'2005.655_CY095321_A/mallard/Ontario/15914/2005_2'
		'2006.644_CY095376_A/mallard/Quebec/11189/2006_2'
		'2006.644_CY095384_A/mallard/Quebec/11200/2006_2'
		'2006.633_CY095400_A/mallard/Quebec/11093/2006_2'
		'2006.710_CY095432_A/American_black_duck/New_Brunswick/19389/2006_2'
		'2006.710_CY095440_A/American_black_duck/New_Brunswick/19392/2006_2'
		'2006.712_CY095448_A/American_black_duck/New_Brunswick/19497/2006_2'
		'2006.619_CY095456_A/American_black_duck/Prince_Edward_Island/14228/2006_2'
		'2006.619_CY095464_A/American_black_duck/Prince_Edward_Island/14230/2006_2'
		'2006.627_CY095480_A/mallard/British_Columbia/18311/2006_2'
		'2007.679_CY095488_A/mallard/Ontario/26078/2007_2'
		'2006.386_CY095654_A/laughing_gull/Delaware_Bay/50/2006_2'
		'2002.630_CY096753_A/mallard/Ohio/669/2002_2'
		'2005.603_CY096762_A/pintail/Alaska/99/2005_2'
		'2005.608_CY096772_A/pintail/Alaska/246/2005_2'
		'2005.926_CY096783_A/common_scoter/Maryland/299/2005_2'
		'2009.792_CY096932_A/American_green-winged_teal/Illinois/2975/2009_2'
		'2009.792_CY096940_A/mallard/Illinois/3048/2009_2'
		'2009.792_CY096948_A/mallard/Illinois/3051/2009_2'
		'2009.868_CY096958_A/northern_shoveler/Illinois/3767/2009_2'
		'2009.830_CY096968_A/American_green-winged_teal/Illinois/3443/2009_2'
		'2009.907_CY096976_A/bufflehead/Illinois/4016/2009_2'
		'2009.759_CY096984_A/American_black_duck/Wisconsin/2542/2009_2'
		'2009.759_CY096992_A/mallard/Wisconsin/2543/2009_2'
		'2009.762_CY097000_A/blue-winged_teal/Wisconsin/2572/2009_2'
		'2009.827_CY097008_A/mallard/Wisconsin/2755/2009_2'
		'2009.792_CY097016_A/mallard/Wisconsin/2653/2009_2'
		'2009.792_CY097024_A/blue-winged_teal/Wisconsin/2713/2009_2'
		'2009.792_CY097032_A/blue-winged_teal/Wisconsin/2741/2009_2'
		'2009.775_CY097040_A/mallard/Wisconsin/2712/2009_2'
		'2009.811_CY097048_A/blue-winged_teal/Wisconsin/2753/2009_2'
		'2009.871_CY097056_A/American_black_duck/Illinois/3854/2009_2'
		'2009.833_CY097064_A/ruddy_duck/Illinois/3471/2009_2'
		'2009.849_CY097072_A/common_goldeneye/Iowa/3192/2009_2'
		'2009.849_CY097082_A/mallard/Iowa/3195/2009_2'
		'2009.852_CY097091_A/mallard/Iowa/3205/2009_2'
		'2009.929_CY097099_A/mallard/Missouri/350/2009_2'
		'2009.605_CY097107_A/mallard/Ohio/1686/2009_2'
		'2009.605_CY097115_A/mallard/Ohio/1690/2009_2'
		'2009.586_CY097123_A/mallard/Ohio/2033/2009_2'
		'2009.586_CY097133_A/mallard/Ohio/2039/2009_2'
		'2009.586_CY097141_A/mallard/Ohio/2043/2009_2'
		'2010.030_CY097149_A/northern_shoveler/Mississippi/236/2010_2'
		'2009.830_CY097165_A/American_coot/Illinois/3405/2009_2'
		'2009.792_CY097174_A/mallard/Illinois/2956/2009_2'
		'2009.792_CY097182_A/mallard/Illinois/3974/2009_2'
		'2009.792_CY097192_A/American_green-winged_teal/Illinois/3053/2009_2'
		'2009.792_CY097201_A/American_green-winged_teal/Illinois/3054/2009_2'
		'2009.792_CY097209_A/American_green-winged_teal/Illinois/2479/2009_2'
		'2009.792_CY097217_A/blue-winged_teal/Wisconsin/3060/2009_2'
		'2009.792_CY097227_A/blue-winged_teal/Wisconsin/3061/2009_2'
		'2009.868_CY097235_A/mallard/Illinois/3747/2009_2'
		'2009.926_CY097275_A/mallard/Wisconsin/4218/2009_2'
		'2009.627_CY097283_A/mallard/Wisconsin/1534/2009_2'
		'2009.627_CY097291_A/mallard/Wisconsin/1538/2009_2'
		'2009.893_CY097299_A/lesser_scaup/Wisconsin/3964/2009_2'
		'2009.929_CY097307_A/mallard/Wisconsin/4230/2009_2'
		'2009.929_CY097315_A/greater_scaup/Wisconsin/4234/2009_2'
		'2009.929_CY097324_A/mallard/Wisconsin/4236/2009_2'
		'2009.759_CY097332_A/mallard/Wisconsin/2549/2009_2'
		'2009.759_CY097340_A/mallard/Wisconsin/2560/2009_2'
		'2009.762_CY097348_A/mallard/Wisconsin/2575/2009_2'
		'2009.762_CY097356_A/mallard/Wisconsin/2576/2009_2'
		'2009.800_CY097364_A/American_green-winged_teal/Wisconsin/2690/2009_2'
		'2009.827_CY097372_A/mallard/Wisconsin/2756/2009_2'
		'2009.830_CY097380_A/mallard/Wisconsin/2785/2009_2'
		'2009.830_CY097388_A/mallard/Wisconsin/3165/2009_2'
		'2009.921_CY097396_A/mallard/Wisconsin/4194/2009_2'
		'2009.921_CY097404_A/mallard/Wisconsin/4196/2009_2'
		'2009.921_CY097412_A/mallard/Wisconsin/4197/2009_2'
		'2009.921_CY097420_A/northern_pintail/Wisconsin/4198/2009_2'
		'2009.921_CY097428_A/mallard/Wisconsin/4203/2009_2'
		'2009.753_CY097436_A/northern_shoveler/Wisconsin/2508/2009_2'
		'2009.753_CY097444_A/blue-winged_teal/Wisconsin/2509/2009_2'
		'2009.756_CY097452_A/mallard/Wisconsin/2530/2009_2'
		'2009.792_CY097460_A/American_green-winged_teal/Wisconsin/2530/2009_2'
		'2009.792_CY097468_A/blue-winged_teal/Wisconsin/2649/2009_2'
		'2009.792_CY097476_A/blue-winged_teal/Wisconsin/2665/2009_2'
		'2009.792_CY097484_A/mallard/Wisconsin/2719/2009_2'
		'2009.792_CY097492_A/blue-winged_teal/Wisconsin/2720/2009_2'
		'2009.792_CY097500_A/northern_pintail/Wisconsin/2737/2009_2'
		'2009.792_CY097508_A/American_green-winged_teal/Wisconsin/2743/2009_2'
		'2009.753_CY097516_A/blue-winged_teal/Wisconsin/2818/2009_2'
		'2009.871_CY097524_A/gadwall/Illinois/3860/2009_2'
		'2009.910_CY097532_A/lesser_scaup/Illinois/4115/2009_2'
		'2009.910_CY097540_A/American_black_duck/Illinois/4119/2009_2'
		'2009.910_CY097548_A/mallard/Illinois/4124/2009_2'
		'2009.910_CY097556_A/ring-necked_duck/Illinois/4125/2009_2'
		'2009.912_CY097564_A/mallard/Illinois/4162/2009_2'
		'2009.912_CY097572_A/mallard/Illinois/4179/2009_2'
		'2009.912_CY097580_A/mallard/Illinois/4180/2009_2'
		'2009.849_CY097588_A/mallard/Iowa/3193/2009_2'
		'2009.932_CY097596_A/mallard/Missouri/129/2009_2'
		'2009.932_CY097604_A/mallard/Missouri/132/2009_2'
		'2009.932_CY097620_A/northern_shoveler/Missouri/196/2009_2'
		'2009.932_CY097628_A/mallard/Missouri/220/2009_2'
		'2009.929_CY097636_A/northern_shoveler/Missouri/298/2009_2'
		'2009.929_CY097644_A/northern_pintail/Missouri/319/2009_2'
		'2009.605_CY097652_A/mallard/Ohio/1688/2009_2'
		'2009.586_CY097660_A/mallard/Ohio/2031/2009_2'
		'2009.647_CY097668_A/mallard/Ohio/1695/2009_2'
		'2010.025_CY097676_A/northern_shoveler/Mississippi/252/2010_2'
		'2010.036_CY097684_A/American_green-winged_teal/Mississippi/285/2010_2'
		'2010.041_CY097692_A/American_green-winged_teal/Mississippi/300/2010_2'
		'2010.041_CY097700_A/mallard/Mississippi/329/2010_2'
		'2010.041_CY097708_A/mallard/Mississippi/354/2010_2'
		'2010.041_CY097716_A/mallard/Mississippi/360/2010_2'
		'2010.044_CY097724_A/mallard/Mississippi/386/2010_2'
		'2010.044_CY097732_A/mallard/Mississippi/390/2010_2'
		'2010.044_CY097740_A/northern_shoveler/Mississippi/397/2010_2'
		'2010.041_CY097750_A/American_green-winged_teal/Mississippi/404/2010_2'
		'2010.041_CY097759_A/mallard/Mississippi/407/2010_2'
		'2010.044_CY097768_A/mallard/Mississippi/413/2010_2'
		'2010.049_CY097776_A/mallard/Mississippi/442/2010_2'
		'2006.770_GQ168608_A/Pacific_golden_plover/Alaska/44201-109/2006_2'
		'2006.425_HM059947_A/thick-billed_murre/Alaska/44085-090/2006_2'
		'2006.400_HM059949_A/thick-billed_murre/Alaska/44086-095/2006_2'
		'2006.732_HM059955_A/glaucous_gull/Alaska/44199-104/2006_2'
		'2006.430_HM059956_A/thick-billed_murre/Alaska/44085-108/2006_2'
		'2006.729_HM059958_A/glaucous_gull/Alaska/44201-161/2006_2'
		'2006.408_HM059961_A/thick-billed_murre/Alaska/44088-059/2006_2'
		'2006.729_HM059962_A/lesser_snow_goose/Alaska/44199-115/2006_2'
		'2006.433_HM059965_A/thick-billed_murre/Alaska/44145-199/2006_2'
		'2006.679_JF323833_A/Stellers_eider/Alaska/44222-192/2006_2'
		'2007.701_JF323840_A/Stellers_eider/Alaska/44354-356/2007_2'
		'1987.61_36914_mallard/Alberta/144/1987_mixed_MISSISSIPPI'
		'1988.37_36917_red_knot/Delaware/546/1988_H4N6_ATLANTIC'
		'1990.35_36934_ruddy_turnstone/Delaware/24/1990_mixed_ATLANTIC'
		'1991.61_36956_mallard/Alberta/107/1991_mixed_MISSISSIPPI'
		'1991.61_36958_mallard/Alberta/113/1991_mixed_MISSISSIPPI'
		'1992.65_36963_mallard/Alberta/196/1992_mixed_MISSISSIPPI'
		'1993.63_36966_mallard/Alberta/12/1993_mixed_MISSISSIPPI'
		'1994.39_36974_ruddy_turnstone/Delaware_Bay/78/1994_mixed_ATLANTIC'
		'1994.39_36978_ruddy_turnstone/Delaware_Bay/88/1994_H3N8_ATLANTIC'
		'1994.39_36981_ruddy_turnstone/Delaware_Bay/125/1994_H3N8_ATLANTIC'
		'1994.39_36982_ruddy_turnstone/Delaware_Bay/143/1994_mixed_ATLANTIC'
		'1994.39_36983_ruddy_turnstone/Delaware_Bay/144/1994_mixed_ATLANTIC'
		'1994.39_36986_ruddy_turnstone/Delaware_Bay/168/1994_mixed_ATLANTIC'
		'1994.39_36990_ruddy_turnstone/Delaware_Bay/184/1994_mixed_ATLANTIC'
		'1994.39_36991_ruddy_turnstone/Delaware_Bay/185/1994_mixed_ATLANTIC'
		'1994.39_37191_ruddy_turnstone/Delaware_Bay/209/1994_mixed_ATLANTIC'
		'1994.39_37193_red_knot/Delaware_Bay/227/1994_mixed_ATLANTIC'
		'1994.39_37197_shorebird/Delaware_Bay/275/1994_mixed_ATLANTIC'
		'1995.59_37206_mallard/Alberta/49/1995_mixed_MISSISSIPPI'
		'1996.37_37211_ruddy_turnstone/Delaware_Bay/215/1996_mixed_ATLANTIC'
		'1999.39_37232_sanderling/Delaware_Bay/65/1999_mixed_ATLANTIC'
		'1999.39_37233_sanderling/Delaware_Bay/70/1999_H3N8_ATLANTIC'
		'1999.39_37243_ruddy_turnstone/Delaware_Bay/144/1999_mixed_ATLANTIC'
		'1999.39_37244_ruddy_turnstone/Delaware_Bay/147/1999_mixed_ATLANTIC'
		'1999.39_37249_shorebird/Delaware_Bay/198/1999_mixed_ATLANTIC'
		'1999.39_37251_shorebird/Delaware_Bay/204/1999_mixed_ATLANTIC'
		'1999.39_37252_shorebird/Delaware_Bay/205/1999_mixed_ATLANTIC'
		'1999.39_37261_shorebird/Delaware_Bay/267/1999_mixed_ATLANTIC'
		'1999.39_37262_shorebird/Delaware_Bay/268/1999_H3N8_ATLANTIC'
		'1999.39_37267_shorebird/Delaware_Bay/287/1999_H6N2_ATLANTIC'
		'1999.61_37270_pintail/Alberta/207/1999_mixed_MISSISSIPPI'
		'2000.62_37273_mallard/Alberta/127/2000_mixed_MISSISSIPPI'
		'2001.60_37279_mallard/Alberta/38/2001_H4N6_MISSISSIPPI'
		'2005.38_37298_shorebird/Delaware_Bay/117/2005_mixed_ATLANTIC'
		'2005.38_37306_shorebird/Delaware_Bay/201/2005_mixed_ATLANTIC'
		'2005.38_37310_shorebird/Delaware_Bay/443/2005_mixed_ATLANTIC'
		'2006.59_37324_mallard/Alberta/190/2006_mixed_MISSISSIPPI'
		'2006.60_37328_mallard/Alberta/220/2006_mixed_MISSISSIPPI'
		'2006.60_37337_mallard/Alberta/256/2006_mixed_MISSISSIPPI'
		'2007.64_37346_mallard/Alberta/106/2007_mixed_MISSISSIPPI'
		'2007.64_37348_mallard/Alberta/108/2007_mixed_MISSISSIPPI'
		'2007.64_37349_mallard/Alberta/112/2007_mixed_MISSISSIPPI'
		'2007.64_37351_mallard/Alberta/115/2007_mixed_MISSISSIPPI'
		'2007.64_37356_mallard/Alberta/134/2007_H3N8_MISSISSIPPI'
		'2007.64_37359_mallard/Alberta/156/2007_mixed_MISSISSIPPI'
		'2007.59_37363_mallard/Alberta/284/2007_mixed_MISSISSIPPI'
		'2007.66_37367_redhead/Alberta/337/2007_mixed_MISSISSIPPI'
		'2007.66_37368_blue-winged_teal/Alberta/340/2007_mixed_MISSISSIPPI'
		'2007.66_37372_blue-winged_teal/Alberta/378/2007_mixed_MISSISSIPPI'
		'2007.66_37373_blue-winged_teal/Alberta/380/2007_mixed_MISSISSIPPI'
		'2007.66_37374_blue-winged_teal/Alberta/387/2007_H3N8_MISSISSIPPI'
		'2007.66_37375_bufflehead/Alberta/399/2007_mixed_MISSISSIPPI'
		'2009.38_37389_shorebird/Delaware_Bay/275/2009_mixed_ATLANTIC'
		'1986.36_36903_laughing_gull/New_Jersey/798/1986_H2N7_ATLANTIC'
		'1987.38_36904_laughing_gull/Delaware_Bay/2718/1987_H9N5_ATLANTIC'
		'1987.38_36906_ruddy_turnstone/Delaware_Bay/2774/1987_H9N5_ATLANTIC'
		'1987.38_36907_ruddy_turnstone/Delaware_Bay/2795/1987_H9N5_ATLANTIC'
		'1987.38_36908_ruddy_turnstone/Delaware_Bay/2830/1987_H9N5_ATLANTIC'
		'1987.38_36909_laughing_gull/Delaware_Bay/2838/1987_H13N2_ATLANTIC'
		'1987.59_36910_mallard/Alberta/16/1987_H3N8_MISSISSIPPI'
		'1987.61_36911_pintail/Alberta/128/1987_H3N8_MISSISSIPPI'
		'1987.61_36912_blue-winged_teal/Alberta/130/1987_H3N8_MISSISSIPPI'
		'1987.61_36913_mallard/Alberta/140/1987_H3N8_MISSISSIPPI'
		'1988.37_36915_ruddy_turnstone/Delaware/519/1988_H2N1_ATLANTIC'
		'1988.37_36916_red_knot/Delaware/541/1988_H4N6_ATLANTIC'
		'1988.37_36918_shorebird/Delaware_Bay/718/1988_H4N6_ATLANTIC'
		'1988.40_36919_ruddy_turnstone/Virginia/2297/1988_H9N9_ATLANTIC'
		'1988.41_36920_ruddy_turnstone/Delaware/2354/1988_H4N6_ATLANTIC'
		'1988.41_36921_ruddy_turnstone/Delaware/2368/1988_H4N9_ATLANTIC'
		'1988.41_36922_ruddy_turnstone/Delaware/2373/1988_H4N6_ATLANTIC'
		'1988.64_36923_laughing_gull/Delaware/2971/1988_H9N9_ATLANTIC'
		'1988.67_36924_mallard/Alberta/323/1988_H2N1_MISSISSIPPI'
		'1988.67_36925_mallard/Alberta/353/1988_H2N3_MISSISSIPPI'
		'1988.68_36926_mallard/Alberta/378/1988_H3N8_MISSISSIPPI'
		'1986.62_36927_blue-winged_teal/Alberta/427/1986_H4N6_MISSISSIPPI'
		'1986.63_36928_mallard/Alberta/575/1986_H4N6_MISSISSIPPI'
		'1986.65_36929_mallard/Alberta/772/1986_H3N8_MISSISSIPPI'
		'1986.65_36930_mallard/Alberta/782/1986_H3N8_MISSISSIPPI'
		'1989.58_36931_mallard/Alberta/20/1989_H3N8_MISSISSIPPI'
		'1989.64_36932_blue-winged_teal/Alberta/134/1989_H3N6_MISSISSIPPI'
		'1989.67_36933_mallard/Alberta/195/1989_H7N3_MISSISSIPPI'
		'1990.65_36943_blue-winged_teal/Alberta/121/1990_H4N6_MISSISSIPPI'
		'1990.66_36944_mallard/Alberta/220/1990_H3N8_MISSISSIPPI'
		'1991.39_36945_ruddy_turnstone/Delaware_Bay/231/1991_H6N8_ATLANTIC'
		'1991.60_36946_mallard/Alberta/12/1991_H4N6_MISSISSIPPI'
		'1991.60_36947_mallard/Alberta/18/1991_H4N6_MISSISSIPPI'
		'1991.60_36948_mallard/Alberta/32/1991_H3N8_MISSISSIPPI'
		'1991.60_36949_mallard/Alberta/54/1991_H3N8_MISSISSIPPI'
		'1991.60_36950_mallard/Alberta/60/1991_H3N8_MISSISSIPPI'
		'1991.60_36951_mallard/Alberta/61/1991_H3N8_MISSISSIPPI'
		'1991.60_36952_mallard/Alberta/62/1991_H3N8_MISSISSIPPI'
		'1991.60_36953_mallard/Alberta/64/1991_H3N8_MISSISSIPPI'
		'1991.60_36954_pintail/Alberta/81/1991_H3N8_MISSISSIPPI'
		'1991.61_36955_pintail/Alberta/105/1991_H3N8_MISSISSIPPI'
		'1991.61_36957_mallard/Alberta/109/1991_H3N8_MISSISSIPPI'
		'1991.61_36959_mallard/Alberta/115/1991_H3N8_MISSISSIPPI'
		'1991.61_36960_pintail/Alberta/118/1991_H3N8_MISSISSIPPI'
		'1991.65_36961_mallard/Alberta/129/1991_H3N6_MISSISSIPPI'
		'1992.61_36962_mallard/Alberta/35/1992_H3N6_MISSISSIPPI'
		'1992.65_36964_American_wigeon/Alberta/215/1992_H3N8_MISSISSIPPI'
		'1992.65_36965_pintail/Alberta/232/1992_H3N8_MISSISSIPPI'
		'1993.63_36967_mallard/Alberta/54/1993_H3N9_MISSISSIPPI'
		'1993.63_36968_mallard/Alberta/72/1993_H3N8_MISSISSIPPI'
		'1993.63_36969_pintail/Alberta/129/1993_H10N7_MISSISSIPPI'
		'1993.64_36970_mallard/Alberta/192/1993_H3N8_MISSISSIPPI'
		'1994.39_36971_shorebird/Delaware_Bay/3/1994_H3N2_ATLANTIC'
		'1994.39_36972_shorebird/Delaware_Bay/28/1994_H3N8_ATLANTIC'
		'1994.39_36973_shorebird/Delaware_Bay/64/1994_H3N2_ATLANTIC'
		'1994.39_36975_ruddy_turnstone/Delaware_Bay/81/1994_H3N2_ATLANTIC'
		'1994.39_36976_ruddy_turnstone/Delaware_Bay/86/1994_H3N8_ATLANTIC'
		'1994.39_36977_ruddy_turnstone/Delaware_Bay/87/1994_H3N8_ATLANTIC'
		'1994.39_36979_ruddy_turnstone/Delaware_Bay/118/1994_H3N8_ATLANTIC'
		'1994.39_36980_ruddy_turnstone/Delaware_Bay/123/1994_H1N1_ATLANTIC'
		'1994.39_36984_ruddy_turnstone/Delaware_Bay/158/1994_H3N8_ATLANTIC'
		'1994.39_36985_ruddy_turnstone/Delaware_Bay/167/1994_H3N8_ATLANTIC'
		'1994.39_36987_ruddy_turnstone/Delaware_Bay/170/1994_H3N2_ATLANTIC'
		'1994.39_36988_ruddy_turnstone/Delaware_Bay/176/1994_H3N8_ATLANTIC'
		'1994.39_36989_ruddy_turnstone/Delaware_Bay/180/1994_H3N8_ATLANTIC'
		'1994.39_36992_ruddy_turnstone/Delaware_Bay/189/1994_H3N8_ATLANTIC'
		'1994.39_37188_ruddy_turnstone/Delaware_Bay/203/1994_H3N3_ATLANTIC'
		'1994.39_37189_shorebird/Delaware_Bay/206/1994_H3N8_ATLANTIC'
		'1994.39_37190_shorebird/Delaware_Bay/207/1994_H3N8_ATLANTIC'
		'1994.39_37192_red_knot/Delaware_Bay/218/1994_H3N8_ATLANTIC'
		'1994.39_37194_red_knot/Delaware_Bay/236/1994_H3N8_ATLANTIC'
		'1994.39_37195_red_knot/Delaware_Bay/252/1994_H3N2_ATLANTIC'
		'1994.39_37196_shorebird/Delaware_Bay/274/1994_H7N5_ATLANTIC'
		'1994.39_37198_shorebird/Delaware_Bay/277/1994_H3N8_ATLANTIC'
		'1994.39_37199_shorebird/Delaware_Bay/286/1994_H3N8_ATLANTIC'
		'1994.60_37200_mallard/Alberta/31/1994_H3N8_MISSISSIPPI'
		'1994.60_37201_mallard/Alberta/72/1994_H3N6_MISSISSIPPI'
		'1994.61_37202_mallard/Alberta/85/1994_H3N8_MISSISSIPPI'
		'1994.61_37203_mallard/Alberta/142/1994_H3N6_MISSISSIPPI'
		'1994.62_37204_mallard/Alberta/193/1994_H3N8_MISSISSIPPI'
		'1995.59_37205_mallard/Alberta/43/1995_H4N6_MISSISSIPPI'
		'1995.60_37207_pintail/Alberta/114/1995_H3N8_MISSISSIPPI'
		'1995.61_37208_lesser_scaup/Alberta/206/1995_H3N8_MISSISSIPPI'
		'1996.37_37209_shorebird/Delaware_Bay/31/1996_H9N7_ATLANTIC'
		'1996.37_37210_ruddy_turnstone/Delaware_Bay/135/1996_H7N3_ATLANTIC'
		'1996.37_37212_shorebird/Delaware_Bay/260/1996_H9N9_ATLANTIC'
		'1996.65_37213_pintail/Alberta/275/1996_H4N6_MISSISSIPPI'
		'1996.65_37214_mallard/Alberta/296/1996_H4N6_MISSISSIPPI'
		'1997.36_37215_shorebird/Delaware_Bay/111/1997_H2N1_ATLANTIC'
		'1997.57_37216_blue-winged_teal/Alberta/16/1997_H2N9_MISSISSIPPI'
		'1997.59_37217_mallard/Alberta/114/1997_H3N8_MISSISSIPPI'
		'1997.59_37218_mallard/Alberta/117/1997_H3N8_MISSISSIPPI'
		'1998.38_37219_shorebird/Delaware_Bay/11/1998_H3N8_ATLANTIC'
		'1998.38_37220_ruddy_turnstone/Delaware_Bay/142/1998_H2N8_ATLANTIC'
		'1998.38_37221_shorebird/Delaware_Bay/207/1998_H3N8_ATLANTIC'
		'1998.38_37222_shorebird/Delaware_Bay/210/1998_H3N8_ATLANTIC'
		'1998.38_37223_shorebird/Delaware_Bay/237/1998_H3N8_ATLANTIC'
		'1998.38_37224_shorebird/Delaware_Bay/239/1998_H3N8_ATLANTIC'
		'1998.38_37225_ruddy_turnstone/Delaware_Bay/250/1998_H3N8_ATLANTIC'
		'1998.38_37226_ruddy_turnstone/Delaware_Bay/267/1998_H3N8_ATLANTIC'
		'1998.60_37227_mallard/Alberta/167/1998_H3N8_MISSISSIPPI'
		'1998.60_37228_mallard/Alberta/169/1998_H3N8_MISSISSIPPI'
		'1998.61_37229_mallard/Alberta/205/1998_H2N3_MISSISSIPPI'
		'1998.61_37230_mallard/Alberta/211/1998_H1N1_MISSISSIPPI'
		'1998.61_37231_mallard/Alberta/242/1998_H3N8_MISSISSIPPI'
		'1999.39_37234_shorebird/Delaware_Bay/74/1999_H3N2_ATLANTIC'
		'1999.39_37235_shorebird/Delaware_Bay/88/1999_H3N2_ATLANTIC'
		'1999.39_37236_shorebird/Delaware_Bay/106/1999_H3N2_ATLANTIC'
		'1999.39_37237_shorebird/Delaware_Bay/110/1999_H3N8_ATLANTIC'
		'1999.39_37238_shorebird/Delaware_Bay/120/1999_H3N2_ATLANTIC'
		'1999.39_37239_shorebird/Delaware_Bay/122/1999_H3N8_ATLANTIC'
		'1999.39_37240_shorebird/Delaware_Bay/123/1999_H3N2_ATLANTIC'
		'1999.39_37241_ruddy_turnstone/Delaware_Bay/136/1999_H3N2_ATLANTIC'
		'1999.39_37242_ruddy_turnstone/Delaware_Bay/142/1999_H3N2_ATLANTIC'
		'1999.39_37245_ruddy_turnstone/Delaware_Bay/150/1999_H3N8_ATLANTIC'
		'1999.39_37246_shorebird/Delaware_Bay/159/1999_H3N8_ATLANTIC'
		'1999.39_37247_shorebird/Delaware_Bay/189/1999_H3N2_ATLANTIC'
		'1999.39_37248_shorebird/Delaware_Bay/195/1999_H3N2_ATLANTIC'
		'1999.39_37250_shorebird/Delaware_Bay/200/1999_H3N2_ATLANTIC'
		'1999.39_37253_shorebird/Delaware_Bay/206/1999_H3N2_ATLANTIC'
		'1999.39_37254_shorebird/Delaware_Bay/208/1999_H3N2_ATLANTIC'
		'1999.39_37255_shorebird/Delaware_Bay/210/1999_H3N2_ATLANTIC'
		'1999.39_37256_shorebird/Delaware_Bay/212/1999_H3N2_ATLANTIC'
		'1999.39_37257_shorebird/Delaware_Bay/214/1999_H3N2_ATLANTIC'
		'1999.39_37258_shorebird/Delaware_Bay/215/1999_H3N2_ATLANTIC'
		'1999.39_37259_ruddy_turnstone/Delaware_Bay/244/1999_H3N8_ATLANTIC'
		'1999.39_37260_ruddy_turnstone/Delaware_Bay/261/1999_H9N7_ATLANTIC'
		'1999.39_37263_shorebird/Delaware_Bay/270/1999_H3N8_ATLANTIC'
		'1999.39_37264_shorebird/Delaware_Bay/272/1999_H3N8_ATLANTIC'
		'1999.39_37265_shorebird/Delaware_Bay/280/1999_H3N2_ATLANTIC'
		'1999.39_37266_shorebird/Delaware_Bay/282/1999_H3N8_ATLANTIC'
		'1999.58_37268_pintail/Alberta/37/1999_H3N8_MISSISSIPPI'
		'1999.60_37269_mallard/Alberta/199/1999_H3N6_MISSISSIPPI'
		'1999.61_37271_mallard/Alberta/235/1999_H4N6_MISSISSIPPI'
		'2000.37_37272_shorebird/Delaware_Bay/277/2000_H9N7_ATLANTIC'
		'2001.56_37276_mallard/Alberta/22/2001_H7N3_MISSISSIPPI'
		'2001.56_37277_mallard/Alberta/27/2001_H7N3_MISSISSIPPI'
		'2001.57_37278_mallard/Alberta/35/2001_H4N6_MISSISSIPPI'
		'2001.60_37280_mallard/Alberta/160/2001_H3N8_MISSISSIPPI'
		'2002.38_37281_shorebird/Delaware_Bay/18/2002_H1N9_ATLANTIC'
		'2002.38_37282_shorebird/Delaware_Bay/53/2002_H7N3_ATLANTIC'
		'2002.38_37283_shorebird/Delaware_Bay/133/2002_H9N1_ATLANTIC'
		'2003.62_37284_redhead/Alberta/192/2002_H3N6_MISSISSIPPI'
		'2003.38_37285_laughing_gull/Delaware_Bay/5/2003_H9N1_ATLANTIC'
		'2003.38_37287_shorebird/Delaware_Bay/127/2003_H9N2_ATLANTIC'
		'2003.38_37288_shorebird/Delaware_Bay/246/2003_H9N5_ATLANTIC'
		'2003.38_37289_shorebird/Delaware_Bay/283/2003_H9N1_ATLANTIC'
		'2003.59_37290_pintail/Alberta/166/2003_H3N6_MISSISSIPPI'
		'2003.60_37291_mallard/Alberta/233/2003_H4N6_MISSISSIPPI'
		'2003.60_37292_mallard/Alberta/237/2003_H4N6_MISSISSIPPI'
		'2003.60_37293_mallard/Alberta/254/2003_H3N3_MISSISSIPPI'
		'2004.62_37294_mallard/Alberta/192/2004_H3N1_MISSISSIPPI'
		'2004.62_37295_mallard/Alberta/226/2004_H4N6_MISSISSIPPI'
		'2004.62_37296_mallard/Alberta/241/2004_H3N8_MISSISSIPPI'
		'2004.62_37297_mallard/Alberta/251/2004_H4N6_MISSISSIPPI'
		'2005.38_37299_shorebird/Delaware_Bay/140/2005_H3N6_ATLANTIC'
		'2005.38_37300_shorebird/Delaware_Bay/148/2005_H3N6_ATLANTIC'
		'2005.38_37301_shorebird/Delaware_Bay/153/2005_H3N6_ATLANTIC'
		'2005.38_37302_shorebird/Delaware_Bay/161/2005_H3N6_ATLANTIC'
		'2005.38_37303_shorebird/Delaware_Bay/167/2005_H3N8_ATLANTIC'
		'2005.38_37304_shorebird/Delaware_Bay/170/2005_H3N6_ATLANTIC'
		'2005.38_37305_shorebird/Delaware_Bay/179/2005_H3N6_ATLANTIC'
		'2005.38_37307_shorebird/Delaware_Bay/274/2005_H3N8_ATLANTIC'
		'2005.38_37308_shorebird/Delaware_Bay/289/2005_H3N6_ATLANTIC'
		'2005.38_37309_shorebird/Delaware_Bay/435/2005_H3N8_ATLANTIC'
		'2005.38_37311_shorebird/Delaware_Bay/450/2005_H3N8_ATLANTIC'
		'2005.38_37312_shorebird/Delaware_Bay/477/2005_H3N8_ATLANTIC'
		'2005.38_37313_shorebird/Delaware_Bay/518/2005_H3N6_ATLANTIC'
		'2005.38_37314_shorebird/Delaware_Bay/519/2005_H3N6_ATLANTIC'
		'2005.57_37315_mallard/Alberta/66/2005_H4N6_MISSISSIPPI'
		'2005.61_37316_blue-winged_teal/Alberta/222/2005_H3N8_MISSISSIPPI'
		'2006.39_37317_laughing_gull/Delaware_Bay/42/2006_H7N3_ATLANTIC'
		'2006.39_37318_ruddy_turnstone/Delaware_Bay/281/2006_H7N3_ATLANTIC'
		'2006.39_37319_ruddy_turnstone/Delaware_Bay/282/2006_H7N3_ATLANTIC'
		'2006.39_37320_shorebird/Delaware_Bay/332/2006_H7N3_ATLANTIC'
		'2006.39_37321_sanderling/Delaware_Bay/449/2006_H9N2_ATLANTIC'
		'2006.39_37322_shorebird/Delaware_Bay/513/2006_H7N3_ATLANTIC'
		'2006.39_37323_shorebird/Delaware_Bay/552/2006_H7N3_ATLANTIC'
		'2006.60_37325_mallard/Alberta/212/2006_H3N8_MISSISSIPPI'
		'2006.60_37326_mallard/Alberta/214/2006_H3N8_MISSISSIPPI'
		'2006.60_37327_mallard/Alberta/219/2006_H3N8_MISSISSIPPI'
		'2006.60_37329_mallard/Alberta/221/2006_H12N6_MISSISSIPPI'
		'2006.60_37330_mallard/Alberta/224/2006_H12N5_MISSISSIPPI'
		'2006.60_37331_mallard/Alberta/225/2006_H3N8_MISSISSIPPI'
		'2006.60_37332_mallard/Alberta/228/2006_H3N8_MISSISSIPPI'
		'2006.60_37333_mallard/Alberta/238/2006_H3N8_MISSISSIPPI'
		'2006.60_37334_mallard/Alberta/243/2006_H7N3_MISSISSIPPI'
		'2006.60_37335_mallard/Alberta/246/2006_H4N6_MISSISSIPPI'
		'2006.60_37336_mallard/Alberta/254/2006_H4N6_MISSISSIPPI'
		'2006.60_37338_mallard/Alberta/258/2006_H4N6_MISSISSIPPI'
		'2006.60_37339_mallard/Alberta/274/2006_H3N8_MISSISSIPPI'
		'2006.60_37340_mallard/Alberta/279/2006_H3N8_MISSISSIPPI'
		'2006.60_37341_mallard/Alberta/297/2006_H4N6_MISSISSIPPI'
		'2007.39_37342_ruddy_turnstone/Delaware_Bay/124/2007_H7N3_ATLANTIC'
		'2007.63_37343_mallard/Alberta/27/2007_H3N8_MISSISSIPPI'
		'2007.63_37344_mallard/Alberta/28/2007_H3N8_MISSISSIPPI'
		'2007.63_37345_mallard/Alberta/34/2007_H3N8_MISSISSIPPI'
		'2007.64_37347_mallard/Alberta/107/2007_H3N8_MISSISSIPPI'
		'2007.64_37350_mallard/Alberta/114/2007_H4N6_MISSISSIPPI'
		'2007.64_37352_mallard/Alberta/116/2007_H3N8_MISSISSIPPI'
		'2007.64_37353_mallard/Alberta/122/2007_H3N8_MISSISSIPPI'
		'2007.63_37354_unknown/Alberta/126/2007_H3N8_MISSISSIPPI'
		'2007.64_37355_mallard/Alberta/130/2007_H3N8_MISSISSIPPI'
		'2007.64_37357_mallard/Alberta/137/2007_H3N8_MISSISSIPPI'
		'2007.64_37358_mallard/Alberta/145/2007_H4N6_MISSISSIPPI'
		'2007.64_37360_mallard/Alberta/160/2007_H4N6_MISSISSIPPI'
		'2007.59_37361_mallard/Alberta/234/2007_H12N5_MISSISSIPPI'
		'2007.59_37362_northern_pintail/Alberta/265/2007_H4N6_MISSISSIPPI'
		'2007.66_37364_mallard/Alberta/312/2007_H3N8_MISSISSIPPI'
		'2007.66_37365_mallard/Alberta/318/2007_H3N8_MISSISSIPPI'
		'2007.66_37366_mallard/Alberta/330/2007_H4N6_MISSISSIPPI'
		'2007.66_37369_blue-winged_teal/Alberta/346/2007_H4N3_MISSISSIPPI'
		'2007.66_37370_blue-winged_teal/Alberta/366/2007_H3N8_MISSISSIPPI'
		'2007.66_37371_blue-winged_teal/Alberta/376/2007_H3N6_MISSISSIPPI'
		'2007.66_37376_bufflehead/Alberta/400/2007_H3N8_MISSISSIPPI'
		'2007.66_37377_redhead/Alberta/458/2007_H3N8_MISSISSIPPI'
		'2008.37_37382_shorebird/Delaware_Bay/485/2008_H3N2_ATLANTIC'
		'2008.60_37385_mallard/Alberta/121/2008_H4N6_MISSISSIPPI'
		'2008.60_37386_mallard/Alberta/270/2008_H4N6_MISSISSIPPI'
		'2008.60_37387_mallard/Alberta/507/2008_H3N8_MISSISSIPPI'
		'2008.60_37388_mallard/Alberta/527/2008_H3N8_MISSISSIPPI'
		'2009.63_37390_northern_pintail/Alberta/8/2009_H3N8_MISSISSIPPI'
		'2009.64_37391_mallard/Alberta/417/2009_H2N3_MISSISSIPPI'
		'2009.64_37392_mallard/Alberta/421/2009_H2N3_MISSISSIPPI'
		'2009.64_37393_mallard/Alberta/551/2009_H3N8_MISSISSIPPI'
		'1991.61_36956_mallard/Alberta/107/1991_B_mixed_MISSISSIPPI'
		'1994.39_36990_ruddy_turnstone/Delaware_Bay/184/1994_B_mixed_ATLANTIC'
		'1999.39_37232_sanderling/Delaware_Bay/65/1999_B_mixed_ATLANTIC'
		'1999.39_37233_sanderling/Delaware_Bay/70/1999_B_H3N8_ATLANTIC'
		'2000.62_37273_mallard/Alberta/127/2000_B_mixed_MISSISSIPPI'
		'2001.37_37275_shorebird/Delaware_Bay/113/2001_B_mixed_ATLANTIC'
		'2005.38_37306_shorebird/Delaware_Bay/201/2005_B_mixed_ATLANTIC'
		'2006.60_37337_mallard/Alberta/256/2006_B_mixed_MISSISSIPPI'
		'2007.64_37349_mallard/Alberta/112/2007_B_mixed_MISSISSIPPI'
		'2007.66_37367_redhead/Alberta/337/2007_B_mixed_MISSISSIPPI'
		'2007.66_37368_blue-winged_teal/Alberta/340/2007_B_mixed_MISSISSIPPI'
		'2007.66_37372_blue-winged_teal/Alberta/378/2007_B_mixed_MISSISSIPPI'
		'2007.66_37373_blue-winged_teal/Alberta/380/2007_B_mixed_MISSISSIPPI'
		'2007.66_37375_bufflehead/Alberta/399/2007_mixed_B_MISSISSIPPI'
		;
End;
Begin trees;
	Translate
		1 '1985.405_CY003869_A/laughing_gull/New_Jersey/75/1985_2',
		2 '1985.627_CY003885_A/mallard_duck/Alberta/376/1985_2',
		3 '1986.359_CY003893_A/sanderling/New_Jersey/766/1986_2',
		4 '1988.372_CY003920_A/herring_gull/DE/703/1988_2',
		5 '1986.359_CY003928_A/laughing_gull/New_Jersey/798/1986_2',
		6 '1988.672_CY003935_A/mallard/Alberta/323/1988_2',
		7 '1988.672_CY003942_A/mallard/Alberta/353/1988_2',
		8 '1997.811_CY003966_A/blue-winged_teal/Alberta/16/1997_2',
		9 '1998.608_CY003974_A/mallard/Alberta/205/1998_2',
		10 '1998.608_CY003982_A/mallard/Alberta/226/98_2',
		11 '2002.584_CY003990_A/mallard/Alberta/149/2002_2',
		12 '2003.581_CY003998_A/mallard/Alberta/79/2003_2',
		13 '1988.372_CY004033_A/herring_gull/DE/698/1988_2',
		14 '1989.304_CY004100_A/laughing_gull/NJ/276/1989_2',
		15 '1985.614_CY004192_A/mallard_duck/ALB/10/1985_2',
		16 '1985.614_CY004200_A/blue-winged_teal/ALB/69/1985_2',
		17 '1985.614_CY004208_A/mallard_duck/ALB/76/1985_2',
		18 '1985.614_CY004216_A/pintail_duck/ALB/111/1985_2',
		19 '1985.614_CY004224_A/shoveler/ALB/114/1985_2',
		20 '1990.589_CY004232_A/mallard_duck/ALB/155/1990_2',
		21 '1990.581_CY004240_A/mallard_duck/ALB/191/1990_2',
		22 '1990.658_CY004248_A/mallard_duck/ALB/253/1990_2',
		23 '1992.915_CY004256_A/mallard/ALB/199/1992_2',
		24 '1993.915_CY004264_A/pintail/ALB/179/1993_2',
		25 '2003.586_CY004280_A/mallard/Alberta/154/2003_2',
		26 '2004.369_CY004288_A/shorebird/DE/12/2004_2',
		27 '2003.562_CY004344_A/pintail_duck/Alberta/49/2003_2',
		28 '2003.597_CY004358_A/mallard/Alberta/209/2003_2',
		29 '1997.830_CY004385_A/mallard/Alberta/52/1997_2',
		30 '1989.307_CY004397_A/herring_gull/NJ/402/1989_2',
		31 '2004.374_CY004404_A/shorebird/DE/101/2004_2',
		32 '1985.405_CY004411_A/ruddy_turnstone/New_Jersey/65/1985_2',
		33 '1987.512_CY004418_A/knot/DE/2552/1987_2',
		34 '2003.378_CY004426_A/laughing_gull/Delaware_Bay/5/2003_2',
		35 '2004.374_CY004449_A/shorebird/DE/68/2004_2',
		36 '1998.608_CY004513_A/mallard/ALB/201/1998_2',
		37 '1987.614_CY004521_A/coot/ALB/134/1987_2',
		38 '1987.649_CY004529_A/mallard_duck/ALB/294/1987_2',
		39 '1988.672_CY004537_A/mallard/Alberta/322/1988_2',
		40 '1992.915_CY004544_A/blue-winged_teal/Alberta/141/1992_2',
		41 '2002.622_CY004552_A/pintail_duck/Alberta/210/2002_2',
		42 '1988.372_CY004560_A/herring_gull/DE/692/1988_2',
		43 '1988.372_CY004566_A/herring_gull/Delaware/712/1988_2',
		44 '1988.374_CY004573_A/ruddy_turnstone/DE/773/1988_2',
		45 '1985.638_CY004668_A/mallard_duck/ALB/525/1985_2',
		46 '1985.638_CY004676_A/blue-winged_teal/ALB/569/1985_2',
		47 '1988.675_CY004686_A/mallard/ALB/394/1988_2',
		48 '1995.581_CY004698_A/mallard/Alberta/118/1995_2',
		49 '2001.595_CY004708_A/mallard/Alberta/156/2001_2',
		50 '1985.405_CY004823_A/ruddy_turnstone/New_Jersey/47/1985_2',
		51 '1985.652_CY004859_A/pintail_duck/ALB/623/1985_2',
		52 '1988.369_CY004866_A/ruddy_turnstone/DE/512/1988_2',
		53 '1990.638_CY004902_A/blue-winged_teal/ALB/136/1990_2',
		54 '1994.496_CY004909_A/blue-winged_teal/ALB/293/1994_2',
		55 '1995.581_CY004917_A/mallard/ALB/49/1995_2',
		56 '1998.592_CY004931_A/mallard/Alberta/47/98_2',
		57 '2001.567_CY004945_A/mallard/Alberta/30/2001_2',
		58 '2001.616_CY004952_A/pintail/Alberta/269/2001_2',
		59 '2003.614_CY004959_A/blue-winged_teal/Alberta/293/2003_2',
		60 '2004.374_CY004982_A/shorebird/DE/75/2004_2',
		61 '1987.589_CY005001_A/mallard/Alberta/7/1987_2',
		62 '1992.915_CY005007_A/mallard/Alberta/194/1992_2',
		63 '1985.619_CY005056_A/green-winged_teal/ALB/228/1985_2',
		64 '1985.633_CY005063_A/mallard_duck/Alberta/435/1985_2',
		65 '1987.444_CY005070_A/laughing_gull/Delaware_Bay/2838/1987_2',
		66 '1988.413_CY005077_A/ruddy_turnstone/DE/2378/1988_2',
		67 '1989.315_CY005084_A/red_knot/NJ/325/1989_2',
		68 '1993.915_CY005090_A/pintail/Alberta/129/1993_2',
		69 '2001.567_CY005097_A/mallard/Alberta/34/2001_2',
		70 '1985.614_CY005112_A/mallard_duck/ALB/98/1985_2',
		71 '1987.416_CY005119_A/ruddy_turnstone/DE/2576/1987_2',
		72 '1987.436_CY005125_A/laughing_gull/Delaware/2718/1987_2',
		73 '1987.400_CY005132_A/ruddy_turnstone/DE/2731/1987_2',
		74 '1988.369_CY005139_A/ruddy_turnstone/DE/510/1988_2',
		75 '1988.672_CY005146_A/mallard_duck/Alberta/321/1988_2',
		76 '1991.603_CY005152_A/mallard/Alberta/11/1991_2',
		77 '1991.603_CY005159_A/mallard/Alberta/17/1991_2',
		78 '1995.581_CY005230_A/mallard/ALB/5/1995_2',
		79 '2000.628_CY005248_A/pintail/Alberta/202/2000_2',
		80 '2000.631_CY005255_A/mallard/Alberta/208/2000_2',
		81 '2004.374_CY005262_A/shorebird/DE/122/2004_2',
		82 '1991.649_CY005310_A/mallard/ALB/124/1991_2',
		83 '2000.598_CY005329_A/pintail/Alberta/84/2000_2',
		84 '2003.408_CY005336_A/shorebird/DE/236/2003_2',
		85 '1991.649_CY005356_A/green-winged_teal/ALB/199/1991_2',
		86 '2000.369_CY005363_A/laughing_gull/Delaware/94/2000_2',
		87 '2000.369_CY005370_A/ruddy_turnstone/Delaware/97/2000_2',
		88 '1986.414_CY005381_A/herring_gull/Delaware/471/1986_2',
		89 '1986.688_CY005426_A/sanderling/Delaware/1258/1986_2',
		90 '2002.682_CY011034_A/blue-winged_teal/Ohio/926/2002_2',
		91 '2002.682_CY011054_A/blue-winged_teal/Ohio/908/2002_2',
		92 '1987.797_CY011062_A/mallard/Ohio/275/1987_2',
		93 '2002.658_CY011118_A/mallard/Maryland/881/2002_2',
		94 '1988.787_CY011254_A/wigeon/Ohio/379/1988_2',
		95 '1990.795_CY012806_A/mallard/Ohio/171/1990_2',
		96 '1989.797_CY012822_A/mallard/Ohio/97/1989_2',
		97 '1999.789_CY012830_A/mallard/Ohio/56/1999_2',
		98 '1988.781_CY012838_A/pintail/Ohio/294/1988_2',
		99 '2005.603_CY012846_A/pintail_duck/Alaska/20/2005_2',
		100 '1986.825_CY013253_A/mallard/Ohio/338/1986_2',
		101 '2005.600_CY013269_A/pintail/Alaska/53/2005_2',
		102 '1999.808_CY013869_A/green-winged_teal/Ohio/178/1999_2',
		103 '2002.630_CY014524_A/mallard/Ohio/657/2002_2',
		104 '1985.627_CY014554_A/mallard_duck/Alberta/331/1985_2',
		105 '1985.041_CY014812_A/mallard/Tennessee/11457/1985_2',
		106 '1986.756_CY014863_A/mallard_duck/New_York/180/1986_2',
		107 '1999.395_CY014894_A/duck/New_York/16873/1999_2',
		108 '1998.375_CY015133_A/ruddy_turnstone/Delaware/105/1998_2',
		109 '1993.786_CY015449_A/black_duck/Ohio/95/1993_2',
		110 '1987.797_CY015457_A/mallard/Ohio/344/1987_2',
		111 '1986.827_CY015465_A/green-winged_teal/Ohio/344/1986_2',
		112 '1986.811_CY015473_A/mallard/Ohio/00083/1986_2',
		113 '1998.792_CY015482_A/mallard/Ohio/249/1998_2',
		114 '1999.808_CY015490_A/mallard/Ohio/170/1999_2',
		115 '2005.608_CY015498_A/mallard/Alaska/256/2005_2',
		116 '2005.608_CY015506_A/pintail/Alaska/279/2005_2',
		117 '1987.797_CY016130_A/black_duck/Ohio/307/1987_2',
		118 '1987.797_CY016138_A/pintail/Ohio/351/1987_2',
		119 '1987.808_CY016146_A/pintail/Ohio/454/1987_2',
		120 '1999.789_CY016162_A/gadwall/Ohio/37/1999_2',
		121 '1986.816_CY016170_A/green-winged_teal/Ohio/86/1986_2',
		122 '1989.797_CY016178_A/green-winged_teal/Ohio/59/1989_2',
		123 '2005.605_CY016186_A/pintail/Alaska/211/2005_2',
		124 '1998.033_CY016194_A/mallard/Ohio/322/1998_2',
		125 '1986.852_CY016401_A/mallard/Ohio/264/1986_2',
		126 '2005.630_CY016417_A/mallard/Alaska/715/2005_2',
		127 '1988.787_CY016425_A/mallard/Ohio/409/1988_2',
		128 '2002.652_CY016617_A/mallard/Maryland/789/2002_2',
		129 '1999.808_CY016961_A/mallard/Ohio/66/1999_2',
		130 '1987.797_CY017281_A/mallard/Ohio/265/1987_2',
		131 '1986.800_CY017699_A/mallard/Ohio/30/1986_2',
		132 '1988.781_CY017707_A/mallard/Ohio/324/1988_2',
		133 '1990.795_CY017715_A/mallard/Ohio/156/1990_2',
		134 '1999.808_CY017723_A/green-winged_teal/Ohio/72/1999_2',
		135 '1999.789_CY017731_A/pintail/Ohio/25/1999_2',
		136 '2005.603_CY017739_A/pintail_duck/Alaska/102/2005_2',
		137 '2005.608_CY017747_A/pintail/Alaska/310/2005_2',
		138 '2005.630_CY017755_A/mallard/Alaska/708/2005_2',
		139 '1986.847_CY017771_A/black_duck/Ohio/194/1986_2',
		140 '2005.926_CY017779_A/longtail_duck/Maryland/291/2005_2',
		141 '1989.797_CY017787_A/mallard/Ohio/99/1989_2',
		142 '2005.948_CY017795_A/snow_goose/Maryland/410/2005_2',
		143 '1999.789_CY018005_A/blue-winged_teal/Ohio/31/1999_2',
		144 '1998.792_CY018013_A/green-winged_teal/Ohio/203/1998_2',
		145 '1986.811_CY018021_A/mallard/Ohio/102/1986_2',
		146 '1986.847_CY018883_A/green-winged_teal/Ohio/175/1986_2',
		147 '1993.786_CY018891_A/mallard/Ohio/118/1993_2',
		148 '2004.667_CY018907_A/blue-winged_teal/Ohio/658/2004_2',
		149 '2005.948_CY018915_A/snow_goose/Maryland/353/2005_2',
		150 '2005.948_CY018923_A/snow_goose/Maryland/364/2005_2',
		151 '1987.797_CY019203_A/pintail/Ohio/339/1987_2',
		152 '1986.800_CY020723_A/mallard/Ohio/48/1986_2',
		153 '2002.630_CY020731_A/mallard/Ohio/667/2002_2',
		154 '2002.652_CY020739_A/mallard/Maryland/750/2002_2',
		155 '2002.630_CY020747_A/mallard/Ohio/654/2002_2',
		156 '2002.682_CY020755_A/blue-winged_teal/Ohio/989/2002_2',
		157 '2002.630_CY020763_A/mallard/Ohio/649/2002_2',
		158 '2002.655_CY020771_A/black_duck/Maryland/834/2002_2',
		159 '2002.630_CY020779_A/mallard/Ohio/655/2002_2',
		160 '2002.630_CY020787_A/mallard/Ohio/666/2002_2',
		161 '2002.630_CY020795_A/mallard/Ohio/668/2002_2',
		162 '2002.616_CY020819_A/mallard/Maryland/470/2002_2',
		163 '2002.482_CY020827_A/mallard/Maryland/172/2002_2',
		164 '2002.630_CY020835_A/mallard/Ohio/648/2002_2',
		165 '2002.630_CY020843_A/mallard/Ohio/653/2002_2',
		166 '1989.797_CY020851_A/pintail/Ohio/73/1989_2',
		167 '2002.630_CY020859_A/mallard/Ohio/664/2002_2',
		168 '2002.682_CY020867_A/blue-winged_teal/Ohio/907/2002_2',
		169 '1998.792_CY020875_A/mallard/Ohio/217/1998_2',
		170 '2005.600_CY020883_A/pintail/Alaska/49/2005_2',
		171 '2001.660_CY020891_A/black_duck/Ohio/415/2001_2',
		172 '2005.926_CY020915_A/common_scoter/Maryland/297/2005_2',
		173 '1989.797_CY020931_A/mallard/Ohio/122/1989_2',
		174 '1986.847_CY021435_A/mallard/Ohio/181/1986_2',
		175 '1986.847_CY021571_A/mallard/Ohio/184/1986_mixed__2',
		176 '1986.811_CY021579_A/mallard/Ohio/81/1986_mixed__2',
		177 '2002.630_CY021587_A/mallard/Ohio/656/2002_mixed__2',
		178 '2002.658_CY021595_A/mallard/Maryland/899/2002_mixed__2',
		179 '1986.849_CY021619_A/black_duck/Ohio/239/1986_2',
		180 '1987.808_CY021627_A/mallard/Ohio/421/1987_2',
		181 '2005.953_CY021643_A/mallard/Delaware/418/2005_2',
		182 '2005.926_CY021899_A/white-winged_scoter/Maryland/301/2005_2',
		183 '2005.162_CY022851_A/duck/New_York/21211-6/2005_2',
		184 '2005.162_CY029847_A/muscovy_duck/New_York/21211-5/2005_2',
		185 '2005.170_CY031713_A/Muscovy_duck/New_York/23164-10/2005_2',
		186 '2005.222_CY031737_A/quail/New_York/30732-12/2005_2',
		187 '2002.562_CY032211_A/mallard/Maryland/350/2002_2',
		188 '2007.836_CY032654_A/northern_shoveler/California/HKWF1005/2007_2',
		189 '2007.811_CY032662_A/gadwall/California/HKWF100/2007_2',
		190 '2007.926_CY032670_A/northern_shoveler/California/HKWF1201/2007_2',
		191 '2007.945_CY032686_A/northern_shoveler/California/HKWF1370/2007_2',
		192 '2007.822_CY032694_A/northern_shoveler/California/HKWF268/2007_2',
		193 '2007.764_CY032702_A/American_wigeon/California/HKWF371/2007_2',
		194 '2007.838_CY032710_A/northern_shoveler/California/HKWF383/2007_2',
		195 '2007.907_CY032718_A/northern_pintail/California/HKWF792/2007_2',
		196 '2007.918_CY032726_A/northern_shoveler/California/HKWF979/2007_2',
		197 '2007.811_CY032882_A/northern_shoveler/California/HKWF115/2007_2',
		198 '2007.822_CY032890_A/bufflehead/California/HKWF205/2007_2',
		199 '2007.830_CY032898_A/American_wigeon/California/HKWF295/2007_2',
		200 '2007.841_CY032906_A/American_wigeon/California/HKWF450/2007_2',
		201 '2007.858_CY032914_A/northern_shoveler/California/HKWF611/2007_2',
		202 '2007.860_CY032922_A/ring-necked_duck/California/HKWF662/2007_2',
		203 '2005.170_CY033231_A/Muscovy_duck/New_York/23165-13/2005_2',
		204 '2005.222_CY033271_A/Muscovy_duck/New_York/30732-13/2005_2',
		205 '2005.395_CY033319_A/quail/New_York/63806-13/2005_2',
		206 '2007.918_CY033322_A/northern_shoveler/California/HKWF1021/2007_2',
		207 '2007.918_CY033330_A/northern_shoveler/California/HKWF1046/2007_2',
		208 '2007.932_CY033338_A/northern_shoveler/California/HKWF1128/2007_2',
		209 '2007.918_CY033346_A/northern_shoveler/California/HKWF1131/2007_2',
		210 '2007.926_CY033354_A/American_wigeon/California/HKWF1174/2007_2',
		211 '2007.926_CY033362_A/northern_shoveler/California/HKWF1199/2007_2',
		212 '2007.838_CY033394_A/American_wigeon/California/HKWF353/2007_2',
		213 '2007.838_CY033402_A/ring_necked_duck/California/HKWF402/2007_2',
		214 '2007.803_CY033418_A/American_wigeon/California/HKWF42/2007_2',
		215 '2007.849_CY033426_A/ring_necked_duck/California/HKWF515/2007_2',
		216 '2007.849_CY033434_A/American_wigeon/California/HKWF541/2007_2',
		217 '2007.858_CY033442_A/American_green-winged_teal/California/HKWF609/2007_2',
		218 '2007.926_CY034149_A/northern_shoveler/California/HKWF1203/2007_2',
		219 '2007.937_CY034157_A/northern_shoveler/California/HKWF1325/2007_2',
		220 '2007.841_CY034164_A/greater_white_fronted_goose/California/HKWF446/2007_2',
		221 '2005.485_CY034292_A/duck/New_York/22067-11/2005_2',
		222 '2005.548_CY034380_A/duck/New_York/88291-13/2005_2',
		223 '2005.564_CY034396_A/quail/New_York/89641/2005_2',
		224 '2005.532_CY034796_A/Muscovy_duck/New_York/87493-3/2005_2',
		225 '2005.485_CY034820_A/duck/New_York/98616-5/2005_2',
		226 '2005.085_CY034852_A/Muscovy_duck/New_York/11646-4/2005_2',
		227 '2007.351_CY035781_A/least_sandpiper/South_Central_Alaska/2/2007_2',
		228 '2007.351_CY035789_A/least_sandpiper/South_Central_Alaska/3/2007_2',
		229 '2007.679_CY035797_A/mallard/Interior_Alaska/2/2007_2',
		230 '2007.679_CY035805_A/American_widgeon/Interior_Alaska/1/2007_2',
		231 '2007.679_CY035813_A/northern_shoveler/Interior_Alaska/1/2007_2',
		232 '2007.811_CY035847_A/northern_pintail/California/HKWF151/2007_2',
		233 '2007.822_CY035855_A/northern_shoveler/California/HKWF216/2007_2',
		234 '2007.351_CY035867_A/least_sandpiper/South_Central_Alaska/1/2007_2',
		235 '2007.679_CY035875_A/mallard/Interior_Alaska/1/2007_2',
		236 '2006.140_CY036008_A/Muscovy_duck/New_York/19495-7/2006_2',
		237 '2006.367_CY036040_A/Muscovy_duck/New_York/62095-1/2006_2',
		238 '2007.600_CY036649_A/northern_pintail/Interior_Alaska/1/2007_2',
		239 '2007.608_CY036657_A/green-winged_teal/Interior_Alaska/1/2007_2',
		240 '2006.389_CY036773_A/shorebird/Delaware_Bay/560/2006_2',
		241 '2007.386_CY036781_A/ruddy_turnstone/Delaware_Bay/108/2007_2',
		242 '2007.386_CY036789_A/ruddy_turnstone/Delaware_Bay/121/2007_2',
		243 '2007.386_CY036797_A/ruddy_turnstone/Delaware_Bay/123/2007_2',
		244 '2005.660_CY037013_A/blue-winged_teal/Manitoba/13436/2005_2',
		245 '2005.548_CY037045_A/duck/New_York/88291-12/2005_2',
		246 '2006.386_CY037085_A/laughing_gull/Delaware_Bay/6/2006_2',
		247 '2006.386_CY037093_A/laughing_gull/Delaware_Bay/46/2006_2',
		248 '2006.386_CY037109_A/ruddy_turnstone/Delaware_Bay/283/2006_2',
		249 '2007.847_CY038352_A/northern_shoveler/Interior_Alaska/1/2007_2',
		250 '2007.682_CY038360_A/mallard/Interior_Alaska/3/2007_2',
		251 '2007.682_CY038368_A/northern_pintail/Interior_Alaska/2/2007_2',
		252 '2007.918_CY038376_A/mallard/Interior_Alaska/4/2007_2',
		253 '2007.792_CY038384_A/American_green-winged_teal/Interior_Alaska/3/2007_2',
		254 '2005.600_CY039389_A/mallard/Alberta/12017/2005_2',
		255 '2008.068_CY039530_A/green_winged_teal/California/AKS1305/2008_2',
		256 '2008.071_CY039538_A/green_winged_teal/California/AKS1370/2008_2',
		257 '2007.915_CY039546_A/northern_shoveler/California/AKS273/2007_2',
		258 '2007.945_CY039562_A/greater_white-fronted_goose/California/AKS617/2007_2',
		259 '2007.811_CY039570_A/northern_shoveler/California/HKWF96/2007_2',
		260 '2007.918_CY039578_A/northern_shoveler/California/HKWF1026/2007_2',
		261 '2007.926_CY039586_A/northern_shoveler/California/HKWF1204/2007_2',
		262 '2008.060_CY039594_A/northern_shoveler/California/HKWF2031/2008_2',
		263 '2007.838_CY039602_A/northern_shoveler/California/HKWF392sm/2007_2',
		264 '2007.858_CY039618_A/northern_shoveler/California/HKWF569/2007_2',
		265 '2007.858_CY039626_A/northern_shoveler/California/HKWF608/2007_2',
		266 '2008.768_CY039737_A/mallard/California/7766/2008_2',
		267 '2007.608_CY039745_A/northern_pintail/Interior_Alaska/1/2007_2',
		268 '2007.625_CY039753_A/mallard/Interior_Alaska/6/2007_2',
		269 '2007.679_CY039761_A/northern_shoveler/Interior_Alaska/2/2007_2',
		270 '2007.682_CY039784_A/mallard/Interior_Alaska/4/2007_2',
		271 '2007.682_CY039792_A/northern_shoveler/Interior_Alaska/3/2007_2',
		272 '2007.682_CY039800_A/American_green-winged_teal/Interior_Alaska/4/2007_2',
		273 '2007.690_CY039808_A/mallard/Interior_Alaska/2/2007_2',
		274 '2007.690_CY039816_A/mallard/Interior_Alaska/5/2007_2',
		275 '2007.677_CY039824_A/northern_shoveler/Interior_Alaska/4/2007_2',
		276 '2007.666_CY039832_A/northern_shoveler/Interior_Alaska/1/2007_2',
		277 '2007.671_CY039840_A/mallard/Interior_Alaska/1/2007_2',
		278 '2007.677_CY039848_A/mallard/Interior_Alaska/7/2007_2',
		279 '2007.707_CY039864_A/mallard/Interior_Alaska/3/2007_2',
		280 '2006.386_CY041288_A/shorebird/Delaware/133/2006_2',
		281 '2006.386_CY041320_A/ruddy_turnstone/Delaware_Bay/279/2006_2',
		282 '2007.742_CY041885_A/green-winged_teal/Minnesota/Sg-00131/2007_2',
		283 '2007.742_CY041893_A/mallard/Minnesota/Sg-00133/2007_2',
		284 '2005.825_CY043814_A/ring-necked_duck/California/K90/2005_2',
		285 '2006.386_CY043894_A/shorebird/Delaware/221/2006_2',
		286 '2006.386_CY043902_A/shorebird/Delaware/224/2006_2',
		287 '2006.386_CY043910_A/shorebird/Delaware/246/2006_2',
		288 '2006.386_CY043918_A/shorebird/Delaware/249/2006_2',
		289 '2006.389_CY043926_A/shorebird/Delaware/558/2006_2',
		290 '2007.392_CY043934_A/shorebird/Delaware/472/2007_2',
		291 '2007.622_CY043942_A/northern_pintail/Alaska/7MP0344/2007_2',
		292 '2007.595_CY043950_A/northern_pintail/Alaska/7MP0608/2007_2',
		293 '2007.693_CY043958_A/northern_shoveler/Alaska/7MP1113/2007_2',
		294 '2007.682_CY043966_A/northern_shoveler/Alaska/7MP1026/2007_2',
		295 '2007.682_CY043974_A/mallard/Alaska/7MP1028/2007_2',
		296 '2007.690_CY043982_A/American_widgeon/Alaska/7MP1061/2007_2',
		297 '2007.690_CY043990_A/northern_pintail/Alaska/7MP1092/2007_2',
		298 '2007.616_CY043998_A/northern_pintail/Alaska/7MP1393/2007_2',
		299 '2007.353_CY044006_A/least_sandpiper/Alaska/7KW0411/2007_2',
		300 '2007.674_CY044014_A/northern_shoveler/Alaska/7MP1606/2007_2',
		301 '2007.679_CY044022_A/northern_shoveler/Alaska/7MP0954/2007_2',
		302 '2007.682_CY044030_A/northern_shoveler/Alaska/7MP1668/2007_2',
		303 '2005.630_CY045277_A/mallard/Quebec/16485/2005_2',
		304 '2006.627_CY045285_A/mallard/Quebec/10969/2006_2',
		305 '2006.630_CY045293_A/mallard/Quebec/11063/2006_2',
		306 '2006.633_CY045301_A/mallard/Quebec/11111/2006_2',
		307 '2006.701_CY045309_A/American_black_duck/New_Brunswick/19347/2006_2',
		308 '2006.712_CY045317_A/American_black_duck/New_Brunswick/19502/2006_2',
		309 '2007.605_CY045325_A/northern_pintail/Saskatchewan/22910/2007_2',
		310 '2005.633_CY045341_A/mallard/California/GL30/2005_2',
		311 '2005.847_CY045349_A/northern_shoveler/California/K138/2005_2',
		312 '2005.923_CY045357_A/green-winged_teal/California/K218/2005_2',
		313 '2006.748_CY045373_A/mallard/Washington/20010-002/2006_2',
		314 '2007.090_CY045381_A/American_green-winged_teal/California/44287-713/2007_2',
		315 '2006.386_CY045389_A/shorebird/Delaware/195/2006_2',
		316 '2006.559_CY045397_A/pintail/Alberta/21/2006_2',
		317 '2007.389_CY045405_A/shorebird/Delaware/189/2007_2',
		318 '2007.622_CY045413_A/northern_pintail/Interior_Alaska/7MP0343/2007_2',
		319 '2007.625_CY045421_A/mallard/Interior_Alaska/7MP0372/2007_2',
		320 '2007.690_CY045429_A/mallard/Interior_Alaska/7MP1050R1/2007_2',
		321 '2007.603_CY045437_A/mallard/Interior_Alaska/7MP0709/2007_2',
		322 '2007.671_CY045445_A/northern_shoveler/Alaska/7MP1708/2007_2',
		323 '2007.688_CY045453_A/northern_pintail/Alaska/7MP0508/2007_2',
		324 '2007.693_CY045461_A/northern_shoveler/Interior_Alaska/7MP1601/2007_2',
		325 '2007.707_CY045469_A/mallard/Interior_Alaska/7MP1718/2007_2',
		326 '2007.090_CY047017_A/American_green-winged_teal/California/28855/2007_2',
		327 '2006.386_CY047025_A/ruddy_turnstone/Delaware/291/2006_2',
		328 '2007.707_CY047033_A/American_green-winged_teal/Interior_Alaska/7MP2225/2007_2',
		329 '2007.671_CY047041_A/mallard/Interior_Alaska/7MP1757/2007_2',
		330 '2005.638_CY047494_A/mallard/British_Columbia/07706/2005_2',
		331 '2005.660_CY047502_A/mallard/British_Columbia/07826/2005_2',
		332 '2005.586_CY047518_A/mallard/Alberta/11527/2005_2',
		333 '2005.592_CY047526_A/blue-winged_teal/Alberta/11646/2005_2',
		334 '2005.592_CY047534_A/northern_pintail/Alberta/11701/2005_2',
		335 '2005.578_CY047542_A/green-winged_teal/Alberta/11383/2005_2',
		336 '2005.595_CY047550_A/redhead/Alberta/11817/2005_2',
		337 '2005.630_CY047558_A/mallard/Quebec/16334/2005_2',
		338 '2005.636_CY047566_A/mallard/Quebec/16566/2005_2',
		339 '2005.723_CY047574_A/green-winged_teal/Nova_Scotia/14687/2005_2',
		340 '2006.633_CY047582_A/mallard/Quebec/11102/2006_2',
		341 '2006.630_CY047590_A/mallard/Quebec/11002/2006_2',
		342 '2006.630_CY047598_A/mallard/Quebec/11040/2006_2',
		343 '2006.630_CY047606_A/mallard/Quebec/11045/2006_2',
		344 '2006.630_CY047614_A/mallard/Quebec/11082/2006_2',
		345 '2006.633_CY047622_A/mallard/Quebec/11103/2006_2',
		346 '2006.633_CY047630_A/mallard/Quebec/11106/2006_2',
		347 '2006.633_CY047638_A/mallard/Quebec/11121/2006_2',
		348 '2006.644_CY047646_A/mallard/Quebec/11182/2006_2',
		349 '2006.644_CY047654_A/American_black_duck/Quebec/11235/2006_2',
		350 '2006.644_CY047662_A/mallard/Quebec/11247/2006_2',
		351 '2006.647_CY047670_A/mallard/Quebec/11281/2006_2',
		352 '2006.644_CY047678_A/mallard/Quebec/11194/2006_2',
		353 '2007.636_CY047686_A/American_green-winged_teal/Manitoba/23884/2007_2',
		354 '2007.644_CY047694_A/mallard/Manitoba/23912/2007_2',
		355 '2007.721_CY047702_A/American_black_duck/New_Brunswick/25182/2007_2',
		356 '2007.627_CY047710_A/blue-winged_teal/Saskatchewan/22542/2007_2',
		357 '2006.929_CY053795_A/northern_shoveler/California/JN587/2006_2',
		358 '2005.866_CY053803_A/northern_shoveler/California/K168/2005_2',
		359 '2006.093_CY053811_A/mallard/California/K752/2006_2',
		360 '2006.016_CY053819_A/green-winged_teal/California/K481/2006_2',
		361 '2002.630_CY053835_A/mallard/Ohio/651/2002_2',
		362 '2002.682_CY053843_A/green-winged_teal/Ohio/960/2002_2',
		363 '2005.633_CY056274_A/mallard/California/39/2005_2',
		364 '2007.584_CY063749_A/blue-winged_teal/Minnesota/Sg-00028/2007_2',
		365 '2007.586_CY063871_A/blue-winged_teal/Minnesota/Sg-00029/2007_2',
		366 '2007.586_CY063879_A/blue-winged_teal/Minnesota/Sg-00030/2007_2',
		367 '2007.586_CY063887_A/blue-winged_teal/Minnesota/Sg-00031/2007_2',
		368 '2007.586_CY063895_A/blue-winged_teal/Minnesota/Sg-00032/2007_2',
		369 '2007.586_CY063903_A/blue-winged_teal/Minnesota/Sg-00033/2007_2',
		370 '2007.586_CY063911_A/blue-winged_teal/Minnesota/Sg-00034/2007_2',
		371 '2007.586_CY063919_A/blue-winged_teal/Minnesota/Sg-00035/2007_2',
		372 '2007.586_CY063927_A/blue-winged_teal/Minnesota/Sg-00036/2007_2',
		373 '2007.586_CY063935_A/blue-winged_teal/Minnesota/Sg-00037/2007_2',
		374 '2007.586_CY063943_A/blue-winged_teal/Minnesota/Sg-00038/2007_2',
		375 '2007.586_CY063951_A/blue-winged_teal/Minnesota/Sg-00039/2007_2',
		376 '2007.586_CY063959_A/blue-winged_teal/Minnesota/Sg-00040/2007_2',
		377 '2007.586_CY063967_A/blue-winged_teal/Minnesota/Sg-00041/2007_2',
		378 '2007.586_CY063975_A/blue-winged_teal/Minnesota/Sg-00042/2007_2',
		379 '2007.586_CY063983_A/blue-winged_teal/Minnesota/Sg-00043/2007_2',
		380 '2007.586_CY063991_A/gadwall/Minnesota/Sg-00044/2007_2',
		381 '2007.586_CY063999_A/mallard/Minnesota/Sg-00045/2007_2',
		382 '2007.586_CY064007_A/mallard/Minnesota/Sg-00046/2007_2',
		383 '2007.586_CY064015_A/mallard/Minnesota/Sg-00047/2007_2',
		384 '2007.586_CY064023_A/mallard/Minnesota/Sg-00048/2007_2',
		385 '2007.586_CY064031_A/mallard/Minnesota/Sg-00049/2007_2',
		386 '2007.586_CY064039_A/mallard/Minnesota/Sg-00050/2007_2',
		387 '2007.586_CY064047_A/mallard/Minnesota/Sg-00051/2007_2',
		388 '2007.586_CY064055_A/mallard/Minnesota/Sg-00052/2007_2',
		389 '2007.586_CY064063_A/mallard/Minnesota/Sg-00053/2007_2',
		390 '2007.584_CY064071_A/mallard/Minnesota/Sg-00055/2007_2',
		391 '2007.586_CY064079_A/mallard/Minnesota/Sg-00056/2007_2',
		392 '2007.586_CY064087_A/mallard/Minnesota/Sg-00057/2007_2',
		393 '2007.586_CY064095_A/mallard/Minnesota/Sg-00058/2007_2',
		394 '2007.586_CY064103_A/mallard/Minnesota/Sg-00059/2007_2',
		395 '2007.586_CY064111_A/mallard/Minnesota/Sg-00060/2007_2',
		396 '2007.586_CY064119_A/mallard/Minnesota/Sg-00061/2007_2',
		397 '2007.586_CY064127_A/mallard/Minnesota/Sg-00062/2007_2',
		398 '2007.586_CY064135_A/mallard/Minnesota/Sg-00063/2007_2',
		399 '2007.586_CY064143_A/mallard/Minnesota/Sg-00064/2007_2',
		400 '2007.586_CY064151_A/mallard/Minnesota/Sg-00065/2007_2',
		401 '2007.586_CY064159_A/ring-necked_duck/Minnesota/Sg-00066/2007_2',
		402 '2007.586_CY064167_A/ring-necked_duck/Minnesota/Sg-00067/2007_2',
		403 '2007.586_CY064175_A/ring-necked_duck/Minnesota/Sg-00068/2007_2',
		404 '2007.586_CY064183_A/ring-necked_duck/Minnesota/Sg-00069/2007_2',
		405 '2007.704_CY064191_A/blue-winged_teal/Louisiana/Sg-00073/2007_2',
		406 '2007.707_CY064199_A/blue-winged_teal/Texas/Sg-00075/2007_2',
		407 '2007.707_CY064207_A/blue-winged_teal/Texas/Sg-00076/2007_2',
		408 '2007.704_CY064215_A/blue-winged_teal/Texas/Sg-00077/2007_2',
		409 '2007.704_CY064223_A/blue-winged_teal/Texas/Sg-00078/2007_2',
		410 '2007.704_CY064231_A/blue-winged_teal/Texas/Sg-00079/2007_2',
		411 '2007.704_CY064239_A/blue-winged_teal/Texas/Sg-00080/2007_2',
		412 '2007.704_CY064247_A/blue-winged_teal/Texas/Sg-00081/2007_2',
		413 '2005.562_CY075931_A/common_murre/Oregon/19497-004/2005_2',
		414 '2005.616_CY075939_A/mallard/California/19524-001/2005_2',
		415 '2007.058_CY075955_A/double-crested_cormorant/California/20119-001/2007_2',
		416 '2006.918_CY075963_A/northern_shoveler/California/44241-862/2006_2',
		417 '2007.063_CY075987_A/northern_shoveler/California/27820/2007_2',
		418 '2007.063_CY075995_A/northern_shoveler/California/44287-088/2007_2',
		419 '2007.063_CY076003_A/gadwall/California/44287-137/2007_2',
		420 '2007.071_CY076011_A/American_green-winged_teal/California/28228/2007_2',
		421 '2007.071_CY076027_A/American_green-winged_teal/California/44287-395/2007_2',
		422 '2007.622_CY076035_A/teal/Oregon/44336-122/2007_2',
		423 '2007.622_CY076043_A/American_green-winged_teal/Oregon/44336-124/2007_2',
		424 '2007.622_CY076051_A/teal/Oregon/44336-130/2007_2',
		425 '2007.885_CY076067_A/mallard/Washington/44338-195/2007_2',
		426 '2007.819_CY076083_A/greater_white-fronted_goose/California/44358-077/2007_2',
		427 '2007.838_CY076091_A/northern_shoveler/California/44363-062/2007_2',
		428 '2007.164_CY076099_A/American_coot/California/20181-006/2007_2',
		429 '2007.559_CY076107_A/common_murre/Oregon/20361-001/2007_2',
		430 '2007.559_CY076115_A/common_murre/Oregon/20361-002/2007_2',
		431 '2007.559_CY076123_A/California_gull/Washington/20371-003/2007_2',
		432 '2007.592_CY076131_A/mallard/California/20385-002/2007_2',
		433 '2007.592_CY076139_A/mallard/California/20385-004/2007_2',
		434 '2007.844_CY076147_A/rock_dove/Oregon/20547-003/2007_2',
		435 '2007.844_CY076155_A/rock_dove/Oregon/20547-004/2007_2',
		436 '2007.901_CY076163_A/western_grebe/Washington/20569-004/2007_2',
		437 '2007.959_CY076171_A/American_coot/Oregon/20589-007/2007_2',
		438 '2006.784_CY076179_A/mallard/Oregon/44221-105/2006_2',
		439 '2006.556_CY076187_A/mallard/Washington/44242-124/2006_2',
		440 '2006.616_CY076195_A/mallard/Washington/44242-144/2006_2',
		441 '2006.605_CY076203_A/mallard/Washington/44242-264/2006_2',
		442 '2006.619_CY076211_A/mallard/Washington/44242-271/2006_2',
		443 '2006.627_CY076219_A/mallard/Washington/44242-288/2006_2',
		444 '2006.622_CY076227_A/mallard/Washington/44242-290/2006_2',
		445 '2007.005_CY076235_A/American_green-winged_teal/California/44242-906/2007_2',
		446 '2006.638_CY076243_A/northern_pintail/Oregon/44249-559/2006_2',
		447 '2006.816_CY076251_A/northern_shoveler/Washington/44249-603/2006_2',
		448 '2006.841_CY076259_A/northern_shoveler/Washington/44249-645/2006_2',
		449 '2006.849_CY076267_A/northern_shoveler/Washington/44249-664/2006_2',
		450 '2006.849_CY076275_A/northern_shoveler/Washington/44249-675/2006_2',
		451 '2006.860_CY076283_A/northern_shoveler/Washington/44249-700/2006_2',
		452 '2006.912_CY076291_A/northern_shoveler/Washington/44249-731/2006_2',
		453 '2006.932_CY076299_A/northern_shoveler/Washington/44249-749/2006_2',
		454 '2006.932_CY076307_A/northern_shoveler/Washington/44249-752/2006_2',
		455 '2006.937_CY076315_A/northern_shoveler/Washington/44249-765/2006_2',
		456 '2006.951_CY076323_A/northern_shoveler/Washington/44249-783/2006_2',
		457 '2006.852_CY076331_A/mallard/Washington/44256-522/2006_2',
		458 '2006.852_CY076339_A/mallard/Washington/44256-527/2006_2',
		459 '2007.063_CY076347_A/American_green-winged_teal/California/44287-066/2007_2',
		460 '2007.063_CY076355_A/American_green-winged_teal/California/27790/2007_2',
		461 '2007.063_CY076363_A/American_green-winged_teal/California/44287-084/2007_2',
		462 '2007.063_CY076371_A/northern_shoveler/California/27943/2007_2',
		463 '2007.063_CY076379_A/northern_shoveler/California/44287-162/2007_2',
		464 '2007.063_CY076387_A/northern_shoveler/California/44287-164/2007_2',
		465 '2007.063_CY076395_A/northern_shoveler/California/27985/2007_2',
		466 '2007.063_CY076403_A/northern_shoveler/California/44287-179/2007_2',
		467 '2007.071_CY076411_A/cinnamon_teal/California/44287-234/2007_2',
		468 '2007.071_CY076419_A/American_green-winged_teal/California/44287-305/2007_2',
		469 '2007.071_CY076427_A/northern_shoveler/California/28327/2007_2',
		470 '2007.071_CY076435_A/northern_shoveler/California/44287-364/2007_2',
		471 '2007.071_CY076443_A/American_green-winged_teal/California/44287-373/2007_2',
		472 '2007.074_CY076451_A/gadwall/California/29595/2007_2',
		473 '2007.074_CY076459_A/gadwall/California/44287-543/2007_2',
		474 '2007.090_CY076467_A/cinnamon_teal/California/44287-659/2007_2',
		475 '2007.690_CY076475_A/northern_shoveler/Oregon/44336-179/2007_2',
		476 '2007.690_CY076483_A/American_green-winged_teal/Oregon/44336-183/2007_2',
		477 '2007.658_CY076491_A/mallard/Washington/44338-009/2007_2',
		478 '2007.658_CY076499_A/mallard/Washington/44338-011/2007_2',
		479 '2007.658_CY076507_A/mallard/Washington/44338-012/2007_2',
		480 '2007.658_CY076515_A/mallard/Washington/44338-014/2007_2',
		481 '2007.658_CY076523_A/mallard/Washington/44338-015/2007_2',
		482 '2007.658_CY076531_A/mallard/Washington/44338-016/2007_2',
		483 '2007.658_CY076539_A/mallard/Washington/44338-017/2007_2',
		484 '2007.658_CY076547_A/mallard/Washington/44338-018/2007_2',
		485 '2007.658_CY076555_A/mallard/Washington/44338-019/2007_2',
		486 '2007.658_CY076563_A/mallard/Washington/44338-029/2007_2',
		487 '2007.674_CY076571_A/mallard/Washington/44338-034/2007_2',
		488 '2007.674_CY076579_A/mallard/Washington/44338-037/2007_2',
		489 '2007.674_CY076587_A/mallard/Washington/44338-039/2007_2',
		490 '2007.674_CY076595_A/mallard/Washington/44338-045/2007_2',
		491 '2007.674_CY076603_A/mallard/Washington/44338-047/2007_2',
		492 '2007.674_CY076611_A/mallard/Washington/44338-049/2007_2',
		493 '2007.696_CY076619_A/mallard/Washington/44338-052/2007_2',
		494 '2007.690_CY076627_A/mallard/Washington/44338-112/2007_2',
		495 '2007.690_CY076635_A/mallard/Washington/44338-120/2007_2',
		496 '2007.871_CY076643_A/mallard/Washington/44338-218/2007_2',
		497 '2007.819_CY076651_A/greater_white-fronted_goose/California/44358-076/2007_2',
		498 '2007.819_CY076659_A/greater_white-fronted_goose/California/44358-089/2007_2',
		499 '2007.819_CY076667_A/greater_white-fronted_goose/California/44358-095/2007_2',
		500 '2007.841_CY076675_A/greater_white-fronted_goose/California/44358-112/2007_2',
		501 '2007.800_CY076683_A/American_green-winged_teal/California/44363-002/2007_2',
		502 '2007.838_CY076691_A/American_green-winged_teal/California/44363-067/2007_2',
		503 '2007.841_CY076699_A/northern_shoveler/California/44363-082/2007_2',
		504 '2006.929_CY076814_A/northern_shoveler/California/JN770/2006_2',
		505 '2006.929_CY076822_A/cinnamon_teal/California/JN611/2006_2',
		506 '2006.929_CY076838_A/northern_shoveler/California/JN950/2006_2',
		507 '2006.929_CY076846_A/bufflehead/California/JN1016/2006_2',
		508 '2006.995_CY076854_A/green-winged_teal/California/JN1114/2006_2',
		509 '2007.052_CY076870_A/green-winged_teal/California/JN1323/2007_2',
		510 '2007.090_CY076878_A/northern_shoveler/California/JN1447/2007_2',
		511 '2007.090_CY076886_A/cinnamon_teal/California/JN1504/2007_2',
		512 '2006.586_CY077108_A/mallard/Alberta/128/2006_2',
		513 '2007.386_CY077116_A/ruddy_turnstone/Delaware/103/2007_2',
		514 '2006.386_CY077124_A/shorebird/Delaware/255/2006_2',
		515 '2006.386_CY077132_A/ruddy_turnstone/Delaware/293/2006_2',
		516 '2006.389_CY077140_A/shorebird/Delaware/350/2006_2',
		517 '2006.389_CY077148_A/sanderling/Delaware/449/2006_2',
		518 '2006.564_CY077156_A/mallard/Alberta/76/2006_2',
		519 '2006.603_CY077164_A/mallard/Alberta/221/2006_2',
		520 '2006.603_CY077172_A/mallard/Alberta/224/2006_2',
		521 '2007.392_CY077180_A/shorebird/Delaware/554/2007_2',
		522 '2007.586_CY077188_A/mallard/Alberta/162/2007_2',
		523 '2007.586_CY077196_A/mallard/Alberta/234/2007_2',
		524 '2007.614_CY077204_A/mallard/Interior_Alaska/7MP0167/2007_2',
		525 '2007.600_CY077220_A/northern_pintail/Interior_Alaska/7MP1246/2007_2',
		526 '2007.690_CY077228_A/northern_shoveler/Interior_Alaska/7MP1081/2007_2',
		527 '2007.682_CY077236_A/mallard/Interior_Alaska/7MP0510/2007_2',
		528 '2007.668_CY077244_A/American_green-winged_teal/Interior_Alaska/7MP1651/2007_2',
		529 '2007.707_CY077260_A/mallard/Interior_Alaska/7MP2230/2007_2',
		530 '2007.682_CY077268_A/mallard/Interior_Alaska/7MP0512/2007_2',
		531 '2007.674_CY077276_A/northern_shoveler/Interior_Alaska/7MP1765/2007_2',
		532 '2007.682_CY077284_A/northern_shoveler/Interior_Alaska/7MP0944/2007_2',
		533 '2007.690_CY077292_A/mallard/Interior_Alaska/7MP1056/2007_2',
		534 '2007.690_CY077300_A/northern_shoveler/Interior_Alaska/7MP1077/2007_2',
		535 '2007.690_CY077308_A/northern_shoveler/Interior_Alaska/7MP1080/2007_2',
		536 '2007.625_CY077316_A/northern_pintail/Interior_Alaska/7MP0278/2007_2',
		537 '2007.600_CY077323_A/northern_pintail/Interior_Alaska/7MP0692/2007_2',
		538 '2007.353_CY077331_A/least_sandpiper/South_Central_Alaska/7KW0434/2007_2',
		539 '2007.668_CY077339_A/northern_shoveler/Interior_Alaska/7MP1649/2007_2',
		540 '2007.668_CY077354_A/northern_shoveler/Interior_Alaska/7MP1670/2007_2',
		541 '2007.671_CY077362_A/American_widgeon/Interior_Alaska/7MP1707/2007_2',
		542 '2007.668_CY077370_A/northern_pintail/Interior_Alaska/7MP1644/2007_2',
		543 '2007.677_CY077378_A/mallard/Interior_Alaska/7MP1700/2007_2',
		544 '2007.690_CY077386_A/American_green-winged_teal/Interior_Alaska/7MP1049/2007_2',
		545 '2007.696_CY077394_A/northern_shoveler/Interior_Alaska/7MP1033/2007_2',
		546 '2007.699_CY077402_A/mallard/Interior_Alaska/7MP1094/2007_2',
		547 '2007.704_CY077410_A/northern_pintail/Interior_Alaska/7MP1067R1/2007_2',
		548 '2007.704_CY077707_A/blue-winged_teal/Texas/Sg-00074/2007_2',
		549 '2007.704_CY078072_A/blue-winged_teal/Texas/Sg-00155/2007_2',
		550 '2007.704_CY078080_A/blue-winged_teal/Texas/Sg-00157/2007_2',
		551 '2007.707_CY078088_A/blue-winged_teal/Texas/Sg-00159/2007_2',
		552 '2007.707_CY078096_A/mallard/Minnesota/Sg-00161/2007_2',
		553 '2007.701_CY078112_A/mallard/Minnesota/Sg-00164/2007_2',
		554 '2007.701_CY078120_A/mallard/Minnesota/Sg-00167/2007_2',
		555 '2007.723_CY078168_A/mallard/Minnesota/Sg-00200/2007_2',
		556 '2007.704_CY078192_A/blue-winged_teal/Texas/Sg-00207/2007_2',
		557 '2007.707_CY078200_A/blue-winged_teal/Texas/Sg-00208/2007_2',
		558 '2007.704_CY078208_A/blue-winged_teal/Texas/Sg-00212/2007_2',
		559 '2007.707_CY078231_A/mallard/Minnesota/Sg-00217/2007_2',
		560 '2007.707_CY078263_A/blue-winged_teal/Texas/Sg-00085/2007_2',
		561 '2007.704_CY078271_A/green-winged_teal/Louisiana/Sg-00092/2007_2',
		562 '2007.707_CY078279_A/mallard/Minnesota/Sg-00106/2007_2',
		563 '2007.704_CY078287_A/blue-winged_teal/Texas/Sg-00158/2007_2',
		564 '2007.723_CY078295_A/mallard/Minnesota/Sg-00166/2007_2',
		565 '2007.701_CY078303_A/green-winged_teal/Minnesota/Sg-00180/2007_2',
		566 '2007.704_CY078311_A/blue-winged_teal/Texas/Sg-00188/2007_2',
		567 '2007.701_CY078319_A/green-winged_teal/Minnesota/Sg-00199/2007_2',
		568 '2007.742_CY078327_A/blue-winged_teal/Minnesota/Sg-00201/2007_2',
		569 '2007.704_CY078335_A/blue-winged_teal/Texas/Sg-00206/2007_2',
		570 '2007.701_CY078343_A/mallard/Minnesota/Sg-00220/2007_2',
		571 '2007.707_CY078351_A/green-winged_teal/Minnesota/Sg-00222/2007_2',
		572 '2007.704_CY078359_A/blue-winged_teal/Louisiana/Sg-00224/2007_2',
		573 '2006.597_CY078441_A/green-winged_teal/Interior_Alaska/6MP0736/2006_2',
		574 '2006.600_CY078449_A/mallard/Interior_Alaska/6MP0745/2006_2',
		575 '2006.600_CY078457_A/mallard/Interior_Alaska/6MP0747/2006_2',
		576 '2006.600_CY078465_A/mallard/Interior_Alaska/6MP0758/2006_2',
		577 '2006.611_CY078473_A/northern_pintail/Interior_Alaska/6MP0817/2006_2',
		578 '2006.625_CY078489_A/mallard/Interior_Alaska/6MP0915/2006_2',
		579 '2006.627_CY078497_A/mallard/Interior_Alaska/6MP0975/2006_2',
		580 '2006.630_CY078505_A/mallard/Interior_Alaska/6MP0991/2006_2',
		581 '2006.630_CY078513_A/mallard/Interior_Alaska/6MP0992/2006_2',
		582 '2006.668_CY078521_A/northern_shoveler/Interior_Alaska/6MP1287/2006_2',
		583 '2006.671_CY078529_A/green-winged_teal/Interior_Alaska/6MP1312/2006_2',
		584 '2006.611_CY078537_A/northern_pintail/Interior_Alaska/6MP0814/2006_2',
		585 '2006.633_CY078545_A/green-winged_teal/Interior_Alaska/6MP1077/2006_2',
		586 '2006.685_CY078553_A/green-winged_teal/Interior_Alaska/6MP1330/2006_2',
		587 '2006.688_CY078561_A/northern_shoveler/Interior_Alaska/6MP1339/2006_2',
		588 '2006.608_CY078569_A/mallard/Interior_Alaska/6MP0050R1/2006_2',
		589 '2006.619_CY078577_A/mallard/Interior_Alaska/6MP0272/2006_2',
		590 '2006.605_CY078585_A/northern_pintail/Interior_Alaska/6MP0792/2006_2',
		591 '2006.622_CY078593_A/mallard/Interior_Alaska/6MP0878/2006_2',
		592 '2006.622_CY078601_A/mallard/Interior_Alaska/6MP0891/2006_2',
		593 '2006.627_CY078609_A/mallard/Interior_Alaska/6MP0951/2006_2',
		594 '2006.627_CY078617_A/mallard/Interior_Alaska/6MP0952/2006_2',
		595 '2006.630_CY078625_A/mallard/Interior_Alaska/6MP0988/2006_2',
		596 '2006.723_CY078633_A/mallard/Interior_Alaska/6MP1142/2006_2',
		597 '2006.625_CY078641_A/northern_pintail/Interior_Alaska/6MP0964/2006_2',
		598 '2006.625_CY078649_A/mallard/Interior_Alaska/6MP0935R1/2006_2',
		599 '2006.625_CY078657_A/green-winged_teal/Interior_Alaska/6MP0936R1/2006_2',
		600 '2006.627_CY078665_A/mallard/Interior_Alaska/6MP0956R1/2006_2',
		601 '2006.625_CY078673_A/mallard/Interior_Alaska/6MP0972R1/2006_2',
		602 '2006.633_CY078689_A/northern_pintail/Interior_Alaska/6MP1080R1/2006_2',
		603 '2006.608_CY078697_A/mallard/Interior_Alaska/6MP0038BR2/2006_2',
		604 '2006.611_CY078705_A/mallard/Interior_Alaska/6MP0163AR2/2006_2',
		605 '2006.600_CY078713_A/northern_pintail/Interior_Alaska/6MP0741R2/2006_2',
		606 '2009.499_CY078721_A/mallard/Interior_Alaska/9BM1812/2009_2',
		607 '2009.510_CY078729_A/mallard/Interior_Alaska/9BM1852/2009_2',
		608 '2009.499_CY078737_A/mallard/Interior_Alaska/9BM1856/2009_2',
		609 '2009.499_CY078745_A/mallard/Interior_Alaska/9BM1807/2009_2',
		610 '2009.496_CY078753_A/mallard/Interior_Alaska/9BM1869/2009_2',
		611 '2009.504_CY078761_A/mallard/Interior_Alaska/9BM1947/2009_2',
		612 '2009.504_CY078769_A/mallard/Interior_Alaska/9BM1949/2009_2',
		613 '2009.504_CY078777_A/mallard/Interior_Alaska/9BM1958/2009_2',
		614 '2009.504_CY078785_A/mallard/Interior_Alaska/9BM1962/2009_2',
		615 '2009.510_CY078793_A/mallard/Interior_Alaska/9BM1965/2009_2',
		616 '2009.510_CY078801_A/mallard/Interior_Alaska/9BM1967/2009_2',
		617 '2009.510_CY078809_A/mallard/Interior_Alaska/9BM1974/2009_2',
		618 '2009.510_CY078817_A/mallard/Interior_Alaska/9BM1975/2009_2',
		619 '2009.515_CY078825_A/mallard/Interior_Alaska/9BM2057/2009_2',
		620 '2009.518_CY078833_A/mallard/Interior_Alaska/9BM2077/2009_2',
		621 '2009.521_CY078841_A/mallard/Interior_Alaska/9BM2168/2009_2',
		622 '2009.521_CY078849_A/mallard/Interior_Alaska/9BM2170/2009_2',
		623 '2009.523_CY078857_A/mallard/Interior_Alaska/9BM2254/2009_2',
		624 '2009.523_CY078865_A/mallard/Interior_Alaska/9BM2256/2009_2',
		625 '2009.477_CY078873_A/mallard/Interior_Alaska/9BM1585R1/2009_2',
		626 '2006.630_CY078889_A/mallard/Interior_Alaska/6MP0984/2006_2',
		627 '2007.677_CY078897_A/mallard/Interior_Alaska/7MP1771R1/2007_2',
		628 '2007.622_CY078905_A/northern_pintail/Interior_Alaska/7MP0345BR2/2007_2',
		629 '2007.679_CY078913_A/northern_pintail/Interior_Alaska/7MP0509/2007_2',
		630 '2007.671_CY078921_A/American_wigeon/Interior_Alaska/7MP1726/2007_2',
		631 '2007.677_CY078929_A/northern_shoveler/Interior_Alaska/7MP1796/2007_2',
		632 '2007.614_CY078937_A/mallard/Interior_Alaska/7MP0172/2007_2',
		633 '2007.627_CY078945_A/northern_pintail/Interior_Alaska/7MP0408/2007_2',
		634 '2007.666_CY078953_A/duck/Interior_Alaska/7MP1591R1/2007_2',
		635 '2007.605_CY078961_A/mallard/Interior_Alaska/7MP0747/2007_2',
		636 '2007.682_CY078969_A/northern_shoveler/Interior_Alaska/7MP0953/2007_2',
		637 '2007.682_CY078977_A/mallard/Interior_Alaska/7MP0956/2007_2',
		638 '2007.666_CY078985_A/duck/Interior_Alaska/7MP1570/2007_2',
		639 '2007.666_CY078993_A/duck/Interior_Alaska/7MP1582/2007_2',
		640 '2007.666_CY079001_A/duck/Interior_Alaska/7MP1598/2007_2',
		641 '2007.677_CY079009_A/northern_pintail/Interior_Alaska/7MP1822/2007_2',
		642 '2007.677_CY079017_A/mallard/Interior_Alaska/7MP1835/2007_2',
		643 '2007.707_CY079025_A/northern_pintail/Interior_Alaska/7MP2228/2007_2',
		644 '2007.668_CY079041_A/green-winged_teal/Interior_Alaska/7MP1672R1/2007_2',
		645 '2007.622_CY079049_A/northern_pintail/Interior_Alaska/7MP1460R2/2007_2',
		646 '2008.615_CY079057_A/northern_pintail/Interior_Alaska/8MP0689/2008_2',
		647 '2008.615_CY079065_A/northern_pintail/Interior_Alaska/8BM2528R1/2008_2',
		648 '2008.623_CY079073_A/mallard/Interior_Alaska/8BM2967/2008_2',
		649 '2008.626_CY079081_A/northern_pintail/Interior_Alaska/8BM2974/2008_2',
		650 '2008.626_CY079089_A/northern_pintail/Interior_Alaska/8BM2987/2008_2',
		651 '2008.626_CY079097_A/northern_pintail/Interior_Alaska/8BM3041/2008_2',
		652 '2008.628_CY079105_A/mallard/Interior_Alaska/8BM3061/2008_2',
		653 '2008.628_CY079113_A/northern_pintail/Interior_Alaska/8BM3088/2008_2',
		654 '2008.702_CY079121_A/northern_pintail/Interior_Alaska/8BM3582/2008_2',
		655 '2008.702_CY079129_A/mallard/Interior_Alaska/8BM3586/2008_2',
		656 '2008.708_CY079137_A/mallard/Interior_Alaska/8BM3614/2008_2',
		657 '2008.730_CY079145_A/northern_pintail/Interior_Alaska/8BM3658/2008_2',
		658 '2008.735_CY079153_A/northern_shoveler/Interior_Alaska/8BM3684/2008_2',
		659 '2008.735_CY079161_A/northern_pintail/Interior_Alaska/8BM3700/2008_2',
		660 '2008.735_CY079169_A/green-winged_teal/Interior_Alaska/8BM3706/2008_2',
		661 '2008.738_CY079177_A/northern_pintail/Interior_Alaska/8BM3731/2008_2',
		662 '2008.738_CY079185_A/northern_pintail/Interior_Alaska/8BM3736/2008_2',
		663 '2008.631_CY079193_A/mallard/Interior_Alaska/8MP0792R1/2008_2',
		664 '2008.708_CY079201_A/mallard/Interior_Alaska/8BM3627R1/2008_2',
		665 '2007.671_CY079209_A/mallard/Interior_Alaska/7MP1701/2007_2',
		666 '2007.685_CY079306_A/mallard/Interior_Alaska/7MP0901R1/2007_2',
		667 '2009.022_CY079314_A/American_green-winged_teal/Mississippi/09OS046/2009_2',
		668 '2008.798_CY079330_A/mallard/Wisconsin/08OS2261/2008_2',
		669 '2008.798_CY079338_A/mallard/Wisconsin/08OS2271/2008_2',
		670 '2008.801_CY079346_A/American_green-winged_teal/Wisconsin/08OS2292/2008_2',
		671 '2008.801_CY079354_A/gadwall/Wisconsin/08OS2293/2008_2',
		672 '2008.817_CY079362_A/mallard/Illinois/08OS2710/2008_2',
		673 '2008.609_CY079378_A/mallard/Interior_Alaska/8MP0547/2008_2',
		674 '2008.604_CY079386_A/northern_pintail/Interior_Alaska/8BM2046R1/2008_2',
[truncated: 647 more rows]
