# Supplementary material for: Influenza A Virus Migration and Persistence in North American Wild Birds
Source: PLoS Pathog. 2013 Aug 29;9(8):e1003570. doi: 10.1371/journal.ppat.1003570 (PMC3757048; doi:10.1371/journal.ppat.1003570)
Supplement: Figure S14 — PA gene tree nexus file used to estimate joint migration. (TREE) [file ppat.1003570.s014.tree]

#NEXUS
Begin taxa;
	Dimensions ntax=1345;
	Taxlabels
		'1985.405_CY003868_A/laughing_gull/New_Jersey/75/1985_3'
		'1985.627_CY003884_A/mallard_duck/Alberta/376/1985_3'
		'1986.359_CY003892_A/sanderling/New_Jersey/766/1986_3'
		'1986.414_CY003899_A/herring_gull/DE/475/1986_3'
		'1988.372_CY003912_A/herring_gull/DE/698/1988_3'
		'1988.372_CY003919_A/herring_gull/DE/703/1988_3'
		'1986.359_CY003927_A/laughing_gull/New_Jersey/798/1986_3'
		'1988.672_CY003934_A/mallard/Alberta/323/1988_3'
		'1988.672_CY003941_A/mallard/Alberta/353/1988_3'
		'1997.811_CY003965_A/blue-winged_teal/Alberta/16/1997_3'
		'1998.608_CY003973_A/mallard/Alberta/205/1998_3'
		'1998.608_CY003981_A/mallard/Alberta/226/98_3'
		'2002.584_CY003989_A/mallard/Alberta/149/2002_3'
		'2003.581_CY003997_A/mallard/Alberta/79/2003_3'
		'1989.304_CY004099_A/laughing_gull/NJ/276/1989_3'
		'1985.614_CY004191_A/mallard_duck/ALB/10/1985_3'
		'1985.614_CY004199_A/blue-winged_teal/ALB/69/1985_3'
		'1985.614_CY004207_A/mallard_duck/ALB/76/1985_3'
		'1985.614_CY004215_A/pintail_duck/ALB/111/1985_3'
		'1985.614_CY004223_A/shoveler/ALB/114/1985_3'
		'1990.589_CY004231_A/mallard_duck/ALB/155/1990_3'
		'1990.581_CY004239_A/mallard_duck/ALB/191/1990_3'
		'1990.658_CY004247_A/mallard_duck/ALB/253/1990_3'
		'1992.915_CY004255_A/mallard/ALB/199/1992_3'
		'1993.915_CY004263_A/pintail/ALB/179/1993_3'
		'2003.586_CY004279_A/mallard/Alberta/154/2003_3'
		'2004.369_CY004287_A/shorebird/DE/12/2004_3'
		'2003.562_CY004343_A/pintail_duck/Alberta/49/2003_3'
		'2003.597_CY004357_A/mallard/Alberta/209/2003_3'
		'1997.830_CY004384_A/mallard/Alberta/52/1997_3'
		'1989.307_CY004396_A/herring_gull/NJ/402/1989_3'
		'2004.374_CY004403_A/shorebird/DE/101/2004_3'
		'1985.405_CY004410_A/ruddy_turnstone/New_Jersey/65/1985_3'
		'1987.512_CY004417_A/knot/DE/2552/1987_3'
		'2003.378_CY004425_A/laughing_gull/Delaware_Bay/5/2003_3'
		'1986.359_CY004455_A/herring_gull/NJ/782/1986_3'
		'1998.608_CY004512_A/mallard/ALB/201/1998_3'
		'1987.614_CY004520_A/coot/ALB/134/1987_3'
		'1987.649_CY004528_A/mallard_duck/ALB/294/1987_3'
		'1988.672_CY004536_A/mallard/Alberta/322/1988_3'
		'1992.915_CY004543_A/blue-winged_teal/Alberta/141/1992_3'
		'2002.622_CY004551_A/pintail_duck/Alberta/210/2002_3'
		'1988.372_CY004559_A/herring_gull/DE/692/1988_3'
		'1988.372_CY004565_A/herring_gull/Delaware/712/1988_3'
		'1988.374_CY004572_A/ruddy_turnstone/DE/773/1988_3'
		'1985.638_CY004667_A/mallard_duck/ALB/525/1985_3'
		'1985.638_CY004675_A/blue-winged_teal/ALB/569/1985_3'
		'1988.675_CY004685_A/mallard/ALB/394/1988_3'
		'1995.581_CY004697_A/mallard/Alberta/118/1995_3'
		'2001.595_CY004707_A/mallard/Alberta/156/2001_3'
		'1985.405_CY004822_A/ruddy_turnstone/New_Jersey/47/1985_3'
		'1985.652_CY004858_A/pintail_duck/ALB/623/1985_3'
		'1988.369_CY004865_A/ruddy_turnstone/DE/512/1988_3'
		'1990.638_CY004901_A/blue-winged_teal/ALB/136/1990_3'
		'1994.496_CY004908_A/blue-winged_teal/ALB/293/1994_3'
		'1995.581_CY004916_A/mallard/ALB/49/1995_3'
		'1998.592_CY004930_A/mallard/Alberta/47/98_3'
		'2001.567_CY004944_A/mallard/Alberta/30/2001_3'
		'2001.616_CY004951_A/pintail/Alberta/269/2001_3'
		'2003.614_CY004958_A/blue-winged_teal/Alberta/293/2003_3'
		'2004.374_CY004981_A/shorebird/DE/75/2004_3'
		'1987.589_CY005000_A/mallard/Alberta/7/1987_3'
		'1992.915_CY005006_A/mallard/Alberta/194/1992_3'
		'1985.619_CY005055_A/green-winged_teal/ALB/228/1985_3'
		'1985.633_CY005062_A/mallard_duck/Alberta/435/1985_3'
		'1987.444_CY005069_A/laughing_gull/Delaware_Bay/2838/1987_3'
		'1988.413_CY005076_A/ruddy_turnstone/DE/2378/1988_3'
		'1989.315_CY005083_A/red_knot/NJ/325/1989_3'
		'1993.915_CY005089_A/pintail/Alberta/129/1993_3'
		'1985.614_CY005111_A/mallard_duck/ALB/98/1985_3'
		'1987.416_CY005118_A/ruddy_turnstone/DE/2576/1987_3'
		'1987.436_CY005124_A/laughing_gull/Delaware/2718/1987_3'
		'1987.400_CY005131_A/ruddy_turnstone/DE/2731/1987_3'
		'1988.369_CY005138_A/ruddy_turnstone/DE/510/1988_3'
		'1988.672_CY005145_A/mallard_duck/Alberta/321/1988_3'
		'1991.603_CY005151_A/mallard/Alberta/11/1991_3'
		'1991.603_CY005158_A/mallard/Alberta/17/1991_3'
		'1995.581_CY005229_A/mallard/ALB/5/1995_3'
		'2000.628_CY005247_A/pintail/Alberta/202/2000_3'
		'2000.631_CY005254_A/mallard/Alberta/208/2000_3'
		'2004.374_CY005261_A/shorebird/DE/122/2004_3'
		'1991.649_CY005309_A/mallard/ALB/124/1991_3'
		'2000.598_CY005328_A/pintail/Alberta/84/2000_3'
		'2003.408_CY005335_A/shorebird/DE/236/2003_3'
		'1991.649_CY005355_A/green-winged_teal/ALB/199/1991_3'
		'2000.369_CY005362_A/laughing_gull/Delaware/94/2000_3'
		'2000.369_CY005369_A/ruddy_turnstone/Delaware/97/2000_3'
		'1986.414_CY005380_A/herring_gull/Delaware/471/1986_3'
		'1986.688_CY005425_A/sanderling/Delaware/1258/1986_3'
		'2002.682_CY011033_A/blue-winged_teal/Ohio/926/2002_3'
		'2002.682_CY011053_A/blue-winged_teal/Ohio/908/2002_3'
		'1987.797_CY011061_A/mallard/Ohio/275/1987_3'
		'2002.658_CY011117_A/mallard/Maryland/881/2002_3'
		'1988.787_CY011253_A/wigeon/Ohio/379/1988_3'
		'1990.795_CY012805_A/mallard/Ohio/171/1990_3'
		'1989.797_CY012821_A/mallard/Ohio/97/1989_3'
		'1999.789_CY012829_A/mallard/Ohio/56/1999_3'
		'1988.781_CY012837_A/pintail/Ohio/294/1988_3'
		'2005.603_CY012845_A/pintail_duck/Alaska/20/2005_3'
		'1986.825_CY013252_A/mallard/Ohio/338/1986_3'
		'2005.600_CY013268_A/pintail/Alaska/53/2005_3'
		'1999.808_CY013868_A/green-winged_teal/Ohio/178/1999_3'
		'2002.630_CY014523_A/mallard/Ohio/657/2002_3'
		'1985.627_CY014553_A/mallard_duck/Alberta/331/1985_3'
		'2001.567_CY014589_A/mallard/Alberta/34/2001_3'
		'1985.041_CY014811_A/mallard/Tennessee/11457/1985_3'
		'1986.756_CY014862_A/mallard_duck/New_York/180/1986_3'
		'1999.395_CY014893_A/duck/New_York/16873/1999_3'
		'1998.375_CY015132_A/ruddy_turnstone/Delaware/105/1998_3'
		'1993.367_CY015140_A/ruddy_turnstone/Delaware/34/1993_3'
		'1993.786_CY015448_A/black_duck/Ohio/95/1993_3'
		'1987.797_CY015456_A/mallard/Ohio/344/1987_3'
		'1986.827_CY015464_A/green-winged_teal/Ohio/344/1986_3'
		'1986.811_CY015472_A/mallard/Ohio/83/1986_3'
		'1998.792_CY015481_A/mallard/Ohio/249/1998_3'
		'1999.808_CY015489_A/mallard/Ohio/170/1999_3'
		'2005.608_CY015497_A/mallard/Alaska/256/2005_3'
		'2005.608_CY015505_A/pintail/Alaska/279/2005_3'
		'1987.797_CY016129_A/black_duck/Ohio/307/1987_3'
		'1987.797_CY016137_A/pintail/Ohio/351/1987_3'
		'1987.808_CY016145_A/pintail/Ohio/454/1987_3'
		'1999.789_CY016161_A/gadwall/Ohio/37/1999_3'
		'1986.816_CY016169_A/green-winged_teal/Ohio/86/1986_3'
		'1989.797_CY016177_A/green-winged_teal/Ohio/59/1989_3'
		'2005.605_CY016185_A/pintail/Alaska/211/2005_3'
		'1998.033_CY016193_A/mallard/Ohio/322/1998_3'
		'1986.852_CY016400_A/mallard/Ohio/264/1986_3'
		'2005.630_CY016416_A/mallard/Alaska/715/2005_3'
		'1988.787_CY016424_A/mallard/Ohio/409/1988_3'
		'2002.652_CY016616_A/mallard/Maryland/789/2002_3'
		'1999.808_CY016960_A/mallard/Ohio/66/1999_3'
		'1987.797_CY017280_A/mallard/Ohio/265/1987_3'
		'1986.800_CY017698_A/mallard/Ohio/30/1986_3'
		'1988.781_CY017706_A/mallard/Ohio/324/1988_3'
		'1990.795_CY017714_A/mallard/Ohio/156/1990_3'
		'1999.808_CY017722_A/green-winged_teal/Ohio/72/1999_3'
		'1999.789_CY017730_A/pintail/Ohio/25/1999_3'
		'2005.603_CY017738_A/pintail_duck/Alaska/102/2005_3'
		'2005.608_CY017746_A/pintail/Alaska/310/2005_3'
		'2005.630_CY017754_A/mallard/Alaska/708/2005_3'
		'1986.847_CY017770_A/black_duck/Ohio/194/1986_3'
		'2005.926_CY017778_A/longtail_duck/Maryland/291/2005_3'
		'1989.797_CY017786_A/mallard/Ohio/99/1989_3'
		'2005.948_CY017794_A/snow_goose/Maryland/410/2005_3'
		'1999.789_CY018004_A/blue-winged_teal/Ohio/31/1999_3'
		'1998.792_CY018012_A/green-winged_teal/Ohio/203/1998_3'
		'1986.811_CY018020_A/mallard/Ohio/102/1986_3'
		'1986.847_CY018882_A/green-winged_teal/Ohio/175/1986_3'
		'1993.786_CY018890_A/mallard/Ohio/118/1993_3'
		'2004.667_CY018906_A/blue-winged_teal/Ohio/658/2004_3'
		'2005.948_CY018914_A/snow_goose/Maryland/353/2005_3'
		'2005.948_CY018922_A/snow_goose/Maryland/364/2005_3'
		'1987.797_CY019202_A/pintail/Ohio/339/1987_3'
		'1986.800_CY020722_A/mallard/Ohio/48/1986_3'
		'2002.630_CY020730_A/mallard/Ohio/667/2002_3'
		'2002.652_CY020738_A/mallard/Maryland/750/2002_3'
		'2002.630_CY020746_A/mallard/Ohio/654/2002_3'
		'2002.682_CY020754_A/blue-winged_teal/Ohio/989/2002_3'
		'2002.630_CY020762_A/mallard/Ohio/649/2002_3'
		'2002.655_CY020770_A/black_duck/Maryland/834/2002_3'
		'2002.630_CY020778_A/mallard/Ohio/655/2002_3'
		'2002.630_CY020786_A/mallard/Ohio/666/2002_3'
		'2002.630_CY020794_A/mallard/Ohio/668/2002_3'
		'2002.616_CY020818_A/mallard/Maryland/470/2002_3'
		'2002.482_CY020826_A/mallard/Maryland/172/2002_3'
		'2002.630_CY020834_A/mallard/Ohio/648/2002_3'
		'2002.630_CY020842_A/mallard/Ohio/653/2002_3'
		'1989.797_CY020850_A/pintail/Ohio/73/1989_3'
		'2002.630_CY020858_A/mallard/Ohio/664/2002_3'
		'2002.682_CY020866_A/blue-winged_teal/Ohio/907/2002_3'
		'1998.792_CY020874_A/mallard/Ohio/217/1998_3'
		'2005.600_CY020882_A/pintail/Alaska/49/2005_3'
		'2001.660_CY020890_A/black_duck/Ohio/415/2001_3'
		'2005.926_CY020914_A/common_scoter/Maryland/297/2005_3'
		'1989.797_CY020930_A/mallard/Ohio/122/1989_3'
		'1986.847_CY021434_A/mallard/Ohio/181/1986_3'
		'1986.847_CY021570_A/mallard/Ohio/184/1986_mixed__3'
		'1986.811_CY021578_A/mallard/Ohio/81/1986_mixed__3'
		'2002.630_CY021586_A/mallard/Ohio/656/2002_mixed__3'
		'2002.658_CY021594_A/mallard/Maryland/899/2002_mixed__3'
		'1986.849_CY021618_A/black_duck/Ohio/239/1986_3'
		'1987.808_CY021626_A/mallard/Ohio/421/1987_3'
		'2005.953_CY021642_A/mallard/Delaware/418/2005_3'
		'2005.926_CY021898_A/white-winged_scoter/Maryland/301/2005_3'
		'2005.162_CY022850_A/duck/New_York/21211-6/2005_3'
		'2005.162_CY029846_A/muscovy_duck/New_York/21211-5/2005_3'
		'2005.170_CY031712_A/Muscovy_duck/New_York/23164-10/2005_3'
		'2005.222_CY031736_A/quail/New_York/30732-12/2005_3'
		'2002.562_CY032210_A/mallard/Maryland/350/2002_3'
		'2007.836_CY032655_A/northern_shoveler/California/HKWF1005/2007_3'
		'2007.811_CY032663_A/gadwall/California/HKWF100/2007_3'
		'2007.926_CY032671_A/northern_shoveler/California/HKWF1201/2007_3'
		'2007.945_CY032687_A/northern_shoveler/California/HKWF1370/2007_3'
		'2007.822_CY032695_A/northern_shoveler/California/HKWF268/2007_3'
		'2007.764_CY032703_A/American_wigeon/California/HKWF371/2007_3'
		'2007.838_CY032711_A/northern_shoveler/California/HKWF383/2007_3'
		'2007.907_CY032719_A/northern_pintail/California/HKWF792/2007_3'
		'2007.918_CY032727_A/northern_shoveler/California/HKWF979/2007_3'
		'2007.811_CY032883_A/northern_shoveler/California/HKWF115/2007_3'
		'2007.822_CY032891_A/bufflehead/California/HKWF205/2007_3'
		'2007.830_CY032899_A/American_wigeon/California/HKWF295/2007_3'
		'2007.841_CY032907_A/American_wigeon/California/HKWF450/2007_3'
		'2007.858_CY032915_A/northern_shoveler/California/HKWF611/2007_3'
		'2007.860_CY032923_A/ring-necked_duck/California/HKWF662/2007_3'
		'2005.170_CY033230_A/Muscovy_duck/New_York/23165-13/2005_3'
		'2005.222_CY033270_A/Muscovy_duck/New_York/30732-13/2005_3'
		'2005.395_CY033318_A/quail/New_York/63806-13/2005_3'
		'2007.918_CY033323_A/northern_shoveler/California/HKWF1021/2007_3'
		'2007.918_CY033331_A/northern_shoveler/California/HKWF1046/2007_3'
		'2007.932_CY033339_A/northern_shoveler/California/HKWF1128/2007_3'
		'2007.918_CY033347_A/northern_shoveler/California/HKWF1131/2007_3'
		'2007.926_CY033355_A/American_wigeon/California/HKWF1174/2007_3'
		'2007.926_CY033363_A/northern_shoveler/California/HKWF1199/2007_3'
		'2007.838_CY033395_A/American_wigeon/California/HKWF353/2007_3'
		'2007.838_CY033403_A/ring_necked_duck/California/HKWF402/2007_3'
		'2007.803_CY033419_A/American_wigeon/California/HKWF42/2007_3'
		'2007.849_CY033427_A/ring_necked_duck/California/HKWF515/2007_3'
		'2007.849_CY033435_A/American_wigeon/California/HKWF541/2007_3'
		'2007.858_CY033443_A/American_green-winged_teal/California/HKWF609/2007_3'
		'2007.715_CY033791_A/mallard/South_Dakota/Sg-00125/2007_3'
		'2007.715_CY033792_A/northern_pintail/South_Dakota/Sg-00126/2007_3'
		'2007.715_CY033793_A/mallard/South_Dakota/Sg-00127/2007_3'
		'2007.715_CY033795_A/mallard/South_Dakota/Sg-00128/2007_3'
		'2007.926_CY034150_A/northern_shoveler/California/HKWF1203/2007_3'
		'2007.937_CY034158_A/northern_shoveler/California/HKWF1325/2007_3'
		'2007.841_CY034165_A/greater_white_fronted_goose/California/HKWF446/2007_3'
		'2005.485_CY034291_A/duck/New_York/22067-11/2005_3'
		'2005.548_CY034379_A/duck/New_York/88291-13/2005_3'
		'2005.564_CY034395_A/quail/New_York/89641/2005_3'
		'2005.532_CY034795_A/Muscovy_duck/New_York/87493-3/2005_3'
		'2005.485_CY034819_A/duck/New_York/98616-5/2005_3'
		'2005.085_CY034851_A/Muscovy_duck/New_York/11646-4/2005_3'
		'2007.351_CY035782_A/least_sandpiper/South_Central_Alaska/2/2007_3'
		'2007.351_CY035790_A/least_sandpiper/South_Central_Alaska/3/2007_3'
		'2007.679_CY035798_A/mallard/Interior_Alaska/2/2007_3'
		'2007.679_CY035806_A/American_widgeon/Interior_Alaska/1/2007_3'
		'2007.679_CY035814_A/northern_shoveler/Interior_Alaska/1/2007_3'
		'2007.811_CY035848_A/northern_pintail/California/HKWF151/2007_3'
		'2007.822_CY035856_A/northern_shoveler/California/HKWF216/2007_3'
		'2007.351_CY035868_A/least_sandpiper/South_Central_Alaska/1/2007_3'
		'2007.679_CY035876_A/mallard/Interior_Alaska/1/2007_3'
		'2006.140_CY036007_A/Muscovy_duck/New_York/19495-7/2006_3'
		'2006.367_CY036039_A/Muscovy_duck/New_York/62095-1/2006_3'
		'2007.600_CY036650_A/northern_pintail/Interior_Alaska/1/2007_3'
		'2007.608_CY036658_A/green-winged_teal/Interior_Alaska/1/2007_3'
		'2006.389_CY036772_A/shorebird/Delaware_Bay/560/2006_3'
		'2007.386_CY036780_A/ruddy_turnstone/Delaware_Bay/108/2007_3'
		'2007.386_CY036788_A/ruddy_turnstone/Delaware_Bay/121/2007_3'
		'2007.386_CY036796_A/ruddy_turnstone/Delaware_Bay/123/2007_3'
		'2005.660_CY037012_A/blue-winged_teal/Manitoba/13436/2005_3'
		'2005.548_CY037044_A/duck/New_York/88291-12/2005_3'
		'2006.386_CY037084_A/laughing_gull/Delaware_Bay/6/2006_3'
		'2006.386_CY037092_A/laughing_gull/Delaware_Bay/46/2006_3'
		'2006.386_CY037108_A/ruddy_turnstone/Delaware_Bay/283/2006_3'
		'2007.847_CY038353_A/northern_shoveler/Interior_Alaska/1/2007_3'
		'2007.682_CY038361_A/mallard/Interior_Alaska/3/2007_3'
		'2007.682_CY038369_A/northern_pintail/Interior_Alaska/2/2007_3'
		'2007.918_CY038377_A/mallard/Interior_Alaska/4/2007_3'
		'2007.792_CY038385_A/American_green-winged_teal/Interior_Alaska/3/2007_3'
		'2005.600_CY039388_A/mallard/Alberta/12017/2005_3'
		'2008.068_CY039531_A/green_winged_teal/California/AKS1305/2008_3'
		'2008.071_CY039539_A/green_winged_teal/California/AKS1370/2008_3'
		'2007.915_CY039547_A/northern_shoveler/California/AKS273/2007_3'
		'2007.945_CY039563_A/greater_white-fronted_goose/California/AKS617/2007_3'
		'2007.811_CY039571_A/northern_shoveler/California/HKWF96/2007_3'
		'2007.918_CY039579_A/northern_shoveler/California/HKWF1026/2007_3'
		'2007.926_CY039587_A/northern_shoveler/California/HKWF1204/2007_3'
		'2008.060_CY039595_A/northern_shoveler/California/HKWF2031/2008_3'
		'2007.838_CY039603_A/northern_shoveler/California/HKWF392sm/2007_3'
		'2007.858_CY039619_A/northern_shoveler/California/HKWF569/2007_3'
		'2007.858_CY039627_A/northern_shoveler/California/HKWF608/2007_3'
		'2008.768_CY039738_A/mallard/California/7766/2008_3'
		'2007.608_CY039746_A/northern_pintail/Interior_Alaska/1/2007_3'
		'2007.625_CY039754_A/mallard/Interior_Alaska/6/2007_3'
		'2007.679_CY039762_A/northern_shoveler/Interior_Alaska/2/2007_3'
		'2007.597_CY039777_A/northern_pintail/Interior_Alaska/1/2007_3'
		'2007.682_CY039785_A/mallard/Interior_Alaska/4/2007_3'
		'2007.682_CY039793_A/northern_shoveler/Interior_Alaska/3/2007_3'
		'2007.682_CY039801_A/American_green-winged_teal/Interior_Alaska/4/2007_3'
		'2007.690_CY039809_A/mallard/Interior_Alaska/2/2007_3'
		'2007.690_CY039817_A/mallard/Interior_Alaska/5/2007_3'
		'2007.677_CY039825_A/northern_shoveler/Interior_Alaska/4/2007_3'
		'2007.666_CY039833_A/northern_shoveler/Interior_Alaska/1/2007_3'
		'2007.671_CY039841_A/mallard/Interior_Alaska/1/2007_3'
		'2007.677_CY039849_A/mallard/Interior_Alaska/7/2007_3'
		'2007.707_CY039865_A/mallard/Interior_Alaska/3/2007_3'
		'2006.386_CY041287_A/shorebird/Delaware/133/2006_3'
		'2006.386_CY041319_A/ruddy_turnstone/Delaware_Bay/279/2006_3'
		'2007.742_CY041886_A/green-winged_teal/Minnesota/Sg-00131/2007_3'
		'2007.742_CY041894_A/mallard/Minnesota/Sg-00133/2007_3'
		'2005.825_CY043813_A/ring-necked_duck/California/K90/2005_3'
		'2006.386_CY043909_A/shorebird/Delaware/246/2006_3'
		'2006.386_CY043917_A/shorebird/Delaware/249/2006_3'
		'2006.389_CY043925_A/shorebird/Delaware/558/2006_3'
		'2007.392_CY043933_A/shorebird/Delaware/472/2007_3'
		'2007.622_CY043941_A/northern_pintail/Alaska/7MP0344/2007_3'
		'2007.595_CY043949_A/northern_pintail/Alaska/7MP0608/2007_3'
		'2007.693_CY043957_A/northern_shoveler/Alaska/7MP1113/2007_3'
		'2007.682_CY043965_A/northern_shoveler/Alaska/7MP1026/2007_3'
		'2007.682_CY043973_A/mallard/Alaska/7MP1028/2007_3'
		'2007.690_CY043981_A/American_widgeon/Alaska/7MP1061/2007_3'
		'2007.690_CY043989_A/northern_pintail/Alaska/7MP1092/2007_3'
		'2007.616_CY043997_A/northern_pintail/Alaska/7MP1393/2007_3'
		'2007.353_CY044005_A/least_sandpiper/Alaska/7KW0411/2007_3'
		'2007.674_CY044013_A/northern_shoveler/Alaska/7MP1606/2007_3'
		'2007.679_CY044021_A/northern_shoveler/Alaska/7MP0954/2007_3'
		'2007.682_CY044029_A/northern_shoveler/Alaska/7MP1668/2007_3'
		'2005.630_CY045276_A/mallard/Quebec/16485/2005_3'
		'2006.627_CY045284_A/mallard/Quebec/10969/2006_3'
		'2006.630_CY045292_A/mallard/Quebec/11063/2006_3'
		'2006.633_CY045300_A/mallard/Quebec/11111/2006_3'
		'2006.701_CY045308_A/American_black_duck/New_Brunswick/19347/2006_3'
		'2006.712_CY045316_A/American_black_duck/New_Brunswick/19502/2006_3'
		'2007.605_CY045324_A/northern_pintail/Saskatchewan/22910/2007_3'
		'2005.633_CY045340_A/mallard/California/GL30/2005_3'
		'2005.847_CY045348_A/northern_shoveler/California/K138/2005_3'
		'2005.923_CY045356_A/green-winged_teal/California/K218/2005_3'
		'2006.748_CY045372_A/mallard/Washington/20010-002/2006_3'
		'2007.090_CY045380_A/American_green-winged_teal/California/44287-713/2007_3'
		'2006.559_CY045396_A/pintail/Alberta/21/2006_3'
		'2007.389_CY045404_A/shorebird/Delaware/189/2007_3'
		'2007.622_CY045412_A/northern_pintail/Interior_Alaska/7MP0343/2007_3'
		'2007.625_CY045420_A/mallard/Interior_Alaska/7MP0372/2007_3'
		'2007.690_CY045428_A/mallard/Interior_Alaska/7MP1050R1/2007_3'
		'2007.603_CY045436_A/mallard/Interior_Alaska/7MP0709/2007_3'
		'2007.671_CY045444_A/northern_shoveler/Alaska/7MP1708/2007_3'
		'2007.688_CY045452_A/northern_pintail/Alaska/7MP0508/2007_3'
		'2007.693_CY045460_A/northern_shoveler/Interior_Alaska/7MP1601/2007_3'
		'2007.707_CY045468_A/mallard/Interior_Alaska/7MP1718/2007_3'
		'2007.090_CY047016_A/American_green-winged_teal/California/28855/2007_3'
		'2006.386_CY047024_A/ruddy_turnstone/Delaware/291/2006_3'
		'2007.707_CY047032_A/American_green-winged_teal/Interior_Alaska/7MP2225/2007_3'
		'2007.671_CY047040_A/mallard/Interior_Alaska/7MP1757/2007_3'
		'2005.638_CY047493_A/mallard/British_Columbia/07706/2005_3'
		'2005.660_CY047501_A/mallard/British_Columbia/07826/2005_3'
		'2005.586_CY047517_A/mallard/Alberta/11527/2005_3'
		'2005.592_CY047525_A/blue-winged_teal/Alberta/11646/2005_3'
		'2005.592_CY047533_A/northern_pintail/Alberta/11701/2005_3'
		'2005.578_CY047541_A/green-winged_teal/Alberta/11383/2005_3'
		'2005.595_CY047549_A/redhead/Alberta/11817/2005_3'
		'2005.630_CY047557_A/mallard/Quebec/16334/2005_3'
		'2005.636_CY047565_A/mallard/Quebec/16566/2005_3'
		'2005.723_CY047573_A/green-winged_teal/Nova_Scotia/14687/2005_3'
		'2006.633_CY047581_A/mallard/Quebec/11102/2006_3'
		'2006.630_CY047589_A/mallard/Quebec/11002/2006_3'
		'2006.630_CY047597_A/mallard/Quebec/11040/2006_3'
		'2006.630_CY047605_A/mallard/Quebec/11045/2006_3'
		'2006.630_CY047613_A/mallard/Quebec/11082/2006_3'
		'2006.633_CY047621_A/mallard/Quebec/11103/2006_3'
		'2006.633_CY047629_A/mallard/Quebec/11106/2006_3'
		'2006.633_CY047637_A/mallard/Quebec/11121/2006_3'
		'2006.644_CY047645_A/mallard/Quebec/11182/2006_3'
		'2006.644_CY047653_A/American_black_duck/Quebec/11235/2006_3'
		'2006.644_CY047661_A/mallard/Quebec/11247/2006_3'
		'2006.647_CY047669_A/mallard/Quebec/11281/2006_3'
		'2006.644_CY047677_A/mallard/Quebec/11194/2006_3'
		'2007.636_CY047685_A/American_green-winged_teal/Manitoba/23884/2007_3'
		'2007.644_CY047693_A/mallard/Manitoba/23912/2007_3'
		'2007.721_CY047701_A/American_black_duck/New_Brunswick/25182/2007_3'
		'2007.627_CY047709_A/blue-winged_teal/Saskatchewan/22542/2007_3'
		'2006.929_CY053794_A/northern_shoveler/California/JN587/2006_3'
		'2005.866_CY053802_A/northern_shoveler/California/K168/2005_3'
		'2006.093_CY053810_A/mallard/California/K752/2006_3'
		'2006.016_CY053818_A/green-winged_teal/California/K481/2006_3'
		'2006.175_CY053826_A/pekin_duck/California/P30/2006_3'
		'2002.630_CY053834_A/mallard/Ohio/651/2002_3'
		'2002.682_CY053842_A/green-winged_teal/Ohio/960/2002_3'
		'2005.633_CY056273_A/mallard/California/39/2005_3'
		'2007.584_CY063748_A/blue-winged_teal/Minnesota/Sg-00028/2007_3'
		'2007.586_CY063870_A/blue-winged_teal/Minnesota/Sg-00029/2007_3'
		'2007.586_CY063878_A/blue-winged_teal/Minnesota/Sg-00030/2007_3'
		'2007.586_CY063886_A/blue-winged_teal/Minnesota/Sg-00031/2007_3'
		'2007.586_CY063894_A/blue-winged_teal/Minnesota/Sg-00032/2007_3'
		'2007.586_CY063902_A/blue-winged_teal/Minnesota/Sg-00033/2007_3'
		'2007.586_CY063910_A/blue-winged_teal/Minnesota/Sg-00034/2007_3'
		'2007.586_CY063918_A/blue-winged_teal/Minnesota/Sg-00035/2007_3'
		'2007.586_CY063926_A/blue-winged_teal/Minnesota/Sg-00036/2007_3'
		'2007.586_CY063934_A/blue-winged_teal/Minnesota/Sg-00037/2007_3'
		'2007.586_CY063942_A/blue-winged_teal/Minnesota/Sg-00038/2007_3'
		'2007.586_CY063950_A/blue-winged_teal/Minnesota/Sg-00039/2007_3'
		'2007.586_CY063958_A/blue-winged_teal/Minnesota/Sg-00040/2007_3'
		'2007.586_CY063966_A/blue-winged_teal/Minnesota/Sg-00041/2007_3'
		'2007.586_CY063974_A/blue-winged_teal/Minnesota/Sg-00042/2007_3'
		'2007.586_CY063982_A/blue-winged_teal/Minnesota/Sg-00043/2007_3'
		'2007.586_CY063990_A/gadwall/Minnesota/Sg-00044/2007_3'
		'2007.586_CY063998_A/mallard/Minnesota/Sg-00045/2007_3'
		'2007.586_CY064006_A/mallard/Minnesota/Sg-00046/2007_3'
		'2007.586_CY064014_A/mallard/Minnesota/Sg-00047/2007_3'
		'2007.586_CY064022_A/mallard/Minnesota/Sg-00048/2007_3'
		'2007.586_CY064030_A/mallard/Minnesota/Sg-00049/2007_3'
		'2007.586_CY064038_A/mallard/Minnesota/Sg-00050/2007_3'
		'2007.586_CY064046_A/mallard/Minnesota/Sg-00051/2007_3'
		'2007.586_CY064054_A/mallard/Minnesota/Sg-00052/2007_3'
		'2007.586_CY064062_A/mallard/Minnesota/Sg-00053/2007_3'
		'2007.584_CY064070_A/mallard/Minnesota/Sg-00055/2007_3'
		'2007.586_CY064078_A/mallard/Minnesota/Sg-00056/2007_3'
		'2007.586_CY064086_A/mallard/Minnesota/Sg-00057/2007_3'
		'2007.586_CY064094_A/mallard/Minnesota/Sg-00058/2007_3'
		'2007.586_CY064102_A/mallard/Minnesota/Sg-00059/2007_3'
		'2007.586_CY064110_A/mallard/Minnesota/Sg-00060/2007_3'
		'2007.586_CY064118_A/mallard/Minnesota/Sg-00061/2007_3'
		'2007.586_CY064126_A/mallard/Minnesota/Sg-00062/2007_3'
		'2007.586_CY064134_A/mallard/Minnesota/Sg-00063/2007_3'
		'2007.586_CY064142_A/mallard/Minnesota/Sg-00064/2007_3'
		'2007.586_CY064150_A/mallard/Minnesota/Sg-00065/2007_3'
		'2007.586_CY064158_A/ring-necked_duck/Minnesota/Sg-00066/2007_3'
		'2007.586_CY064166_A/ring-necked_duck/Minnesota/Sg-00067/2007_3'
		'2007.586_CY064174_A/ring-necked_duck/Minnesota/Sg-00068/2007_3'
		'2007.586_CY064182_A/ring-necked_duck/Minnesota/Sg-00069/2007_3'
		'2007.704_CY064190_A/blue-winged_teal/Louisiana/Sg-00073/2007_3'
		'2007.707_CY064198_A/blue-winged_teal/Texas/Sg-00075/2007_3'
		'2007.707_CY064206_A/blue-winged_teal/Texas/Sg-00076/2007_3'
		'2007.704_CY064214_A/blue-winged_teal/Texas/Sg-00077/2007_3'
		'2007.704_CY064222_A/blue-winged_teal/Texas/Sg-00078/2007_3'
		'2007.704_CY064230_A/blue-winged_teal/Texas/Sg-00079/2007_3'
		'2007.704_CY064238_A/blue-winged_teal/Texas/Sg-00080/2007_3'
		'2007.704_CY064246_A/blue-winged_teal/Texas/Sg-00081/2007_3'
		'2005.562_CY075930_A/common_murre/Oregon/19497-004/2005_3'
		'2005.616_CY075938_A/mallard/California/19524-001/2005_3'
		'2007.058_CY075954_A/double-crested_cormorant/California/20119-001/2007_3'
		'2006.918_CY075962_A/northern_shoveler/California/44241-862/2006_3'
		'2007.063_CY075986_A/northern_shoveler/California/27820/2007_3'
		'2007.063_CY075994_A/northern_shoveler/California/44287-088/2007_3'
		'2007.063_CY076002_A/gadwall/California/44287-137/2007_3'
		'2007.071_CY076010_A/American_green-winged_teal/California/28228/2007_3'
		'2007.071_CY076018_A/cinnamon_teal/California/44287-325/2007_3'
		'2007.071_CY076026_A/American_green-winged_teal/California/44287-395/2007_3'
		'2007.622_CY076034_A/teal/Oregon/44336-122/2007_3'
		'2007.622_CY076042_A/American_green-winged_teal/Oregon/44336-124/2007_3'
		'2007.622_CY076050_A/teal/Oregon/44336-130/2007_3'
		'2007.885_CY076066_A/mallard/Washington/44338-195/2007_3'
		'2007.819_CY076082_A/greater_white-fronted_goose/California/44358-077/2007_3'
		'2007.838_CY076090_A/northern_shoveler/California/44363-062/2007_3'
		'2007.164_CY076098_A/American_coot/California/20181-006/2007_3'
		'2007.559_CY076106_A/common_murre/Oregon/20361-001/2007_3'
		'2007.559_CY076114_A/common_murre/Oregon/20361-002/2007_3'
		'2007.559_CY076122_A/California_gull/Washington/20371-003/2007_3'
		'2007.592_CY076130_A/mallard/California/20385-002/2007_3'
		'2007.592_CY076138_A/mallard/California/20385-004/2007_3'
		'2007.844_CY076146_A/rock_dove/Oregon/20547-003/2007_3'
		'2007.844_CY076154_A/rock_dove/Oregon/20547-004/2007_3'
		'2007.901_CY076162_A/western_grebe/Washington/20569-004/2007_3'
		'2007.959_CY076170_A/American_coot/Oregon/20589-007/2007_3'
		'2006.784_CY076178_A/mallard/Oregon/44221-105/2006_3'
		'2006.556_CY076186_A/mallard/Washington/44242-124/2006_3'
		'2006.616_CY076194_A/mallard/Washington/44242-144/2006_3'
		'2006.605_CY076202_A/mallard/Washington/44242-264/2006_3'
		'2006.619_CY076210_A/mallard/Washington/44242-271/2006_3'
		'2006.627_CY076218_A/mallard/Washington/44242-288/2006_3'
		'2006.622_CY076226_A/mallard/Washington/44242-290/2006_3'
		'2007.005_CY076234_A/American_green-winged_teal/California/44242-906/2007_3'
		'2006.638_CY076242_A/northern_pintail/Oregon/44249-559/2006_3'
		'2006.816_CY076250_A/northern_shoveler/Washington/44249-603/2006_3'
		'2006.841_CY076258_A/northern_shoveler/Washington/44249-645/2006_3'
		'2006.849_CY076266_A/northern_shoveler/Washington/44249-664/2006_3'
		'2006.849_CY076274_A/northern_shoveler/Washington/44249-675/2006_3'
		'2006.860_CY076282_A/northern_shoveler/Washington/44249-700/2006_3'
		'2006.912_CY076290_A/northern_shoveler/Washington/44249-731/2006_3'
		'2006.932_CY076298_A/northern_shoveler/Washington/44249-749/2006_3'
		'2006.932_CY076306_A/northern_shoveler/Washington/44249-752/2006_3'
		'2006.937_CY076314_A/northern_shoveler/Washington/44249-765/2006_3'
		'2006.951_CY076322_A/northern_shoveler/Washington/44249-783/2006_3'
		'2006.852_CY076330_A/mallard/Washington/44256-522/2006_3'
		'2006.852_CY076338_A/mallard/Washington/44256-527/2006_3'
		'2007.063_CY076346_A/American_green-winged_teal/California/44287-066/2007_3'
		'2007.063_CY076354_A/American_green-winged_teal/California/27790/2007_3'
		'2007.063_CY076362_A/American_green-winged_teal/California/44287-084/2007_3'
		'2007.063_CY076370_A/northern_shoveler/California/27943/2007_3'
		'2007.063_CY076378_A/northern_shoveler/California/44287-162/2007_3'
		'2007.063_CY076386_A/northern_shoveler/California/44287-164/2007_3'
		'2007.063_CY076394_A/northern_shoveler/California/27985/2007_3'
		'2007.063_CY076402_A/northern_shoveler/California/44287-179/2007_3'
		'2007.071_CY076410_A/cinnamon_teal/California/44287-234/2007_3'
		'2007.071_CY076418_A/American_green-winged_teal/California/44287-305/2007_3'
		'2007.071_CY076426_A/northern_shoveler/California/28327/2007_3'
		'2007.071_CY076434_A/northern_shoveler/California/44287-364/2007_3'
		'2007.071_CY076442_A/American_green-winged_teal/California/44287-373/2007_3'
		'2007.074_CY076450_A/gadwall/California/29595/2007_3'
		'2007.074_CY076458_A/gadwall/California/44287-543/2007_3'
		'2007.090_CY076466_A/cinnamon_teal/California/44287-659/2007_3'
		'2007.690_CY076474_A/northern_shoveler/Oregon/44336-179/2007_3'
		'2007.690_CY076482_A/American_green-winged_teal/Oregon/44336-183/2007_3'
		'2007.658_CY076490_A/mallard/Washington/44338-009/2007_3'
		'2007.658_CY076498_A/mallard/Washington/44338-011/2007_3'
		'2007.658_CY076506_A/mallard/Washington/44338-012/2007_3'
		'2007.658_CY076514_A/mallard/Washington/44338-014/2007_3'
		'2007.658_CY076522_A/mallard/Washington/44338-015/2007_3'
		'2007.658_CY076530_A/mallard/Washington/44338-016/2007_3'
		'2007.658_CY076538_A/mallard/Washington/44338-017/2007_3'
		'2007.658_CY076546_A/mallard/Washington/44338-018/2007_3'
		'2007.658_CY076554_A/mallard/Washington/44338-019/2007_3'
		'2007.658_CY076562_A/mallard/Washington/44338-029/2007_3'
		'2007.674_CY076570_A/mallard/Washington/44338-034/2007_3'
		'2007.674_CY076578_A/mallard/Washington/44338-037/2007_3'
		'2007.674_CY076586_A/mallard/Washington/44338-039/2007_3'
		'2007.674_CY076594_A/mallard/Washington/44338-045/2007_3'
		'2007.674_CY076602_A/mallard/Washington/44338-047/2007_3'
		'2007.674_CY076610_A/mallard/Washington/44338-049/2007_3'
		'2007.696_CY076618_A/mallard/Washington/44338-052/2007_3'
		'2007.690_CY076626_A/mallard/Washington/44338-112/2007_3'
		'2007.690_CY076634_A/mallard/Washington/44338-120/2007_3'
		'2007.871_CY076642_A/mallard/Washington/44338-218/2007_3'
		'2007.819_CY076650_A/greater_white-fronted_goose/California/44358-076/2007_3'
		'2007.819_CY076658_A/greater_white-fronted_goose/California/44358-089/2007_3'
		'2007.819_CY076666_A/greater_white-fronted_goose/California/44358-095/2007_3'
		'2007.841_CY076674_A/greater_white-fronted_goose/California/44358-112/2007_3'
		'2007.800_CY076682_A/American_green-winged_teal/California/44363-002/2007_3'
		'2007.838_CY076690_A/American_green-winged_teal/California/44363-067/2007_3'
		'2007.841_CY076698_A/northern_shoveler/California/44363-082/2007_3'
		'2006.929_CY076813_A/northern_shoveler/California/JN770/2006_3'
		'2006.929_CY076821_A/cinnamon_teal/California/JN611/2006_3'
		'2006.929_CY076837_A/northern_shoveler/California/JN950/2006_3'
		'2006.929_CY076845_A/bufflehead/California/JN1016/2006_3'
		'2006.995_CY076853_A/green-winged_teal/California/JN1114/2006_3'
		'2007.052_CY076869_A/green-winged_teal/California/JN1323/2007_3'
		'2007.090_CY076877_A/northern_shoveler/California/JN1447/2007_3'
		'2007.090_CY076885_A/cinnamon_teal/California/JN1504/2007_3'
		'2006.586_CY077107_A/mallard/Alberta/128/2006_3'
		'2007.386_CY077115_A/ruddy_turnstone/Delaware/103/2007_3'
		'2006.386_CY077123_A/shorebird/Delaware/255/2006_3'
		'2006.386_CY077131_A/ruddy_turnstone/Delaware/293/2006_3'
		'2006.389_CY077139_A/shorebird/Delaware/350/2006_3'
		'2006.389_CY077147_A/sanderling/Delaware/449/2006_3'
		'2006.564_CY077155_A/mallard/Alberta/76/2006_3'
		'2006.603_CY077163_A/mallard/Alberta/221/2006_3'
		'2006.603_CY077171_A/mallard/Alberta/224/2006_3'
		'2007.392_CY077179_A/shorebird/Delaware/554/2007_3'
		'2007.586_CY077187_A/mallard/Alberta/162/2007_3'
		'2007.586_CY077195_A/mallard/Alberta/234/2007_3'
		'2007.614_CY077203_A/mallard/Interior_Alaska/7MP0167/2007_3'
		'2007.600_CY077219_A/northern_pintail/Interior_Alaska/7MP1246/2007_3'
		'2007.690_CY077227_A/northern_shoveler/Interior_Alaska/7MP1081/2007_3'
		'2007.682_CY077235_A/mallard/Interior_Alaska/7MP0510/2007_3'
		'2007.668_CY077243_A/American_green-winged_teal/Interior_Alaska/7MP1651/2007_3'
		'2007.707_CY077259_A/mallard/Interior_Alaska/7MP2230/2007_3'
		'2007.682_CY077267_A/mallard/Interior_Alaska/7MP0512/2007_3'
		'2007.674_CY077275_A/northern_shoveler/Interior_Alaska/7MP1765/2007_3'
		'2007.682_CY077283_A/northern_shoveler/Interior_Alaska/7MP0944/2007_3'
		'2007.690_CY077291_A/mallard/Interior_Alaska/7MP1056/2007_3'
		'2007.690_CY077299_A/northern_shoveler/Interior_Alaska/7MP1077/2007_3'
		'2007.690_CY077307_A/northern_shoveler/Interior_Alaska/7MP1080/2007_3'
		'2007.625_CY077315_A/northern_pintail/Interior_Alaska/7MP0278/2007_3'
		'2007.600_CY077322_A/northern_pintail/Interior_Alaska/7MP0692/2007_3'
		'2007.353_CY077330_A/least_sandpiper/South_Central_Alaska/7KW0434/2007_3'
		'2007.668_CY077338_A/northern_shoveler/Interior_Alaska/7MP1649/2007_3'
		'2007.668_CY077346_A/northern_shoveler/Alaska/7MP1669B/2007_3'
		'2007.668_CY077353_A/northern_shoveler/Interior_Alaska/7MP1670/2007_3'
		'2007.671_CY077361_A/American_widgeon/Interior_Alaska/7MP1707/2007_3'
		'2007.668_CY077369_A/northern_pintail/Interior_Alaska/7MP1644/2007_3'
		'2007.677_CY077377_A/mallard/Interior_Alaska/7MP1700/2007_3'
		'2007.690_CY077385_A/American_green-winged_teal/Interior_Alaska/7MP1049/2007_3'
		'2007.696_CY077393_A/northern_shoveler/Interior_Alaska/7MP1033/2007_3'
		'2007.699_CY077401_A/mallard/Interior_Alaska/7MP1094/2007_3'
		'2007.704_CY077409_A/northern_pintail/Interior_Alaska/7MP1067R1/2007_3'
		'2007.704_CY077706_A/blue-winged_teal/Texas/Sg-00074/2007_3'
		'2007.704_CY078071_A/blue-winged_teal/Texas/Sg-00155/2007_3'
		'2007.704_CY078079_A/blue-winged_teal/Texas/Sg-00157/2007_3'
		'2007.707_CY078087_A/blue-winged_teal/Texas/Sg-00159/2007_3'
		'2007.707_CY078095_A/mallard/Minnesota/Sg-00161/2007_3'
		'2007.701_CY078111_A/mallard/Minnesota/Sg-00164/2007_3'
		'2007.701_CY078119_A/mallard/Minnesota/Sg-00167/2007_3'
		'2007.723_CY078167_A/mallard/Minnesota/Sg-00200/2007_3'
		'2007.704_CY078191_A/blue-winged_teal/Texas/Sg-00207/2007_3'
		'2007.707_CY078199_A/blue-winged_teal/Texas/Sg-00208/2007_3'
		'2007.704_CY078207_A/blue-winged_teal/Texas/Sg-00212/2007_3'
		'2007.707_CY078230_A/mallard/Minnesota/Sg-00217/2007_3'
		'2007.707_CY078262_A/blue-winged_teal/Texas/Sg-00085/2007_3'
		'2007.704_CY078270_A/green-winged_teal/Louisiana/Sg-00092/2007_3'
		'2007.707_CY078278_A/mallard/Minnesota/Sg-00106/2007_3'
		'2007.704_CY078286_A/blue-winged_teal/Texas/Sg-00158/2007_3'
		'2007.723_CY078294_A/mallard/Minnesota/Sg-00166/2007_3'
		'2007.701_CY078302_A/green-winged_teal/Minnesota/Sg-00180/2007_3'
		'2007.704_CY078310_A/blue-winged_teal/Texas/Sg-00188/2007_3'
		'2007.701_CY078318_A/green-winged_teal/Minnesota/Sg-00199/2007_3'
		'2007.742_CY078326_A/blue-winged_teal/Minnesota/Sg-00201/2007_3'
		'2007.704_CY078334_A/blue-winged_teal/Texas/Sg-00206/2007_3'
		'2007.701_CY078342_A/mallard/Minnesota/Sg-00220/2007_3'
		'2007.707_CY078350_A/green-winged_teal/Minnesota/Sg-00222/2007_3'
		'2007.704_CY078358_A/blue-winged_teal/Louisiana/Sg-00224/2007_3'
		'2006.608_CY078432_A/mallard/Interior_Alaska/6MP0155/2006_3'
		'2006.597_CY078440_A/green-winged_teal/Interior_Alaska/6MP0736/2006_3'
		'2006.600_CY078448_A/mallard/Interior_Alaska/6MP0745/2006_3'
		'2006.600_CY078456_A/mallard/Interior_Alaska/6MP0747/2006_3'
		'2006.600_CY078464_A/mallard/Interior_Alaska/6MP0758/2006_3'
		'2006.611_CY078472_A/northern_pintail/Interior_Alaska/6MP0817/2006_3'
		'2006.625_CY078480_A/green-winged_teal/Interior_Alaska/6MP0909/2006_3'
		'2006.625_CY078488_A/mallard/Interior_Alaska/6MP0915/2006_3'
		'2006.627_CY078496_A/mallard/Interior_Alaska/6MP0975/2006_3'
		'2006.630_CY078504_A/mallard/Interior_Alaska/6MP0991/2006_3'
		'2006.630_CY078512_A/mallard/Interior_Alaska/6MP0992/2006_3'
		'2006.668_CY078520_A/northern_shoveler/Interior_Alaska/6MP1287/2006_3'
		'2006.671_CY078528_A/green-winged_teal/Interior_Alaska/6MP1312/2006_3'
		'2006.611_CY078536_A/northern_pintail/Interior_Alaska/6MP0814/2006_3'
		'2006.633_CY078544_A/green-winged_teal/Interior_Alaska/6MP1077/2006_3'
		'2006.685_CY078552_A/green-winged_teal/Interior_Alaska/6MP1330/2006_3'
		'2006.688_CY078560_A/northern_shoveler/Interior_Alaska/6MP1339/2006_3'
		'2006.608_CY078568_A/mallard/Interior_Alaska/6MP0050R1/2006_3'
		'2006.619_CY078576_A/mallard/Interior_Alaska/6MP0272/2006_3'
		'2006.605_CY078584_A/northern_pintail/Interior_Alaska/6MP0792/2006_3'
		'2006.622_CY078592_A/mallard/Interior_Alaska/6MP0878/2006_3'
		'2006.622_CY078600_A/mallard/Interior_Alaska/6MP0891/2006_3'
		'2006.627_CY078608_A/mallard/Interior_Alaska/6MP0951/2006_3'
		'2006.627_CY078616_A/mallard/Interior_Alaska/6MP0952/2006_3'
		'2006.630_CY078624_A/mallard/Interior_Alaska/6MP0988/2006_3'
		'2006.723_CY078632_A/mallard/Interior_Alaska/6MP1142/2006_3'
		'2006.625_CY078640_A/northern_pintail/Interior_Alaska/6MP0964/2006_3'
		'2006.625_CY078648_A/mallard/Interior_Alaska/6MP0935R1/2006_3'
		'2006.625_CY078656_A/green-winged_teal/Interior_Alaska/6MP0936R1/2006_3'
		'2006.627_CY078664_A/mallard/Interior_Alaska/6MP0956R1/2006_3'
		'2006.625_CY078672_A/mallard/Interior_Alaska/6MP0972R1/2006_3'
		'2006.611_CY078680_A/mallard/Interior_Alaska/6MP0160AR1/2006_3'
		'2006.633_CY078688_A/northern_pintail/Interior_Alaska/6MP1080R1/2006_3'
		'2006.608_CY078696_A/mallard/Interior_Alaska/6MP0038BR2/2006_3'
		'2006.611_CY078704_A/mallard/Interior_Alaska/6MP0163AR2/2006_3'
		'2006.600_CY078712_A/northern_pintail/Interior_Alaska/6MP0741R2/2006_3'
		'2009.499_CY078720_A/mallard/Interior_Alaska/9BM1812/2009_3'
		'2009.510_CY078728_A/mallard/Interior_Alaska/9BM1852/2009_3'
		'2009.499_CY078736_A/mallard/Interior_Alaska/9BM1856/2009_3'
		'2009.499_CY078744_A/mallard/Interior_Alaska/9BM1807/2009_3'
		'2009.496_CY078752_A/mallard/Interior_Alaska/9BM1869/2009_3'
		'2009.504_CY078760_A/mallard/Interior_Alaska/9BM1947/2009_3'
		'2009.504_CY078768_A/mallard/Interior_Alaska/9BM1949/2009_3'
		'2009.504_CY078776_A/mallard/Interior_Alaska/9BM1958/2009_3'
		'2009.504_CY078784_A/mallard/Interior_Alaska/9BM1962/2009_3'
		'2009.510_CY078792_A/mallard/Interior_Alaska/9BM1965/2009_3'
		'2009.510_CY078800_A/mallard/Interior_Alaska/9BM1967/2009_3'
		'2009.510_CY078808_A/mallard/Interior_Alaska/9BM1974/2009_3'
		'2009.510_CY078816_A/mallard/Interior_Alaska/9BM1975/2009_3'
		'2009.515_CY078824_A/mallard/Interior_Alaska/9BM2057/2009_3'
		'2009.518_CY078832_A/mallard/Interior_Alaska/9BM2077/2009_3'
		'2009.521_CY078840_A/mallard/Interior_Alaska/9BM2168/2009_3'
		'2009.521_CY078848_A/mallard/Interior_Alaska/9BM2170/2009_3'
		'2009.523_CY078856_A/mallard/Interior_Alaska/9BM2254/2009_3'
		'2009.523_CY078864_A/mallard/Interior_Alaska/9BM2256/2009_3'
		'2009.477_CY078872_A/mallard/Interior_Alaska/9BM1585R1/2009_3'
		'2006.605_CY078880_A/mallard/Interior_Alaska/6MP0124/2006_3'
		'2006.630_CY078888_A/mallard/Interior_Alaska/6MP0984/2006_3'
		'2007.677_CY078896_A/mallard/Interior_Alaska/7MP1771R1/2007_3'
		'2007.622_CY078904_A/northern_pintail/Interior_Alaska/7MP0345BR2/2007_3'
		'2007.679_CY078912_A/northern_pintail/Interior_Alaska/7MP0509/2007_3'
		'2007.671_CY078920_A/American_wigeon/Interior_Alaska/7MP1726/2007_3'
		'2007.677_CY078928_A/northern_shoveler/Interior_Alaska/7MP1796/2007_3'
		'2007.614_CY078936_A/mallard/Interior_Alaska/7MP0172/2007_3'
		'2007.627_CY078944_A/northern_pintail/Interior_Alaska/7MP0408/2007_3'
		'2007.666_CY078952_A/duck/Interior_Alaska/7MP1591R1/2007_3'
		'2007.605_CY078960_A/mallard/Interior_Alaska/7MP0747/2007_3'
		'2007.682_CY078968_A/northern_shoveler/Interior_Alaska/7MP0953/2007_3'
		'2007.682_CY078976_A/mallard/Interior_Alaska/7MP0956/2007_3'
		'2007.666_CY078984_A/duck/Interior_Alaska/7MP1570/2007_3'
		'2007.666_CY078992_A/duck/Interior_Alaska/7MP1582/2007_3'
		'2007.666_CY079000_A/duck/Interior_Alaska/7MP1598/2007_3'
		'2007.677_CY079008_A/northern_pintail/Interior_Alaska/7MP1822/2007_3'
		'2007.677_CY079016_A/mallard/Interior_Alaska/7MP1835/2007_3'
		'2007.707_CY079024_A/northern_pintail/Interior_Alaska/7MP2228/2007_3'
		'2007.677_CY079032_A/northern_shoveler/Interior_Alaska/7MP1800/2007_3'
		'2007.668_CY079040_A/green-winged_teal/Interior_Alaska/7MP1672R1/2007_3'
		'2007.622_CY079048_A/northern_pintail/Interior_Alaska/7MP1460R2/2007_3'
		'2008.615_CY079056_A/northern_pintail/Interior_Alaska/8MP0689/2008_3'
		'2008.615_CY079064_A/northern_pintail/Interior_Alaska/8BM2528R1/2008_3'
		'2008.623_CY079072_A/mallard/Interior_Alaska/8BM2967/2008_3'
		'2008.626_CY079080_A/northern_pintail/Interior_Alaska/8BM2974/2008_3'
		'2008.626_CY079088_A/northern_pintail/Interior_Alaska/8BM2987/2008_3'
		'2008.626_CY079096_A/northern_pintail/Interior_Alaska/8BM3041/2008_3'
		'2008.628_CY079104_A/mallard/Interior_Alaska/8BM3061/2008_3'
		'2008.628_CY079112_A/northern_pintail/Interior_Alaska/8BM3088/2008_3'
		'2008.702_CY079120_A/northern_pintail/Interior_Alaska/8BM3582/2008_3'
		'2008.702_CY079128_A/mallard/Interior_Alaska/8BM3586/2008_3'
		'2008.708_CY079136_A/mallard/Interior_Alaska/8BM3614/2008_3'
		'2008.730_CY079144_A/northern_pintail/Interior_Alaska/8BM3658/2008_3'
		'2008.735_CY079152_A/northern_shoveler/Interior_Alaska/8BM3684/2008_3'
		'2008.735_CY079160_A/northern_pintail/Interior_Alaska/8BM3700/2008_3'
		'2008.735_CY079168_A/green-winged_teal/Interior_Alaska/8BM3706/2008_3'
		'2008.738_CY079176_A/northern_pintail/Interior_Alaska/8BM3731/2008_3'
		'2008.738_CY079184_A/northern_pintail/Interior_Alaska/8BM3736/2008_3'
		'2008.631_CY079192_A/mallard/Interior_Alaska/8MP0792R1/2008_3'
		'2008.708_CY079200_A/mallard/Interior_Alaska/8BM3627R1/2008_3'
		'2007.671_CY079208_A/mallard/Interior_Alaska/7MP1701/2007_3'
		'2007.685_CY079305_A/mallard/Interior_Alaska/7MP0901R1/2007_3'
		'2009.022_CY079313_A/American_green-winged_teal/Mississippi/09OS046/2009_3'
		'2008.798_CY079329_A/mallard/Wisconsin/08OS2261/2008_3'
		'2008.798_CY079337_A/mallard/Wisconsin/08OS2271/2008_3'
		'2008.801_CY079345_A/American_green-winged_teal/Wisconsin/08OS2292/2008_3'
		'2008.801_CY079353_A/gadwall/Wisconsin/08OS2293/2008_3'
		'2008.817_CY079361_A/mallard/Illinois/08OS2710/2008_3'
		'2008.609_CY079377_A/mallard/Interior_Alaska/8MP0547/2008_3'
		'2008.604_CY079385_A/northern_pintail/Interior_Alaska/8BM2046R1/2008_3'
		'2009.022_CY079393_A/northern_shoveler/Mississippi/09OS025/2009_3'
		'2009.027_CY079401_A/northern_shoveler/Mississippi/09OS168/2009_3'
		'2009.063_CY079409_A/American_coot/Mississippi/09OS615/2009_3'
		'2009.038_CY079417_A/northern_shoveler/Mississippi/09OS643/2009_3'
		'2008.798_CY079425_A/American_green-winged_teal/Wisconsin/08OS2270/2008_3'
		'2008.801_CY079433_A/American_green-winged_teal/Wisconsin/08OS2291/2008_3'
		'2008.801_CY079441_A/gadwall/Wisconsin/08OS2296/2008_3'
		'2008.814_CY079449_A/mallard/Illinois/08OS2315/2008_3'
		'2008.817_CY079457_A/American_black_duck/Illinois/08OS2688/2008_3'
		'2008.817_CY079465_A/mallard/Illinois/08OS2711/2008_3'
		'2008.817_CY079473_A/American_green-winged_teal/Illinois/08OS2713/2008_3'
		'2008.831_CY079481_A/mallard/Wisconsin/08OS2841/2008_3'
		'2008.831_CY079497_A/mallard/Wisconsin/08OS2844/2008_3'
		'2008.872_CY079513_A/northern_shoveler/Illinois/08OS3331/2008_3'
		'2007.668_CY079555_A/mallard/Interior_Alaska/7MP1643/2007_3'
		'2007.710_CY079563_A/northern_pintail/Interior_Alaska/7MP2248/2007_3'
		'2008.798_CY079571_A/mallard/Wisconsin/08OS2254/2008_3'
		'2008.814_CY079579_A/American_green-winged_teal/Illinois/08OS2311/2008_3'
		'2009.496_CY079587_A/mallard/Interior_Alaska/9BM1864/2009_3'
		'2009.504_CY079595_A/mallard/Interior_Alaska/9BM1957/2009_3'
		'2009.510_CY079603_A/mallard/Interior_Alaska/9BM1964/2009_3'
		'2009.523_CY079611_A/mallard/Interior_Alaska/9BM2259/2009_3'
		'2008.604_CY079619_A/northern_pintail/Interior_Alaska/8BM1995R1/2008_3'
		'2008.617_CY079627_A/northern_pintail/Interior_Alaska/8BM2621R1/2008_3'
		'2008.628_CY079635_A/northern_pintail/Interior_Alaska/8BM3091/2008_3'
		'2008.628_CY079643_A/northern_pintail/Interior_Alaska/8BM3137/2008_3'
		'2008.667_CY079651_A/northern_shoveler/Interior_Alaska/8BM3470/2008_3'
		'2008.705_CY079666_A/northern_pintail/Interior_Alaska/8BM3608/2008_3'
		'2008.738_CY079674_A/northern_pintail/Interior_Alaska/8BM3723/2008_3'
		'2008.702_CY079682_A/mallard/Interior_Alaska/8BM3584R1/2008_3'
		'2007.353_CY079690_A/avian/Southcentral_Alaska/7KW0388R1/2007_3'
		'2006.603_CY079698_A/mallard/Interior_Alaska/6MP0017R1/2006_3'
		'2006.668_CY079721_A/northern_shoveler/Interior_Alaska/6MP1283/2006_3'
		'2006.608_CY079729_A/northern_pintail/Interior_Alaska/6MP0804/2006_3'
		'2006.723_CY079737_A/green-winged_teal/Interior_Alaska/6MP1140/2006_3'
		'2006.627_CY079745_A/mallard/Interior_Alaska/6MP0983R1/2006_3'
		'2006.685_CY079761_A/mallard/Interior_Alaska/6MP1107R1/2006_3'
		'2009.496_CY079783_A/mallard/Interior_Alaska/9BM1799/2009_3'
		'2009.499_CY079797_A/mallard/Interior_Alaska/9BM1809/2009_3'
		'2009.504_CY079820_A/mallard/Interior_Alaska/9BM1959/2009_3'
		'2009.510_CY079828_A/mallard/Interior_Alaska/9BM1968/2009_3'
		'2009.510_CY079836_A/mallard/Interior_Alaska/9BM1969/2009_3'
		'2009.518_CY079852_A/mallard/Interior_Alaska/9BM2073/2009_3'
		'2009.521_CY079867_A/mallard/Interior_Alaska/9BM2164/2009_3'
		'2009.523_CY079875_A/mallard/Interior_Alaska/9BM2239/2009_3'
		'2009.523_CY079883_A/mallard/Interior_Alaska/9BM2243/2009_3'
		'2009.523_CY079891_A/mallard/Interior_Alaska/9BM2252/2009_3'
		'2007.668_CY079913_A/northern_shoveler/Interior_Alaska/7MP1667/2007_3'
		'2008.617_CY079944_A/mallard/Interior_Alaska/8BM2714/2008_3'
		'2008.607_CY079968_A/mallard/Interior_Alaska/8MP0457R1/2008_3'
		'2008.601_CY079976_A/mallard/Interior_Alaska/8BM1966R1/2008_3'
		'2008.604_CY079984_A/northern_pintail/Interior_Alaska/8BM2011R1/2008_3'
		'2008.628_CY080008_A/mallard/Interior_Alaska/8BM3092/2008_3'
		'2008.634_CY080030_A/mallard/Interior_Alaska/8BM3327/2008_3'
		'2008.683_CY080052_A/mallard/Interior_Alaska/8BM3519/2008_3'
		'2008.732_CY080082_A/northern_pintail/Interior_Alaska/8BM3669/2008_3'
		'2008.735_CY080097_A/northern_pintail/Interior_Alaska/8BM3696/2008_3'
		'2008.604_CY080112_A/northern_pintail/Interior_Alaska/8BM2082/2008_3'
		'2008.604_CY080120_A/mallard/Interior_Alaska/8BM2102/2008_3'
		'2008.598_CY080135_A/northern_pintail/Interior_Alaska/8MP0213R2/2008_3'
		'2009.455_CY080151_A/mallard/Interior_Alaska/9BM1358/2009_3'
		'2008.609_CY080166_A/mallard/Interior_Alaska/8BM2312/2008_3'
		'2008.738_CY080188_A/northern_pintail/Interior_Alaska/8BM3739R1/2008_3'
		'2007.666_CY080196_A/duck/Interior_Alaska/7MP1550/2007_3'
		'2007.674_CY080204_A/northern_shoveler/Interior_Alaska/7MP1766/2007_3'
		'2008.601_CY080212_A/northern_pintail/Interior_Alaska/8MP0262R2/2008_3'
		'2006.668_CY080276_A/mallard/Interior_Alaska/6MP1096R2/2006_3'
		'2007.723_CY080292_A/mallard/Minnesota/Sg-00195/2007_3'
		'2002.710_CY081231_A/mallard/Maryland/1027/2002_3'
		'2002.655_CY081239_A/black_duck/Maryland/839/2002_3'
		'1986.827_CY081247_A/mallard/Ohio/353/1986_3'
		'2002.630_CY081255_A/mallard/Ohio/662/2002_3'
		'2005.608_CY081269_A/mallard/Alaska/312/2005_3'
		'2005.608_CY081287_A/pintail/Alaska/314/2005_3'
		'1989.797_CY081297_A/mallard/Ohio/65/1989_3'
		'2005.485_CY081305_A/mallard/Maryland/1111/2005_3'
		'2005.485_CY081313_A/mallard/Maryland/1127/2005_3'
		'1999.808_CY081369_A/green-winged_teal/Ohio/196/1999_3'
		'2005.485_CY081393_A/mallard/Maryland/715/2005_3'
		'2005.608_CY089554_A/pintail/Alaska/315/2005_3'
		'1989.797_CY089562_A/mallard/Ohio/42/1989_3'
		'2007.707_CY090858_A/blue-winged_teal/Texas/Sg-00173/2007_3'
		'2008.836_CY093596_A/mallard/California/6469/2008_3'
		'2008.836_CY093604_A/mallard/California/6471/2008_3'
		'2008.798_CY093612_A/mallard/California/8118/2008_3'
		'2008.798_CY093620_A/mallard/California/8322/2008_3'
		'2008.806_CY093628_A/mallard/California/8399/2008_3'
		'2008.806_CY093636_A/mallard/California/8457/2008_3'
		'2008.806_CY093644_A/mallard/California/8462/2008_3'
		'2008.814_CY093652_A/mallard/California/8519/2008_3'
		'2008.844_CY093660_A/mallard/California/8843/2008_3'
		'2008.932_CY093668_A/mallard/California/9704/2008_3'
		'2008.948_CY093676_A/mallard/California/10125/2008_3'
		'2008.948_CY093684_A/mallard/California/10126/2008_3'
		'2008.921_CY093692_A/mallard/California/10985/2008_3'
		'2008.929_CY093707_A/mallard/California/11100/2008_3'
		'2008.929_CY093715_A/mallard/California/11119/2008_3'
		'2008.798_CY093731_A/northern_shoveler/California/8355/2008_3'
		'2008.825_CY093739_A/northern_shoveler/California/8673/2008_3'
		'2008.883_CY093763_A/northern_shoveler/California/9140/2008_3'
		'2008.891_CY093771_A/northern_shoveler/California/9235/2008_3'
		'2008.932_CY093779_A/northern_shoveler/California/9680/2008_3'
		'2008.932_CY093787_A/northern_shoveler/California/9710/2008_3'
		'2008.852_CY093795_A/American_wigeon/California/6588/2008_3'
		'2008.852_CY093803_A/American_wigeon/California/6610/2008_3'
		'2008.798_CY093811_A/American_wigeon/California/8121/2008_3'
		'2008.806_CY093819_A/American_wigeon/California/8141/2008_3'
		'2008.814_CY093827_A/American_wigeon/California/8529/2008_3'
		'2008.814_CY093835_A/American_wigeon/California/8547/2008_3'
		'2008.825_CY093843_A/American_wigeon/California/8670/2008_3'
		'2008.833_CY093851_A/American_wigeon/California/8763/2008_3'
		'2007.830_CY093859_A/American_wigeon/California/HKWF296C/2007_3'
		'2008.814_CY093867_A/bufflehead/California/8522/2008_3'
		'2008.893_CY093875_A/green-winged_teal/California/6990/2008_3'
		'2008.814_CY093883_A/green-winged_teal/California/7972/2008_3'
		'2008.951_CY093891_A/green-winged_teal/California/10197/2008_3'
		'2008.948_CY093907_A/green-winged_teal/California/11285/2008_3'
		'2009.005_CY093915_A/green-winged_teal/California/00083/2009_3'
		'2008.798_CY093923_A/gadwall/California/8340/2008_3'
		'2008.814_CY093931_A/gadwall/California/8504/2008_3'
		'2008.883_CY093946_A/gadwall/California/9155/2008_3'
		'2007.937_CY093954_A/gadwall/California/AKS-514/2007_3'
		'2008.836_CY093962_A/greater_white-fronted_goose/California/6461/2008_3'
		'2008.844_CY093970_A/greater_white-fronted_goose/California/6548/2008_3'
		'2008.910_CY093978_A/greater_white-fronted_goose/California/10936/2008_3'
		'2008.836_CY093986_A/northern_pintail/California/6495/2008_3'
		'2008.872_CY093994_A/northern_pintail/California/6763/2008_3'
		'2008.798_CY094002_A/northern_pintail/California/8105/2008_3'
		'2007.841_CY094010_A/northern_pintail/California/HKWF440C/2007_3'
		'2009.567_CY094018_A/mallard/California/5219/2009_3'
		'2008.833_CY094090_A/mallard/California/6404/2008_3'
		'2008.833_CY094098_A/mallard/California/6420/2008_3'
		'2008.836_CY094106_A/mallard/California/6490/2008_3'
		'2008.844_CY094114_A/mallard/California/6517/2008_3'
		'2008.844_CY094122_A/mallard/California/6524/2008_3'
		'2008.855_CY094130_A/mallard/California/6634/2008_3'
		'2008.872_CY094138_A/mallard/California/6772/2008_3'
		'2008.891_CY094146_A/mallard/California/6957/2008_3'
		'2008.795_CY094154_A/mallard/California/8028/2008_3'
		'2008.795_CY094162_A/mallard/California/8035/2008_3'
		'2008.795_CY094170_A/mallard/California/8212/2008_3'
		'2008.795_CY094178_A/mallard/California/8293/2008_3'
		'2008.798_CY094186_A/mallard/California/8834/2008_3'
		'2008.806_CY094194_A/mallard/California/8416/2008_3'
		'2008.806_CY094202_A/mallard/California/8427/2008_3'
		'2008.806_CY094210_A/mallard/California/8429/2008_3'
		'2008.806_CY094218_A/mallard/California/8432/2008_3'
		'2008.814_CY094226_A/mallard/California/8518/2008_3'
		'2008.913_CY094234_A/mallard/California/9573/2008_3'
		'2008.970_CY094242_A/mallard/California/10064/2008_3'
		'2008.929_CY094250_A/mallard/California/11095/2008_3'
		'2008.948_CY094258_A/mallard/California/11353/2008_3'
		'2007.934_CY094266_A/mallard/California/AKS478/2007_3'
		'2008.814_CY094274_A/northern_shoveler/California/8528/2008_3'
		'2008.814_CY094282_A/northern_shoveler/California/8536/2008_3'
		'2008.825_CY094290_A/northern_shoveler/California/8629/2008_3'
		'2008.825_CY094298_A/northern_shoveler/California/8675/2008_3'
		'2008.863_CY094306_A/northern_shoveler/California/9017/2008_3'
		'2008.891_CY094314_A/northern_shoveler/California/9187/2008_3'
		'2008.891_CY094322_A/northern_shoveler/California/9228/2008_3'
		'2008.893_CY094330_A/northern_shoveler/California/9267/2008_3'
		'2008.951_CY094338_A/northern_shoveler/California/9781/2008_3'
		'2008.970_CY094346_A/northern_shoveler/California/10024/2008_3'
		'2007.858_CY094354_A/northern_shoveler/California/HKWF592C/2007_3'
		'2007.918_CY094362_A/northern_shoveler/California/HKWF1046C/2007_3'
		'2007.918_CY094370_A/northern_shoveler/California/HKWF1128C/2007_3'
		'2007.945_CY094378_A/northern_shoveler/California/HKWF1372C/2007_3'
		'2008.798_CY094386_A/American_wigeon/California/8352/2008_3'
		'2008.798_CY094394_A/American_wigeon/California/8363/2008_3'
		'2008.825_CY094402_A/American_wigeon/California/8658/2008_3'
		'2008.852_CY094410_A/American_wigeon/California/8910/2008_3'
		'2008.872_CY094418_A/American_wigeon/California/9044/2008_3'
		'2007.803_CY094426_A/American_wigeon/California/HKWF041C/2007_3'
		'2007.841_CY094434_A/American_wigeon/California/HKWF541C/2007_3'
		'2007.918_CY094442_A/cinnamon_teal/California/HKWF1111C/2007_3'
		'2008.798_CY094450_A/green-winged_teal/California/8326/2008_3'
		'2008.825_CY094458_A/green-winged_teal/California/8612/2008_3'
		'2008.948_CY094466_A/green-winged_teal/California/11275/2008_3'
		'2008.795_CY094474_A/gadwall/California/8203/2008_3'
		'2008.814_CY094482_A/gadwall/California/8535/2008_3'
		'2008.833_CY094490_A/gadwall/California/8708/2008_3'
		'2008.825_CY094498_A/greater_white-fronted_goose/California/6365/2008_3'
		'2007.841_CY094506_A/greater_white-fronted_goose/California/HKWF446C/2007_3'
		'2008.874_CY094514_A/northern_pintail/California/6791/2008_3'
		'2008.806_CY094522_A/northern_pintail/California/8152/2008_3'
		'2008.806_CY094530_A/northern_pintail/California/8470/2008_3'
		'2008.833_CY094538_A/northern_pintail/California/8764/2008_3'
		'2009.814_CY094546_A/mallard/California/6744/2009_3'
		'2009.814_CY094554_A/mallard/California/6768/2009_3'
		'2009.814_CY094562_A/American_wigeon/California/6712/2009_3'
		'2009.814_CY094570_A/mallard/California/6695/2009_3'
		'2009.047_CY094578_A/green-winged_teal/California/1841/2009_3'
		'2009.567_CY094586_A/mallard/California/5212/2009_3'
		'2009.567_CY094594_A/mallard/California/5222/2009_3'
		'2009.570_CY094602_A/mallard/California/5250/2009_3'
		'2009.573_CY094610_A/mallard/California/5271/2009_3'
		'2009.573_CY094618_A/mallard/California/5276/2009_3'
		'2009.573_CY094626_A/mallard/California/5282/2009_3'
		'2009.573_CY094634_A/mallard/California/5296/2009_3'
		'2009.556_CY094642_A/mallard/California/5495/2009_3'
		'2009.556_CY094650_A/mallard/California/5502/2009_3'
		'2009.562_CY094658_A/mallard/California/5149/2009_3'
		'2009.562_CY094666_A/mallard/California/5174/2009_3'
		'2009.567_CY094674_A/mallard/California/5192/2009_3'
		'2009.567_CY094682_A/mallard/California/5205/2009_3'
		'2009.570_CY094690_A/mallard/California/5255/2009_3'
		'2009.556_CY094698_A/mallard/California/5319/2009_3'
		'2009.589_CY094706_A/mallard/California/5351/2009_3'
		'2009.589_CY094714_A/mallard/California/5359/2009_3'
		'2009.589_CY094722_A/mallard/California/5386/2009_3'
		'2009.556_CY094730_A/mallard/California/5491/2009_3'
		'2009.567_CY094738_A/mallard/California/5191/2009_3'
		'2010.567_CY094754_A/mallard/California/1156/2010_3'
		'2010.573_CY094762_A/mallard/California/1210/2010_3'
		'2010.586_CY094770_A/mallard/California/1305/2010_3'
		'2010.573_CY094778_A/mallard/California/1188/2010_3'
		'2010.575_CY094786_A/mallard/California/1289/2010_3'
		'2010.595_CY094794_A/mallard/California/1353/2010_3'
		'2005.170_CY095001_A/quail/New_York/23164-12/2005_3'
		'2005.225_CY095057_A/Muscovy_duck/New_York/31621-10/2005_3'
		'2005.337_CY095185_A/duck/New_York/53294-6/2005_3'
		'2005.622_CY095225_A/Muscovy_duck/New_York/99159/2005_3'
		'2005.611_CY095233_A/Muscovy_duck/New_York/97382-2/2005_3'
		'2005.630_CY095265_A/mallard/British_Columbia/07594/2005_3'
		'2005.658_CY095296_A/mallard/Ontario/15873/2005_3'
		'2005.712_CY095312_A/mallard/Ontario/15741/2005_3'
		'2005.655_CY095320_A/mallard/Ontario/15914/2005_3'
		'2006.644_CY095375_A/mallard/Quebec/11189/2006_3'
		'2006.644_CY095383_A/mallard/Quebec/11200/2006_3'
		'2006.633_CY095399_A/mallard/Quebec/11093/2006_3'
		'2006.710_CY095431_A/American_black_duck/New_Brunswick/19389/2006_3'
		'2006.710_CY095439_A/American_black_duck/New_Brunswick/19392/2006_3'
		'2006.712_CY095447_A/American_black_duck/New_Brunswick/19497/2006_3'
		'2006.619_CY095455_A/American_black_duck/Prince_Edward_Island/14228/2006_3'
		'2006.619_CY095463_A/American_black_duck/Prince_Edward_Island/14230/2006_3'
		'2006.627_CY095479_A/mallard/British_Columbia/18311/2006_3'
		'2007.679_CY095487_A/mallard/Ontario/26078/2007_3'
		'2006.386_CY095653_A/laughing_gull/Delaware_Bay/50/2006_3'
		'2002.630_CY096752_A/mallard/Ohio/669/2002_3'
		'2005.603_CY096761_A/pintail/Alaska/99/2005_3'
		'2005.608_CY096771_A/pintail/Alaska/246/2005_3'
		'2005.926_CY096782_A/common_scoter/Maryland/299/2005_3'
		'2009.792_CY096931_A/American_green-winged_teal/Illinois/2975/2009_3'
		'2009.792_CY096939_A/mallard/Illinois/3048/2009_3'
		'2009.792_CY096947_A/mallard/Illinois/3051/2009_3'
		'2009.868_CY096957_A/northern_shoveler/Illinois/3767/2009_3'
		'2009.830_CY096967_A/American_green-winged_teal/Illinois/3443/2009_3'
		'2009.907_CY096975_A/bufflehead/Illinois/4016/2009_3'
		'2009.759_CY096983_A/American_black_duck/Wisconsin/2542/2009_3'
		'2009.759_CY096991_A/mallard/Wisconsin/2543/2009_3'
		'2009.762_CY096999_A/blue-winged_teal/Wisconsin/2572/2009_3'
		'2009.827_CY097007_A/mallard/Wisconsin/2755/2009_3'
		'2009.792_CY097015_A/mallard/Wisconsin/2653/2009_3'
		'2009.792_CY097023_A/blue-winged_teal/Wisconsin/2713/2009_3'
		'2009.792_CY097031_A/blue-winged_teal/Wisconsin/2741/2009_3'
		'2009.775_CY097039_A/mallard/Wisconsin/2712/2009_3'
		'2009.811_CY097047_A/blue-winged_teal/Wisconsin/2753/2009_3'
		'2009.871_CY097055_A/American_black_duck/Illinois/3854/2009_3'
		'2009.833_CY097063_A/ruddy_duck/Illinois/3471/2009_3'
		'2009.849_CY097071_A/common_goldeneye/Iowa/3192/2009_3'
		'2009.849_CY097081_A/mallard/Iowa/3195/2009_3'
		'2009.852_CY097090_A/mallard/Iowa/3205/2009_3'
		'2009.929_CY097098_A/mallard/Missouri/350/2009_3'
		'2009.605_CY097106_A/mallard/Ohio/1686/2009_3'
		'2009.605_CY097114_A/mallard/Ohio/1690/2009_3'
		'2009.586_CY097122_A/mallard/Ohio/2033/2009_3'
		'2009.586_CY097132_A/mallard/Ohio/2039/2009_3'
		'2009.586_CY097140_A/mallard/Ohio/2043/2009_3'
		'2010.030_CY097148_A/northern_shoveler/Mississippi/236/2010_3'
		'2009.830_CY097164_A/American_coot/Illinois/3405/2009_3'
		'2009.792_CY097173_A/mallard/Illinois/2956/2009_3'
		'2009.792_CY097181_A/mallard/Illinois/3974/2009_3'
		'2009.792_CY097191_A/American_green-winged_teal/Illinois/3053/2009_3'
		'2009.792_CY097200_A/American_green-winged_teal/Illinois/3054/2009_3'
		'2009.792_CY097208_A/American_green-winged_teal/Illinois/2479/2009_3'
		'2009.792_CY097216_A/blue-winged_teal/Wisconsin/3060/2009_3'
		'2009.792_CY097226_A/blue-winged_teal/Wisconsin/3061/2009_3'
		'2009.868_CY097234_A/mallard/Illinois/3747/2009_3'
		'2009.926_CY097274_A/mallard/Wisconsin/4218/2009_3'
		'2009.627_CY097282_A/mallard/Wisconsin/1534/2009_3'
		'2009.627_CY097290_A/mallard/Wisconsin/1538/2009_3'
		'2009.893_CY097298_A/lesser_scaup/Wisconsin/3964/2009_3'
		'2009.929_CY097306_A/mallard/Wisconsin/4230/2009_3'
		'2009.929_CY097314_A/greater_scaup/Wisconsin/4234/2009_3'
		'2009.929_CY097323_A/mallard/Wisconsin/4236/2009_3'
		'2009.759_CY097331_A/mallard/Wisconsin/2549/2009_3'
		'2009.759_CY097339_A/mallard/Wisconsin/2560/2009_3'
		'2009.762_CY097347_A/mallard/Wisconsin/2575/2009_3'
		'2009.762_CY097355_A/mallard/Wisconsin/2576/2009_3'
		'2009.800_CY097363_A/American_green-winged_teal/Wisconsin/2690/2009_3'
		'2009.827_CY097371_A/mallard/Wisconsin/2756/2009_3'
		'2009.830_CY097379_A/mallard/Wisconsin/2785/2009_3'
		'2009.830_CY097387_A/mallard/Wisconsin/3165/2009_3'
		'2009.921_CY097395_A/mallard/Wisconsin/4194/2009_3'
		'2009.921_CY097403_A/mallard/Wisconsin/4196/2009_3'
		'2009.921_CY097411_A/mallard/Wisconsin/4197/2009_3'
		'2009.921_CY097419_A/northern_pintail/Wisconsin/4198/2009_3'
		'2009.921_CY097427_A/mallard/Wisconsin/4203/2009_3'
		'2009.753_CY097435_A/northern_shoveler/Wisconsin/2508/2009_3'
		'2009.753_CY097443_A/blue-winged_teal/Wisconsin/2509/2009_3'
		'2009.756_CY097451_A/mallard/Wisconsin/2530/2009_3'
		'2009.792_CY097459_A/American_green-winged_teal/Wisconsin/2530/2009_3'
		'2009.792_CY097467_A/blue-winged_teal/Wisconsin/2649/2009_3'
		'2009.792_CY097475_A/blue-winged_teal/Wisconsin/2665/2009_3'
		'2009.792_CY097483_A/mallard/Wisconsin/2719/2009_3'
		'2009.792_CY097491_A/blue-winged_teal/Wisconsin/2720/2009_3'
		'2009.792_CY097499_A/northern_pintail/Wisconsin/2737/2009_3'
		'2009.792_CY097507_A/American_green-winged_teal/Wisconsin/2743/2009_3'
		'2009.753_CY097515_A/blue-winged_teal/Wisconsin/2818/2009_3'
		'2009.871_CY097523_A/gadwall/Illinois/3860/2009_3'
		'2009.910_CY097531_A/lesser_scaup/Illinois/4115/2009_3'
		'2009.910_CY097539_A/American_black_duck/Illinois/4119/2009_3'
		'2009.910_CY097547_A/mallard/Illinois/4124/2009_3'
		'2009.910_CY097555_A/ring-necked_duck/Illinois/4125/2009_3'
		'2009.912_CY097563_A/mallard/Illinois/4162/2009_3'
		'2009.912_CY097571_A/mallard/Illinois/4179/2009_3'
		'2009.912_CY097579_A/mallard/Illinois/4180/2009_3'
		'2009.849_CY097587_A/mallard/Iowa/3193/2009_3'
		'2009.932_CY097595_A/mallard/Missouri/129/2009_3'
		'2009.932_CY097603_A/mallard/Missouri/132/2009_3'
		'2009.932_CY097619_A/northern_shoveler/Missouri/196/2009_3'
		'2009.932_CY097627_A/mallard/Missouri/220/2009_3'
		'2009.929_CY097635_A/northern_shoveler/Missouri/298/2009_3'
		'2009.929_CY097643_A/northern_pintail/Missouri/319/2009_3'
		'2009.605_CY097651_A/mallard/Ohio/1688/2009_3'
		'2009.586_CY097659_A/mallard/Ohio/2031/2009_3'
		'2009.647_CY097667_A/mallard/Ohio/1695/2009_3'
		'2010.025_CY097675_A/northern_shoveler/Mississippi/252/2010_3'
		'2010.036_CY097683_A/American_green-winged_teal/Mississippi/285/2010_3'
		'2010.041_CY097691_A/American_green-winged_teal/Mississippi/300/2010_3'
		'2010.041_CY097699_A/mallard/Mississippi/329/2010_3'
		'2010.041_CY097707_A/mallard/Mississippi/354/2010_3'
		'2010.041_CY097715_A/mallard/Mississippi/360/2010_3'
		'2010.044_CY097723_A/mallard/Mississippi/386/2010_3'
		'2010.044_CY097731_A/mallard/Mississippi/390/2010_3'
		'2010.044_CY097739_A/northern_shoveler/Mississippi/397/2010_3'
		'2010.041_CY097749_A/American_green-winged_teal/Mississippi/404/2010_3'
		'2010.041_CY097758_A/mallard/Mississippi/407/2010_3'
		'2010.044_CY097767_A/mallard/Mississippi/413/2010_3'
		'2010.049_CY097775_A/mallard/Mississippi/442/2010_3'
		'2006.770_GQ168609_A/Pacific_golden_plover/Alaska/44201-109/2006_3'
		'2006.732_HM059967_A/glaucous_gull/Alaska/44199-104/2006_3'
		'2006.400_HM059969_A/thick-billed_murre/Alaska/44086-095/2006_3'
		'2006.729_HM059971_A/lesser_snow_goose/Alaska/44199-115/2006_3'
		'2006.729_HM059974_A/glaucous_gull/Alaska/44201-161/2006_3'
		'2006.430_HM059978_A/thick-billed_murre/Alaska/44085-108/2006_3'
		'2006.425_HM059980_A/thick-billed_murre/Alaska/44085-090/2006_3'
		'2006.408_HM059984_A/thick-billed_murre/Alaska/44088-059/2006_3'
		'2007.701_JF323827_A/Stellers_eider/Alaska/44354-356/2007_3'
		'2009.38_37389_shorebird/Delaware_Bay/275/2009_mixed_ATLANTIC'
		'1986.36_36903_laughing_gull/New_Jersey/798/1986_H2N7_ATLANTIC'
		'1987.38_36904_laughing_gull/Delaware_Bay/2718/1987_H9N5_ATLANTIC'
		'1987.38_36906_ruddy_turnstone/Delaware_Bay/2774/1987_H9N5_ATLANTIC'
		'1987.38_36907_ruddy_turnstone/Delaware_Bay/2795/1987_H9N5_ATLANTIC'
		'1987.38_36908_ruddy_turnstone/Delaware_Bay/2830/1987_H9N5_ATLANTIC'
		'1987.38_36909_laughing_gull/Delaware_Bay/2838/1987_H13N2_ATLANTIC'
		'1987.59_36910_mallard/Alberta/16/1987_H3N8_MISSISSIPPI'
		'1987.61_36911_pintail/Alberta/128/1987_H3N8_MISSISSIPPI'
		'1987.61_36912_blue-winged_teal/Alberta/130/1987_H3N8_MISSISSIPPI'
		'1987.61_36913_mallard/Alberta/140/1987_H3N8_MISSISSIPPI'
		'1988.37_36915_ruddy_turnstone/Delaware/519/1988_H2N1_ATLANTIC'
		'1988.37_36916_red_knot/Delaware/541/1988_H4N6_ATLANTIC'
		'1988.37_36918_shorebird/Delaware_Bay/718/1988_H4N6_ATLANTIC'
		'1988.40_36919_ruddy_turnstone/Virginia/2297/1988_H9N9_ATLANTIC'
		'1988.41_36920_ruddy_turnstone/Delaware/2354/1988_H4N6_ATLANTIC'
		'1988.41_36921_ruddy_turnstone/Delaware/2368/1988_H4N9_ATLANTIC'
		'1988.41_36922_ruddy_turnstone/Delaware/2373/1988_H4N6_ATLANTIC'
		'1988.64_36923_laughing_gull/Delaware/2971/1988_H9N9_ATLANTIC'
		'1988.67_36924_mallard/Alberta/323/1988_H2N1_MISSISSIPPI'
		'1988.67_36925_mallard/Alberta/353/1988_H2N3_MISSISSIPPI'
		'1988.68_36926_mallard/Alberta/378/1988_H3N8_MISSISSIPPI'
		'1986.62_36927_blue-winged_teal/Alberta/427/1986_H4N6_MISSISSIPPI'
		'1986.63_36928_mallard/Alberta/575/1986_H4N6_MISSISSIPPI'
		'1986.65_36929_mallard/Alberta/772/1986_H3N8_MISSISSIPPI'
		'1986.65_36930_mallard/Alberta/782/1986_H3N8_MISSISSIPPI'
		'1989.58_36931_mallard/Alberta/20/1989_H3N8_MISSISSIPPI'
		'1989.64_36932_blue-winged_teal/Alberta/134/1989_H3N6_MISSISSIPPI'
		'1989.67_36933_mallard/Alberta/195/1989_H7N3_MISSISSIPPI'
		'1990.40_36937_herring_gull/New_Jersey/159/1990_H3N6_ATLANTIC'
		'1990.40_36938_laughing_gull/New_Jersey/180/1990_H3N6_ATLANTIC'
		'1990.40_36940_semi-palmated_sandpiper/New_Jersey/253/1990_H3N6_ATLANTIC'
		'1990.65_36943_blue-winged_teal/Alberta/121/1990_H4N6_MISSISSIPPI'
		'1990.66_36944_mallard/Alberta/220/1990_H3N8_MISSISSIPPI'
		'1991.39_36945_ruddy_turnstone/Delaware_Bay/231/1991_H6N8_ATLANTIC'
		'1991.60_36946_mallard/Alberta/12/1991_H4N6_MISSISSIPPI'
		'1991.60_36947_mallard/Alberta/18/1991_H4N6_MISSISSIPPI'
		'1991.60_36948_mallard/Alberta/32/1991_H3N8_MISSISSIPPI'
		'1991.60_36949_mallard/Alberta/54/1991_H3N8_MISSISSIPPI'
		'1991.60_36950_mallard/Alberta/60/1991_H3N8_MISSISSIPPI'
		'1991.60_36951_mallard/Alberta/61/1991_H3N8_MISSISSIPPI'
		'1991.60_36952_mallard/Alberta/62/1991_H3N8_MISSISSIPPI'
		'1991.60_36953_mallard/Alberta/64/1991_H3N8_MISSISSIPPI'
		'1991.60_36954_pintail/Alberta/81/1991_H3N8_MISSISSIPPI'
		'1991.61_36955_pintail/Alberta/105/1991_H3N8_MISSISSIPPI'
		'1991.61_36957_mallard/Alberta/109/1991_H3N8_MISSISSIPPI'
		'1991.61_36959_mallard/Alberta/115/1991_H3N8_MISSISSIPPI'
		'1991.61_36960_pintail/Alberta/118/1991_H3N8_MISSISSIPPI'
		'1991.65_36961_mallard/Alberta/129/1991_H3N6_MISSISSIPPI'
		'1992.61_36962_mallard/Alberta/35/1992_H3N6_MISSISSIPPI'
		'1992.65_36964_American_wigeon/Alberta/215/1992_H3N8_MISSISSIPPI'
		'1992.65_36965_pintail/Alberta/232/1992_H3N8_MISSISSIPPI'
		'1993.63_36967_mallard/Alberta/54/1993_H3N9_MISSISSIPPI'
		'1993.63_36968_mallard/Alberta/72/1993_H3N8_MISSISSIPPI'
		'1993.63_36969_pintail/Alberta/129/1993_H10N7_MISSISSIPPI'
		'1993.64_36970_mallard/Alberta/192/1993_H3N8_MISSISSIPPI'
		'1994.39_36971_shorebird/Delaware_Bay/3/1994_H3N2_ATLANTIC'
		'1994.39_36972_shorebird/Delaware_Bay/28/1994_H3N8_ATLANTIC'
		'1994.39_36973_shorebird/Delaware_Bay/64/1994_H3N2_ATLANTIC'
		'1994.39_36975_ruddy_turnstone/Delaware_Bay/81/1994_H3N2_ATLANTIC'
		'1994.39_36976_ruddy_turnstone/Delaware_Bay/86/1994_H3N8_ATLANTIC'
		'1994.39_36977_ruddy_turnstone/Delaware_Bay/87/1994_H3N8_ATLANTIC'
		'1994.39_36979_ruddy_turnstone/Delaware_Bay/118/1994_H3N8_ATLANTIC'
		'1994.39_36980_ruddy_turnstone/Delaware_Bay/123/1994_H1N1_ATLANTIC'
		'1994.39_36984_ruddy_turnstone/Delaware_Bay/158/1994_H3N8_ATLANTIC'
		'1994.39_36985_ruddy_turnstone/Delaware_Bay/167/1994_H3N8_ATLANTIC'
		'1994.39_36987_ruddy_turnstone/Delaware_Bay/170/1994_H3N2_ATLANTIC'
		'1994.39_36988_ruddy_turnstone/Delaware_Bay/176/1994_H3N8_ATLANTIC'
		'1994.39_36989_ruddy_turnstone/Delaware_Bay/180/1994_H3N8_ATLANTIC'
		'1994.39_36992_ruddy_turnstone/Delaware_Bay/189/1994_H3N8_ATLANTIC'
		'1994.39_37188_ruddy_turnstone/Delaware_Bay/203/1994_H3N3_ATLANTIC'
		'1994.39_37189_shorebird/Delaware_Bay/206/1994_H3N8_ATLANTIC'
		'1994.39_37190_shorebird/Delaware_Bay/207/1994_H3N8_ATLANTIC'
		'1994.39_37192_red_knot/Delaware_Bay/218/1994_H3N8_ATLANTIC'
		'1994.39_37194_red_knot/Delaware_Bay/236/1994_H3N8_ATLANTIC'
		'1994.39_37195_red_knot/Delaware_Bay/252/1994_H3N2_ATLANTIC'
		'1994.39_37196_shorebird/Delaware_Bay/274/1994_H7N5_ATLANTIC'
		'1994.39_37198_shorebird/Delaware_Bay/277/1994_H3N8_ATLANTIC'
		'1994.39_37199_shorebird/Delaware_Bay/286/1994_H3N8_ATLANTIC'
		'1994.60_37200_mallard/Alberta/31/1994_H3N8_MISSISSIPPI'
		'1994.60_37201_mallard/Alberta/72/1994_H3N6_MISSISSIPPI'
		'1994.61_37202_mallard/Alberta/85/1994_H3N8_MISSISSIPPI'
		'1994.61_37203_mallard/Alberta/142/1994_H3N6_MISSISSIPPI'
		'1994.62_37204_mallard/Alberta/193/1994_H3N8_MISSISSIPPI'
		'1995.59_37205_mallard/Alberta/43/1995_H4N6_MISSISSIPPI'
		'1995.60_37207_pintail/Alberta/114/1995_H3N8_MISSISSIPPI'
		'1995.61_37208_lesser_scaup/Alberta/206/1995_H3N8_MISSISSIPPI'
		'1996.37_37209_shorebird/Delaware_Bay/31/1996_H9N7_ATLANTIC'
		'1996.37_37210_ruddy_turnstone/Delaware_Bay/135/1996_H7N3_ATLANTIC'
		'1996.37_37212_shorebird/Delaware_Bay/260/1996_H9N9_ATLANTIC'
		'1996.65_37213_pintail/Alberta/275/1996_H4N6_MISSISSIPPI'
		'1996.65_37214_mallard/Alberta/296/1996_H4N6_MISSISSIPPI'
		'1997.36_37215_shorebird/Delaware_Bay/111/1997_H2N1_ATLANTIC'
		'1997.57_37216_blue-winged_teal/Alberta/16/1997_H2N9_MISSISSIPPI'
		'1997.59_37217_mallard/Alberta/114/1997_H3N8_MISSISSIPPI'
		'1997.59_37218_mallard/Alberta/117/1997_H3N8_MISSISSIPPI'
		'1998.38_37219_shorebird/Delaware_Bay/11/1998_H3N8_ATLANTIC'
		'1998.38_37220_ruddy_turnstone/Delaware_Bay/142/1998_H2N8_ATLANTIC'
		'1998.38_37221_shorebird/Delaware_Bay/207/1998_H3N8_ATLANTIC'
		'1998.38_37222_shorebird/Delaware_Bay/210/1998_H3N8_ATLANTIC'
		'1998.38_37223_shorebird/Delaware_Bay/237/1998_H3N8_ATLANTIC'
		'1998.38_37224_shorebird/Delaware_Bay/239/1998_H3N8_ATLANTIC'
		'1998.38_37225_ruddy_turnstone/Delaware_Bay/250/1998_H3N8_ATLANTIC'
		'1998.38_37226_ruddy_turnstone/Delaware_Bay/267/1998_H3N8_ATLANTIC'
		'1998.60_37227_mallard/Alberta/167/1998_H3N8_MISSISSIPPI'
		'1998.60_37228_mallard/Alberta/169/1998_H3N8_MISSISSIPPI'
		'1998.61_37229_mallard/Alberta/205/1998_H2N3_MISSISSIPPI'
		'1998.61_37230_mallard/Alberta/211/1998_H1N1_MISSISSIPPI'
		'1998.61_37231_mallard/Alberta/242/1998_H3N8_MISSISSIPPI'
		'1999.39_37234_shorebird/Delaware_Bay/74/1999_H3N2_ATLANTIC'
		'1999.39_37235_shorebird/Delaware_Bay/88/1999_H3N2_ATLANTIC'
		'1999.39_37236_shorebird/Delaware_Bay/106/1999_H3N2_ATLANTIC'
		'1999.39_37237_shorebird/Delaware_Bay/110/1999_H3N8_ATLANTIC'
		'1999.39_37238_shorebird/Delaware_Bay/120/1999_H3N2_ATLANTIC'
		'1999.39_37239_shorebird/Delaware_Bay/122/1999_H3N8_ATLANTIC'
		'1999.39_37240_shorebird/Delaware_Bay/123/1999_H3N2_ATLANTIC'
		'1999.39_37241_ruddy_turnstone/Delaware_Bay/136/1999_H3N2_ATLANTIC'
		'1999.39_37242_ruddy_turnstone/Delaware_Bay/142/1999_H3N2_ATLANTIC'
		'1999.39_37245_ruddy_turnstone/Delaware_Bay/150/1999_H3N8_ATLANTIC'
		'1999.39_37246_shorebird/Delaware_Bay/159/1999_H3N8_ATLANTIC'
		'1999.39_37247_shorebird/Delaware_Bay/189/1999_H3N2_ATLANTIC'
		'1999.39_37248_shorebird/Delaware_Bay/195/1999_H3N2_ATLANTIC'
		'1999.39_37250_shorebird/Delaware_Bay/200/1999_H3N2_ATLANTIC'
		'1999.39_37253_shorebird/Delaware_Bay/206/1999_H3N2_ATLANTIC'
		'1999.39_37254_shorebird/Delaware_Bay/208/1999_H3N2_ATLANTIC'
		'1999.39_37255_shorebird/Delaware_Bay/210/1999_H3N2_ATLANTIC'
		'1999.39_37256_shorebird/Delaware_Bay/212/1999_H3N2_ATLANTIC'
		'1999.39_37257_shorebird/Delaware_Bay/214/1999_H3N2_ATLANTIC'
		'1999.39_37258_shorebird/Delaware_Bay/215/1999_H3N2_ATLANTIC'
		'1999.39_37259_ruddy_turnstone/Delaware_Bay/244/1999_H3N8_ATLANTIC'
		'1999.39_37260_ruddy_turnstone/Delaware_Bay/261/1999_H9N7_ATLANTIC'
		'1999.39_37263_shorebird/Delaware_Bay/270/1999_H3N8_ATLANTIC'
		'1999.39_37264_shorebird/Delaware_Bay/272/1999_H3N8_ATLANTIC'
		'1999.39_37265_shorebird/Delaware_Bay/280/1999_H3N2_ATLANTIC'
		'1999.39_37266_shorebird/Delaware_Bay/282/1999_H3N8_ATLANTIC'
		'1999.58_37268_pintail/Alberta/37/1999_H3N8_MISSISSIPPI'
		'1999.60_37269_mallard/Alberta/199/1999_H3N6_MISSISSIPPI'
		'1999.61_37271_mallard/Alberta/235/1999_H4N6_MISSISSIPPI'
		'2000.37_37272_shorebird/Delaware_Bay/277/2000_H9N7_ATLANTIC'
		'2001.37_37274_shorebird/Delaware_Bay/77/2001_H6N2_ATLANTIC'
		'2001.56_37276_mallard/Alberta/22/2001_H7N3_MISSISSIPPI'
		'2001.56_37277_mallard/Alberta/27/2001_H7N3_MISSISSIPPI'
		'2001.57_37278_mallard/Alberta/35/2001_H4N6_MISSISSIPPI'
		'2001.60_37280_mallard/Alberta/160/2001_H3N8_MISSISSIPPI'
		'2002.38_37281_shorebird/Delaware_Bay/18/2002_H1N9_ATLANTIC'
		'2002.38_37282_shorebird/Delaware_Bay/53/2002_H7N3_ATLANTIC'
		'2002.38_37283_shorebird/Delaware_Bay/133/2002_H9N1_ATLANTIC'
		'2003.62_37284_redhead/Alberta/192/2002_H3N6_MISSISSIPPI'
		'2003.38_37285_laughing_gull/Delaware_Bay/5/2003_H9N1_ATLANTIC'
		'2003.38_37286_shorebird/Delaware_Bay/73/2003_H9N2_ATLANTIC'
		'2003.38_37287_shorebird/Delaware_Bay/127/2003_H9N2_ATLANTIC'
		'2003.38_37288_shorebird/Delaware_Bay/246/2003_H9N5_ATLANTIC'
		'2003.38_37289_shorebird/Delaware_Bay/283/2003_H9N1_ATLANTIC'
		'2003.59_37290_pintail/Alberta/166/2003_H3N6_MISSISSIPPI'
		'2003.60_37291_mallard/Alberta/233/2003_H4N6_MISSISSIPPI'
		'2003.60_37292_mallard/Alberta/237/2003_H4N6_MISSISSIPPI'
		'2003.60_37293_mallard/Alberta/254/2003_H3N3_MISSISSIPPI'
		'2004.62_37294_mallard/Alberta/192/2004_H3N1_MISSISSIPPI'
		'2004.62_37295_mallard/Alberta/226/2004_H4N6_MISSISSIPPI'
		'2004.62_37296_mallard/Alberta/241/2004_H3N8_MISSISSIPPI'
		'2004.62_37297_mallard/Alberta/251/2004_H4N6_MISSISSIPPI'
		'2005.38_37299_shorebird/Delaware_Bay/140/2005_H3N6_ATLANTIC'
		'2005.38_37300_shorebird/Delaware_Bay/148/2005_H3N6_ATLANTIC'
		'2005.38_37301_shorebird/Delaware_Bay/153/2005_H3N6_ATLANTIC'
		'2005.38_37302_shorebird/Delaware_Bay/161/2005_H3N6_ATLANTIC'
		'2005.38_37303_shorebird/Delaware_Bay/167/2005_H3N8_ATLANTIC'
		'2005.38_37304_shorebird/Delaware_Bay/170/2005_H3N6_ATLANTIC'
		'2005.38_37305_shorebird/Delaware_Bay/179/2005_H3N6_ATLANTIC'
		'2005.38_37307_shorebird/Delaware_Bay/274/2005_H3N8_ATLANTIC'
		'2005.38_37308_shorebird/Delaware_Bay/289/2005_H3N6_ATLANTIC'
		'2005.38_37309_shorebird/Delaware_Bay/435/2005_H3N8_ATLANTIC'
		'2005.38_37311_shorebird/Delaware_Bay/450/2005_H3N8_ATLANTIC'
		'2005.38_37312_shorebird/Delaware_Bay/477/2005_H3N8_ATLANTIC'
		'2005.38_37313_shorebird/Delaware_Bay/518/2005_H3N6_ATLANTIC'
		'2005.38_37314_shorebird/Delaware_Bay/519/2005_H3N6_ATLANTIC'
		'2005.57_37315_mallard/Alberta/66/2005_H4N6_MISSISSIPPI'
		'2005.61_37316_blue-winged_teal/Alberta/222/2005_H3N8_MISSISSIPPI'
		'2006.39_37317_laughing_gull/Delaware_Bay/42/2006_H7N3_ATLANTIC'
		'2006.39_37318_ruddy_turnstone/Delaware_Bay/281/2006_H7N3_ATLANTIC'
		'2006.39_37319_ruddy_turnstone/Delaware_Bay/282/2006_H7N3_ATLANTIC'
		'2006.39_37320_shorebird/Delaware_Bay/332/2006_H7N3_ATLANTIC'
		'2006.39_37321_sanderling/Delaware_Bay/449/2006_H9N2_ATLANTIC'
		'2006.39_37322_shorebird/Delaware_Bay/513/2006_H7N3_ATLANTIC'
		'2006.39_37323_shorebird/Delaware_Bay/552/2006_H7N3_ATLANTIC'
		'2006.60_37325_mallard/Alberta/212/2006_H3N8_MISSISSIPPI'
		'2006.60_37326_mallard/Alberta/214/2006_H3N8_MISSISSIPPI'
		'2006.60_37327_mallard/Alberta/219/2006_H3N8_MISSISSIPPI'
		'2006.60_37329_mallard/Alberta/221/2006_H12N6_MISSISSIPPI'
		'2006.60_37330_mallard/Alberta/224/2006_H12N5_MISSISSIPPI'
		'2006.60_37331_mallard/Alberta/225/2006_H3N8_MISSISSIPPI'
		'2006.60_37332_mallard/Alberta/228/2006_H3N8_MISSISSIPPI'
		'2006.60_37333_mallard/Alberta/238/2006_H3N8_MISSISSIPPI'
		'2006.60_37334_mallard/Alberta/243/2006_H7N3_MISSISSIPPI'
		'2006.60_37335_mallard/Alberta/246/2006_H4N6_MISSISSIPPI'
		'2006.60_37336_mallard/Alberta/254/2006_H4N6_MISSISSIPPI'
		'2006.60_37338_mallard/Alberta/258/2006_H4N6_MISSISSIPPI'
		'2006.60_37339_mallard/Alberta/274/2006_H3N8_MISSISSIPPI'
		'2006.60_37340_mallard/Alberta/279/2006_H3N8_MISSISSIPPI'
		'2006.60_37341_mallard/Alberta/297/2006_H4N6_MISSISSIPPI'
		'2007.39_37342_ruddy_turnstone/Delaware_Bay/124/2007_H7N3_ATLANTIC'
		'2007.63_37343_mallard/Alberta/27/2007_H3N8_MISSISSIPPI'
		'2007.63_37344_mallard/Alberta/28/2007_H3N8_MISSISSIPPI'
		'2007.63_37345_mallard/Alberta/34/2007_H3N8_MISSISSIPPI'
		'2007.64_37347_mallard/Alberta/107/2007_H3N8_MISSISSIPPI'
		'2007.64_37350_mallard/Alberta/114/2007_H4N6_MISSISSIPPI'
		'2007.64_37352_mallard/Alberta/116/2007_H3N8_MISSISSIPPI'
		'2007.64_37353_mallard/Alberta/122/2007_H3N8_MISSISSIPPI'
		'2007.63_37354_unknown/Alberta/126/2007_H3N8_MISSISSIPPI'
		'2007.64_37355_mallard/Alberta/130/2007_H3N8_MISSISSIPPI'
		'2007.64_37357_mallard/Alberta/137/2007_H3N8_MISSISSIPPI'
		'2007.64_37358_mallard/Alberta/145/2007_H4N6_MISSISSIPPI'
		'2007.64_37360_mallard/Alberta/160/2007_H4N6_MISSISSIPPI'
		'2007.59_37361_mallard/Alberta/234/2007_H12N5_MISSISSIPPI'
		'2007.59_37362_northern_pintail/Alberta/265/2007_H4N6_MISSISSIPPI'
		'2007.66_37364_mallard/Alberta/312/2007_H3N8_MISSISSIPPI'
		'2007.66_37365_mallard/Alberta/318/2007_H3N8_MISSISSIPPI'
		'2007.66_37366_mallard/Alberta/330/2007_H4N6_MISSISSIPPI'
		'2007.66_37369_blue-winged_teal/Alberta/346/2007_H4N3_MISSISSIPPI'
		'2007.66_37370_blue-winged_teal/Alberta/366/2007_H3N8_MISSISSIPPI'
		'2007.66_37371_blue-winged_teal/Alberta/376/2007_H3N6_MISSISSIPPI'
		'2007.66_37376_bufflehead/Alberta/400/2007_H3N8_MISSISSIPPI'
		'2007.66_37377_redhead/Alberta/458/2007_H3N8_MISSISSIPPI'
		'2008.37_37382_shorebird/Delaware_Bay/485/2008_H3N2_ATLANTIC'
		'2008.60_37385_mallard/Alberta/121/2008_H4N6_MISSISSIPPI'
		'2008.60_37386_mallard/Alberta/270/2008_H4N6_MISSISSIPPI'
		'2008.60_37387_mallard/Alberta/507/2008_H3N8_MISSISSIPPI'
		'2008.60_37388_mallard/Alberta/527/2008_H3N8_MISSISSIPPI'
		'2009.63_37390_northern_pintail/Alberta/8/2009_H3N8_MISSISSIPPI'
		'2009.64_37391_mallard/Alberta/417/2009_H2N3_MISSISSIPPI'
		'2009.64_37392_mallard/Alberta/421/2009_H2N3_MISSISSIPPI'
		'2009.64_37393_mallard/Alberta/551/2009_H3N8_MISSISSIPPI'
		'1987.61_36914_mallard/Alberta/144/1987_mixed_MISSISSIPPI'
		'1988.37_36917_red_knot/Delaware/546/1988_H4N6_ATLANTIC'
		'1990.35_36934_ruddy_turnstone/Delaware/24/1990_mixed_ATLANTIC'
		'1990.40_36935_ruddy_turnstone/New_Jersey/138/1990_H3N6_ATLANTIC'
		'1991.61_36956_mallard/Alberta/107/1991_mixed_MISSISSIPPI'
		'1991.61_36958_mallard/Alberta/113/1991_mixed_MISSISSIPPI'
		'1992.65_36963_mallard/Alberta/196/1992_mixed_MISSISSIPPI'
		'1993.63_36966_mallard/Alberta/12/1993_mixed_MISSISSIPPI'
		'1994.39_36974_ruddy_turnstone/Delaware_Bay/78/1994_mixed_ATLANTIC'
		'1994.39_36978_ruddy_turnstone/Delaware_Bay/88/1994_H3N8_ATLANTIC'
		'1994.39_36981_ruddy_turnstone/Delaware_Bay/125/1994_H3N8_ATLANTIC'
		'1994.39_36982_ruddy_turnstone/Delaware_Bay/143/1994_mixed_ATLANTIC'
		'1994.39_36983_ruddy_turnstone/Delaware_Bay/144/1994_mixed_ATLANTIC'
		'1994.39_36986_ruddy_turnstone/Delaware_Bay/168/1994_mixed_ATLANTIC'
		'1994.39_36990_ruddy_turnstone/Delaware_Bay/184/1994_mixed_ATLANTIC'
		'1994.39_36991_ruddy_turnstone/Delaware_Bay/185/1994_mixed_ATLANTIC'
		'1994.39_37191_ruddy_turnstone/Delaware_Bay/209/1994_mixed_ATLANTIC'
		'1994.39_37193_red_knot/Delaware_Bay/227/1994_mixed_ATLANTIC'
		'1994.39_37197_shorebird/Delaware_Bay/275/1994_mixed_ATLANTIC'
		'1995.59_37206_mallard/Alberta/49/1995_mixed_MISSISSIPPI'
		'1996.37_37211_ruddy_turnstone/Delaware_Bay/215/1996_mixed_ATLANTIC'
		'1999.39_37232_sanderling/Delaware_Bay/65/1999_mixed_ATLANTIC'
		'1999.39_37233_sanderling/Delaware_Bay/70/1999_H3N8_ATLANTIC'
		'1999.39_37243_ruddy_turnstone/Delaware_Bay/144/1999_mixed_ATLANTIC'
		'1999.39_37244_ruddy_turnstone/Delaware_Bay/147/1999_mixed_ATLANTIC'
		'1999.39_37249_shorebird/Delaware_Bay/198/1999_mixed_ATLANTIC'
		'1999.39_37251_shorebird/Delaware_Bay/204/1999_mixed_ATLANTIC'
		'1999.39_37252_shorebird/Delaware_Bay/205/1999_mixed_ATLANTIC'
		'1999.39_37261_shorebird/Delaware_Bay/267/1999_mixed_ATLANTIC'
		'1999.39_37262_shorebird/Delaware_Bay/268/1999_H3N8_ATLANTIC'
		'1999.39_37267_shorebird/Delaware_Bay/287/1999_H6N2_ATLANTIC'
		'1999.61_37270_pintail/Alberta/207/1999_mixed_MISSISSIPPI'
		'2000.62_37273_mallard/Alberta/127/2000_mixed_MISSISSIPPI'
		'2001.37_37275_shorebird/Delaware_Bay/113/2001_mixed_ATLANTIC'
		'2001.60_37279_mallard/Alberta/38/2001_H4N6_MISSISSIPPI'
		'2005.38_37298_shorebird/Delaware_Bay/117/2005_mixed_ATLANTIC'
		'2005.38_37306_shorebird/Delaware_Bay/201/2005_mixed_ATLANTIC'
		'2005.38_37310_shorebird/Delaware_Bay/443/2005_mixed_ATLANTIC'
		'2006.59_37324_mallard/Alberta/190/2006_mixed_MISSISSIPPI'
		'2006.60_37328_mallard/Alberta/220/2006_mixed_MISSISSIPPI'
		'2006.60_37337_mallard/Alberta/256/2006_mixed_MISSISSIPPI'
		'2007.64_37346_mallard/Alberta/106/2007_mixed_MISSISSIPPI'
		'2007.64_37348_mallard/Alberta/108/2007_mixed_MISSISSIPPI'
		'2007.64_37349_mallard/Alberta/112/2007_mixed_MISSISSIPPI'
		'2007.64_37351_mallard/Alberta/115/2007_mixed_MISSISSIPPI'
		'2007.64_37356_mallard/Alberta/134/2007_H3N8_MISSISSIPPI'
		'2007.64_37359_mallard/Alberta/156/2007_mixed_MISSISSIPPI'
		'2007.59_37363_mallard/Alberta/284/2007_mixed_MISSISSIPPI'
		'2007.66_37367_redhead/Alberta/337/2007_mixed_MISSISSIPPI'
		'2007.66_37368_blue-winged_teal/Alberta/340/2007_mixed_MISSISSIPPI'
		'2007.66_37372_blue-winged_teal/Alberta/378/2007_mixed_MISSISSIPPI'
		'2007.66_37373_blue-winged_teal/Alberta/380/2007_mixed_MISSISSIPPI'
		'2007.66_37374_blue-winged_teal/Alberta/387/2007_H3N8_MISSISSIPPI'
		'2007.66_37375_bufflehead/Alberta/399/2007_mixed_MISSISSIPPI'
		'2009.38_37389_shorebird/Delaware_Bay/275/2009_C_mixed_ATLANTIC'
		'1991.61_36958_mallard/Alberta/113/1991_B_mixed_MISSISSIPPI'
		'1993.63_36966_mallard/Alberta/12/1993_B_mixed_MISSISSIPPI'
		'1994.39_36978_ruddy_turnstone/Delaware_Bay/88/1994_B_H3N8_ATLANTIC'
		'1994.39_36983_ruddy_turnstone/Delaware_Bay/144/1994_B_mixed_ATLANTIC'
		'1994.39_36986_ruddy_turnstone/Delaware_Bay/168/1994_B_mixed_ATLANTIC'
		'1994.39_36990_ruddy_turnstone/Delaware_Bay/184/1994_B_mixed_ATLANTIC'
		'1994.39_36991_ruddy_turnstone/Delaware_Bay/185/1994_B_mixed_ATLANTIC'
		'1994.39_37191_ruddy_turnstone/Delaware_Bay/209/1994_B_mixed_ATLANTIC'
		'1994.39_37197_shorebird/Delaware_Bay/275/1994_B_mixed_ATLANTIC'
		'1996.37_37211_ruddy_turnstone/Delaware_Bay/215/1996_B_mixed_ATLANTIC'
		'1999.39_37232_sanderling/Delaware_Bay/65/1999_B_mixed_ATLANTIC'
		'1999.39_37233_sanderling/Delaware_Bay/70/1999_B_H3N8_ATLANTIC'
		'1999.39_37244_ruddy_turnstone/Delaware_Bay/147/1999_B_mixed_ATLANTIC'
		'1999.39_37251_shorebird/Delaware_Bay/204/1999_B_mixed_ATLANTIC'
		'1999.39_37252_shorebird/Delaware_Bay/205/1999_B_mixed_ATLANTIC'
		'1999.39_37267_shorebird/Delaware_Bay/287/1999_B_H6N2_ATLANTIC'
		'2001.37_37275_shorebird/Delaware_Bay/113/2001_B_mixed_ATLANTIC'
		'2005.38_37306_shorebird/Delaware_Bay/201/2005_B_mixed_ATLANTIC'
		'2006.59_37324_mallard/Alberta/190/2006_B_mixed_MISSISSIPPI'
		'2007.64_37349_mallard/Alberta/112/2007_B_mixed_MISSISSIPPI'
		'2007.64_37351_mallard/Alberta/115/2007_B_mixed_MISSISSIPPI'
		'2007.66_37372_blue-winged_teal/Alberta/378/2007_B_mixed_MISSISSIPPI'
		'2007.66_37373_blue-winged_teal/Alberta/380/2007_B_mixed_MISSISSIPPI'
		'2009.38_37389_shorebird/Delaware_Bay/275/2009_B_mixed_ATLANTIC'
		;
End;
Begin trees;
	Translate
		1 '1985.405_CY003868_A/laughing_gull/New_Jersey/75/1985_3',
		2 '1985.627_CY003884_A/mallard_duck/Alberta/376/1985_3',
		3 '1986.359_CY003892_A/sanderling/New_Jersey/766/1986_3',
		4 '1986.414_CY003899_A/herring_gull/DE/475/1986_3',
		5 '1988.372_CY003912_A/herring_gull/DE/698/1988_3',
		6 '1988.372_CY003919_A/herring_gull/DE/703/1988_3',
		7 '1986.359_CY003927_A/laughing_gull/New_Jersey/798/1986_3',
		8 '1988.672_CY003934_A/mallard/Alberta/323/1988_3',
		9 '1988.672_CY003941_A/mallard/Alberta/353/1988_3',
		10 '1997.811_CY003965_A/blue-winged_teal/Alberta/16/1997_3',
		11 '1998.608_CY003973_A/mallard/Alberta/205/1998_3',
		12 '1998.608_CY003981_A/mallard/Alberta/226/98_3',
		13 '2002.584_CY003989_A/mallard/Alberta/149/2002_3',
		14 '2003.581_CY003997_A/mallard/Alberta/79/2003_3',
		15 '1989.304_CY004099_A/laughing_gull/NJ/276/1989_3',
		16 '1985.614_CY004191_A/mallard_duck/ALB/10/1985_3',
		17 '1985.614_CY004199_A/blue-winged_teal/ALB/69/1985_3',
		18 '1985.614_CY004207_A/mallard_duck/ALB/76/1985_3',
		19 '1985.614_CY004215_A/pintail_duck/ALB/111/1985_3',
		20 '1985.614_CY004223_A/shoveler/ALB/114/1985_3',
		21 '1990.589_CY004231_A/mallard_duck/ALB/155/1990_3',
		22 '1990.581_CY004239_A/mallard_duck/ALB/191/1990_3',
		23 '1990.658_CY004247_A/mallard_duck/ALB/253/1990_3',
		24 '1992.915_CY004255_A/mallard/ALB/199/1992_3',
		25 '1993.915_CY004263_A/pintail/ALB/179/1993_3',
		26 '2003.586_CY004279_A/mallard/Alberta/154/2003_3',
		27 '2004.369_CY004287_A/shorebird/DE/12/2004_3',
		28 '2003.562_CY004343_A/pintail_duck/Alberta/49/2003_3',
		29 '2003.597_CY004357_A/mallard/Alberta/209/2003_3',
		30 '1997.830_CY004384_A/mallard/Alberta/52/1997_3',
		31 '1989.307_CY004396_A/herring_gull/NJ/402/1989_3',
		32 '2004.374_CY004403_A/shorebird/DE/101/2004_3',
		33 '1985.405_CY004410_A/ruddy_turnstone/New_Jersey/65/1985_3',
		34 '1987.512_CY004417_A/knot/DE/2552/1987_3',
		35 '2003.378_CY004425_A/laughing_gull/Delaware_Bay/5/2003_3',
		36 '1986.359_CY004455_A/herring_gull/NJ/782/1986_3',
		37 '1998.608_CY004512_A/mallard/ALB/201/1998_3',
		38 '1987.614_CY004520_A/coot/ALB/134/1987_3',
		39 '1987.649_CY004528_A/mallard_duck/ALB/294/1987_3',
		40 '1988.672_CY004536_A/mallard/Alberta/322/1988_3',
		41 '1992.915_CY004543_A/blue-winged_teal/Alberta/141/1992_3',
		42 '2002.622_CY004551_A/pintail_duck/Alberta/210/2002_3',
		43 '1988.372_CY004559_A/herring_gull/DE/692/1988_3',
		44 '1988.372_CY004565_A/herring_gull/Delaware/712/1988_3',
		45 '1988.374_CY004572_A/ruddy_turnstone/DE/773/1988_3',
		46 '1985.638_CY004667_A/mallard_duck/ALB/525/1985_3',
		47 '1985.638_CY004675_A/blue-winged_teal/ALB/569/1985_3',
		48 '1988.675_CY004685_A/mallard/ALB/394/1988_3',
		49 '1995.581_CY004697_A/mallard/Alberta/118/1995_3',
		50 '2001.595_CY004707_A/mallard/Alberta/156/2001_3',
		51 '1985.405_CY004822_A/ruddy_turnstone/New_Jersey/47/1985_3',
		52 '1985.652_CY004858_A/pintail_duck/ALB/623/1985_3',
		53 '1988.369_CY004865_A/ruddy_turnstone/DE/512/1988_3',
		54 '1990.638_CY004901_A/blue-winged_teal/ALB/136/1990_3',
		55 '1994.496_CY004908_A/blue-winged_teal/ALB/293/1994_3',
		56 '1995.581_CY004916_A/mallard/ALB/49/1995_3',
		57 '1998.592_CY004930_A/mallard/Alberta/47/98_3',
		58 '2001.567_CY004944_A/mallard/Alberta/30/2001_3',
		59 '2001.616_CY004951_A/pintail/Alberta/269/2001_3',
		60 '2003.614_CY004958_A/blue-winged_teal/Alberta/293/2003_3',
		61 '2004.374_CY004981_A/shorebird/DE/75/2004_3',
		62 '1987.589_CY005000_A/mallard/Alberta/7/1987_3',
		63 '1992.915_CY005006_A/mallard/Alberta/194/1992_3',
		64 '1985.619_CY005055_A/green-winged_teal/ALB/228/1985_3',
		65 '1985.633_CY005062_A/mallard_duck/Alberta/435/1985_3',
		66 '1987.444_CY005069_A/laughing_gull/Delaware_Bay/2838/1987_3',
		67 '1988.413_CY005076_A/ruddy_turnstone/DE/2378/1988_3',
		68 '1989.315_CY005083_A/red_knot/NJ/325/1989_3',
		69 '1993.915_CY005089_A/pintail/Alberta/129/1993_3',
		70 '1985.614_CY005111_A/mallard_duck/ALB/98/1985_3',
		71 '1987.416_CY005118_A/ruddy_turnstone/DE/2576/1987_3',
		72 '1987.436_CY005124_A/laughing_gull/Delaware/2718/1987_3',
		73 '1987.400_CY005131_A/ruddy_turnstone/DE/2731/1987_3',
		74 '1988.369_CY005138_A/ruddy_turnstone/DE/510/1988_3',
		75 '1988.672_CY005145_A/mallard_duck/Alberta/321/1988_3',
		76 '1991.603_CY005151_A/mallard/Alberta/11/1991_3',
		77 '1991.603_CY005158_A/mallard/Alberta/17/1991_3',
		78 '1995.581_CY005229_A/mallard/ALB/5/1995_3',
		79 '2000.628_CY005247_A/pintail/Alberta/202/2000_3',
		80 '2000.631_CY005254_A/mallard/Alberta/208/2000_3',
		81 '2004.374_CY005261_A/shorebird/DE/122/2004_3',
		82 '1991.649_CY005309_A/mallard/ALB/124/1991_3',
		83 '2000.598_CY005328_A/pintail/Alberta/84/2000_3',
		84 '2003.408_CY005335_A/shorebird/DE/236/2003_3',
		85 '1991.649_CY005355_A/green-winged_teal/ALB/199/1991_3',
		86 '2000.369_CY005362_A/laughing_gull/Delaware/94/2000_3',
		87 '2000.369_CY005369_A/ruddy_turnstone/Delaware/97/2000_3',
		88 '1986.414_CY005380_A/herring_gull/Delaware/471/1986_3',
		89 '1986.688_CY005425_A/sanderling/Delaware/1258/1986_3',
		90 '2002.682_CY011033_A/blue-winged_teal/Ohio/926/2002_3',
		91 '2002.682_CY011053_A/blue-winged_teal/Ohio/908/2002_3',
		92 '1987.797_CY011061_A/mallard/Ohio/275/1987_3',
		93 '2002.658_CY011117_A/mallard/Maryland/881/2002_3',
		94 '1988.787_CY011253_A/wigeon/Ohio/379/1988_3',
		95 '1990.795_CY012805_A/mallard/Ohio/171/1990_3',
		96 '1989.797_CY012821_A/mallard/Ohio/97/1989_3',
		97 '1999.789_CY012829_A/mallard/Ohio/56/1999_3',
		98 '1988.781_CY012837_A/pintail/Ohio/294/1988_3',
		99 '2005.603_CY012845_A/pintail_duck/Alaska/20/2005_3',
		100 '1986.825_CY013252_A/mallard/Ohio/338/1986_3',
		101 '2005.600_CY013268_A/pintail/Alaska/53/2005_3',
		102 '1999.808_CY013868_A/green-winged_teal/Ohio/178/1999_3',
		103 '2002.630_CY014523_A/mallard/Ohio/657/2002_3',
		104 '1985.627_CY014553_A/mallard_duck/Alberta/331/1985_3',
		105 '2001.567_CY014589_A/mallard/Alberta/34/2001_3',
		106 '1985.041_CY014811_A/mallard/Tennessee/11457/1985_3',
		107 '1986.756_CY014862_A/mallard_duck/New_York/180/1986_3',
		108 '1999.395_CY014893_A/duck/New_York/16873/1999_3',
		109 '1998.375_CY015132_A/ruddy_turnstone/Delaware/105/1998_3',
		110 '1993.367_CY015140_A/ruddy_turnstone/Delaware/34/1993_3',
		111 '1993.786_CY015448_A/black_duck/Ohio/95/1993_3',
		112 '1987.797_CY015456_A/mallard/Ohio/344/1987_3',
		113 '1986.827_CY015464_A/green-winged_teal/Ohio/344/1986_3',
		114 '1986.811_CY015472_A/mallard/Ohio/83/1986_3',
		115 '1998.792_CY015481_A/mallard/Ohio/249/1998_3',
		116 '1999.808_CY015489_A/mallard/Ohio/170/1999_3',
		117 '2005.608_CY015497_A/mallard/Alaska/256/2005_3',
		118 '2005.608_CY015505_A/pintail/Alaska/279/2005_3',
		119 '1987.797_CY016129_A/black_duck/Ohio/307/1987_3',
		120 '1987.797_CY016137_A/pintail/Ohio/351/1987_3',
		121 '1987.808_CY016145_A/pintail/Ohio/454/1987_3',
		122 '1999.789_CY016161_A/gadwall/Ohio/37/1999_3',
		123 '1986.816_CY016169_A/green-winged_teal/Ohio/86/1986_3',
		124 '1989.797_CY016177_A/green-winged_teal/Ohio/59/1989_3',
		125 '2005.605_CY016185_A/pintail/Alaska/211/2005_3',
		126 '1998.033_CY016193_A/mallard/Ohio/322/1998_3',
		127 '1986.852_CY016400_A/mallard/Ohio/264/1986_3',
		128 '2005.630_CY016416_A/mallard/Alaska/715/2005_3',
		129 '1988.787_CY016424_A/mallard/Ohio/409/1988_3',
		130 '2002.652_CY016616_A/mallard/Maryland/789/2002_3',
		131 '1999.808_CY016960_A/mallard/Ohio/66/1999_3',
		132 '1987.797_CY017280_A/mallard/Ohio/265/1987_3',
		133 '1986.800_CY017698_A/mallard/Ohio/30/1986_3',
		134 '1988.781_CY017706_A/mallard/Ohio/324/1988_3',
		135 '1990.795_CY017714_A/mallard/Ohio/156/1990_3',
		136 '1999.808_CY017722_A/green-winged_teal/Ohio/72/1999_3',
		137 '1999.789_CY017730_A/pintail/Ohio/25/1999_3',
		138 '2005.603_CY017738_A/pintail_duck/Alaska/102/2005_3',
		139 '2005.608_CY017746_A/pintail/Alaska/310/2005_3',
		140 '2005.630_CY017754_A/mallard/Alaska/708/2005_3',
		141 '1986.847_CY017770_A/black_duck/Ohio/194/1986_3',
		142 '2005.926_CY017778_A/longtail_duck/Maryland/291/2005_3',
		143 '1989.797_CY017786_A/mallard/Ohio/99/1989_3',
		144 '2005.948_CY017794_A/snow_goose/Maryland/410/2005_3',
		145 '1999.789_CY018004_A/blue-winged_teal/Ohio/31/1999_3',
		146 '1998.792_CY018012_A/green-winged_teal/Ohio/203/1998_3',
		147 '1986.811_CY018020_A/mallard/Ohio/102/1986_3',
		148 '1986.847_CY018882_A/green-winged_teal/Ohio/175/1986_3',
		149 '1993.786_CY018890_A/mallard/Ohio/118/1993_3',
		150 '2004.667_CY018906_A/blue-winged_teal/Ohio/658/2004_3',
		151 '2005.948_CY018914_A/snow_goose/Maryland/353/2005_3',
		152 '2005.948_CY018922_A/snow_goose/Maryland/364/2005_3',
		153 '1987.797_CY019202_A/pintail/Ohio/339/1987_3',
		154 '1986.800_CY020722_A/mallard/Ohio/48/1986_3',
		155 '2002.630_CY020730_A/mallard/Ohio/667/2002_3',
		156 '2002.652_CY020738_A/mallard/Maryland/750/2002_3',
		157 '2002.630_CY020746_A/mallard/Ohio/654/2002_3',
		158 '2002.682_CY020754_A/blue-winged_teal/Ohio/989/2002_3',
		159 '2002.630_CY020762_A/mallard/Ohio/649/2002_3',
		160 '2002.655_CY020770_A/black_duck/Maryland/834/2002_3',
		161 '2002.630_CY020778_A/mallard/Ohio/655/2002_3',
		162 '2002.630_CY020786_A/mallard/Ohio/666/2002_3',
		163 '2002.630_CY020794_A/mallard/Ohio/668/2002_3',
		164 '2002.616_CY020818_A/mallard/Maryland/470/2002_3',
		165 '2002.482_CY020826_A/mallard/Maryland/172/2002_3',
		166 '2002.630_CY020834_A/mallard/Ohio/648/2002_3',
		167 '2002.630_CY020842_A/mallard/Ohio/653/2002_3',
		168 '1989.797_CY020850_A/pintail/Ohio/73/1989_3',
		169 '2002.630_CY020858_A/mallard/Ohio/664/2002_3',
		170 '2002.682_CY020866_A/blue-winged_teal/Ohio/907/2002_3',
		171 '1998.792_CY020874_A/mallard/Ohio/217/1998_3',
		172 '2005.600_CY020882_A/pintail/Alaska/49/2005_3',
		173 '2001.660_CY020890_A/black_duck/Ohio/415/2001_3',
		174 '2005.926_CY020914_A/common_scoter/Maryland/297/2005_3',
		175 '1989.797_CY020930_A/mallard/Ohio/122/1989_3',
		176 '1986.847_CY021434_A/mallard/Ohio/181/1986_3',
		177 '1986.847_CY021570_A/mallard/Ohio/184/1986_mixed__3',
		178 '1986.811_CY021578_A/mallard/Ohio/81/1986_mixed__3',
		179 '2002.630_CY021586_A/mallard/Ohio/656/2002_mixed__3',
		180 '2002.658_CY021594_A/mallard/Maryland/899/2002_mixed__3',
		181 '1986.849_CY021618_A/black_duck/Ohio/239/1986_3',
		182 '1987.808_CY021626_A/mallard/Ohio/421/1987_3',
		183 '2005.953_CY021642_A/mallard/Delaware/418/2005_3',
		184 '2005.926_CY021898_A/white-winged_scoter/Maryland/301/2005_3',
		185 '2005.162_CY022850_A/duck/New_York/21211-6/2005_3',
		186 '2005.162_CY029846_A/muscovy_duck/New_York/21211-5/2005_3',
		187 '2005.170_CY031712_A/Muscovy_duck/New_York/23164-10/2005_3',
		188 '2005.222_CY031736_A/quail/New_York/30732-12/2005_3',
		189 '2002.562_CY032210_A/mallard/Maryland/350/2002_3',
		190 '2007.836_CY032655_A/northern_shoveler/California/HKWF1005/2007_3',
		191 '2007.811_CY032663_A/gadwall/California/HKWF100/2007_3',
		192 '2007.926_CY032671_A/northern_shoveler/California/HKWF1201/2007_3',
		193 '2007.945_CY032687_A/northern_shoveler/California/HKWF1370/2007_3',
		194 '2007.822_CY032695_A/northern_shoveler/California/HKWF268/2007_3',
		195 '2007.764_CY032703_A/American_wigeon/California/HKWF371/2007_3',
		196 '2007.838_CY032711_A/northern_shoveler/California/HKWF383/2007_3',
		197 '2007.907_CY032719_A/northern_pintail/California/HKWF792/2007_3',
		198 '2007.918_CY032727_A/northern_shoveler/California/HKWF979/2007_3',
		199 '2007.811_CY032883_A/northern_shoveler/California/HKWF115/2007_3',
		200 '2007.822_CY032891_A/bufflehead/California/HKWF205/2007_3',
		201 '2007.830_CY032899_A/American_wigeon/California/HKWF295/2007_3',
		202 '2007.841_CY032907_A/American_wigeon/California/HKWF450/2007_3',
		203 '2007.858_CY032915_A/northern_shoveler/California/HKWF611/2007_3',
		204 '2007.860_CY032923_A/ring-necked_duck/California/HKWF662/2007_3',
		205 '2005.170_CY033230_A/Muscovy_duck/New_York/23165-13/2005_3',
		206 '2005.222_CY033270_A/Muscovy_duck/New_York/30732-13/2005_3',
		207 '2005.395_CY033318_A/quail/New_York/63806-13/2005_3',
		208 '2007.918_CY033323_A/northern_shoveler/California/HKWF1021/2007_3',
		209 '2007.918_CY033331_A/northern_shoveler/California/HKWF1046/2007_3',
		210 '2007.932_CY033339_A/northern_shoveler/California/HKWF1128/2007_3',
		211 '2007.918_CY033347_A/northern_shoveler/California/HKWF1131/2007_3',
		212 '2007.926_CY033355_A/American_wigeon/California/HKWF1174/2007_3',
		213 '2007.926_CY033363_A/northern_shoveler/California/HKWF1199/2007_3',
		214 '2007.838_CY033395_A/American_wigeon/California/HKWF353/2007_3',
		215 '2007.838_CY033403_A/ring_necked_duck/California/HKWF402/2007_3',
		216 '2007.803_CY033419_A/American_wigeon/California/HKWF42/2007_3',
		217 '2007.849_CY033427_A/ring_necked_duck/California/HKWF515/2007_3',
		218 '2007.849_CY033435_A/American_wigeon/California/HKWF541/2007_3',
		219 '2007.858_CY033443_A/American_green-winged_teal/California/HKWF609/2007_3',
		220 '2007.715_CY033791_A/mallard/South_Dakota/Sg-00125/2007_3',
		221 '2007.715_CY033792_A/northern_pintail/South_Dakota/Sg-00126/2007_3',
		222 '2007.715_CY033793_A/mallard/South_Dakota/Sg-00127/2007_3',
		223 '2007.715_CY033795_A/mallard/South_Dakota/Sg-00128/2007_3',
		224 '2007.926_CY034150_A/northern_shoveler/California/HKWF1203/2007_3',
		225 '2007.937_CY034158_A/northern_shoveler/California/HKWF1325/2007_3',
		226 '2007.841_CY034165_A/greater_white_fronted_goose/California/HKWF446/2007_3',
		227 '2005.485_CY034291_A/duck/New_York/22067-11/2005_3',
		228 '2005.548_CY034379_A/duck/New_York/88291-13/2005_3',
		229 '2005.564_CY034395_A/quail/New_York/89641/2005_3',
		230 '2005.532_CY034795_A/Muscovy_duck/New_York/87493-3/2005_3',
		231 '2005.485_CY034819_A/duck/New_York/98616-5/2005_3',
		232 '2005.085_CY034851_A/Muscovy_duck/New_York/11646-4/2005_3',
		233 '2007.351_CY035782_A/least_sandpiper/South_Central_Alaska/2/2007_3',
		234 '2007.351_CY035790_A/least_sandpiper/South_Central_Alaska/3/2007_3',
		235 '2007.679_CY035798_A/mallard/Interior_Alaska/2/2007_3',
		236 '2007.679_CY035806_A/American_widgeon/Interior_Alaska/1/2007_3',
		237 '2007.679_CY035814_A/northern_shoveler/Interior_Alaska/1/2007_3',
		238 '2007.811_CY035848_A/northern_pintail/California/HKWF151/2007_3',
		239 '2007.822_CY035856_A/northern_shoveler/California/HKWF216/2007_3',
		240 '2007.351_CY035868_A/least_sandpiper/South_Central_Alaska/1/2007_3',
		241 '2007.679_CY035876_A/mallard/Interior_Alaska/1/2007_3',
		242 '2006.140_CY036007_A/Muscovy_duck/New_York/19495-7/2006_3',
		243 '2006.367_CY036039_A/Muscovy_duck/New_York/62095-1/2006_3',
		244 '2007.600_CY036650_A/northern_pintail/Interior_Alaska/1/2007_3',
		245 '2007.608_CY036658_A/green-winged_teal/Interior_Alaska/1/2007_3',
		246 '2006.389_CY036772_A/shorebird/Delaware_Bay/560/2006_3',
		247 '2007.386_CY036780_A/ruddy_turnstone/Delaware_Bay/108/2007_3',
		248 '2007.386_CY036788_A/ruddy_turnstone/Delaware_Bay/121/2007_3',
		249 '2007.386_CY036796_A/ruddy_turnstone/Delaware_Bay/123/2007_3',
		250 '2005.660_CY037012_A/blue-winged_teal/Manitoba/13436/2005_3',
		251 '2005.548_CY037044_A/duck/New_York/88291-12/2005_3',
		252 '2006.386_CY037084_A/laughing_gull/Delaware_Bay/6/2006_3',
		253 '2006.386_CY037092_A/laughing_gull/Delaware_Bay/46/2006_3',
		254 '2006.386_CY037108_A/ruddy_turnstone/Delaware_Bay/283/2006_3',
		255 '2007.847_CY038353_A/northern_shoveler/Interior_Alaska/1/2007_3',
		256 '2007.682_CY038361_A/mallard/Interior_Alaska/3/2007_3',
		257 '2007.682_CY038369_A/northern_pintail/Interior_Alaska/2/2007_3',
		258 '2007.918_CY038377_A/mallard/Interior_Alaska/4/2007_3',
		259 '2007.792_CY038385_A/American_green-winged_teal/Interior_Alaska/3/2007_3',
		260 '2005.600_CY039388_A/mallard/Alberta/12017/2005_3',
		261 '2008.068_CY039531_A/green_winged_teal/California/AKS1305/2008_3',
		262 '2008.071_CY039539_A/green_winged_teal/California/AKS1370/2008_3',
		263 '2007.915_CY039547_A/northern_shoveler/California/AKS273/2007_3',
		264 '2007.945_CY039563_A/greater_white-fronted_goose/California/AKS617/2007_3',
		265 '2007.811_CY039571_A/northern_shoveler/California/HKWF96/2007_3',
		266 '2007.918_CY039579_A/northern_shoveler/California/HKWF1026/2007_3',
		267 '2007.926_CY039587_A/northern_shoveler/California/HKWF1204/2007_3',
		268 '2008.060_CY039595_A/northern_shoveler/California/HKWF2031/2008_3',
		269 '2007.838_CY039603_A/northern_shoveler/California/HKWF392sm/2007_3',
		270 '2007.858_CY039619_A/northern_shoveler/California/HKWF569/2007_3',
		271 '2007.858_CY039627_A/northern_shoveler/California/HKWF608/2007_3',
		272 '2008.768_CY039738_A/mallard/California/7766/2008_3',
		273 '2007.608_CY039746_A/northern_pintail/Interior_Alaska/1/2007_3',
		274 '2007.625_CY039754_A/mallard/Interior_Alaska/6/2007_3',
		275 '2007.679_CY039762_A/northern_shoveler/Interior_Alaska/2/2007_3',
		276 '2007.597_CY039777_A/northern_pintail/Interior_Alaska/1/2007_3',
		277 '2007.682_CY039785_A/mallard/Interior_Alaska/4/2007_3',
		278 '2007.682_CY039793_A/northern_shoveler/Interior_Alaska/3/2007_3',
		279 '2007.682_CY039801_A/American_green-winged_teal/Interior_Alaska/4/2007_3',
		280 '2007.690_CY039809_A/mallard/Interior_Alaska/2/2007_3',
		281 '2007.690_CY039817_A/mallard/Interior_Alaska/5/2007_3',
		282 '2007.677_CY039825_A/northern_shoveler/Interior_Alaska/4/2007_3',
		283 '2007.666_CY039833_A/northern_shoveler/Interior_Alaska/1/2007_3',
		284 '2007.671_CY039841_A/mallard/Interior_Alaska/1/2007_3',
		285 '2007.677_CY039849_A/mallard/Interior_Alaska/7/2007_3',
		286 '2007.707_CY039865_A/mallard/Interior_Alaska/3/2007_3',
		287 '2006.386_CY041287_A/shorebird/Delaware/133/2006_3',
		288 '2006.386_CY041319_A/ruddy_turnstone/Delaware_Bay/279/2006_3',
		289 '2007.742_CY041886_A/green-winged_teal/Minnesota/Sg-00131/2007_3',
		290 '2007.742_CY041894_A/mallard/Minnesota/Sg-00133/2007_3',
		291 '2005.825_CY043813_A/ring-necked_duck/California/K90/2005_3',
		292 '2006.386_CY043909_A/shorebird/Delaware/246/2006_3',
		293 '2006.386_CY043917_A/shorebird/Delaware/249/2006_3',
		294 '2006.389_CY043925_A/shorebird/Delaware/558/2006_3',
		295 '2007.392_CY043933_A/shorebird/Delaware/472/2007_3',
		296 '2007.622_CY043941_A/northern_pintail/Alaska/7MP0344/2007_3',
		297 '2007.595_CY043949_A/northern_pintail/Alaska/7MP0608/2007_3',
		298 '2007.693_CY043957_A/northern_shoveler/Alaska/7MP1113/2007_3',
		299 '2007.682_CY043965_A/northern_shoveler/Alaska/7MP1026/2007_3',
		300 '2007.682_CY043973_A/mallard/Alaska/7MP1028/2007_3',
		301 '2007.690_CY043981_A/American_widgeon/Alaska/7MP1061/2007_3',
		302 '2007.690_CY043989_A/northern_pintail/Alaska/7MP1092/2007_3',
		303 '2007.616_CY043997_A/northern_pintail/Alaska/7MP1393/2007_3',
		304 '2007.353_CY044005_A/least_sandpiper/Alaska/7KW0411/2007_3',
		305 '2007.674_CY044013_A/northern_shoveler/Alaska/7MP1606/2007_3',
		306 '2007.679_CY044021_A/northern_shoveler/Alaska/7MP0954/2007_3',
		307 '2007.682_CY044029_A/northern_shoveler/Alaska/7MP1668/2007_3',
		308 '2005.630_CY045276_A/mallard/Quebec/16485/2005_3',
		309 '2006.627_CY045284_A/mallard/Quebec/10969/2006_3',
		310 '2006.630_CY045292_A/mallard/Quebec/11063/2006_3',
		311 '2006.633_CY045300_A/mallard/Quebec/11111/2006_3',
		312 '2006.701_CY045308_A/American_black_duck/New_Brunswick/19347/2006_3',
		313 '2006.712_CY045316_A/American_black_duck/New_Brunswick/19502/2006_3',
		314 '2007.605_CY045324_A/northern_pintail/Saskatchewan/22910/2007_3',
		315 '2005.633_CY045340_A/mallard/California/GL30/2005_3',
		316 '2005.847_CY045348_A/northern_shoveler/California/K138/2005_3',
		317 '2005.923_CY045356_A/green-winged_teal/California/K218/2005_3',
		318 '2006.748_CY045372_A/mallard/Washington/20010-002/2006_3',
		319 '2007.090_CY045380_A/American_green-winged_teal/California/44287-713/2007_3',
		320 '2006.559_CY045396_A/pintail/Alberta/21/2006_3',
		321 '2007.389_CY045404_A/shorebird/Delaware/189/2007_3',
		322 '2007.622_CY045412_A/northern_pintail/Interior_Alaska/7MP0343/2007_3',
		323 '2007.625_CY045420_A/mallard/Interior_Alaska/7MP0372/2007_3',
		324 '2007.690_CY045428_A/mallard/Interior_Alaska/7MP1050R1/2007_3',
		325 '2007.603_CY045436_A/mallard/Interior_Alaska/7MP0709/2007_3',
		326 '2007.671_CY045444_A/northern_shoveler/Alaska/7MP1708/2007_3',
		327 '2007.688_CY045452_A/northern_pintail/Alaska/7MP0508/2007_3',
		328 '2007.693_CY045460_A/northern_shoveler/Interior_Alaska/7MP1601/2007_3',
		329 '2007.707_CY045468_A/mallard/Interior_Alaska/7MP1718/2007_3',
		330 '2007.090_CY047016_A/American_green-winged_teal/California/28855/2007_3',
		331 '2006.386_CY047024_A/ruddy_turnstone/Delaware/291/2006_3',
		332 '2007.707_CY047032_A/American_green-winged_teal/Interior_Alaska/7MP2225/2007_3',
		333 '2007.671_CY047040_A/mallard/Interior_Alaska/7MP1757/2007_3',
		334 '2005.638_CY047493_A/mallard/British_Columbia/07706/2005_3',
		335 '2005.660_CY047501_A/mallard/British_Columbia/07826/2005_3',
		336 '2005.586_CY047517_A/mallard/Alberta/11527/2005_3',
		337 '2005.592_CY047525_A/blue-winged_teal/Alberta/11646/2005_3',
		338 '2005.592_CY047533_A/northern_pintail/Alberta/11701/2005_3',
		339 '2005.578_CY047541_A/green-winged_teal/Alberta/11383/2005_3',
		340 '2005.595_CY047549_A/redhead/Alberta/11817/2005_3',
		341 '2005.630_CY047557_A/mallard/Quebec/16334/2005_3',
		342 '2005.636_CY047565_A/mallard/Quebec/16566/2005_3',
		343 '2005.723_CY047573_A/green-winged_teal/Nova_Scotia/14687/2005_3',
		344 '2006.633_CY047581_A/mallard/Quebec/11102/2006_3',
		345 '2006.630_CY047589_A/mallard/Quebec/11002/2006_3',
		346 '2006.630_CY047597_A/mallard/Quebec/11040/2006_3',
		347 '2006.630_CY047605_A/mallard/Quebec/11045/2006_3',
		348 '2006.630_CY047613_A/mallard/Quebec/11082/2006_3',
		349 '2006.633_CY047621_A/mallard/Quebec/11103/2006_3',
		350 '2006.633_CY047629_A/mallard/Quebec/11106/2006_3',
		351 '2006.633_CY047637_A/mallard/Quebec/11121/2006_3',
		352 '2006.644_CY047645_A/mallard/Quebec/11182/2006_3',
		353 '2006.644_CY047653_A/American_black_duck/Quebec/11235/2006_3',
		354 '2006.644_CY047661_A/mallard/Quebec/11247/2006_3',
		355 '2006.647_CY047669_A/mallard/Quebec/11281/2006_3',
		356 '2006.644_CY047677_A/mallard/Quebec/11194/2006_3',
		357 '2007.636_CY047685_A/American_green-winged_teal/Manitoba/23884/2007_3',
		358 '2007.644_CY047693_A/mallard/Manitoba/23912/2007_3',
		359 '2007.721_CY047701_A/American_black_duck/New_Brunswick/25182/2007_3',
		360 '2007.627_CY047709_A/blue-winged_teal/Saskatchewan/22542/2007_3',
		361 '2006.929_CY053794_A/northern_shoveler/California/JN587/2006_3',
		362 '2005.866_CY053802_A/northern_shoveler/California/K168/2005_3',
		363 '2006.093_CY053810_A/mallard/California/K752/2006_3',
		364 '2006.016_CY053818_A/green-winged_teal/California/K481/2006_3',
		365 '2006.175_CY053826_A/pekin_duck/California/P30/2006_3',
		366 '2002.630_CY053834_A/mallard/Ohio/651/2002_3',
		367 '2002.682_CY053842_A/green-winged_teal/Ohio/960/2002_3',
		368 '2005.633_CY056273_A/mallard/California/39/2005_3',
		369 '2007.584_CY063748_A/blue-winged_teal/Minnesota/Sg-00028/2007_3',
		370 '2007.586_CY063870_A/blue-winged_teal/Minnesota/Sg-00029/2007_3',
		371 '2007.586_CY063878_A/blue-winged_teal/Minnesota/Sg-00030/2007_3',
		372 '2007.586_CY063886_A/blue-winged_teal/Minnesota/Sg-00031/2007_3',
		373 '2007.586_CY063894_A/blue-winged_teal/Minnesota/Sg-00032/2007_3',
		374 '2007.586_CY063902_A/blue-winged_teal/Minnesota/Sg-00033/2007_3',
		375 '2007.586_CY063910_A/blue-winged_teal/Minnesota/Sg-00034/2007_3',
		376 '2007.586_CY063918_A/blue-winged_teal/Minnesota/Sg-00035/2007_3',
		377 '2007.586_CY063926_A/blue-winged_teal/Minnesota/Sg-00036/2007_3',
		378 '2007.586_CY063934_A/blue-winged_teal/Minnesota/Sg-00037/2007_3',
		379 '2007.586_CY063942_A/blue-winged_teal/Minnesota/Sg-00038/2007_3',
		380 '2007.586_CY063950_A/blue-winged_teal/Minnesota/Sg-00039/2007_3',
		381 '2007.586_CY063958_A/blue-winged_teal/Minnesota/Sg-00040/2007_3',
		382 '2007.586_CY063966_A/blue-winged_teal/Minnesota/Sg-00041/2007_3',
		383 '2007.586_CY063974_A/blue-winged_teal/Minnesota/Sg-00042/2007_3',
		384 '2007.586_CY063982_A/blue-winged_teal/Minnesota/Sg-00043/2007_3',
		385 '2007.586_CY063990_A/gadwall/Minnesota/Sg-00044/2007_3',
		386 '2007.586_CY063998_A/mallard/Minnesota/Sg-00045/2007_3',
		387 '2007.586_CY064006_A/mallard/Minnesota/Sg-00046/2007_3',
		388 '2007.586_CY064014_A/mallard/Minnesota/Sg-00047/2007_3',
		389 '2007.586_CY064022_A/mallard/Minnesota/Sg-00048/2007_3',
		390 '2007.586_CY064030_A/mallard/Minnesota/Sg-00049/2007_3',
		391 '2007.586_CY064038_A/mallard/Minnesota/Sg-00050/2007_3',
		392 '2007.586_CY064046_A/mallard/Minnesota/Sg-00051/2007_3',
		393 '2007.586_CY064054_A/mallard/Minnesota/Sg-00052/2007_3',
		394 '2007.586_CY064062_A/mallard/Minnesota/Sg-00053/2007_3',
		395 '2007.584_CY064070_A/mallard/Minnesota/Sg-00055/2007_3',
		396 '2007.586_CY064078_A/mallard/Minnesota/Sg-00056/2007_3',
		397 '2007.586_CY064086_A/mallard/Minnesota/Sg-00057/2007_3',
		398 '2007.586_CY064094_A/mallard/Minnesota/Sg-00058/2007_3',
		399 '2007.586_CY064102_A/mallard/Minnesota/Sg-00059/2007_3',
		400 '2007.586_CY064110_A/mallard/Minnesota/Sg-00060/2007_3',
		401 '2007.586_CY064118_A/mallard/Minnesota/Sg-00061/2007_3',
		402 '2007.586_CY064126_A/mallard/Minnesota/Sg-00062/2007_3',
		403 '2007.586_CY064134_A/mallard/Minnesota/Sg-00063/2007_3',
		404 '2007.586_CY064142_A/mallard/Minnesota/Sg-00064/2007_3',
		405 '2007.586_CY064150_A/mallard/Minnesota/Sg-00065/2007_3',
		406 '2007.586_CY064158_A/ring-necked_duck/Minnesota/Sg-00066/2007_3',
		407 '2007.586_CY064166_A/ring-necked_duck/Minnesota/Sg-00067/2007_3',
		408 '2007.586_CY064174_A/ring-necked_duck/Minnesota/Sg-00068/2007_3',
		409 '2007.586_CY064182_A/ring-necked_duck/Minnesota/Sg-00069/2007_3',
		410 '2007.704_CY064190_A/blue-winged_teal/Louisiana/Sg-00073/2007_3',
		411 '2007.707_CY064198_A/blue-winged_teal/Texas/Sg-00075/2007_3',
		412 '2007.707_CY064206_A/blue-winged_teal/Texas/Sg-00076/2007_3',
		413 '2007.704_CY064214_A/blue-winged_teal/Texas/Sg-00077/2007_3',
		414 '2007.704_CY064222_A/blue-winged_teal/Texas/Sg-00078/2007_3',
		415 '2007.704_CY064230_A/blue-winged_teal/Texas/Sg-00079/2007_3',
		416 '2007.704_CY064238_A/blue-winged_teal/Texas/Sg-00080/2007_3',
		417 '2007.704_CY064246_A/blue-winged_teal/Texas/Sg-00081/2007_3',
		418 '2005.562_CY075930_A/common_murre/Oregon/19497-004/2005_3',
		419 '2005.616_CY075938_A/mallard/California/19524-001/2005_3',
		420 '2007.058_CY075954_A/double-crested_cormorant/California/20119-001/2007_3',
		421 '2006.918_CY075962_A/northern_shoveler/California/44241-862/2006_3',
		422 '2007.063_CY075986_A/northern_shoveler/California/27820/2007_3',
		423 '2007.063_CY075994_A/northern_shoveler/California/44287-088/2007_3',
		424 '2007.063_CY076002_A/gadwall/California/44287-137/2007_3',
		425 '2007.071_CY076010_A/American_green-winged_teal/California/28228/2007_3',
		426 '2007.071_CY076018_A/cinnamon_teal/California/44287-325/2007_3',
		427 '2007.071_CY076026_A/American_green-winged_teal/California/44287-395/2007_3',
		428 '2007.622_CY076034_A/teal/Oregon/44336-122/2007_3',
		429 '2007.622_CY076042_A/American_green-winged_teal/Oregon/44336-124/2007_3',
		430 '2007.622_CY076050_A/teal/Oregon/44336-130/2007_3',
		431 '2007.885_CY076066_A/mallard/Washington/44338-195/2007_3',
		432 '2007.819_CY076082_A/greater_white-fronted_goose/California/44358-077/2007_3',
		433 '2007.838_CY076090_A/northern_shoveler/California/44363-062/2007_3',
		434 '2007.164_CY076098_A/American_coot/California/20181-006/2007_3',
		435 '2007.559_CY076106_A/common_murre/Oregon/20361-001/2007_3',
		436 '2007.559_CY076114_A/common_murre/Oregon/20361-002/2007_3',
		437 '2007.559_CY076122_A/California_gull/Washington/20371-003/2007_3',
		438 '2007.592_CY076130_A/mallard/California/20385-002/2007_3',
		439 '2007.592_CY076138_A/mallard/California/20385-004/2007_3',
		440 '2007.844_CY076146_A/rock_dove/Oregon/20547-003/2007_3',
		441 '2007.844_CY076154_A/rock_dove/Oregon/20547-004/2007_3',
		442 '2007.901_CY076162_A/western_grebe/Washington/20569-004/2007_3',
		443 '2007.959_CY076170_A/American_coot/Oregon/20589-007/2007_3',
		444 '2006.784_CY076178_A/mallard/Oregon/44221-105/2006_3',
		445 '2006.556_CY076186_A/mallard/Washington/44242-124/2006_3',
		446 '2006.616_CY076194_A/mallard/Washington/44242-144/2006_3',
		447 '2006.605_CY076202_A/mallard/Washington/44242-264/2006_3',
		448 '2006.619_CY076210_A/mallard/Washington/44242-271/2006_3',
		449 '2006.627_CY076218_A/mallard/Washington/44242-288/2006_3',
		450 '2006.622_CY076226_A/mallard/Washington/44242-290/2006_3',
		451 '2007.005_CY076234_A/American_green-winged_teal/California/44242-906/2007_3',
		452 '2006.638_CY076242_A/northern_pintail/Oregon/44249-559/2006_3',
		453 '2006.816_CY076250_A/northern_shoveler/Washington/44249-603/2006_3',
		454 '2006.841_CY076258_A/northern_shoveler/Washington/44249-645/2006_3',
		455 '2006.849_CY076266_A/northern_shoveler/Washington/44249-664/2006_3',
		456 '2006.849_CY076274_A/northern_shoveler/Washington/44249-675/2006_3',
		457 '2006.860_CY076282_A/northern_shoveler/Washington/44249-700/2006_3',
		458 '2006.912_CY076290_A/northern_shoveler/Washington/44249-731/2006_3',
		459 '2006.932_CY076298_A/northern_shoveler/Washington/44249-749/2006_3',
		460 '2006.932_CY076306_A/northern_shoveler/Washington/44249-752/2006_3',
		461 '2006.937_CY076314_A/northern_shoveler/Washington/44249-765/2006_3',
		462 '2006.951_CY076322_A/northern_shoveler/Washington/44249-783/2006_3',
		463 '2006.852_CY076330_A/mallard/Washington/44256-522/2006_3',
		464 '2006.852_CY076338_A/mallard/Washington/44256-527/2006_3',
		465 '2007.063_CY076346_A/American_green-winged_teal/California/44287-066/2007_3',
		466 '2007.063_CY076354_A/American_green-winged_teal/California/27790/2007_3',
		467 '2007.063_CY076362_A/American_green-winged_teal/California/44287-084/2007_3',
		468 '2007.063_CY076370_A/northern_shoveler/California/27943/2007_3',
		469 '2007.063_CY076378_A/northern_shoveler/California/44287-162/2007_3',
		470 '2007.063_CY076386_A/northern_shoveler/California/44287-164/2007_3',
		471 '2007.063_CY076394_A/northern_shoveler/California/27985/2007_3',
		472 '2007.063_CY076402_A/northern_shoveler/California/44287-179/2007_3',
		473 '2007.071_CY076410_A/cinnamon_teal/California/44287-234/2007_3',
		474 '2007.071_CY076418_A/American_green-winged_teal/California/44287-305/2007_3',
		475 '2007.071_CY076426_A/northern_shoveler/California/28327/2007_3',
		476 '2007.071_CY076434_A/northern_shoveler/California/44287-364/2007_3',
		477 '2007.071_CY076442_A/American_green-winged_teal/California/44287-373/2007_3',
		478 '2007.074_CY076450_A/gadwall/California/29595/2007_3',
		479 '2007.074_CY076458_A/gadwall/California/44287-543/2007_3',
		480 '2007.090_CY076466_A/cinnamon_teal/California/44287-659/2007_3',
		481 '2007.690_CY076474_A/northern_shoveler/Oregon/44336-179/2007_3',
		482 '2007.690_CY076482_A/American_green-winged_teal/Oregon/44336-183/2007_3',
		483 '2007.658_CY076490_A/mallard/Washington/44338-009/2007_3',
		484 '2007.658_CY076498_A/mallard/Washington/44338-011/2007_3',
		485 '2007.658_CY076506_A/mallard/Washington/44338-012/2007_3',
		486 '2007.658_CY076514_A/mallard/Washington/44338-014/2007_3',
		487 '2007.658_CY076522_A/mallard/Washington/44338-015/2007_3',
		488 '2007.658_CY076530_A/mallard/Washington/44338-016/2007_3',
		489 '2007.658_CY076538_A/mallard/Washington/44338-017/2007_3',
		490 '2007.658_CY076546_A/mallard/Washington/44338-018/2007_3',
		491 '2007.658_CY076554_A/mallard/Washington/44338-019/2007_3',
		492 '2007.658_CY076562_A/mallard/Washington/44338-029/2007_3',
		493 '2007.674_CY076570_A/mallard/Washington/44338-034/2007_3',
		494 '2007.674_CY076578_A/mallard/Washington/44338-037/2007_3',
		495 '2007.674_CY076586_A/mallard/Washington/44338-039/2007_3',
		496 '2007.674_CY076594_A/mallard/Washington/44338-045/2007_3',
		497 '2007.674_CY076602_A/mallard/Washington/44338-047/2007_3',
		498 '2007.674_CY076610_A/mallard/Washington/44338-049/2007_3',
		499 '2007.696_CY076618_A/mallard/Washington/44338-052/2007_3',
		500 '2007.690_CY076626_A/mallard/Washington/44338-112/2007_3',
		501 '2007.690_CY076634_A/mallard/Washington/44338-120/2007_3',
		502 '2007.871_CY076642_A/mallard/Washington/44338-218/2007_3',
		503 '2007.819_CY076650_A/greater_white-fronted_goose/California/44358-076/2007_3',
		504 '2007.819_CY076658_A/greater_white-fronted_goose/California/44358-089/2007_3',
		505 '2007.819_CY076666_A/greater_white-fronted_goose/California/44358-095/2007_3',
		506 '2007.841_CY076674_A/greater_white-fronted_goose/California/44358-112/2007_3',
		507 '2007.800_CY076682_A/American_green-winged_teal/California/44363-002/2007_3',
		508 '2007.838_CY076690_A/American_green-winged_teal/California/44363-067/2007_3',
		509 '2007.841_CY076698_A/northern_shoveler/California/44363-082/2007_3',
		510 '2006.929_CY076813_A/northern_shoveler/California/JN770/2006_3',
		511 '2006.929_CY076821_A/cinnamon_teal/California/JN611/2006_3',
		512 '2006.929_CY076837_A/northern_shoveler/California/JN950/2006_3',
		513 '2006.929_CY076845_A/bufflehead/California/JN1016/2006_3',
		514 '2006.995_CY076853_A/green-winged_teal/California/JN1114/2006_3',
		515 '2007.052_CY076869_A/green-winged_teal/California/JN1323/2007_3',
		516 '2007.090_CY076877_A/northern_shoveler/California/JN1447/2007_3',
		517 '2007.090_CY076885_A/cinnamon_teal/California/JN1504/2007_3',
		518 '2006.586_CY077107_A/mallard/Alberta/128/2006_3',
		519 '2007.386_CY077115_A/ruddy_turnstone/Delaware/103/2007_3',
		520 '2006.386_CY077123_A/shorebird/Delaware/255/2006_3',
		521 '2006.386_CY077131_A/ruddy_turnstone/Delaware/293/2006_3',
		522 '2006.389_CY077139_A/shorebird/Delaware/350/2006_3',
		523 '2006.389_CY077147_A/sanderling/Delaware/449/2006_3',
		524 '2006.564_CY077155_A/mallard/Alberta/76/2006_3',
		525 '2006.603_CY077163_A/mallard/Alberta/221/2006_3',
		526 '2006.603_CY077171_A/mallard/Alberta/224/2006_3',
		527 '2007.392_CY077179_A/shorebird/Delaware/554/2007_3',
		528 '2007.586_CY077187_A/mallard/Alberta/162/2007_3',
		529 '2007.586_CY077195_A/mallard/Alberta/234/2007_3',
		530 '2007.614_CY077203_A/mallard/Interior_Alaska/7MP0167/2007_3',
		531 '2007.600_CY077219_A/northern_pintail/Interior_Alaska/7MP1246/2007_3',
		532 '2007.690_CY077227_A/northern_shoveler/Interior_Alaska/7MP1081/2007_3',
		533 '2007.682_CY077235_A/mallard/Interior_Alaska/7MP0510/2007_3',
		534 '2007.668_CY077243_A/American_green-winged_teal/Interior_Alaska/7MP1651/2007_3',
		535 '2007.707_CY077259_A/mallard/Interior_Alaska/7MP2230/2007_3',
		536 '2007.682_CY077267_A/mallard/Interior_Alaska/7MP0512/2007_3',
		537 '2007.674_CY077275_A/northern_shoveler/Interior_Alaska/7MP1765/2007_3',
		538 '2007.682_CY077283_A/northern_shoveler/Interior_Alaska/7MP0944/2007_3',
		539 '2007.690_CY077291_A/mallard/Interior_Alaska/7MP1056/2007_3',
		540 '2007.690_CY077299_A/northern_shoveler/Interior_Alaska/7MP1077/2007_3',
		541 '2007.690_CY077307_A/northern_shoveler/Interior_Alaska/7MP1080/2007_3',
		542 '2007.625_CY077315_A/northern_pintail/Interior_Alaska/7MP0278/2007_3',
		543 '2007.600_CY077322_A/northern_pintail/Interior_Alaska/7MP0692/2007_3',
		544 '2007.353_CY077330_A/least_sandpiper/South_Central_Alaska/7KW0434/2007_3',
		545 '2007.668_CY077338_A/northern_shoveler/Interior_Alaska/7MP1649/2007_3',
		546 '2007.668_CY077346_A/northern_shoveler/Alaska/7MP1669B/2007_3',
		547 '2007.668_CY077353_A/northern_shoveler/Interior_Alaska/7MP1670/2007_3',
		548 '2007.671_CY077361_A/American_widgeon/Interior_Alaska/7MP1707/2007_3',
		549 '2007.668_CY077369_A/northern_pintail/Interior_Alaska/7MP1644/2007_3',
		550 '2007.677_CY077377_A/mallard/Interior_Alaska/7MP1700/2007_3',
		551 '2007.690_CY077385_A/American_green-winged_teal/Interior_Alaska/7MP1049/2007_3',
		552 '2007.696_CY077393_A/northern_shoveler/Interior_Alaska/7MP1033/2007_3',
		553 '2007.699_CY077401_A/mallard/Interior_Alaska/7MP1094/2007_3',
		554 '2007.704_CY077409_A/northern_pintail/Interior_Alaska/7MP1067R1/2007_3',
		555 '2007.704_CY077706_A/blue-winged_teal/Texas/Sg-00074/2007_3',
		556 '2007.704_CY078071_A/blue-winged_teal/Texas/Sg-00155/2007_3',
		557 '2007.704_CY078079_A/blue-winged_teal/Texas/Sg-00157/2007_3',
		558 '2007.707_CY078087_A/blue-winged_teal/Texas/Sg-00159/2007_3',
		559 '2007.707_CY078095_A/mallard/Minnesota/Sg-00161/2007_3',
		560 '2007.701_CY078111_A/mallard/Minnesota/Sg-00164/2007_3',
		561 '2007.701_CY078119_A/mallard/Minnesota/Sg-00167/2007_3',
		562 '2007.723_CY078167_A/mallard/Minnesota/Sg-00200/2007_3',
		563 '2007.704_CY078191_A/blue-winged_teal/Texas/Sg-00207/2007_3',
		564 '2007.707_CY078199_A/blue-winged_teal/Texas/Sg-00208/2007_3',
		565 '2007.704_CY078207_A/blue-winged_teal/Texas/Sg-00212/2007_3',
		566 '2007.707_CY078230_A/mallard/Minnesota/Sg-00217/2007_3',
		567 '2007.707_CY078262_A/blue-winged_teal/Texas/Sg-00085/2007_3',
		568 '2007.704_CY078270_A/green-winged_teal/Louisiana/Sg-00092/2007_3',
		569 '2007.707_CY078278_A/mallard/Minnesota/Sg-00106/2007_3',
		570 '2007.704_CY078286_A/blue-winged_teal/Texas/Sg-00158/2007_3',
		571 '2007.723_CY078294_A/mallard/Minnesota/Sg-00166/2007_3',
		572 '2007.701_CY078302_A/green-winged_teal/Minnesota/Sg-00180/2007_3',
		573 '2007.704_CY078310_A/blue-winged_teal/Texas/Sg-00188/2007_3',
		574 '2007.701_CY078318_A/green-winged_teal/Minnesota/Sg-00199/2007_3',
		575 '2007.742_CY078326_A/blue-winged_teal/Minnesota/Sg-00201/2007_3',
		576 '2007.704_CY078334_A/blue-winged_teal/Texas/Sg-00206/2007_3',
		577 '2007.701_CY078342_A/mallard/Minnesota/Sg-00220/2007_3',
		578 '2007.707_CY078350_A/green-winged_teal/Minnesota/Sg-00222/2007_3',
		579 '2007.704_CY078358_A/blue-winged_teal/Louisiana/Sg-00224/2007_3',
		580 '2006.608_CY078432_A/mallard/Interior_Alaska/6MP0155/2006_3',
		581 '2006.597_CY078440_A/green-winged_teal/Interior_Alaska/6MP0736/2006_3',
		582 '2006.600_CY078448_A/mallard/Interior_Alaska/6MP0745/2006_3',
		583 '2006.600_CY078456_A/mallard/Interior_Alaska/6MP0747/2006_3',
		584 '2006.600_CY078464_A/mallard/Interior_Alaska/6MP0758/2006_3',
		585 '2006.611_CY078472_A/northern_pintail/Interior_Alaska/6MP0817/2006_3',
		586 '2006.625_CY078480_A/green-winged_teal/Interior_Alaska/6MP0909/2006_3',
		587 '2006.625_CY078488_A/mallard/Interior_Alaska/6MP0915/2006_3',
		588 '2006.627_CY078496_A/mallard/Interior_Alaska/6MP0975/2006_3',
		589 '2006.630_CY078504_A/mallard/Interior_Alaska/6MP0991/2006_3',
		590 '2006.630_CY078512_A/mallard/Interior_Alaska/6MP0992/2006_3',
		591 '2006.668_CY078520_A/northern_shoveler/Interior_Alaska/6MP1287/2006_3',
		592 '2006.671_CY078528_A/green-winged_teal/Interior_Alaska/6MP1312/2006_3',
		593 '2006.611_CY078536_A/northern_pintail/Interior_Alaska/6MP0814/2006_3',
		594 '2006.633_CY078544_A/green-winged_teal/Interior_Alaska/6MP1077/2006_3',
		595 '2006.685_CY078552_A/green-winged_teal/Interior_Alaska/6MP1330/2006_3',
		596 '2006.688_CY078560_A/northern_shoveler/Interior_Alaska/6MP1339/2006_3',
		597 '2006.608_CY078568_A/mallard/Interior_Alaska/6MP0050R1/2006_3',
		598 '2006.619_CY078576_A/mallard/Interior_Alaska/6MP0272/2006_3',
		599 '2006.605_CY078584_A/northern_pintail/Interior_Alaska/6MP0792/2006_3',
		600 '2006.622_CY078592_A/mallard/Interior_Alaska/6MP0878/2006_3',
		601 '2006.622_CY078600_A/mallard/Interior_Alaska/6MP0891/2006_3',
		602 '2006.627_CY078608_A/mallard/Interior_Alaska/6MP0951/2006_3',
		603 '2006.627_CY078616_A/mallard/Interior_Alaska/6MP0952/2006_3',
		604 '2006.630_CY078624_A/mallard/Interior_Alaska/6MP0988/2006_3',
		605 '2006.723_CY078632_A/mallard/Interior_Alaska/6MP1142/2006_3',
		606 '2006.625_CY078640_A/northern_pintail/Interior_Alaska/6MP0964/2006_3',
		607 '2006.625_CY078648_A/mallard/Interior_Alaska/6MP0935R1/2006_3',
		608 '2006.625_CY078656_A/green-winged_teal/Interior_Alaska/6MP0936R1/2006_3',
		609 '2006.627_CY078664_A/mallard/Interior_Alaska/6MP0956R1/2006_3',
		610 '2006.625_CY078672_A/mallard/Interior_Alaska/6MP0972R1/2006_3',
		611 '2006.611_CY078680_A/mallard/Interior_Alaska/6MP0160AR1/2006_3',
		612 '2006.633_CY078688_A/northern_pintail/Interior_Alaska/6MP1080R1/2006_3',
		613 '2006.608_CY078696_A/mallard/Interior_Alaska/6MP0038BR2/2006_3',
		614 '2006.611_CY078704_A/mallard/Interior_Alaska/6MP0163AR2/2006_3',
		615 '2006.600_CY078712_A/northern_pintail/Interior_Alaska/6MP0741R2/2006_3',
		616 '2009.499_CY078720_A/mallard/Interior_Alaska/9BM1812/2009_3',
		617 '2009.510_CY078728_A/mallard/Interior_Alaska/9BM1852/2009_3',
		618 '2009.499_CY078736_A/mallard/Interior_Alaska/9BM1856/2009_3',
		619 '2009.499_CY078744_A/mallard/Interior_Alaska/9BM1807/2009_3',
		620 '2009.496_CY078752_A/mallard/Interior_Alaska/9BM1869/2009_3',
		621 '2009.504_CY078760_A/mallard/Interior_Alaska/9BM1947/2009_3',
		622 '2009.504_CY078768_A/mallard/Interior_Alaska/9BM1949/2009_3',
		623 '2009.504_CY078776_A/mallard/Interior_Alaska/9BM1958/2009_3',
		624 '2009.504_CY078784_A/mallard/Interior_Alaska/9BM1962/2009_3',
		625 '2009.510_CY078792_A/mallard/Interior_Alaska/9BM1965/2009_3',
		626 '2009.510_CY078800_A/mallard/Interior_Alaska/9BM1967/2009_3',
		627 '2009.510_CY078808_A/mallard/Interior_Alaska/9BM1974/2009_3',
		628 '2009.510_CY078816_A/mallard/Interior_Alaska/9BM1975/2009_3',
		629 '2009.515_CY078824_A/mallard/Interior_Alaska/9BM2057/2009_3',
		630 '2009.518_CY078832_A/mallard/Interior_Alaska/9BM2077/2009_3',
		631 '2009.521_CY078840_A/mallard/Interior_Alaska/9BM2168/2009_3',
		632 '2009.521_CY078848_A/mallard/Interior_Alaska/9BM2170/2009_3',
		633 '2009.523_CY078856_A/mallard/Interior_Alaska/9BM2254/2009_3',
		634 '2009.523_CY078864_A/mallard/Interior_Alaska/9BM2256/2009_3',
		635 '2009.477_CY078872_A/mallard/Interior_Alaska/9BM1585R1/2009_3',
		636 '2006.605_CY078880_A/mallard/Interior_Alaska/6MP0124/2006_3',
		637 '2006.630_CY078888_A/mallard/Interior_Alaska/6MP0984/2006_3',
		638 '2007.677_CY078896_A/mallard/Interior_Alaska/7MP1771R1/2007_3',
		639 '2007.622_CY078904_A/northern_pintail/Interior_Alaska/7MP0345BR2/2007_3',
		640 '2007.679_CY078912_A/northern_pintail/Interior_Alaska/7MP0509/2007_3',
		641 '2007.671_CY078920_A/American_wigeon/Interior_Alaska/7MP1726/2007_3',
		642 '2007.677_CY078928_A/northern_shoveler/Interior_Alaska/7MP1796/2007_3',
		643 '2007.614_CY078936_A/mallard/Interior_Alaska/7MP0172/2007_3',
		644 '2007.627_CY078944_A/northern_pintail/Interior_Alaska/7MP0408/2007_3',
		645 '2007.666_CY078952_A/duck/Interior_Alaska/7MP1591R1/2007_3',
		646 '2007.605_CY078960_A/mallard/Interior_Alaska/7MP0747/2007_3',
		647 '2007.682_CY078968_A/northern_shoveler/Interior_Alaska/7MP0953/2007_3',
[truncated: 701 more rows]
