# Supplementary material for: Influenza A Virus Migration and Persistence in North American Wild Birds
Source: PLoS Pathog. 2013 Aug 29;9(8):e1003570. doi: 10.1371/journal.ppat.1003570 (PMC3757048; doi:10.1371/journal.ppat.1003570)
Supplement: Figure S16 — M gene tree nexus file used to estimate joint migration. (TREE) [file ppat.1003570.s016.tree]

#NEXUS
Begin taxa;
	Dimensions ntax=1329;
	Taxlabels
		'1985.405_CY003864_A/laughing_gull/New_Jersey/75/1985_7'
		'1985.627_CY003880_A/mallard_duck/Alberta/376/1985_7'
		'1986.359_CY003888_A/sanderling/New_Jersey/766/1986_7'
		'1986.414_CY003895_A/herring_gull/DE/475/1986_7'
		'1988.372_CY003908_A/herring_gull/DE/698/1988_7'
		'1988.372_CY003915_A/herring_gull/DE/703/1988_7'
		'1986.359_CY003923_A/laughing_gull/New_Jersey/798/1986_7'
		'1988.672_CY003930_A/mallard/Alberta/323/1988_7'
		'1988.672_CY003937_A/mallard/Alberta/353/1988_7'
		'1997.811_CY003961_A/blue-winged_teal/Alberta/16/1997_7'
		'1998.608_CY003969_A/mallard/Alberta/205/1998_7'
		'1998.608_CY003977_A/mallard/Alberta/226/98_7'
		'2002.584_CY003985_A/mallard/Alberta/149/2002_7'
		'2003.581_CY003993_A/mallard/Alberta/79/2003_7'
		'1989.304_CY004095_A/laughing_gull/NJ/276/1989_7'
		'1985.614_CY004187_A/mallard_duck/ALB/10/1985_7'
		'1985.614_CY004195_A/blue-winged_teal/ALB/69/1985_7'
		'1985.614_CY004203_A/mallard_duck/ALB/76/1985_7'
		'1985.614_CY004211_A/pintail_duck/ALB/111/1985_7'
		'1985.614_CY004219_A/shoveler/ALB/114/1985_7'
		'1990.589_CY004227_A/mallard_duck/ALB/155/1990_7'
		'1990.581_CY004235_A/mallard_duck/ALB/191/1990_7'
		'1990.658_CY004243_A/mallard_duck/ALB/253/1990_7'
		'1992.915_CY004251_A/mallard/ALB/199/1992_7'
		'1993.915_CY004259_A/pintail/ALB/179/1993_7'
		'2003.586_CY004275_A/mallard/Alberta/154/2003_7'
		'2004.369_CY004283_A/shorebird/DE/12/2004_7'
		'2003.562_CY004339_A/pintail_duck/Alberta/49/2003_7'
		'2003.597_CY004353_A/mallard/Alberta/209/2003_7'
		'1997.830_CY004380_A/mallard/Alberta/52/1997_7'
		'1989.307_CY004392_A/herring_gull/NJ/402/1989_7'
		'2004.374_CY004399_A/shorebird/DE/101/2004_7'
		'1985.405_CY004406_A/ruddy_turnstone/New_Jersey/65/1985_7'
		'1987.512_CY004413_A/knot/DE/2552/1987_7'
		'2003.378_CY004421_A/laughing_gull/Delaware_Bay/5/2003_7'
		'2004.374_CY004444_A/shorebird/DE/68/2004_7'
		'1986.359_CY004451_A/herring_gull/NJ/782/1986_7'
		'1998.608_CY004508_A/mallard/ALB/201/1998_7'
		'1987.614_CY004516_A/coot/ALB/134/1987_7'
		'1987.649_CY004524_A/mallard_duck/ALB/294/1987_7'
		'1988.672_CY004532_A/mallard/Alberta/322/1988_7'
		'1992.915_CY004540_A/blue-winged_teal/Alberta/141/1992_7'
		'2002.622_CY004547_A/pintail_duck/Alberta/210/2002_7'
		'1988.372_CY004555_A/herring_gull/DE/692/1988_7'
		'1988.372_CY004562_A/herring_gull/Delaware/712/1988_7'
		'1988.374_CY004568_A/ruddy_turnstone/DE/773/1988_7'
		'1985.638_CY004663_A/mallard_duck/ALB/525/1985_7'
		'1985.638_CY004671_A/blue-winged_teal/ALB/569/1985_7'
		'1988.675_CY004681_A/mallard/ALB/394/1988_7'
		'1995.581_CY004693_A/mallard/Alberta/118/1995_7'
		'2001.595_CY004703_A/mallard/Alberta/156/2001_7'
		'1985.405_CY004818_A/ruddy_turnstone/New_Jersey/47/1985_7'
		'1985.652_CY004854_A/pintail_duck/ALB/623/1985_7'
		'1988.369_CY004861_A/ruddy_turnstone/DE/512/1988_7'
		'1990.638_CY004897_A/blue-winged_teal/ALB/136/1990_7'
		'1994.496_CY004904_A/blue-winged_teal/ALB/293/1994_7'
		'1995.581_CY004912_A/mallard/ALB/49/1995_7'
		'1998.592_CY004926_A/mallard/Alberta/47/98_7'
		'2001.567_CY004940_A/mallard/Alberta/30/2001_7'
		'2001.616_CY004947_A/pintail/Alberta/269/2001_7'
		'2003.614_CY004954_A/blue-winged_teal/Alberta/293/2003_7'
		'2004.374_CY004977_A/shorebird/DE/75/2004_7'
		'1987.589_CY004997_A/mallard/Alberta/7/1987_7'
		'1992.915_CY005002_A/mallard/Alberta/194/1992_7'
		'1985.619_CY005051_A/green-winged_teal/ALB/228/1985_7'
		'1985.633_CY005058_A/mallard_duck/Alberta/435/1985_7'
		'1987.444_CY005065_A/laughing_gull/Delaware_Bay/2838/1987_7'
		'1988.413_CY005072_A/ruddy_turnstone/DE/2378/1988_7'
		'1989.315_CY005079_A/red_knot/NJ/325/1989_7'
		'1993.915_CY005086_A/pintail/Alberta/129/1993_7'
		'2001.567_CY005093_A/mallard/Alberta/34/2001_7'
		'1985.614_CY005107_A/mallard_duck/ALB/98/1985_7'
		'1987.416_CY005114_A/ruddy_turnstone/DE/2576/1987_7'
		'1987.436_CY005121_A/laughing_gull/Delaware/2718/1987_7'
		'1987.400_CY005127_A/ruddy_turnstone/DE/2731/1987_7'
		'1988.369_CY005134_A/ruddy_turnstone/DE/510/1988_7'
		'1988.672_CY005141_A/mallard_duck/Alberta/321/1988_7'
		'1991.603_CY005148_A/mallard/Alberta/11/1991_7'
		'1991.603_CY005154_A/mallard/Alberta/17/1991_7'
		'1995.581_CY005225_A/mallard/ALB/5/1995_7'
		'2000.628_CY005243_A/pintail/Alberta/202/2000_7'
		'2000.631_CY005250_A/mallard/Alberta/208/2000_7'
		'2004.374_CY005257_A/shorebird/DE/122/2004_7'
		'1991.649_CY005305_A/mallard/ALB/124/1991_7'
		'2000.598_CY005324_A/pintail/Alberta/84/2000_7'
		'2003.408_CY005331_A/shorebird/DE/236/2003_7'
		'1991.649_CY005351_A/green-winged_teal/ALB/199/1991_7'
		'2000.369_CY005358_A/laughing_gull/Delaware/94/2000_7'
		'2000.369_CY005365_A/ruddy_turnstone/Delaware/97/2000_7'
		'1986.414_CY005376_A/herring_gull/Delaware/471/1986_7'
		'1986.688_CY005421_A/sanderling/Delaware/1258/1986_7'
		'2002.682_CY011029_A/blue-winged_teal/Ohio/926/2002_7'
		'2002.630_CY011037_A/mallard/Ohio/657/2002_7'
		'2002.682_CY011049_A/blue-winged_teal/Ohio/908/2002_7'
		'1987.797_CY011057_A/mallard/Ohio/275/1987_7'
		'2002.658_CY011113_A/mallard/Maryland/881/2002_7'
		'1988.787_CY011249_A/wigeon/Ohio/379/1988_7'
		'1990.795_CY012801_A/mallard/Ohio/171/1990_7'
		'1989.797_CY012817_A/mallard/Ohio/97/1989_7'
		'1999.789_CY012825_A/mallard/Ohio/56/1999_7'
		'1988.781_CY012833_A/pintail/Ohio/294/1988_7'
		'2005.603_CY012841_A/pintail_duck/Alaska/20/2005_7'
		'1986.825_CY013249_A/mallard/Ohio/338/1986_7'
		'2005.600_CY013264_A/pintail/Alaska/53/2005_7'
		'1999.808_CY013864_A/green-winged_teal/Ohio/178/1999_7'
		'1985.627_CY014549_A/mallard_duck/Alberta/331/1985_7'
		'1985.041_CY014807_A/mallard/Tennessee/11457/1985_7'
		'1986.756_CY014858_A/mallard_duck/New_York/180/1986_7'
		'1999.395_CY014889_A/duck/New_York/16873/1999_7'
		'1998.375_CY015128_A/ruddy_turnstone/Delaware/105/1998_7'
		'1993.367_CY015136_A/ruddy_turnstone/Delaware/34/1993_7'
		'1993.786_CY015444_A/black_duck/Ohio/95/1993_7'
		'1987.797_CY015452_A/mallard/Ohio/344/1987_7'
		'1986.827_CY015460_A/green-winged_teal/Ohio/344/1986_7'
		'1986.811_CY015468_A/mallard/Ohio/00083/1986_7'
		'1998.792_CY015477_A/mallard/Ohio/249/1998_7'
		'1999.808_CY015485_A/mallard/Ohio/170/1999_7'
		'2005.608_CY015493_A/mallard/Alaska/256/2005_7'
		'2005.608_CY015501_A/pintail/Alaska/279/2005_7'
		'1987.797_CY016125_A/black_duck/Ohio/307/1987_7'
		'1987.797_CY016133_A/pintail/Ohio/351/1987_7'
		'1987.808_CY016141_A/pintail/Ohio/454/1987_7'
		'1999.789_CY016157_A/gadwall/Ohio/37/1999_7'
		'1986.816_CY016165_A/green-winged_teal/Ohio/86/1986_7'
		'1989.797_CY016173_A/green-winged_teal/Ohio/59/1989_7'
		'2005.605_CY016181_A/pintail/Alaska/211/2005_7'
		'1998.033_CY016189_A/mallard/Ohio/322/1998_7'
		'1986.852_CY016396_A/mallard/Ohio/264/1986_7'
		'2005.630_CY016412_A/mallard/Alaska/715/2005_7'
		'1988.787_CY016420_A/mallard/Ohio/409/1988_7'
		'2002.652_CY016612_A/mallard/Maryland/789/2002_7'
		'1999.808_CY016956_A/mallard/Ohio/66/1999_7'
		'1987.797_CY017276_A/mallard/Ohio/265/1987_7'
		'1986.800_CY017694_A/mallard/Ohio/30/1986_7'
		'1988.781_CY017702_A/mallard/Ohio/324/1988_7'
		'1990.795_CY017710_A/mallard/Ohio/156/1990_7'
		'1999.808_CY017718_A/green-winged_teal/Ohio/72/1999_7'
		'1999.789_CY017726_A/pintail/Ohio/25/1999_7'
		'2005.603_CY017734_A/pintail_duck/Alaska/102/2005_7'
		'2005.608_CY017742_A/pintail/Alaska/310/2005_7'
		'2005.630_CY017750_A/mallard/Alaska/708/2005_7'
		'1986.847_CY017766_A/black_duck/Ohio/194/1986_7'
		'2005.926_CY017774_A/longtail_duck/Maryland/291/2005_7'
		'1989.797_CY017782_A/mallard/Ohio/99/1989_7'
		'2005.948_CY017790_A/snow_goose/Maryland/410/2005_7'
		'1999.789_CY018000_A/blue-winged_teal/Ohio/31/1999_7'
		'1998.792_CY018008_A/green-winged_teal/Ohio/203/1998_7'
		'1986.811_CY018016_A/mallard/Ohio/102/1986_7'
		'1986.847_CY018878_A/green-winged_teal/Ohio/175/1986_7'
		'1993.786_CY018886_A/mallard/Ohio/118/1993_7'
		'2004.667_CY018902_A/blue-winged_teal/Ohio/658/2004_7'
		'2005.948_CY018910_A/snow_goose/Maryland/353/2005_7'
		'2005.948_CY018918_A/snow_goose/Maryland/364/2005_7'
		'1987.797_CY019198_A/pintail/Ohio/339/1987_7'
		'1986.800_CY020718_A/mallard/Ohio/48/1986_7'
		'2002.630_CY020726_A/mallard/Ohio/667/2002_7'
		'2002.652_CY020734_A/mallard/Maryland/750/2002_7'
		'2002.630_CY020742_A/mallard/Ohio/654/2002_7'
		'2002.682_CY020750_A/blue-winged_teal/Ohio/989/2002_7'
		'2002.630_CY020758_A/mallard/Ohio/649/2002_7'
		'2002.655_CY020766_A/black_duck/Maryland/834/2002_7'
		'2002.630_CY020774_A/mallard/Ohio/655/2002_7'
		'2002.630_CY020782_A/mallard/Ohio/666/2002_7'
		'2002.630_CY020790_A/mallard/Ohio/668/2002_7'
		'2002.616_CY020814_A/mallard/Maryland/470/2002_7'
		'2002.482_CY020822_A/mallard/Maryland/172/2002_7'
		'2002.630_CY020830_A/mallard/Ohio/648/2002_7'
		'2002.630_CY020838_A/mallard/Ohio/653/2002_7'
		'1989.797_CY020846_A/pintail/Ohio/73/1989_7'
		'2002.630_CY020854_A/mallard/Ohio/664/2002_7'
		'2002.682_CY020862_A/blue-winged_teal/Ohio/907/2002_7'
		'1998.792_CY020870_A/mallard/Ohio/217/1998_7'
		'2005.600_CY020878_A/pintail/Alaska/49/2005_7'
		'2001.660_CY020886_A/black_duck/Ohio/415/2001_7'
		'2005.926_CY020910_A/common_scoter/Maryland/297/2005_7'
		'1989.797_CY020926_A/mallard/Ohio/122/1989_7'
		'1986.847_CY021430_A/mallard/Ohio/181/1986_7'
		'1986.847_CY021566_A/mallard/Ohio/184/1986_mixed__7'
		'1986.811_CY021574_A/mallard/Ohio/81/1986_mixed__7'
		'2002.630_CY021582_A/mallard/Ohio/656/2002_mixed__7'
		'2002.658_CY021590_A/mallard/Maryland/899/2002_mixed__7'
		'1986.849_CY021614_A/black_duck/Ohio/239/1986_7'
		'1987.808_CY021622_A/mallard/Ohio/421/1987_7'
		'2005.953_CY021638_A/mallard/Delaware/418/2005_7'
		'2005.926_CY021894_A/white-winged_scoter/Maryland/301/2005_7'
		'2005.162_CY022846_A/duck/New_York/21211-6/2005_7'
		'2005.162_CY029842_A/muscovy_duck/New_York/21211-5/2005_7'
		'2005.170_CY031708_A/Muscovy_duck/New_York/23164-10/2005_7'
		'2005.222_CY031732_A/quail/New_York/30732-12/2005_7'
		'2002.562_CY032206_A/mallard/Maryland/350/2002_7'
		'2007.836_CY032659_A/northern_shoveler/California/HKWF1005/2007_7'
		'2007.811_CY032667_A/gadwall/California/HKWF100/2007_7'
		'2007.926_CY032675_A/northern_shoveler/California/HKWF1201/2007_7'
		'2007.945_CY032691_A/northern_shoveler/California/HKWF1370/2007_7'
		'2007.822_CY032699_A/northern_shoveler/California/HKWF268/2007_7'
		'2007.764_CY032707_A/American_wigeon/California/HKWF371/2007_7'
		'2007.838_CY032715_A/northern_shoveler/California/HKWF383/2007_7'
		'2007.907_CY032723_A/northern_pintail/California/HKWF792/2007_7'
		'2007.918_CY032731_A/northern_shoveler/California/HKWF979/2007_7'
		'2007.811_CY032887_A/northern_shoveler/California/HKWF115/2007_7'
		'2007.822_CY032895_A/bufflehead/California/HKWF205/2007_7'
		'2007.830_CY032903_A/American_wigeon/California/HKWF295/2007_7'
		'2007.841_CY032911_A/American_wigeon/California/HKWF450/2007_7'
		'2007.858_CY032919_A/northern_shoveler/California/HKWF611/2007_7'
		'2007.860_CY032927_A/ring-necked_duck/California/HKWF662/2007_7'
		'2005.170_CY033226_A/Muscovy_duck/New_York/23165-13/2005_7'
		'2005.222_CY033266_A/Muscovy_duck/New_York/30732-13/2005_7'
		'2005.395_CY033314_A/quail/New_York/63806-13/2005_7'
		'2007.918_CY033327_A/northern_shoveler/California/HKWF1021/2007_7'
		'2007.918_CY033335_A/northern_shoveler/California/HKWF1046/2007_7'
		'2007.932_CY033343_A/northern_shoveler/California/HKWF1128/2007_7'
		'2007.918_CY033351_A/northern_shoveler/California/HKWF1131/2007_7'
		'2007.926_CY033359_A/American_wigeon/California/HKWF1174/2007_7'
		'2007.926_CY033367_A/northern_shoveler/California/HKWF1199/2007_7'
		'2007.838_CY033399_A/American_wigeon/California/HKWF353/2007_7'
		'2007.838_CY033407_A/ring_necked_duck/California/HKWF402/2007_7'
		'2007.803_CY033423_A/American_wigeon/California/HKWF42/2007_7'
		'2007.849_CY033431_A/ring_necked_duck/California/HKWF515/2007_7'
		'2007.849_CY033439_A/American_wigeon/California/HKWF541/2007_7'
		'2007.858_CY033447_A/American_green-winged_teal/California/HKWF609/2007_7'
		'2007.926_CY034154_A/northern_shoveler/California/HKWF1203/2007_7'
		'2007.937_CY034161_A/northern_shoveler/California/HKWF1325/2007_7'
		'2007.841_CY034168_A/greater_white_fronted_goose/California/HKWF446/2007_7'
		'2005.485_CY034287_A/duck/New_York/22067-11/2005_7'
		'2005.548_CY034375_A/duck/New_York/88291-13/2005_7'
		'2005.564_CY034391_A/quail/New_York/89641/2005_7'
		'2005.532_CY034791_A/Muscovy_duck/New_York/87493-3/2005_7'
		'2005.485_CY034815_A/duck/New_York/98616-5/2005_7'
		'2005.085_CY034847_A/Muscovy_duck/New_York/11646-4/2005_7'
		'2007.351_CY035786_A/least_sandpiper/South_Central_Alaska/2/2007_7'
		'2007.351_CY035794_A/least_sandpiper/South_Central_Alaska/3/2007_7'
		'2007.679_CY035802_A/mallard/Interior_Alaska/2/2007_7'
		'2007.679_CY035810_A/American_widgeon/Interior_Alaska/1/2007_7'
		'2007.679_CY035818_A/northern_shoveler/Interior_Alaska/1/2007_7'
		'2007.811_CY035852_A/northern_pintail/California/HKWF151/2007_7'
		'2007.822_CY035860_A/northern_shoveler/California/HKWF216/2007_7'
		'2007.351_CY035872_A/least_sandpiper/South_Central_Alaska/1/2007_7'
		'2007.679_CY035880_A/mallard/Interior_Alaska/1/2007_7'
		'2006.140_CY036003_A/Muscovy_duck/New_York/19495-7/2006_7'
		'2006.367_CY036035_A/Muscovy_duck/New_York/62095-1/2006_7'
		'2007.600_CY036654_A/northern_pintail/Interior_Alaska/1/2007_7'
		'2007.608_CY036662_A/green-winged_teal/Interior_Alaska/1/2007_7'
		'2006.389_CY036768_A/shorebird/Delaware_Bay/560/2006_7'
		'2007.386_CY036776_A/ruddy_turnstone/Delaware_Bay/108/2007_7'
		'2007.386_CY036784_A/ruddy_turnstone/Delaware_Bay/121/2007_7'
		'2007.386_CY036792_A/ruddy_turnstone/Delaware_Bay/123/2007_7'
		'2005.660_CY037008_A/blue-winged_teal/Manitoba/13436/2005_7'
		'2005.548_CY037040_A/duck/New_York/88291-12/2005_7'
		'2006.386_CY037080_A/laughing_gull/Delaware_Bay/6/2006_7'
		'2006.386_CY037088_A/laughing_gull/Delaware_Bay/46/2006_7'
		'2006.386_CY037104_A/ruddy_turnstone/Delaware_Bay/283/2006_7'
		'2007.847_CY038357_A/northern_shoveler/Interior_Alaska/1/2007_7'
		'2007.682_CY038365_A/mallard/Interior_Alaska/3/2007_7'
		'2007.682_CY038373_A/northern_pintail/Interior_Alaska/2/2007_7'
		'2007.918_CY038381_A/mallard/Interior_Alaska/4/2007_7'
		'2007.792_CY038389_A/American_green-winged_teal/Interior_Alaska/3/2007_7'
		'2005.600_CY039384_A/mallard/Alberta/12017/2005_7'
		'2008.068_CY039535_A/green_winged_teal/California/AKS1305/2008_7'
		'2008.071_CY039543_A/green_winged_teal/California/AKS1370/2008_7'
		'2007.915_CY039551_A/northern_shoveler/California/AKS273/2007_7'
		'2007.945_CY039567_A/greater_white-fronted_goose/California/AKS617/2007_7'
		'2007.811_CY039575_A/northern_shoveler/California/HKWF96/2007_7'
		'2007.918_CY039583_A/northern_shoveler/California/HKWF1026/2007_7'
		'2007.926_CY039591_A/northern_shoveler/California/HKWF1204/2007_7'
		'2008.060_CY039599_A/northern_shoveler/California/HKWF2031/2008_7'
		'2007.838_CY039607_A/northern_shoveler/California/HKWF392sm/2007_7'
		'2007.858_CY039623_A/northern_shoveler/California/HKWF569/2007_7'
		'2007.858_CY039631_A/northern_shoveler/California/HKWF608/2007_7'
		'2008.768_CY039742_A/mallard/California/7766/2008_7'
		'2007.608_CY039750_A/northern_pintail/Interior_Alaska/1/2007_7'
		'2007.625_CY039758_A/mallard/Interior_Alaska/6/2007_7'
		'2007.679_CY039766_A/northern_shoveler/Interior_Alaska/2/2007_7'
		'2007.597_CY039781_A/northern_pintail/Interior_Alaska/1/2007_7'
		'2007.682_CY039789_A/mallard/Interior_Alaska/4/2007_7'
		'2007.682_CY039797_A/northern_shoveler/Interior_Alaska/3/2007_7'
		'2007.682_CY039805_A/American_green-winged_teal/Interior_Alaska/4/2007_7'
		'2007.690_CY039813_A/mallard/Interior_Alaska/2/2007_7'
		'2007.690_CY039821_A/mallard/Interior_Alaska/5/2007_7'
		'2007.677_CY039829_A/northern_shoveler/Interior_Alaska/4/2007_7'
		'2007.666_CY039837_A/northern_shoveler/Interior_Alaska/1/2007_7'
		'2007.671_CY039845_A/mallard/Interior_Alaska/1/2007_7'
		'2007.677_CY039853_A/mallard/Interior_Alaska/7/2007_7'
		'2007.707_CY039869_A/mallard/Interior_Alaska/3/2007_7'
		'2006.386_CY041283_A/shorebird/Delaware/133/2006_7'
		'2006.386_CY041315_A/ruddy_turnstone/Delaware_Bay/279/2006_7'
		'2007.715_CY041858_A/mallard/South_Dakota/Sg-00125/2007_7'
		'2007.715_CY041866_A/northern_pintail/South_Dakota/Sg-00126/2007_7'
		'2007.715_CY041874_A/mallard/South_Dakota/Sg-00127/2007_7'
		'2007.715_CY041882_A/mallard/South_Dakota/Sg-00128/2007_7'
		'2007.742_CY041890_A/green-winged_teal/Minnesota/Sg-00131/2007_7'
		'2007.742_CY041898_A/mallard/Minnesota/Sg-00133/2007_7'
		'2005.825_CY043809_A/ring-necked_duck/California/K90/2005_7'
		'2006.386_CY043889_A/shorebird/Delaware/221/2006_7'
		'2006.386_CY043897_A/shorebird/Delaware/224/2006_7'
		'2006.386_CY043905_A/shorebird/Delaware/246/2006_7'
		'2006.386_CY043913_A/shorebird/Delaware/249/2006_7'
		'2006.389_CY043921_A/shorebird/Delaware/558/2006_7'
		'2007.392_CY043929_A/shorebird/Delaware/472/2007_7'
		'2007.622_CY043937_A/northern_pintail/Alaska/7MP0344/2007_7'
		'2007.595_CY043945_A/northern_pintail/Alaska/7MP0608/2007_7'
		'2007.693_CY043953_A/northern_shoveler/Alaska/7MP1113/2007_7'
		'2007.682_CY043961_A/northern_shoveler/Alaska/7MP1026/2007_7'
		'2007.682_CY043969_A/mallard/Alaska/7MP1028/2007_7'
		'2007.690_CY043977_A/American_widgeon/Alaska/7MP1061/2007_7'
		'2007.690_CY043985_A/northern_pintail/Alaska/7MP1092/2007_7'
		'2007.616_CY043993_A/northern_pintail/Alaska/7MP1393/2007_7'
		'2007.353_CY044001_A/least_sandpiper/Alaska/7KW0411/2007_7'
		'2007.674_CY044009_A/northern_shoveler/Alaska/7MP1606/2007_7'
		'2007.679_CY044017_A/northern_shoveler/Alaska/7MP0954/2007_7'
		'2007.682_CY044025_A/northern_shoveler/Alaska/7MP1668/2007_7'
		'2005.630_CY045272_A/mallard/Quebec/16485/2005_7'
		'2006.627_CY045280_A/mallard/Quebec/10969/2006_7'
		'2006.630_CY045288_A/mallard/Quebec/11063/2006_7'
		'2006.633_CY045296_A/mallard/Quebec/11111/2006_7'
		'2006.701_CY045304_A/American_black_duck/New_Brunswick/19347/2006_7'
		'2006.712_CY045312_A/American_black_duck/New_Brunswick/19502/2006_7'
		'2007.605_CY045320_A/northern_pintail/Saskatchewan/22910/2007_7'
		'2005.633_CY045336_A/mallard/California/GL30/2005_7'
		'2005.847_CY045344_A/northern_shoveler/California/K138/2005_7'
		'2005.923_CY045352_A/green-winged_teal/California/K218/2005_7'
		'2006.748_CY045368_A/mallard/Washington/20010-002/2006_7'
		'2007.090_CY045376_A/American_green-winged_teal/California/44287-713/2007_7'
		'2006.386_CY045384_A/shorebird/Delaware/195/2006_7'
		'2006.559_CY045392_A/pintail/Alberta/21/2006_7'
		'2007.389_CY045400_A/shorebird/Delaware/189/2007_7'
		'2007.622_CY045408_A/northern_pintail/Interior_Alaska/7MP0343/2007_7'
		'2007.625_CY045416_A/mallard/Interior_Alaska/7MP0372/2007_7'
		'2007.690_CY045424_A/mallard/Interior_Alaska/7MP1050R1/2007_7'
		'2007.603_CY045432_A/mallard/Interior_Alaska/7MP0709/2007_7'
		'2007.671_CY045440_A/northern_shoveler/Alaska/7MP1708/2007_7'
		'2007.688_CY045448_A/northern_pintail/Alaska/7MP0508/2007_7'
		'2007.693_CY045456_A/northern_shoveler/Interior_Alaska/7MP1601/2007_7'
		'2007.707_CY045464_A/mallard/Interior_Alaska/7MP1718/2007_7'
		'2007.090_CY047012_A/American_green-winged_teal/California/28855/2007_7'
		'2006.386_CY047020_A/ruddy_turnstone/Delaware/291/2006_7'
		'2007.707_CY047028_A/American_green-winged_teal/Interior_Alaska/7MP2225/2007_7'
		'2007.671_CY047036_A/mallard/Interior_Alaska/7MP1757/2007_7'
		'2005.638_CY047489_A/mallard/British_Columbia/07706/2005_7'
		'2005.660_CY047497_A/mallard/British_Columbia/07826/2005_7'
		'2005.586_CY047513_A/mallard/Alberta/11527/2005_7'
		'2005.592_CY047521_A/blue-winged_teal/Alberta/11646/2005_7'
		'2005.592_CY047529_A/northern_pintail/Alberta/11701/2005_7'
		'2005.578_CY047537_A/green-winged_teal/Alberta/11383/2005_7'
		'2005.595_CY047545_A/redhead/Alberta/11817/2005_7'
		'2005.630_CY047553_A/mallard/Quebec/16334/2005_7'
		'2005.636_CY047561_A/mallard/Quebec/16566/2005_7'
		'2005.723_CY047569_A/green-winged_teal/Nova_Scotia/14687/2005_7'
		'2006.633_CY047577_A/mallard/Quebec/11102/2006_7'
		'2006.630_CY047585_A/mallard/Quebec/11002/2006_7'
		'2006.630_CY047593_A/mallard/Quebec/11040/2006_7'
		'2006.630_CY047601_A/mallard/Quebec/11045/2006_7'
		'2006.630_CY047609_A/mallard/Quebec/11082/2006_7'
		'2006.633_CY047617_A/mallard/Quebec/11103/2006_7'
		'2006.633_CY047625_A/mallard/Quebec/11106/2006_7'
		'2006.633_CY047633_A/mallard/Quebec/11121/2006_7'
		'2006.644_CY047641_A/mallard/Quebec/11182/2006_7'
		'2006.644_CY047649_A/American_black_duck/Quebec/11235/2006_7'
		'2006.644_CY047657_A/mallard/Quebec/11247/2006_7'
		'2006.647_CY047665_A/mallard/Quebec/11281/2006_7'
		'2006.644_CY047673_A/mallard/Quebec/11194/2006_7'
		'2007.636_CY047681_A/American_green-winged_teal/Manitoba/23884/2007_7'
		'2007.644_CY047689_A/mallard/Manitoba/23912/2007_7'
		'2007.721_CY047697_A/American_black_duck/New_Brunswick/25182/2007_7'
		'2007.627_CY047705_A/blue-winged_teal/Saskatchewan/22542/2007_7'
		'2006.929_CY053790_A/northern_shoveler/California/JN587/2006_7'
		'2005.866_CY053798_A/northern_shoveler/California/K168/2005_7'
		'2006.093_CY053806_A/mallard/California/K752/2006_7'
		'2006.016_CY053814_A/green-winged_teal/California/K481/2006_7'
		'2006.175_CY053822_A/pekin_duck/California/P30/2006_7'
		'2002.630_CY053830_A/mallard/Ohio/651/2002_7'
		'2002.682_CY053838_A/green-winged_teal/Ohio/960/2002_7'
		'2005.633_CY056269_A/mallard/California/39/2005_7'
		'2007.584_CY063744_A/blue-winged_teal/Minnesota/Sg-00028/2007_7'
		'2007.586_CY063866_A/blue-winged_teal/Minnesota/Sg-00029/2007_7'
		'2007.586_CY063874_A/blue-winged_teal/Minnesota/Sg-00030/2007_7'
		'2007.586_CY063882_A/blue-winged_teal/Minnesota/Sg-00031/2007_7'
		'2007.586_CY063890_A/blue-winged_teal/Minnesota/Sg-00032/2007_7'
		'2007.586_CY063898_A/blue-winged_teal/Minnesota/Sg-00033/2007_7'
		'2007.586_CY063906_A/blue-winged_teal/Minnesota/Sg-00034/2007_7'
		'2007.586_CY063914_A/blue-winged_teal/Minnesota/Sg-00035/2007_7'
		'2007.586_CY063922_A/blue-winged_teal/Minnesota/Sg-00036/2007_7'
		'2007.586_CY063930_A/blue-winged_teal/Minnesota/Sg-00037/2007_7'
		'2007.586_CY063938_A/blue-winged_teal/Minnesota/Sg-00038/2007_7'
		'2007.586_CY063946_A/blue-winged_teal/Minnesota/Sg-00039/2007_7'
		'2007.586_CY063954_A/blue-winged_teal/Minnesota/Sg-00040/2007_7'
		'2007.586_CY063962_A/blue-winged_teal/Minnesota/Sg-00041/2007_7'
		'2007.586_CY063970_A/blue-winged_teal/Minnesota/Sg-00042/2007_7'
		'2007.586_CY063978_A/blue-winged_teal/Minnesota/Sg-00043/2007_7'
		'2007.586_CY063986_A/gadwall/Minnesota/Sg-00044/2007_7'
		'2007.586_CY063994_A/mallard/Minnesota/Sg-00045/2007_7'
		'2007.586_CY064002_A/mallard/Minnesota/Sg-00046/2007_7'
		'2007.586_CY064010_A/mallard/Minnesota/Sg-00047/2007_7'
		'2007.586_CY064018_A/mallard/Minnesota/Sg-00048/2007_7'
		'2007.586_CY064026_A/mallard/Minnesota/Sg-00049/2007_7'
		'2007.586_CY064034_A/mallard/Minnesota/Sg-00050/2007_7'
		'2007.586_CY064042_A/mallard/Minnesota/Sg-00051/2007_7'
		'2007.586_CY064050_A/mallard/Minnesota/Sg-00052/2007_7'
		'2007.586_CY064058_A/mallard/Minnesota/Sg-00053/2007_7'
		'2007.584_CY064066_A/mallard/Minnesota/Sg-00055/2007_7'
		'2007.586_CY064074_A/mallard/Minnesota/Sg-00056/2007_7'
		'2007.586_CY064082_A/mallard/Minnesota/Sg-00057/2007_7'
		'2007.586_CY064090_A/mallard/Minnesota/Sg-00058/2007_7'
		'2007.586_CY064098_A/mallard/Minnesota/Sg-00059/2007_7'
		'2007.586_CY064106_A/mallard/Minnesota/Sg-00060/2007_7'
		'2007.586_CY064114_A/mallard/Minnesota/Sg-00061/2007_7'
		'2007.586_CY064122_A/mallard/Minnesota/Sg-00062/2007_7'
		'2007.586_CY064130_A/mallard/Minnesota/Sg-00063/2007_7'
		'2007.586_CY064138_A/mallard/Minnesota/Sg-00064/2007_7'
		'2007.586_CY064146_A/mallard/Minnesota/Sg-00065/2007_7'
		'2007.586_CY064154_A/ring-necked_duck/Minnesota/Sg-00066/2007_7'
		'2007.586_CY064162_A/ring-necked_duck/Minnesota/Sg-00067/2007_7'
		'2007.586_CY064170_A/ring-necked_duck/Minnesota/Sg-00068/2007_7'
		'2007.586_CY064178_A/ring-necked_duck/Minnesota/Sg-00069/2007_7'
		'2007.704_CY064186_A/blue-winged_teal/Louisiana/Sg-00073/2007_7'
		'2007.707_CY064194_A/blue-winged_teal/Texas/Sg-00075/2007_7'
		'2007.707_CY064202_A/blue-winged_teal/Texas/Sg-00076/2007_7'
		'2007.704_CY064210_A/blue-winged_teal/Texas/Sg-00077/2007_7'
		'2007.704_CY064218_A/blue-winged_teal/Texas/Sg-00078/2007_7'
		'2007.704_CY064226_A/blue-winged_teal/Texas/Sg-00079/2007_7'
		'2007.704_CY064234_A/blue-winged_teal/Texas/Sg-00080/2007_7'
		'2007.704_CY064242_A/blue-winged_teal/Texas/Sg-00081/2007_7'
		'2009.627_CY070869_A/glaucous-winged_gull/Southcentral_Alaska/9JR0747R0/2009_7'
		'2009.627_CY070885_A/glaucous-winged_gull/Southcentral_Alaska/9JR0781R0/2009_7'
		'2005.562_CY075926_A/common_murre/Oregon/19497-004/2005_7'
		'2005.616_CY075934_A/mallard/California/19524-001/2005_7'
		'2007.058_CY075950_A/double-crested_cormorant/California/20119-001/2007_7'
		'2006.918_CY075958_A/northern_shoveler/California/44241-862/2006_7'
		'2007.063_CY075982_A/northern_shoveler/California/27820/2007_7'
		'2007.063_CY075990_A/northern_shoveler/California/44287-088/2007_7'
		'2007.063_CY075998_A/gadwall/California/44287-137/2007_7'
		'2007.071_CY076006_A/American_green-winged_teal/California/28228/2007_7'
		'2007.071_CY076014_A/cinnamon_teal/California/44287-325/2007_7'
		'2007.071_CY076022_A/American_green-winged_teal/California/44287-395/2007_7'
		'2007.622_CY076030_A/teal/Oregon/44336-122/2007_7'
		'2007.622_CY076038_A/American_green-winged_teal/Oregon/44336-124/2007_7'
		'2007.622_CY076046_A/teal/Oregon/44336-130/2007_7'
		'2007.885_CY076062_A/mallard/Washington/44338-195/2007_7'
		'2007.819_CY076078_A/greater_white-fronted_goose/California/44358-077/2007_7'
		'2007.838_CY076086_A/northern_shoveler/California/44363-062/2007_7'
		'2007.164_CY076094_A/American_coot/California/20181-006/2007_7'
		'2007.559_CY076102_A/common_murre/Oregon/20361-001/2007_7'
		'2007.559_CY076110_A/common_murre/Oregon/20361-002/2007_7'
		'2007.559_CY076118_A/California_gull/Washington/20371-003/2007_7'
		'2007.592_CY076126_A/mallard/California/20385-002/2007_7'
		'2007.592_CY076134_A/mallard/California/20385-004/2007_7'
		'2007.844_CY076142_A/rock_dove/Oregon/20547-003/2007_7'
		'2007.844_CY076150_A/rock_dove/Oregon/20547-004/2007_7'
		'2007.901_CY076158_A/western_grebe/Washington/20569-004/2007_7'
		'2007.959_CY076166_A/American_coot/Oregon/20589-007/2007_7'
		'2006.784_CY076174_A/mallard/Oregon/44221-105/2006_7'
		'2006.556_CY076182_A/mallard/Washington/44242-124/2006_7'
		'2006.616_CY076190_A/mallard/Washington/44242-144/2006_7'
		'2006.605_CY076198_A/mallard/Washington/44242-264/2006_7'
		'2006.619_CY076206_A/mallard/Washington/44242-271/2006_7'
		'2006.627_CY076214_A/mallard/Washington/44242-288/2006_7'
		'2006.622_CY076222_A/mallard/Washington/44242-290/2006_7'
		'2007.005_CY076230_A/American_green-winged_teal/California/44242-906/2007_7'
		'2006.638_CY076238_A/northern_pintail/Oregon/44249-559/2006_7'
		'2006.816_CY076246_A/northern_shoveler/Washington/44249-603/2006_7'
		'2006.841_CY076254_A/northern_shoveler/Washington/44249-645/2006_7'
		'2006.849_CY076262_A/northern_shoveler/Washington/44249-664/2006_7'
		'2006.849_CY076270_A/northern_shoveler/Washington/44249-675/2006_7'
		'2006.860_CY076278_A/northern_shoveler/Washington/44249-700/2006_7'
		'2006.912_CY076286_A/northern_shoveler/Washington/44249-731/2006_7'
		'2006.932_CY076294_A/northern_shoveler/Washington/44249-749/2006_7'
		'2006.932_CY076302_A/northern_shoveler/Washington/44249-752/2006_7'
		'2006.937_CY076310_A/northern_shoveler/Washington/44249-765/2006_7'
		'2006.951_CY076318_A/northern_shoveler/Washington/44249-783/2006_7'
		'2006.852_CY076326_A/mallard/Washington/44256-522/2006_7'
		'2006.852_CY076334_A/mallard/Washington/44256-527/2006_7'
		'2007.063_CY076342_A/American_green-winged_teal/California/44287-066/2007_7'
		'2007.063_CY076350_A/American_green-winged_teal/California/27790/2007_7'
		'2007.063_CY076358_A/American_green-winged_teal/California/44287-084/2007_7'
		'2007.063_CY076366_A/northern_shoveler/California/27943/2007_7'
		'2007.063_CY076374_A/northern_shoveler/California/44287-162/2007_7'
		'2007.063_CY076382_A/northern_shoveler/California/44287-164/2007_7'
		'2007.063_CY076390_A/northern_shoveler/California/27985/2007_7'
		'2007.063_CY076398_A/northern_shoveler/California/44287-179/2007_7'
		'2007.071_CY076406_A/cinnamon_teal/California/44287-234/2007_7'
		'2007.071_CY076414_A/American_green-winged_teal/California/44287-305/2007_7'
		'2007.071_CY076422_A/northern_shoveler/California/28327/2007_7'
		'2007.071_CY076430_A/northern_shoveler/California/44287-364/2007_7'
		'2007.071_CY076438_A/American_green-winged_teal/California/44287-373/2007_7'
		'2007.074_CY076446_A/gadwall/California/29595/2007_7'
		'2007.074_CY076454_A/gadwall/California/44287-543/2007_7'
		'2007.090_CY076462_A/cinnamon_teal/California/44287-659/2007_7'
		'2007.690_CY076470_A/northern_shoveler/Oregon/44336-179/2007_7'
		'2007.690_CY076478_A/American_green-winged_teal/Oregon/44336-183/2007_7'
		'2007.658_CY076486_A/mallard/Washington/44338-009/2007_7'
		'2007.658_CY076494_A/mallard/Washington/44338-011/2007_7'
		'2007.658_CY076502_A/mallard/Washington/44338-012/2007_7'
		'2007.658_CY076510_A/mallard/Washington/44338-014/2007_7'
		'2007.658_CY076518_A/mallard/Washington/44338-015/2007_7'
		'2007.658_CY076526_A/mallard/Washington/44338-016/2007_7'
		'2007.658_CY076534_A/mallard/Washington/44338-017/2007_7'
		'2007.658_CY076542_A/mallard/Washington/44338-018/2007_7'
		'2007.658_CY076550_A/mallard/Washington/44338-019/2007_7'
		'2007.658_CY076558_A/mallard/Washington/44338-029/2007_7'
		'2007.674_CY076566_A/mallard/Washington/44338-034/2007_7'
		'2007.674_CY076574_A/mallard/Washington/44338-037/2007_7'
		'2007.674_CY076582_A/mallard/Washington/44338-039/2007_7'
		'2007.674_CY076590_A/mallard/Washington/44338-045/2007_7'
		'2007.674_CY076598_A/mallard/Washington/44338-047/2007_7'
		'2007.674_CY076606_A/mallard/Washington/44338-049/2007_7'
		'2007.696_CY076614_A/mallard/Washington/44338-052/2007_7'
		'2007.690_CY076622_A/mallard/Washington/44338-112/2007_7'
		'2007.690_CY076630_A/mallard/Washington/44338-120/2007_7'
		'2007.871_CY076638_A/mallard/Washington/44338-218/2007_7'
		'2007.819_CY076646_A/greater_white-fronted_goose/California/44358-076/2007_7'
		'2007.819_CY076654_A/greater_white-fronted_goose/California/44358-089/2007_7'
		'2007.819_CY076662_A/greater_white-fronted_goose/California/44358-095/2007_7'
		'2007.841_CY076670_A/greater_white-fronted_goose/California/44358-112/2007_7'
		'2007.800_CY076678_A/American_green-winged_teal/California/44363-002/2007_7'
		'2007.838_CY076686_A/American_green-winged_teal/California/44363-067/2007_7'
		'2007.841_CY076694_A/northern_shoveler/California/44363-082/2007_7'
		'2006.929_CY076809_A/northern_shoveler/California/JN770/2006_7'
		'2006.929_CY076817_A/cinnamon_teal/California/JN611/2006_7'
		'2006.929_CY076833_A/northern_shoveler/California/JN950/2006_7'
		'2006.929_CY076841_A/bufflehead/California/JN1016/2006_7'
		'2006.995_CY076849_A/green-winged_teal/California/JN1114/2006_7'
		'2007.052_CY076865_A/green-winged_teal/California/JN1323/2007_7'
		'2007.090_CY076873_A/northern_shoveler/California/JN1447/2007_7'
		'2007.090_CY076881_A/cinnamon_teal/California/JN1504/2007_7'
		'2006.586_CY077103_A/mallard/Alberta/128/2006_7'
		'2007.386_CY077111_A/ruddy_turnstone/Delaware/103/2007_7'
		'2006.386_CY077119_A/shorebird/Delaware/255/2006_7'
		'2006.386_CY077127_A/ruddy_turnstone/Delaware/293/2006_7'
		'2006.389_CY077135_A/shorebird/Delaware/350/2006_7'
		'2006.389_CY077143_A/sanderling/Delaware/449/2006_7'
		'2006.564_CY077151_A/mallard/Alberta/76/2006_7'
		'2006.603_CY077159_A/mallard/Alberta/221/2006_7'
		'2006.603_CY077167_A/mallard/Alberta/224/2006_7'
		'2007.392_CY077175_A/shorebird/Delaware/554/2007_7'
		'2007.586_CY077183_A/mallard/Alberta/162/2007_7'
		'2007.586_CY077191_A/mallard/Alberta/234/2007_7'
		'2007.614_CY077199_A/mallard/Interior_Alaska/7MP0167/2007_7'
		'2007.600_CY077215_A/northern_pintail/Interior_Alaska/7MP1246/2007_7'
		'2007.690_CY077223_A/northern_shoveler/Interior_Alaska/7MP1081/2007_7'
		'2007.682_CY077231_A/mallard/Interior_Alaska/7MP0510/2007_7'
		'2007.668_CY077239_A/American_green-winged_teal/Interior_Alaska/7MP1651/2007_7'
		'2007.707_CY077255_A/mallard/Interior_Alaska/7MP2230/2007_7'
		'2007.682_CY077263_A/mallard/Interior_Alaska/7MP0512/2007_7'
		'2007.674_CY077271_A/northern_shoveler/Interior_Alaska/7MP1765/2007_7'
		'2007.682_CY077279_A/northern_shoveler/Interior_Alaska/7MP0944/2007_7'
		'2007.690_CY077287_A/mallard/Interior_Alaska/7MP1056/2007_7'
		'2007.690_CY077295_A/northern_shoveler/Interior_Alaska/7MP1077/2007_7'
		'2007.690_CY077303_A/northern_shoveler/Interior_Alaska/7MP1080/2007_7'
		'2007.625_CY077311_A/northern_pintail/Interior_Alaska/7MP0278/2007_7'
		'2007.600_CY077318_A/northern_pintail/Interior_Alaska/7MP0692/2007_7'
		'2007.353_CY077326_A/least_sandpiper/South_Central_Alaska/7KW0434/2007_7'
		'2007.668_CY077334_A/northern_shoveler/Interior_Alaska/7MP1649/2007_7'
		'2007.668_CY077342_A/northern_shoveler/Alaska/7MP1669B/2007_7'
		'2007.671_CY077357_A/American_widgeon/Interior_Alaska/7MP1707/2007_7'
		'2007.668_CY077365_A/northern_pintail/Interior_Alaska/7MP1644/2007_7'
		'2007.677_CY077373_A/mallard/Interior_Alaska/7MP1700/2007_7'
		'2007.690_CY077381_A/American_green-winged_teal/Interior_Alaska/7MP1049/2007_7'
		'2007.696_CY077389_A/northern_shoveler/Interior_Alaska/7MP1033/2007_7'
		'2007.699_CY077397_A/mallard/Interior_Alaska/7MP1094/2007_7'
		'2007.704_CY077405_A/northern_pintail/Interior_Alaska/7MP1067R1/2007_7'
		'2007.668_CY077413_A/northern_shoveler/Interior_Alaska/7MP1670/2007_7'
		'2007.704_CY077702_A/blue-winged_teal/Texas/Sg-00074/2007_7'
		'2007.704_CY078067_A/blue-winged_teal/Texas/Sg-00155/2007_7'
		'2007.704_CY078075_A/blue-winged_teal/Texas/Sg-00157/2007_7'
		'2007.707_CY078083_A/blue-winged_teal/Texas/Sg-00159/2007_7'
		'2007.707_CY078091_A/mallard/Minnesota/Sg-00161/2007_7'
		'2007.701_CY078107_A/mallard/Minnesota/Sg-00164/2007_7'
		'2007.701_CY078115_A/mallard/Minnesota/Sg-00167/2007_7'
		'2007.723_CY078163_A/mallard/Minnesota/Sg-00200/2007_7'
		'2007.704_CY078187_A/blue-winged_teal/Texas/Sg-00207/2007_7'
		'2007.707_CY078195_A/blue-winged_teal/Texas/Sg-00208/2007_7'
		'2007.704_CY078203_A/blue-winged_teal/Texas/Sg-00212/2007_7'
		'2007.707_CY078226_A/mallard/Minnesota/Sg-00217/2007_7'
		'2007.707_CY078258_A/blue-winged_teal/Texas/Sg-00085/2007_7'
		'2007.704_CY078266_A/green-winged_teal/Louisiana/Sg-00092/2007_7'
		'2007.707_CY078274_A/mallard/Minnesota/Sg-00106/2007_7'
		'2007.704_CY078282_A/blue-winged_teal/Texas/Sg-00158/2007_7'
		'2007.723_CY078290_A/mallard/Minnesota/Sg-00166/2007_7'
		'2007.701_CY078298_A/green-winged_teal/Minnesota/Sg-00180/2007_7'
		'2007.704_CY078306_A/blue-winged_teal/Texas/Sg-00188/2007_7'
		'2007.701_CY078314_A/green-winged_teal/Minnesota/Sg-00199/2007_7'
		'2007.742_CY078322_A/blue-winged_teal/Minnesota/Sg-00201/2007_7'
		'2007.704_CY078330_A/blue-winged_teal/Texas/Sg-00206/2007_7'
		'2007.701_CY078338_A/mallard/Minnesota/Sg-00220/2007_7'
		'2007.707_CY078346_A/green-winged_teal/Minnesota/Sg-00222/2007_7'
		'2007.704_CY078354_A/blue-winged_teal/Louisiana/Sg-00224/2007_7'
		'2006.608_CY078428_A/mallard/Interior_Alaska/6MP0155/2006_7'
		'2006.597_CY078436_A/green-winged_teal/Interior_Alaska/6MP0736/2006_7'
		'2006.600_CY078444_A/mallard/Interior_Alaska/6MP0745/2006_7'
		'2006.600_CY078452_A/mallard/Interior_Alaska/6MP0747/2006_7'
		'2006.600_CY078460_A/mallard/Interior_Alaska/6MP0758/2006_7'
		'2006.611_CY078468_A/northern_pintail/Interior_Alaska/6MP0817/2006_7'
		'2006.625_CY078476_A/green-winged_teal/Interior_Alaska/6MP0909/2006_7'
		'2006.625_CY078484_A/mallard/Interior_Alaska/6MP0915/2006_7'
		'2006.627_CY078492_A/mallard/Interior_Alaska/6MP0975/2006_7'
		'2006.630_CY078500_A/mallard/Interior_Alaska/6MP0991/2006_7'
		'2006.630_CY078508_A/mallard/Interior_Alaska/6MP0992/2006_7'
		'2006.668_CY078516_A/northern_shoveler/Interior_Alaska/6MP1287/2006_7'
		'2006.671_CY078524_A/green-winged_teal/Interior_Alaska/6MP1312/2006_7'
		'2006.611_CY078532_A/northern_pintail/Interior_Alaska/6MP0814/2006_7'
		'2006.633_CY078540_A/green-winged_teal/Interior_Alaska/6MP1077/2006_7'
		'2006.685_CY078548_A/green-winged_teal/Interior_Alaska/6MP1330/2006_7'
		'2006.688_CY078556_A/northern_shoveler/Interior_Alaska/6MP1339/2006_7'
		'2006.608_CY078564_A/mallard/Interior_Alaska/6MP0050R1/2006_7'
		'2006.619_CY078572_A/mallard/Interior_Alaska/6MP0272/2006_7'
		'2006.605_CY078580_A/northern_pintail/Interior_Alaska/6MP0792/2006_7'
		'2006.622_CY078588_A/mallard/Interior_Alaska/6MP0878/2006_7'
		'2006.622_CY078596_A/mallard/Interior_Alaska/6MP0891/2006_7'
		'2006.627_CY078604_A/mallard/Interior_Alaska/6MP0951/2006_7'
		'2006.627_CY078612_A/mallard/Interior_Alaska/6MP0952/2006_7'
		'2006.630_CY078620_A/mallard/Interior_Alaska/6MP0988/2006_7'
		'2006.723_CY078628_A/mallard/Interior_Alaska/6MP1142/2006_7'
		'2006.625_CY078636_A/northern_pintail/Interior_Alaska/6MP0964/2006_7'
		'2006.625_CY078644_A/mallard/Interior_Alaska/6MP0935R1/2006_7'
		'2006.625_CY078652_A/green-winged_teal/Interior_Alaska/6MP0936R1/2006_7'
		'2006.627_CY078660_A/mallard/Interior_Alaska/6MP0956R1/2006_7'
		'2006.625_CY078668_A/mallard/Interior_Alaska/6MP0972R1/2006_7'
		'2006.611_CY078676_A/mallard/Interior_Alaska/6MP0160AR1/2006_7'
		'2006.633_CY078684_A/northern_pintail/Interior_Alaska/6MP1080R1/2006_7'
		'2006.608_CY078692_A/mallard/Interior_Alaska/6MP0038BR2/2006_7'
		'2006.611_CY078700_A/mallard/Interior_Alaska/6MP0163AR2/2006_7'
		'2006.600_CY078708_A/northern_pintail/Interior_Alaska/6MP0741R2/2006_7'
		'2009.499_CY078716_A/mallard/Interior_Alaska/9BM1812/2009_7'
		'2009.510_CY078724_A/mallard/Interior_Alaska/9BM1852/2009_7'
		'2009.499_CY078732_A/mallard/Interior_Alaska/9BM1856/2009_7'
		'2009.499_CY078740_A/mallard/Interior_Alaska/9BM1807/2009_7'
		'2009.496_CY078748_A/mallard/Interior_Alaska/9BM1869/2009_7'
		'2009.504_CY078756_A/mallard/Interior_Alaska/9BM1947/2009_7'
		'2009.504_CY078764_A/mallard/Interior_Alaska/9BM1949/2009_7'
		'2009.504_CY078772_A/mallard/Interior_Alaska/9BM1958/2009_7'
		'2009.504_CY078780_A/mallard/Interior_Alaska/9BM1962/2009_7'
		'2009.510_CY078788_A/mallard/Interior_Alaska/9BM1965/2009_7'
		'2009.510_CY078796_A/mallard/Interior_Alaska/9BM1967/2009_7'
		'2009.510_CY078804_A/mallard/Interior_Alaska/9BM1974/2009_7'
		'2009.510_CY078812_A/mallard/Interior_Alaska/9BM1975/2009_7'
		'2009.515_CY078820_A/mallard/Interior_Alaska/9BM2057/2009_7'
		'2009.518_CY078828_A/mallard/Interior_Alaska/9BM2077/2009_7'
		'2009.521_CY078836_A/mallard/Interior_Alaska/9BM2168/2009_7'
		'2009.521_CY078844_A/mallard/Interior_Alaska/9BM2170/2009_7'
		'2009.523_CY078852_A/mallard/Interior_Alaska/9BM2254/2009_7'
		'2009.523_CY078860_A/mallard/Interior_Alaska/9BM2256/2009_7'
		'2009.477_CY078868_A/mallard/Interior_Alaska/9BM1585R1/2009_7'
		'2006.605_CY078876_A/mallard/Interior_Alaska/6MP0124/2006_7'
		'2006.630_CY078884_A/mallard/Interior_Alaska/6MP0984/2006_7'
		'2007.677_CY078892_A/mallard/Interior_Alaska/7MP1771R1/2007_7'
		'2007.622_CY078900_A/northern_pintail/Interior_Alaska/7MP0345BR2/2007_7'
		'2007.679_CY078908_A/northern_pintail/Interior_Alaska/7MP0509/2007_7'
		'2007.671_CY078916_A/American_wigeon/Interior_Alaska/7MP1726/2007_7'
		'2007.677_CY078924_A/northern_shoveler/Interior_Alaska/7MP1796/2007_7'
		'2007.614_CY078932_A/mallard/Interior_Alaska/7MP0172/2007_7'
		'2007.627_CY078940_A/northern_pintail/Interior_Alaska/7MP0408/2007_7'
		'2007.666_CY078948_A/duck/Interior_Alaska/7MP1591R1/2007_7'
		'2007.605_CY078956_A/mallard/Interior_Alaska/7MP0747/2007_7'
		'2007.682_CY078964_A/northern_shoveler/Interior_Alaska/7MP0953/2007_7'
		'2007.682_CY078972_A/mallard/Interior_Alaska/7MP0956/2007_7'
		'2007.666_CY078980_A/duck/Interior_Alaska/7MP1570/2007_7'
		'2007.666_CY078988_A/duck/Interior_Alaska/7MP1582/2007_7'
		'2007.666_CY078996_A/duck/Interior_Alaska/7MP1598/2007_7'
		'2007.677_CY079004_A/northern_pintail/Interior_Alaska/7MP1822/2007_7'
		'2007.677_CY079012_A/mallard/Interior_Alaska/7MP1835/2007_7'
		'2007.707_CY079020_A/northern_pintail/Interior_Alaska/7MP2228/2007_7'
		'2007.677_CY079028_A/northern_shoveler/Interior_Alaska/7MP1800/2007_7'
		'2007.668_CY079036_A/green-winged_teal/Interior_Alaska/7MP1672R1/2007_7'
		'2007.622_CY079044_A/northern_pintail/Interior_Alaska/7MP1460R2/2007_7'
		'2008.615_CY079052_A/northern_pintail/Interior_Alaska/8MP0689/2008_7'
		'2008.615_CY079060_A/northern_pintail/Interior_Alaska/8BM2528R1/2008_7'
		'2008.623_CY079068_A/mallard/Interior_Alaska/8BM2967/2008_7'
		'2008.626_CY079076_A/northern_pintail/Interior_Alaska/8BM2974/2008_7'
		'2008.626_CY079084_A/northern_pintail/Interior_Alaska/8BM2987/2008_7'
		'2008.626_CY079092_A/northern_pintail/Interior_Alaska/8BM3041/2008_7'
		'2008.628_CY079100_A/mallard/Interior_Alaska/8BM3061/2008_7'
		'2008.628_CY079108_A/northern_pintail/Interior_Alaska/8BM3088/2008_7'
		'2008.702_CY079116_A/northern_pintail/Interior_Alaska/8BM3582/2008_7'
		'2008.702_CY079124_A/mallard/Interior_Alaska/8BM3586/2008_7'
		'2008.708_CY079132_A/mallard/Interior_Alaska/8BM3614/2008_7'
		'2008.730_CY079140_A/northern_pintail/Interior_Alaska/8BM3658/2008_7'
		'2008.735_CY079148_A/northern_shoveler/Interior_Alaska/8BM3684/2008_7'
		'2008.735_CY079156_A/northern_pintail/Interior_Alaska/8BM3700/2008_7'
		'2008.735_CY079164_A/green-winged_teal/Interior_Alaska/8BM3706/2008_7'
		'2008.738_CY079172_A/northern_pintail/Interior_Alaska/8BM3731/2008_7'
		'2008.738_CY079180_A/northern_pintail/Interior_Alaska/8BM3736/2008_7'
		'2008.631_CY079188_A/mallard/Interior_Alaska/8MP0792R1/2008_7'
		'2008.708_CY079196_A/mallard/Interior_Alaska/8BM3627R1/2008_7'
		'2007.671_CY079204_A/mallard/Interior_Alaska/7MP1701/2007_7'
		'2007.685_CY079300_A/mallard/Interior_Alaska/7MP0901R1/2007_7'
		'2009.022_CY079309_A/American_green-winged_teal/Mississippi/09OS046/2009_7'
		'2008.798_CY079325_A/mallard/Wisconsin/08OS2261/2008_7'
		'2008.798_CY079333_A/mallard/Wisconsin/08OS2271/2008_7'
		'2008.801_CY079341_A/American_green-winged_teal/Wisconsin/08OS2292/2008_7'
		'2008.801_CY079349_A/gadwall/Wisconsin/08OS2293/2008_7'
		'2008.817_CY079357_A/mallard/Illinois/08OS2710/2008_7'
		'2008.609_CY079373_A/mallard/Interior_Alaska/8MP0547/2008_7'
		'2008.604_CY079381_A/northern_pintail/Interior_Alaska/8BM2046R1/2008_7'
		'2009.022_CY079389_A/northern_shoveler/Mississippi/09OS025/2009_7'
		'2009.027_CY079397_A/northern_shoveler/Mississippi/09OS168/2009_7'
		'2009.063_CY079405_A/American_coot/Mississippi/09OS615/2009_7'
		'2009.038_CY079413_A/northern_shoveler/Mississippi/09OS643/2009_7'
		'2008.798_CY079421_A/American_green-winged_teal/Wisconsin/08OS2270/2008_7'
		'2008.801_CY079429_A/American_green-winged_teal/Wisconsin/08OS2291/2008_7'
		'2008.801_CY079437_A/gadwall/Wisconsin/08OS2296/2008_7'
		'2008.814_CY079445_A/mallard/Illinois/08OS2315/2008_7'
		'2008.817_CY079453_A/American_black_duck/Illinois/08OS2688/2008_7'
		'2008.817_CY079461_A/mallard/Illinois/08OS2711/2008_7'
		'2008.817_CY079469_A/American_green-winged_teal/Illinois/08OS2713/2008_7'
		'2008.831_CY079477_A/mallard/Wisconsin/08OS2841/2008_7'
		'2008.831_CY079493_A/mallard/Wisconsin/08OS2844/2008_7'
		'2008.872_CY079509_A/northern_shoveler/Illinois/08OS3331/2008_7'
		'2007.668_CY079551_A/mallard/Interior_Alaska/7MP1643/2007_7'
		'2007.710_CY079559_A/northern_pintail/Interior_Alaska/7MP2248/2007_7'
		'2008.798_CY079567_A/mallard/Wisconsin/08OS2254/2008_7'
		'2008.814_CY079575_A/American_green-winged_teal/Illinois/08OS2311/2008_7'
		'2009.496_CY079583_A/mallard/Interior_Alaska/9BM1864/2009_7'
		'2009.504_CY079591_A/mallard/Interior_Alaska/9BM1957/2009_7'
		'2009.510_CY079599_A/mallard/Interior_Alaska/9BM1964/2009_7'
		'2009.523_CY079607_A/mallard/Interior_Alaska/9BM2259/2009_7'
		'2008.604_CY079615_A/northern_pintail/Interior_Alaska/8BM1995R1/2008_7'
		'2008.617_CY079623_A/northern_pintail/Interior_Alaska/8BM2621R1/2008_7'
		'2008.628_CY079631_A/northern_pintail/Interior_Alaska/8BM3091/2008_7'
		'2008.628_CY079639_A/northern_pintail/Interior_Alaska/8BM3137/2008_7'
		'2008.667_CY079647_A/northern_shoveler/Interior_Alaska/8BM3470/2008_7'
		'2008.705_CY079662_A/northern_pintail/Interior_Alaska/8BM3608/2008_7'
		'2008.738_CY079670_A/northern_pintail/Interior_Alaska/8BM3723/2008_7'
		'2008.702_CY079678_A/mallard/Interior_Alaska/8BM3584R1/2008_7'
		'2007.353_CY079686_A/avian/Southcentral_Alaska/7KW0388R1/2007_7'
		'2006.603_CY079694_A/mallard/Interior_Alaska/6MP0017R1/2006_7'
		'2006.668_CY079717_A/northern_shoveler/Interior_Alaska/6MP1283/2006_7'
		'2006.608_CY079725_A/northern_pintail/Interior_Alaska/6MP0804/2006_7'
		'2006.723_CY079733_A/green-winged_teal/Interior_Alaska/6MP1140/2006_7'
		'2006.627_CY079741_A/mallard/Interior_Alaska/6MP0983R1/2006_7'
		'2006.685_CY079757_A/mallard/Interior_Alaska/6MP1107R1/2006_7'
		'2009.496_CY079779_A/mallard/Interior_Alaska/9BM1799/2009_7'
		'2009.499_CY079793_A/mallard/Interior_Alaska/9BM1809/2009_7'
		'2009.496_CY079801_A/mallard/Interior_Alaska/9BM1870/2009_7'
		'2009.504_CY079816_A/mallard/Interior_Alaska/9BM1959/2009_7'
		'2009.510_CY079824_A/mallard/Interior_Alaska/9BM1968/2009_7'
		'2009.510_CY079832_A/mallard/Interior_Alaska/9BM1969/2009_7'
		'2009.518_CY079848_A/mallard/Interior_Alaska/9BM2073/2009_7'
		'2009.521_CY079863_A/mallard/Interior_Alaska/9BM2164/2009_7'
		'2009.523_CY079871_A/mallard/Interior_Alaska/9BM2239/2009_7'
		'2009.523_CY079879_A/mallard/Interior_Alaska/9BM2243/2009_7'
		'2009.523_CY079887_A/mallard/Interior_Alaska/9BM2252/2009_7'
		'2007.668_CY079909_A/northern_shoveler/Interior_Alaska/7MP1667/2007_7'
		'2008.617_CY079940_A/mallard/Interior_Alaska/8BM2714/2008_7'
		'2008.607_CY079964_A/mallard/Interior_Alaska/8MP0457R1/2008_7'
		'2008.601_CY079972_A/mallard/Interior_Alaska/8BM1966R1/2008_7'
		'2008.604_CY079980_A/northern_pintail/Interior_Alaska/8BM2011R1/2008_7'
		'2008.628_CY080004_A/mallard/Interior_Alaska/8BM3092/2008_7'
		'2008.634_CY080026_A/mallard/Interior_Alaska/8BM3327/2008_7'
		'2008.683_CY080048_A/mallard/Interior_Alaska/8BM3519/2008_7'
		'2008.732_CY080078_A/northern_pintail/Interior_Alaska/8BM3669/2008_7'
		'2008.735_CY080093_A/northern_pintail/Interior_Alaska/8BM3696/2008_7'
		'2008.604_CY080108_A/northern_pintail/Interior_Alaska/8BM2082/2008_7'
		'2008.604_CY080116_A/mallard/Interior_Alaska/8BM2102/2008_7'
		'2008.598_CY080131_A/northern_pintail/Interior_Alaska/8MP0213R2/2008_7'
		'2009.455_CY080147_A/mallard/Interior_Alaska/9BM1358/2009_7'
		'2008.609_CY080162_A/mallard/Interior_Alaska/8BM2312/2008_7'
		'2008.738_CY080184_A/northern_pintail/Interior_Alaska/8BM3739R1/2008_7'
		'2007.666_CY080192_A/duck/Interior_Alaska/7MP1550/2007_7'
		'2007.674_CY080200_A/northern_shoveler/Interior_Alaska/7MP1766/2007_7'
		'2008.601_CY080208_A/northern_pintail/Interior_Alaska/8MP0262R2/2008_7'
		'2006.668_CY080272_A/mallard/Interior_Alaska/6MP1096R2/2006_7'
		'2007.723_CY080288_A/mallard/Minnesota/Sg-00195/2007_7'
		'2002.710_CY081227_A/mallard/Maryland/1027/2002_7'
		'2002.655_CY081235_A/black_duck/Maryland/839/2002_7'
		'1986.827_CY081243_A/mallard/Ohio/353/1986_7'
		'2002.630_CY081251_A/mallard/Ohio/662/2002_7'
		'2005.608_CY081260_A/mallard/Alaska/312/2005_7'
		'2005.608_CY081278_A/pintail/Alaska/314/2005_7'
		'1989.797_CY081293_A/mallard/Ohio/65/1989_7'
		'2005.485_CY081301_A/mallard/Maryland/1111/2005_7'
		'2005.485_CY081309_A/mallard/Maryland/1127/2005_7'
		'1999.808_CY081365_A/green-winged_teal/Ohio/196/1999_7'
		'2005.485_CY081389_A/mallard/Maryland/715/2005_7'
		'2005.608_CY089549_A/pintail/Alaska/315/2005_7'
		'1989.797_CY089558_A/mallard/Ohio/42/1989_7'
		'2007.707_CY090854_A/blue-winged_teal/Texas/Sg-00173/2007_7'
		'2008.836_CY093592_A/mallard/California/6469/2008_7'
		'2008.836_CY093600_A/mallard/California/6471/2008_7'
		'2008.798_CY093608_A/mallard/California/8118/2008_7'
		'2008.798_CY093616_A/mallard/California/8322/2008_7'
		'2008.806_CY093624_A/mallard/California/8399/2008_7'
		'2008.806_CY093632_A/mallard/California/8457/2008_7'
		'2008.806_CY093640_A/mallard/California/8462/2008_7'
		'2008.814_CY093648_A/mallard/California/8519/2008_7'
		'2008.844_CY093656_A/mallard/California/8843/2008_7'
		'2008.932_CY093664_A/mallard/California/9704/2008_7'
		'2008.948_CY093672_A/mallard/California/10125/2008_7'
		'2008.948_CY093680_A/mallard/California/10126/2008_7'
		'2008.921_CY093688_A/mallard/California/10985/2008_7'
		'2008.929_CY093703_A/mallard/California/11100/2008_7'
		'2008.929_CY093711_A/mallard/California/11119/2008_7'
		'2008.798_CY093727_A/northern_shoveler/California/8355/2008_7'
		'2008.825_CY093735_A/northern_shoveler/California/8673/2008_7'
		'2008.883_CY093759_A/northern_shoveler/California/9140/2008_7'
		'2008.891_CY093767_A/northern_shoveler/California/9235/2008_7'
		'2008.932_CY093775_A/northern_shoveler/California/9680/2008_7'
		'2008.932_CY093783_A/northern_shoveler/California/9710/2008_7'
		'2008.852_CY093791_A/American_wigeon/California/6588/2008_7'
		'2008.852_CY093799_A/American_wigeon/California/6610/2008_7'
		'2008.798_CY093807_A/American_wigeon/California/8121/2008_7'
		'2008.806_CY093815_A/American_wigeon/California/8141/2008_7'
		'2008.814_CY093823_A/American_wigeon/California/8529/2008_7'
		'2008.814_CY093831_A/American_wigeon/California/8547/2008_7'
		'2008.825_CY093839_A/American_wigeon/California/8670/2008_7'
		'2008.833_CY093847_A/American_wigeon/California/8763/2008_7'
		'2007.830_CY093855_A/American_wigeon/California/HKWF296C/2007_7'
		'2008.814_CY093863_A/bufflehead/California/8522/2008_7'
		'2008.893_CY093871_A/green-winged_teal/California/6990/2008_7'
		'2008.814_CY093879_A/green-winged_teal/California/7972/2008_7'
		'2008.951_CY093887_A/green-winged_teal/California/10197/2008_7'
		'2008.948_CY093903_A/green-winged_teal/California/11285/2008_7'
		'2009.005_CY093911_A/green-winged_teal/California/00083/2009_7'
		'2008.798_CY093919_A/gadwall/California/8340/2008_7'
		'2008.814_CY093927_A/gadwall/California/8504/2008_7'
		'2008.883_CY093942_A/gadwall/California/9155/2008_7'
		'2007.937_CY093950_A/gadwall/California/AKS-514/2007_7'
		'2008.836_CY093958_A/greater_white-fronted_goose/California/6461/2008_7'
		'2008.844_CY093966_A/greater_white-fronted_goose/California/6548/2008_7'
		'2008.910_CY093974_A/greater_white-fronted_goose/California/10936/2008_7'
		'2008.836_CY093982_A/northern_pintail/California/6495/2008_7'
		'2008.872_CY093990_A/northern_pintail/California/6763/2008_7'
		'2008.798_CY093998_A/northern_pintail/California/8105/2008_7'
		'2007.841_CY094006_A/northern_pintail/California/HKWF440C/2007_7'
		'2009.567_CY094014_A/mallard/California/5219/2009_7'
		'2008.833_CY094086_A/mallard/California/6404/2008_7'
		'2008.833_CY094094_A/mallard/California/6420/2008_7'
		'2008.836_CY094102_A/mallard/California/6490/2008_7'
		'2008.844_CY094110_A/mallard/California/6517/2008_7'
		'2008.844_CY094118_A/mallard/California/6524/2008_7'
		'2008.855_CY094126_A/mallard/California/6634/2008_7'
		'2008.872_CY094134_A/mallard/California/6772/2008_7'
		'2008.891_CY094142_A/mallard/California/6957/2008_7'
		'2008.795_CY094150_A/mallard/California/8028/2008_7'
		'2008.795_CY094158_A/mallard/California/8035/2008_7'
		'2008.795_CY094166_A/mallard/California/8212/2008_7'
		'2008.795_CY094174_A/mallard/California/8293/2008_7'
		'2008.798_CY094182_A/mallard/California/8834/2008_7'
		'2008.806_CY094190_A/mallard/California/8416/2008_7'
		'2008.806_CY094198_A/mallard/California/8427/2008_7'
		'2008.806_CY094206_A/mallard/California/8429/2008_7'
		'2008.806_CY094214_A/mallard/California/8432/2008_7'
		'2008.814_CY094222_A/mallard/California/8518/2008_7'
		'2008.913_CY094230_A/mallard/California/9573/2008_7'
		'2008.970_CY094238_A/mallard/California/10064/2008_7'
		'2008.929_CY094246_A/mallard/California/11095/2008_7'
		'2008.948_CY094254_A/mallard/California/11353/2008_7'
		'2007.934_CY094262_A/mallard/California/AKS478/2007_7'
		'2008.814_CY094270_A/northern_shoveler/California/8528/2008_7'
		'2008.814_CY094278_A/northern_shoveler/California/8536/2008_7'
		'2008.825_CY094286_A/northern_shoveler/California/8629/2008_7'
		'2008.825_CY094294_A/northern_shoveler/California/8675/2008_7'
		'2008.863_CY094302_A/northern_shoveler/California/9017/2008_7'
		'2008.891_CY094310_A/northern_shoveler/California/9187/2008_7'
		'2008.891_CY094318_A/northern_shoveler/California/9228/2008_7'
		'2008.893_CY094326_A/northern_shoveler/California/9267/2008_7'
		'2008.951_CY094334_A/northern_shoveler/California/9781/2008_7'
		'2008.970_CY094342_A/northern_shoveler/California/10024/2008_7'
		'2007.858_CY094350_A/northern_shoveler/California/HKWF592C/2007_7'
		'2007.918_CY094358_A/northern_shoveler/California/HKWF1046C/2007_7'
		'2007.918_CY094366_A/northern_shoveler/California/HKWF1128C/2007_7'
		'2007.945_CY094374_A/northern_shoveler/California/HKWF1372C/2007_7'
		'2008.798_CY094382_A/American_wigeon/California/8352/2008_7'
		'2008.798_CY094390_A/American_wigeon/California/8363/2008_7'
		'2008.825_CY094398_A/American_wigeon/California/8658/2008_7'
		'2008.852_CY094406_A/American_wigeon/California/8910/2008_7'
		'2008.872_CY094414_A/American_wigeon/California/9044/2008_7'
		'2007.803_CY094422_A/American_wigeon/California/HKWF041C/2007_7'
		'2007.841_CY094430_A/American_wigeon/California/HKWF541C/2007_7'
		'2007.918_CY094438_A/cinnamon_teal/California/HKWF1111C/2007_7'
		'2008.798_CY094446_A/green-winged_teal/California/8326/2008_7'
		'2008.825_CY094454_A/green-winged_teal/California/8612/2008_7'
		'2008.948_CY094462_A/green-winged_teal/California/11275/2008_7'
		'2008.795_CY094470_A/gadwall/California/8203/2008_7'
		'2008.814_CY094478_A/gadwall/California/8535/2008_7'
		'2008.833_CY094486_A/gadwall/California/8708/2008_7'
		'2008.825_CY094494_A/greater_white-fronted_goose/California/6365/2008_7'
		'2007.841_CY094502_A/greater_white-fronted_goose/California/HKWF446C/2007_7'
		'2008.874_CY094510_A/northern_pintail/California/6791/2008_7'
		'2008.806_CY094518_A/northern_pintail/California/8152/2008_7'
		'2008.806_CY094526_A/northern_pintail/California/8470/2008_7'
		'2008.833_CY094534_A/northern_pintail/California/8764/2008_7'
		'2009.814_CY094542_A/mallard/California/6744/2009_7'
		'2009.814_CY094550_A/mallard/California/6768/2009_7'
		'2009.814_CY094558_A/American_wigeon/California/6712/2009_7'
		'2009.814_CY094566_A/mallard/California/6695/2009_7'
		'2009.047_CY094574_A/green-winged_teal/California/1841/2009_7'
		'2009.567_CY094582_A/mallard/California/5212/2009_7'
		'2009.567_CY094590_A/mallard/California/5222/2009_7'
		'2009.570_CY094598_A/mallard/California/5250/2009_7'
		'2009.573_CY094606_A/mallard/California/5271/2009_7'
		'2009.573_CY094614_A/mallard/California/5276/2009_7'
		'2009.573_CY094622_A/mallard/California/5282/2009_7'
		'2009.573_CY094630_A/mallard/California/5296/2009_7'
		'2009.556_CY094638_A/mallard/California/5495/2009_7'
		'2009.556_CY094646_A/mallard/California/5502/2009_7'
		'2009.562_CY094654_A/mallard/California/5149/2009_7'
		'2009.562_CY094662_A/mallard/California/5174/2009_7'
		'2009.567_CY094670_A/mallard/California/5192/2009_7'
		'2009.567_CY094678_A/mallard/California/5205/2009_7'
		'2009.570_CY094686_A/mallard/California/5255/2009_7'
		'2009.556_CY094694_A/mallard/California/5319/2009_7'
		'2009.589_CY094702_A/mallard/California/5351/2009_7'
		'2009.589_CY094710_A/mallard/California/5359/2009_7'
		'2009.589_CY094718_A/mallard/California/5386/2009_7'
		'2009.556_CY094726_A/mallard/California/5491/2009_7'
		'2009.567_CY094734_A/mallard/California/5191/2009_7'
		'2010.567_CY094750_A/mallard/California/1156/2010_7'
		'2010.573_CY094758_A/mallard/California/1210/2010_7'
		'2010.586_CY094766_A/mallard/California/1305/2010_7'
		'2010.573_CY094774_A/mallard/California/1188/2010_7'
		'2010.575_CY094782_A/mallard/California/1289/2010_7'
		'2010.595_CY094790_A/mallard/California/1353/2010_7'
		'2005.170_CY094997_A/quail/New_York/23164-12/2005_7'
		'2005.225_CY095053_A/Muscovy_duck/New_York/31621-10/2005_7'
		'2005.337_CY095181_A/duck/New_York/53294-6/2005_7'
		'2005.622_CY095221_A/Muscovy_duck/New_York/99159/2005_7'
		'2005.611_CY095229_A/Muscovy_duck/New_York/97382-2/2005_7'
		'2005.630_CY095261_A/mallard/British_Columbia/07594/2005_7'
		'2005.658_CY095292_A/mallard/Ontario/15873/2005_7'
		'2005.712_CY095308_A/mallard/Ontario/15741/2005_7'
		'2005.655_CY095316_A/mallard/Ontario/15914/2005_7'
		'2006.644_CY095371_A/mallard/Quebec/11189/2006_7'
		'2006.644_CY095379_A/mallard/Quebec/11200/2006_7'
		'2006.633_CY095395_A/mallard/Quebec/11093/2006_7'
		'2006.710_CY095427_A/American_black_duck/New_Brunswick/19389/2006_7'
		'2006.710_CY095435_A/American_black_duck/New_Brunswick/19392/2006_7'
		'2006.712_CY095443_A/American_black_duck/New_Brunswick/19497/2006_7'
		'2006.619_CY095451_A/American_black_duck/Prince_Edward_Island/14228/2006_7'
		'2006.619_CY095459_A/American_black_duck/Prince_Edward_Island/14230/2006_7'
		'2006.627_CY095475_A/mallard/British_Columbia/18311/2006_7'
		'2007.679_CY095483_A/mallard/Ontario/26078/2007_7'
		'2006.386_CY095649_A/laughing_gull/Delaware_Bay/50/2006_7'
		'2002.630_CY096747_A/mallard/Ohio/669/2002_7'
		'2005.603_CY096757_A/pintail/Alaska/99/2005_7'
		'2005.608_CY096766_A/pintail/Alaska/246/2005_7'
		'2005.926_CY096777_A/common_scoter/Maryland/299/2005_7'
		'2009.792_CY096925_A/American_green-winged_teal/Illinois/2975/2009_7'
		'2009.792_CY096935_A/mallard/Illinois/3048/2009_7'
		'2009.792_CY096943_A/mallard/Illinois/3051/2009_7'
		'2009.868_CY096951_A/northern_shoveler/Illinois/3767/2009_7'
		'2009.830_CY096962_A/American_green-winged_teal/Illinois/3443/2009_7'
		'2009.907_CY096971_A/bufflehead/Illinois/4016/2009_7'
		'2009.759_CY096979_A/American_black_duck/Wisconsin/2542/2009_7'
		'2009.759_CY096987_A/mallard/Wisconsin/2543/2009_7'
		'2009.762_CY096995_A/blue-winged_teal/Wisconsin/2572/2009_7'
		'2009.827_CY097003_A/mallard/Wisconsin/2755/2009_7'
		'2009.792_CY097011_A/mallard/Wisconsin/2653/2009_7'
		'2009.792_CY097019_A/blue-winged_teal/Wisconsin/2713/2009_7'
		'2009.792_CY097027_A/blue-winged_teal/Wisconsin/2741/2009_7'
		'2009.775_CY097035_A/mallard/Wisconsin/2712/2009_7'
		'2009.811_CY097043_A/blue-winged_teal/Wisconsin/2753/2009_7'
		'2009.871_CY097051_A/American_black_duck/Illinois/3854/2009_7'
		'2009.833_CY097059_A/ruddy_duck/Illinois/3471/2009_7'
		'2009.849_CY097067_A/common_goldeneye/Iowa/3192/2009_7'
		'2009.849_CY097076_A/mallard/Iowa/3195/2009_7'
		'2009.852_CY097085_A/mallard/Iowa/3205/2009_7'
		'2009.929_CY097094_A/mallard/Missouri/350/2009_7'
		'2009.605_CY097102_A/mallard/Ohio/1686/2009_7'
		'2009.605_CY097110_A/mallard/Ohio/1690/2009_7'
		'2009.586_CY097118_A/mallard/Ohio/2033/2009_7'
		'2009.586_CY097126_A/mallard/Ohio/2039/2009_7'
		'2009.586_CY097136_A/mallard/Ohio/2043/2009_7'
		'2010.030_CY097144_A/northern_shoveler/Mississippi/236/2010_7'
		'2009.830_CY097160_A/American_coot/Illinois/3405/2009_7'
		'2009.792_CY097168_A/mallard/Illinois/2956/2009_7'
		'2009.792_CY097177_A/mallard/Illinois/3974/2009_7'
		'2009.792_CY097186_A/American_green-winged_teal/Illinois/3053/2009_7'
		'2009.792_CY097196_A/American_green-winged_teal/Illinois/3054/2009_7'
		'2009.792_CY097204_A/American_green-winged_teal/Illinois/2479/2009_7'
		'2009.792_CY097212_A/blue-winged_teal/Wisconsin/3060/2009_7'
		'2009.792_CY097220_A/blue-winged_teal/Wisconsin/3061/2009_7'
		'2009.868_CY097230_A/mallard/Illinois/3747/2009_7'
		'2009.926_CY097270_A/mallard/Wisconsin/4218/2009_7'
		'2009.627_CY097278_A/mallard/Wisconsin/1534/2009_7'
		'2009.627_CY097286_A/mallard/Wisconsin/1538/2009_7'
		'2009.893_CY097294_A/lesser_scaup/Wisconsin/3964/2009_7'
		'2009.929_CY097302_A/mallard/Wisconsin/4230/2009_7'
		'2009.929_CY097310_A/greater_scaup/Wisconsin/4234/2009_7'
		'2009.929_CY097318_A/mallard/Wisconsin/4236/2009_7'
		'2009.759_CY097327_A/mallard/Wisconsin/2549/2009_7'
		'2009.759_CY097335_A/mallard/Wisconsin/2560/2009_7'
		'2009.762_CY097343_A/mallard/Wisconsin/2575/2009_7'
		'2009.762_CY097351_A/mallard/Wisconsin/2576/2009_7'
		'2009.800_CY097359_A/American_green-winged_teal/Wisconsin/2690/2009_7'
		'2009.827_CY097367_A/mallard/Wisconsin/2756/2009_7'
		'2009.830_CY097375_A/mallard/Wisconsin/2785/2009_7'
		'2009.830_CY097383_A/mallard/Wisconsin/3165/2009_7'
		'2009.921_CY097391_A/mallard/Wisconsin/4194/2009_7'
		'2009.921_CY097399_A/mallard/Wisconsin/4196/2009_7'
		'2009.921_CY097407_A/mallard/Wisconsin/4197/2009_7'
		'2009.921_CY097415_A/northern_pintail/Wisconsin/4198/2009_7'
		'2009.921_CY097423_A/mallard/Wisconsin/4203/2009_7'
		'2009.753_CY097431_A/northern_shoveler/Wisconsin/2508/2009_7'
		'2009.753_CY097439_A/blue-winged_teal/Wisconsin/2509/2009_7'
		'2009.756_CY097447_A/mallard/Wisconsin/2530/2009_7'
		'2009.792_CY097455_A/American_green-winged_teal/Wisconsin/2530/2009_7'
		'2009.792_CY097463_A/blue-winged_teal/Wisconsin/2649/2009_7'
		'2009.792_CY097471_A/blue-winged_teal/Wisconsin/2665/2009_7'
		'2009.792_CY097479_A/mallard/Wisconsin/2719/2009_7'
		'2009.792_CY097487_A/blue-winged_teal/Wisconsin/2720/2009_7'
		'2009.792_CY097495_A/northern_pintail/Wisconsin/2737/2009_7'
		'2009.792_CY097503_A/American_green-winged_teal/Wisconsin/2743/2009_7'
		'2009.753_CY097511_A/blue-winged_teal/Wisconsin/2818/2009_7'
		'2009.871_CY097519_A/gadwall/Illinois/3860/2009_7'
		'2009.910_CY097527_A/lesser_scaup/Illinois/4115/2009_7'
		'2009.910_CY097535_A/American_black_duck/Illinois/4119/2009_7'
		'2009.910_CY097543_A/mallard/Illinois/4124/2009_7'
		'2009.910_CY097551_A/ring-necked_duck/Illinois/4125/2009_7'
		'2009.912_CY097559_A/mallard/Illinois/4162/2009_7'
		'2009.912_CY097567_A/mallard/Illinois/4179/2009_7'
		'2009.912_CY097575_A/mallard/Illinois/4180/2009_7'
		'2009.849_CY097583_A/mallard/Iowa/3193/2009_7'
		'2009.932_CY097591_A/mallard/Missouri/129/2009_7'
		'2009.932_CY097599_A/mallard/Missouri/132/2009_7'
		'2009.932_CY097615_A/northern_shoveler/Missouri/196/2009_7'
		'2009.932_CY097623_A/mallard/Missouri/220/2009_7'
		'2009.929_CY097631_A/northern_shoveler/Missouri/298/2009_7'
		'2009.929_CY097639_A/northern_pintail/Missouri/319/2009_7'
		'2009.605_CY097647_A/mallard/Ohio/1688/2009_7'
		'2009.586_CY097655_A/mallard/Ohio/2031/2009_7'
		'2009.647_CY097663_A/mallard/Ohio/1695/2009_7'
		'2010.025_CY097671_A/northern_shoveler/Mississippi/252/2010_7'
		'2010.036_CY097679_A/American_green-winged_teal/Mississippi/285/2010_7'
		'2010.041_CY097687_A/American_green-winged_teal/Mississippi/300/2010_7'
		'2010.041_CY097695_A/mallard/Mississippi/329/2010_7'
		'2010.041_CY097703_A/mallard/Mississippi/354/2010_7'
		'2010.041_CY097711_A/mallard/Mississippi/360/2010_7'
		'2010.044_CY097719_A/mallard/Mississippi/386/2010_7'
		'2010.044_CY097727_A/mallard/Mississippi/390/2010_7'
		'2010.044_CY097735_A/northern_shoveler/Mississippi/397/2010_7'
		'2010.041_CY097743_A/American_green-winged_teal/Mississippi/404/2010_7'
		'2010.041_CY097753_A/mallard/Mississippi/407/2010_7'
		'2010.044_CY097763_A/mallard/Mississippi/413/2010_7'
		'2010.049_CY097771_A/mallard/Mississippi/442/2010_7'
		'2006.770_GQ168613_A/Pacific_golden_plover/Alaska/44201-109/2006_7'
		'2006.425_HM060042_A/thick-billed_murre/Alaska/44085-090/2006_7'
		'2006.732_HM060043_A/glaucous_gull/Alaska/44199-104/2006_7'
		'2006.729_HM060047_A/lesser_snow_goose/Alaska/44199-115/2006_7'
		'2006.729_HM060049_A/glaucous_gull/Alaska/44201-161/2006_7'
		'2006.400_HM060057_A/thick-billed_murre/Alaska/44086-095/2006_7'
		'2006.433_HM060058_A/thick-billed_murre/Alaska/44145-199/2006_7'
		'2006.679_JF323768_A/Stellers_eider/Alaska/44222-192/2006_7'
		'2007.701_JF323775_A/Stellers_eider/Alaska/44354-356/2007_7'
		'1987.61_36914_mallard/Alberta/144/1987_mixed_MISSISSIPPI'
		'1988.37_36917_red_knot/Delaware/546/1988_H4N6_ATLANTIC'
		'1990.40_36935_ruddy_turnstone/New_Jersey/138/1990_H3N6_ATLANTIC'
		'1991.61_36956_mallard/Alberta/107/1991_mixed_MISSISSIPPI'
		'1991.61_36958_mallard/Alberta/113/1991_mixed_MISSISSIPPI'
		'1992.65_36963_mallard/Alberta/196/1992_mixed_MISSISSIPPI'
		'1993.63_36966_mallard/Alberta/12/1993_mixed_MISSISSIPPI'
		'1994.39_36974_ruddy_turnstone/Delaware_Bay/78/1994_mixed_ATLANTIC'
		'1994.39_36978_ruddy_turnstone/Delaware_Bay/88/1994_H3N8_ATLANTIC'
		'1994.39_36981_ruddy_turnstone/Delaware_Bay/125/1994_H3N8_ATLANTIC'
		'1994.39_36982_ruddy_turnstone/Delaware_Bay/143/1994_mixed_ATLANTIC'
		'1994.39_36983_ruddy_turnstone/Delaware_Bay/144/1994_mixed_ATLANTIC'
		'1994.39_36986_ruddy_turnstone/Delaware_Bay/168/1994_mixed_ATLANTIC'
		'1994.39_36990_ruddy_turnstone/Delaware_Bay/184/1994_mixed_ATLANTIC'
		'1994.39_36991_ruddy_turnstone/Delaware_Bay/185/1994_mixed_ATLANTIC'
		'1994.39_37191_ruddy_turnstone/Delaware_Bay/209/1994_mixed_ATLANTIC'
		'1994.39_37193_red_knot/Delaware_Bay/227/1994_mixed_ATLANTIC'
		'1994.39_37197_shorebird/Delaware_Bay/275/1994_mixed_ATLANTIC'
		'1995.59_37206_mallard/Alberta/49/1995_mixed_MISSISSIPPI'
		'1996.37_37211_ruddy_turnstone/Delaware_Bay/215/1996_mixed_ATLANTIC'
		'1999.39_37232_sanderling/Delaware_Bay/65/1999_mixed_ATLANTIC'
		'1999.39_37233_sanderling/Delaware_Bay/70/1999_H3N8_ATLANTIC'
		'1999.39_37243_ruddy_turnstone/Delaware_Bay/144/1999_mixed_ATLANTIC'
		'1999.39_37244_ruddy_turnstone/Delaware_Bay/147/1999_mixed_ATLANTIC'
		'1999.39_37249_shorebird/Delaware_Bay/198/1999_mixed_ATLANTIC'
		'1999.39_37251_shorebird/Delaware_Bay/204/1999_mixed_ATLANTIC'
		'1999.39_37252_shorebird/Delaware_Bay/205/1999_mixed_ATLANTIC'
		'1999.39_37261_shorebird/Delaware_Bay/267/1999_mixed_ATLANTIC'
		'1999.39_37262_shorebird/Delaware_Bay/268/1999_H3N8_ATLANTIC'
		'1999.39_37267_shorebird/Delaware_Bay/287/1999_H6N2_ATLANTIC'
		'1999.61_37270_pintail/Alberta/207/1999_mixed_MISSISSIPPI'
		'2000.62_37273_mallard/Alberta/127/2000_mixed_MISSISSIPPI'
		'2001.37_37275_shorebird/Delaware_Bay/113/2001_mixed_ATLANTIC'
		'2001.60_37279_mallard/Alberta/38/2001_H4N6_MISSISSIPPI'
		'2005.38_37298_shorebird/Delaware_Bay/117/2005_mixed_ATLANTIC'
		'2005.38_37306_shorebird/Delaware_Bay/201/2005_mixed_ATLANTIC'
		'2005.38_37310_shorebird/Delaware_Bay/443/2005_mixed_ATLANTIC'
		'2006.59_37324_mallard/Alberta/190/2006_mixed_MISSISSIPPI'
		'2006.60_37328_mallard/Alberta/220/2006_mixed_MISSISSIPPI'
		'2006.60_37337_mallard/Alberta/256/2006_mixed_MISSISSIPPI'
		'2007.64_37346_mallard/Alberta/106/2007_mixed_MISSISSIPPI'
		'2007.64_37348_mallard/Alberta/108/2007_mixed_MISSISSIPPI'
		'2007.64_37349_mallard/Alberta/112/2007_mixed_MISSISSIPPI'
		'2007.64_37351_mallard/Alberta/115/2007_mixed_MISSISSIPPI'
		'2007.64_37356_mallard/Alberta/134/2007_H3N8_MISSISSIPPI'
		'2007.64_37359_mallard/Alberta/156/2007_mixed_MISSISSIPPI'
		'2007.59_37363_mallard/Alberta/284/2007_mixed_MISSISSIPPI'
		'2007.66_37367_redhead/Alberta/337/2007_mixed_MISSISSIPPI'
		'2007.66_37368_blue-winged_teal/Alberta/340/2007_mixed_MISSISSIPPI'
		'2007.66_37372_blue-winged_teal/Alberta/378/2007_mixed_MISSISSIPPI'
		'2007.66_37373_blue-winged_teal/Alberta/380/2007_mixed_MISSISSIPPI'
		'2007.66_37374_blue-winged_teal/Alberta/387/2007_H3N8_MISSISSIPPI'
		'2007.66_37375_bufflehead/Alberta/399/2007_mixed_MISSISSIPPI'
		'2009.38_37389_shorebird/Delaware_Bay/275/2009_mixed_ATLANTIC'
		'1986.36_36903_laughing_gull/New_Jersey/798/1986_H2N7_ATLANTIC'
		'1987.38_36904_laughing_gull/Delaware_Bay/2718/1987_H9N5_ATLANTIC'
		'1987.38_36906_ruddy_turnstone/Delaware_Bay/2774/1987_H9N5_ATLANTIC'
		'1987.38_36907_ruddy_turnstone/Delaware_Bay/2795/1987_H9N5_ATLANTIC'
		'1987.38_36908_ruddy_turnstone/Delaware_Bay/2830/1987_H9N5_ATLANTIC'
		'1987.38_36909_laughing_gull/Delaware_Bay/2838/1987_H13N2_ATLANTIC'
		'1987.59_36910_mallard/Alberta/16/1987_H3N8_MISSISSIPPI'
		'1987.61_36911_pintail/Alberta/128/1987_H3N8_MISSISSIPPI'
		'1987.61_36912_blue-winged_teal/Alberta/130/1987_H3N8_MISSISSIPPI'
		'1987.61_36913_mallard/Alberta/140/1987_H3N8_MISSISSIPPI'
		'1988.37_36915_ruddy_turnstone/Delaware/519/1988_H2N1_ATLANTIC'
		'1988.37_36916_red_knot/Delaware/541/1988_H4N6_ATLANTIC'
		'1988.37_36918_shorebird/Delaware_Bay/718/1988_H4N6_ATLANTIC'
		'1988.40_36919_ruddy_turnstone/Virginia/2297/1988_H9N9_ATLANTIC'
		'1988.41_36920_ruddy_turnstone/Delaware/2354/1988_H4N6_ATLANTIC'
		'1988.41_36921_ruddy_turnstone/Delaware/2368/1988_H4N9_ATLANTIC'
		'1988.41_36922_ruddy_turnstone/Delaware/2373/1988_H4N6_ATLANTIC'
		'1988.64_36923_laughing_gull/Delaware/2971/1988_H9N9_ATLANTIC'
		'1988.67_36924_mallard/Alberta/323/1988_H2N1_MISSISSIPPI'
		'1988.67_36925_mallard/Alberta/353/1988_H2N3_MISSISSIPPI'
		'1988.68_36926_mallard/Alberta/378/1988_H3N8_MISSISSIPPI'
		'1986.62_36927_blue-winged_teal/Alberta/427/1986_H4N6_MISSISSIPPI'
		'1986.63_36928_mallard/Alberta/575/1986_H4N6_MISSISSIPPI'
		'1986.65_36929_mallard/Alberta/772/1986_H3N8_MISSISSIPPI'
		'1986.65_36930_mallard/Alberta/782/1986_H3N8_MISSISSIPPI'
		'1989.58_36931_mallard/Alberta/20/1989_H3N8_MISSISSIPPI'
		'1989.64_36932_blue-winged_teal/Alberta/134/1989_H3N6_MISSISSIPPI'
		'1989.67_36933_mallard/Alberta/195/1989_H7N3_MISSISSIPPI'
		'1990.40_36938_laughing_gull/New_Jersey/180/1990_H3N6_ATLANTIC'
		'1990.40_36939_semi-palmated_sandpiper/New_Jersey/237/1990_H3N6_ATLANTIC'
		'1990.40_36940_semi-palmated_sandpiper/New_Jersey/253/1990_H3N6_ATLANTIC'
		'1990.65_36943_blue-winged_teal/Alberta/121/1990_H4N6_MISSISSIPPI'
		'1990.66_36944_mallard/Alberta/220/1990_H3N8_MISSISSIPPI'
		'1991.39_36945_ruddy_turnstone/Delaware_Bay/231/1991_H6N8_ATLANTIC'
		'1991.60_36946_mallard/Alberta/12/1991_H4N6_MISSISSIPPI'
		'1991.60_36947_mallard/Alberta/18/1991_H4N6_MISSISSIPPI'
		'1991.60_36948_mallard/Alberta/32/1991_H3N8_MISSISSIPPI'
		'1991.60_36949_mallard/Alberta/54/1991_H3N8_MISSISSIPPI'
		'1991.60_36950_mallard/Alberta/60/1991_H3N8_MISSISSIPPI'
		'1991.60_36951_mallard/Alberta/61/1991_H3N8_MISSISSIPPI'
		'1991.60_36952_mallard/Alberta/62/1991_H3N8_MISSISSIPPI'
		'1991.60_36953_mallard/Alberta/64/1991_H3N8_MISSISSIPPI'
		'1991.60_36954_pintail/Alberta/81/1991_H3N8_MISSISSIPPI'
		'1991.61_36955_pintail/Alberta/105/1991_H3N8_MISSISSIPPI'
		'1991.61_36957_mallard/Alberta/109/1991_H3N8_MISSISSIPPI'
		'1991.61_36959_mallard/Alberta/115/1991_H3N8_MISSISSIPPI'
		'1991.61_36960_pintail/Alberta/118/1991_H3N8_MISSISSIPPI'
		'1991.65_36961_mallard/Alberta/129/1991_H3N6_MISSISSIPPI'
		'1992.61_36962_mallard/Alberta/35/1992_H3N6_MISSISSIPPI'
		'1992.65_36964_American_wigeon/Alberta/215/1992_H3N8_MISSISSIPPI'
		'1992.65_36965_pintail/Alberta/232/1992_H3N8_MISSISSIPPI'
		'1993.63_36967_mallard/Alberta/54/1993_H3N9_MISSISSIPPI'
		'1993.63_36968_mallard/Alberta/72/1993_H3N8_MISSISSIPPI'
		'1993.63_36969_pintail/Alberta/129/1993_H10N7_MISSISSIPPI'
		'1993.64_36970_mallard/Alberta/192/1993_H3N8_MISSISSIPPI'
		'1994.39_36971_shorebird/Delaware_Bay/3/1994_H3N2_ATLANTIC'
		'1994.39_36972_shorebird/Delaware_Bay/28/1994_H3N8_ATLANTIC'
		'1994.39_36973_shorebird/Delaware_Bay/64/1994_H3N2_ATLANTIC'
		'1994.39_36975_ruddy_turnstone/Delaware_Bay/81/1994_H3N2_ATLANTIC'
		'1994.39_36976_ruddy_turnstone/Delaware_Bay/86/1994_H3N8_ATLANTIC'
		'1994.39_36977_ruddy_turnstone/Delaware_Bay/87/1994_H3N8_ATLANTIC'
		'1994.39_36979_ruddy_turnstone/Delaware_Bay/118/1994_H3N8_ATLANTIC'
		'1994.39_36980_ruddy_turnstone/Delaware_Bay/123/1994_H1N1_ATLANTIC'
		'1994.39_36984_ruddy_turnstone/Delaware_Bay/158/1994_H3N8_ATLANTIC'
		'1994.39_36985_ruddy_turnstone/Delaware_Bay/167/1994_H3N8_ATLANTIC'
		'1994.39_36987_ruddy_turnstone/Delaware_Bay/170/1994_H3N2_ATLANTIC'
		'1994.39_36988_ruddy_turnstone/Delaware_Bay/176/1994_H3N8_ATLANTIC'
		'1994.39_36989_ruddy_turnstone/Delaware_Bay/180/1994_H3N8_ATLANTIC'
		'1994.39_36992_ruddy_turnstone/Delaware_Bay/189/1994_H3N8_ATLANTIC'
		'1994.39_37188_ruddy_turnstone/Delaware_Bay/203/1994_H3N3_ATLANTIC'
		'1994.39_37189_shorebird/Delaware_Bay/206/1994_H3N8_ATLANTIC'
		'1994.39_37190_shorebird/Delaware_Bay/207/1994_H3N8_ATLANTIC'
		'1994.39_37192_red_knot/Delaware_Bay/218/1994_H3N8_ATLANTIC'
		'1994.39_37194_red_knot/Delaware_Bay/236/1994_H3N8_ATLANTIC'
		'1994.39_37195_red_knot/Delaware_Bay/252/1994_H3N2_ATLANTIC'
		'1994.39_37196_shorebird/Delaware_Bay/274/1994_H7N5_ATLANTIC'
		'1994.39_37198_shorebird/Delaware_Bay/277/1994_H3N8_ATLANTIC'
		'1994.39_37199_shorebird/Delaware_Bay/286/1994_H3N8_ATLANTIC'
		'1994.60_37200_mallard/Alberta/31/1994_H3N8_MISSISSIPPI'
		'1994.60_37201_mallard/Alberta/72/1994_H3N6_MISSISSIPPI'
		'1994.61_37202_mallard/Alberta/85/1994_H3N8_MISSISSIPPI'
		'1994.61_37203_mallard/Alberta/142/1994_H3N6_MISSISSIPPI'
		'1994.62_37204_mallard/Alberta/193/1994_H3N8_MISSISSIPPI'
		'1995.59_37205_mallard/Alberta/43/1995_H4N6_MISSISSIPPI'
		'1995.60_37207_pintail/Alberta/114/1995_H3N8_MISSISSIPPI'
		'1995.61_37208_lesser_scaup/Alberta/206/1995_H3N8_MISSISSIPPI'
		'1996.37_37209_shorebird/Delaware_Bay/31/1996_H9N7_ATLANTIC'
		'1996.37_37210_ruddy_turnstone/Delaware_Bay/135/1996_H7N3_ATLANTIC'
		'1996.37_37212_shorebird/Delaware_Bay/260/1996_H9N9_ATLANTIC'
		'1996.65_37213_pintail/Alberta/275/1996_H4N6_MISSISSIPPI'
		'1996.65_37214_mallard/Alberta/296/1996_H4N6_MISSISSIPPI'
		'1997.36_37215_shorebird/Delaware_Bay/111/1997_H2N1_ATLANTIC'
		'1997.57_37216_blue-winged_teal/Alberta/16/1997_H2N9_MISSISSIPPI'
		'1997.59_37217_mallard/Alberta/114/1997_H3N8_MISSISSIPPI'
		'1997.59_37218_mallard/Alberta/117/1997_H3N8_MISSISSIPPI'
		'1998.38_37219_shorebird/Delaware_Bay/11/1998_H3N8_ATLANTIC'
		'1998.38_37220_ruddy_turnstone/Delaware_Bay/142/1998_H2N8_ATLANTIC'
		'1998.38_37221_shorebird/Delaware_Bay/207/1998_H3N8_ATLANTIC'
		'1998.38_37222_shorebird/Delaware_Bay/210/1998_H3N8_ATLANTIC'
		'1998.38_37223_shorebird/Delaware_Bay/237/1998_H3N8_ATLANTIC'
		'1998.38_37224_shorebird/Delaware_Bay/239/1998_H3N8_ATLANTIC'
		'1998.38_37225_ruddy_turnstone/Delaware_Bay/250/1998_H3N8_ATLANTIC'
		'1998.38_37226_ruddy_turnstone/Delaware_Bay/267/1998_H3N8_ATLANTIC'
		'1998.60_37227_mallard/Alberta/167/1998_H3N8_MISSISSIPPI'
		'1998.60_37228_mallard/Alberta/169/1998_H3N8_MISSISSIPPI'
		'1998.61_37229_mallard/Alberta/205/1998_H2N3_MISSISSIPPI'
		'1998.61_37230_mallard/Alberta/211/1998_H1N1_MISSISSIPPI'
		'1998.61_37231_mallard/Alberta/242/1998_H3N8_MISSISSIPPI'
		'1999.39_37234_shorebird/Delaware_Bay/74/1999_H3N2_ATLANTIC'
		'1999.39_37235_shorebird/Delaware_Bay/88/1999_H3N2_ATLANTIC'
		'1999.39_37236_shorebird/Delaware_Bay/106/1999_H3N2_ATLANTIC'
		'1999.39_37237_shorebird/Delaware_Bay/110/1999_H3N8_ATLANTIC'
		'1999.39_37238_shorebird/Delaware_Bay/120/1999_H3N2_ATLANTIC'
		'1999.39_37239_shorebird/Delaware_Bay/122/1999_H3N8_ATLANTIC'
		'1999.39_37240_shorebird/Delaware_Bay/123/1999_H3N2_ATLANTIC'
		'1999.39_37241_ruddy_turnstone/Delaware_Bay/136/1999_H3N2_ATLANTIC'
		'1999.39_37242_ruddy_turnstone/Delaware_Bay/142/1999_H3N2_ATLANTIC'
		'1999.39_37245_ruddy_turnstone/Delaware_Bay/150/1999_H3N8_ATLANTIC'
		'1999.39_37246_shorebird/Delaware_Bay/159/1999_H3N8_ATLANTIC'
		'1999.39_37247_shorebird/Delaware_Bay/189/1999_H3N2_ATLANTIC'
		'1999.39_37248_shorebird/Delaware_Bay/195/1999_H3N2_ATLANTIC'
		'1999.39_37250_shorebird/Delaware_Bay/200/1999_H3N2_ATLANTIC'
		'1999.39_37253_shorebird/Delaware_Bay/206/1999_H3N2_ATLANTIC'
		'1999.39_37254_shorebird/Delaware_Bay/208/1999_H3N2_ATLANTIC'
		'1999.39_37255_shorebird/Delaware_Bay/210/1999_H3N2_ATLANTIC'
		'1999.39_37256_shorebird/Delaware_Bay/212/1999_H3N2_ATLANTIC'
		'1999.39_37257_shorebird/Delaware_Bay/214/1999_H3N2_ATLANTIC'
		'1999.39_37258_shorebird/Delaware_Bay/215/1999_H3N2_ATLANTIC'
		'1999.39_37259_ruddy_turnstone/Delaware_Bay/244/1999_H3N8_ATLANTIC'
		'1999.39_37260_ruddy_turnstone/Delaware_Bay/261/1999_H9N7_ATLANTIC'
		'1999.39_37263_shorebird/Delaware_Bay/270/1999_H3N8_ATLANTIC'
		'1999.39_37264_shorebird/Delaware_Bay/272/1999_H3N8_ATLANTIC'
		'1999.39_37265_shorebird/Delaware_Bay/280/1999_H3N2_ATLANTIC'
		'1999.39_37266_shorebird/Delaware_Bay/282/1999_H3N8_ATLANTIC'
		'1999.58_37268_pintail/Alberta/37/1999_H3N8_MISSISSIPPI'
		'1999.60_37269_mallard/Alberta/199/1999_H3N6_MISSISSIPPI'
		'1999.61_37271_mallard/Alberta/235/1999_H4N6_MISSISSIPPI'
		'2000.37_37272_shorebird/Delaware_Bay/277/2000_H9N7_ATLANTIC'
		'2001.37_37274_shorebird/Delaware_Bay/77/2001_H6N2_ATLANTIC'
		'2001.56_37276_mallard/Alberta/22/2001_H7N3_MISSISSIPPI'
		'2001.56_37277_mallard/Alberta/27/2001_H7N3_MISSISSIPPI'
		'2001.57_37278_mallard/Alberta/35/2001_H4N6_MISSISSIPPI'
		'2001.60_37280_mallard/Alberta/160/2001_H3N8_MISSISSIPPI'
		'2002.38_37281_shorebird/Delaware_Bay/18/2002_H1N9_ATLANTIC'
		'2002.38_37282_shorebird/Delaware_Bay/53/2002_H7N3_ATLANTIC'
		'2002.38_37283_shorebird/Delaware_Bay/133/2002_H9N1_ATLANTIC'
		'2003.62_37284_redhead/Alberta/192/2002_H3N6_MISSISSIPPI'
		'2003.38_37285_laughing_gull/Delaware_Bay/5/2003_H9N1_ATLANTIC'
		'2003.38_37286_shorebird/Delaware_Bay/73/2003_H9N2_ATLANTIC'
		'2003.38_37287_shorebird/Delaware_Bay/127/2003_H9N2_ATLANTIC'
		'2003.38_37288_shorebird/Delaware_Bay/246/2003_H9N5_ATLANTIC'
		'2003.38_37289_shorebird/Delaware_Bay/283/2003_H9N1_ATLANTIC'
		'2003.59_37290_pintail/Alberta/166/2003_H3N6_MISSISSIPPI'
		'2003.60_37291_mallard/Alberta/233/2003_H4N6_MISSISSIPPI'
		'2003.60_37292_mallard/Alberta/237/2003_H4N6_MISSISSIPPI'
		'2003.60_37293_mallard/Alberta/254/2003_H3N3_MISSISSIPPI'
		'2004.62_37294_mallard/Alberta/192/2004_H3N1_MISSISSIPPI'
		'2004.62_37295_mallard/Alberta/226/2004_H4N6_MISSISSIPPI'
		'2004.62_37296_mallard/Alberta/241/2004_H3N8_MISSISSIPPI'
		'2004.62_37297_mallard/Alberta/251/2004_H4N6_MISSISSIPPI'
		'2005.38_37299_shorebird/Delaware_Bay/140/2005_H3N6_ATLANTIC'
		'2005.38_37300_shorebird/Delaware_Bay/148/2005_H3N6_ATLANTIC'
		'2005.38_37301_shorebird/Delaware_Bay/153/2005_H3N6_ATLANTIC'
		'2005.38_37302_shorebird/Delaware_Bay/161/2005_H3N6_ATLANTIC'
		'2005.38_37303_shorebird/Delaware_Bay/167/2005_H3N8_ATLANTIC'
		'2005.38_37304_shorebird/Delaware_Bay/170/2005_H3N6_ATLANTIC'
		'2005.38_37305_shorebird/Delaware_Bay/179/2005_H3N6_ATLANTIC'
		'2005.38_37307_shorebird/Delaware_Bay/274/2005_H3N8_ATLANTIC'
		'2005.38_37308_shorebird/Delaware_Bay/289/2005_H3N6_ATLANTIC'
		'2005.38_37309_shorebird/Delaware_Bay/435/2005_H3N8_ATLANTIC'
		'2005.38_37311_shorebird/Delaware_Bay/450/2005_H3N8_ATLANTIC'
		'2005.38_37313_shorebird/Delaware_Bay/518/2005_H3N6_ATLANTIC'
		'2005.38_37314_shorebird/Delaware_Bay/519/2005_H3N6_ATLANTIC'
		'2005.57_37315_mallard/Alberta/66/2005_H4N6_MISSISSIPPI'
		'2005.61_37316_blue-winged_teal/Alberta/222/2005_H3N8_MISSISSIPPI'
		'2006.39_37317_laughing_gull/Delaware_Bay/42/2006_H7N3_ATLANTIC'
		'2006.39_37318_ruddy_turnstone/Delaware_Bay/281/2006_H7N3_ATLANTIC'
		'2006.39_37319_ruddy_turnstone/Delaware_Bay/282/2006_H7N3_ATLANTIC'
		'2006.39_37320_shorebird/Delaware_Bay/332/2006_H7N3_ATLANTIC'
		'2006.39_37321_sanderling/Delaware_Bay/449/2006_H9N2_ATLANTIC'
		'2006.39_37322_shorebird/Delaware_Bay/513/2006_H7N3_ATLANTIC'
		'2006.39_37323_shorebird/Delaware_Bay/552/2006_H7N3_ATLANTIC'
		'2006.60_37325_mallard/Alberta/212/2006_H3N8_MISSISSIPPI'
		'2006.60_37326_mallard/Alberta/214/2006_H3N8_MISSISSIPPI'
		'2006.60_37327_mallard/Alberta/219/2006_H3N8_MISSISSIPPI'
		'2006.60_37329_mallard/Alberta/221/2006_H12N6_MISSISSIPPI'
		'2006.60_37330_mallard/Alberta/224/2006_H12N5_MISSISSIPPI'
		'2006.60_37331_mallard/Alberta/225/2006_H3N8_MISSISSIPPI'
		'2006.60_37332_mallard/Alberta/228/2006_H3N8_MISSISSIPPI'
		'2006.60_37333_mallard/Alberta/238/2006_H3N8_MISSISSIPPI'
		'2006.60_37334_mallard/Alberta/243/2006_H7N3_MISSISSIPPI'
		'2006.60_37335_mallard/Alberta/246/2006_H4N6_MISSISSIPPI'
		'2006.60_37336_mallard/Alberta/254/2006_H4N6_MISSISSIPPI'
		'2006.60_37338_mallard/Alberta/258/2006_H4N6_MISSISSIPPI'
		'2006.60_37339_mallard/Alberta/274/2006_H3N8_MISSISSIPPI'
		'2006.60_37340_mallard/Alberta/279/2006_H3N8_MISSISSIPPI'
		'2006.60_37341_mallard/Alberta/297/2006_H4N6_MISSISSIPPI'
		'2007.39_37342_ruddy_turnstone/Delaware_Bay/124/2007_H7N3_ATLANTIC'
		'2007.63_37343_mallard/Alberta/27/2007_H3N8_MISSISSIPPI'
		'2007.63_37344_mallard/Alberta/28/2007_H3N8_MISSISSIPPI'
		'2007.63_37345_mallard/Alberta/34/2007_H3N8_MISSISSIPPI'
		'2007.64_37347_mallard/Alberta/107/2007_H3N8_MISSISSIPPI'
		'2007.64_37350_mallard/Alberta/114/2007_H4N6_MISSISSIPPI'
		'2007.64_37352_mallard/Alberta/116/2007_H3N8_MISSISSIPPI'
		'2007.64_37353_mallard/Alberta/122/2007_H3N8_MISSISSIPPI'
		'2007.63_37354_unknown/Alberta/126/2007_H3N8_MISSISSIPPI'
		'2007.64_37355_mallard/Alberta/130/2007_H3N8_MISSISSIPPI'
		'2007.64_37357_mallard/Alberta/137/2007_H3N8_MISSISSIPPI'
		'2007.64_37358_mallard/Alberta/145/2007_H4N6_MISSISSIPPI'
		'2007.64_37360_mallard/Alberta/160/2007_H4N6_MISSISSIPPI'
		'2007.59_37361_mallard/Alberta/234/2007_H12N5_MISSISSIPPI'
		'2007.59_37362_northern_pintail/Alberta/265/2007_H4N6_MISSISSIPPI'
		'2007.66_37364_mallard/Alberta/312/2007_H3N8_MISSISSIPPI'
		'2007.66_37365_mallard/Alberta/318/2007_H3N8_MISSISSIPPI'
		'2007.66_37366_mallard/Alberta/330/2007_H4N6_MISSISSIPPI'
		'2007.66_37369_blue-winged_teal/Alberta/346/2007_H4N3_MISSISSIPPI'
		'2007.66_37370_blue-winged_teal/Alberta/366/2007_H3N8_MISSISSIPPI'
		'2007.66_37371_blue-winged_teal/Alberta/376/2007_H3N6_MISSISSIPPI'
		'2007.66_37376_bufflehead/Alberta/400/2007_H3N8_MISSISSIPPI'
		'2007.66_37377_redhead/Alberta/458/2007_H3N8_MISSISSIPPI'
		'2008.37_37382_shorebird/Delaware_Bay/485/2008_H3N2_ATLANTIC'
		'2008.60_37385_mallard/Alberta/121/2008_H4N6_MISSISSIPPI'
		'2008.60_37386_mallard/Alberta/270/2008_H4N6_MISSISSIPPI'
		'2008.60_37387_mallard/Alberta/507/2008_H3N8_MISSISSIPPI'
		'2008.60_37388_mallard/Alberta/527/2008_H3N8_MISSISSIPPI'
		'2009.63_37390_northern_pintail/Alberta/8/2009_H3N8_MISSISSIPPI'
		'2009.64_37391_mallard/Alberta/417/2009_H2N3_MISSISSIPPI'
		'2009.64_37392_mallard/Alberta/421/2009_H2N3_MISSISSIPPI'
		'2009.64_37393_mallard/Alberta/551/2009_H3N8_MISSISSIPPI'
		'1990.35_36934_ruddy_turnstone/Delaware/24/1990_B_mixed_ATLANTIC'
		'1994.39_36986_ruddy_turnstone/Delaware_Bay/168/1994_B_mixed_ATLANTIC'
		'1999.39_37233_sanderling/Delaware_Bay/70/1999_B_H3N8_ATLANTIC'
		'2001.37_37275_shorebird/Delaware_Bay/113/2001_B_mixed_ATLANTIC'
		;
End;
Begin trees;
	Translate
		1 '1985.405_CY003864_A/laughing_gull/New_Jersey/75/1985_7',
		2 '1985.627_CY003880_A/mallard_duck/Alberta/376/1985_7',
		3 '1986.359_CY003888_A/sanderling/New_Jersey/766/1986_7',
		4 '1986.414_CY003895_A/herring_gull/DE/475/1986_7',
		5 '1988.372_CY003908_A/herring_gull/DE/698/1988_7',
		6 '1988.372_CY003915_A/herring_gull/DE/703/1988_7',
		7 '1986.359_CY003923_A/laughing_gull/New_Jersey/798/1986_7',
		8 '1988.672_CY003930_A/mallard/Alberta/323/1988_7',
		9 '1988.672_CY003937_A/mallard/Alberta/353/1988_7',
		10 '1997.811_CY003961_A/blue-winged_teal/Alberta/16/1997_7',
		11 '1998.608_CY003969_A/mallard/Alberta/205/1998_7',
		12 '1998.608_CY003977_A/mallard/Alberta/226/98_7',
		13 '2002.584_CY003985_A/mallard/Alberta/149/2002_7',
		14 '2003.581_CY003993_A/mallard/Alberta/79/2003_7',
		15 '1989.304_CY004095_A/laughing_gull/NJ/276/1989_7',
		16 '1985.614_CY004187_A/mallard_duck/ALB/10/1985_7',
		17 '1985.614_CY004195_A/blue-winged_teal/ALB/69/1985_7',
		18 '1985.614_CY004203_A/mallard_duck/ALB/76/1985_7',
		19 '1985.614_CY004211_A/pintail_duck/ALB/111/1985_7',
		20 '1985.614_CY004219_A/shoveler/ALB/114/1985_7',
		21 '1990.589_CY004227_A/mallard_duck/ALB/155/1990_7',
		22 '1990.581_CY004235_A/mallard_duck/ALB/191/1990_7',
		23 '1990.658_CY004243_A/mallard_duck/ALB/253/1990_7',
		24 '1992.915_CY004251_A/mallard/ALB/199/1992_7',
		25 '1993.915_CY004259_A/pintail/ALB/179/1993_7',
		26 '2003.586_CY004275_A/mallard/Alberta/154/2003_7',
		27 '2004.369_CY004283_A/shorebird/DE/12/2004_7',
		28 '2003.562_CY004339_A/pintail_duck/Alberta/49/2003_7',
		29 '2003.597_CY004353_A/mallard/Alberta/209/2003_7',
		30 '1997.830_CY004380_A/mallard/Alberta/52/1997_7',
		31 '1989.307_CY004392_A/herring_gull/NJ/402/1989_7',
		32 '2004.374_CY004399_A/shorebird/DE/101/2004_7',
		33 '1985.405_CY004406_A/ruddy_turnstone/New_Jersey/65/1985_7',
		34 '1987.512_CY004413_A/knot/DE/2552/1987_7',
		35 '2003.378_CY004421_A/laughing_gull/Delaware_Bay/5/2003_7',
		36 '2004.374_CY004444_A/shorebird/DE/68/2004_7',
		37 '1986.359_CY004451_A/herring_gull/NJ/782/1986_7',
		38 '1998.608_CY004508_A/mallard/ALB/201/1998_7',
		39 '1987.614_CY004516_A/coot/ALB/134/1987_7',
		40 '1987.649_CY004524_A/mallard_duck/ALB/294/1987_7',
		41 '1988.672_CY004532_A/mallard/Alberta/322/1988_7',
		42 '1992.915_CY004540_A/blue-winged_teal/Alberta/141/1992_7',
		43 '2002.622_CY004547_A/pintail_duck/Alberta/210/2002_7',
		44 '1988.372_CY004555_A/herring_gull/DE/692/1988_7',
		45 '1988.372_CY004562_A/herring_gull/Delaware/712/1988_7',
		46 '1988.374_CY004568_A/ruddy_turnstone/DE/773/1988_7',
		47 '1985.638_CY004663_A/mallard_duck/ALB/525/1985_7',
		48 '1985.638_CY004671_A/blue-winged_teal/ALB/569/1985_7',
		49 '1988.675_CY004681_A/mallard/ALB/394/1988_7',
		50 '1995.581_CY004693_A/mallard/Alberta/118/1995_7',
		51 '2001.595_CY004703_A/mallard/Alberta/156/2001_7',
		52 '1985.405_CY004818_A/ruddy_turnstone/New_Jersey/47/1985_7',
		53 '1985.652_CY004854_A/pintail_duck/ALB/623/1985_7',
		54 '1988.369_CY004861_A/ruddy_turnstone/DE/512/1988_7',
		55 '1990.638_CY004897_A/blue-winged_teal/ALB/136/1990_7',
		56 '1994.496_CY004904_A/blue-winged_teal/ALB/293/1994_7',
		57 '1995.581_CY004912_A/mallard/ALB/49/1995_7',
		58 '1998.592_CY004926_A/mallard/Alberta/47/98_7',
		59 '2001.567_CY004940_A/mallard/Alberta/30/2001_7',
		60 '2001.616_CY004947_A/pintail/Alberta/269/2001_7',
		61 '2003.614_CY004954_A/blue-winged_teal/Alberta/293/2003_7',
		62 '2004.374_CY004977_A/shorebird/DE/75/2004_7',
		63 '1987.589_CY004997_A/mallard/Alberta/7/1987_7',
		64 '1992.915_CY005002_A/mallard/Alberta/194/1992_7',
		65 '1985.619_CY005051_A/green-winged_teal/ALB/228/1985_7',
		66 '1985.633_CY005058_A/mallard_duck/Alberta/435/1985_7',
		67 '1987.444_CY005065_A/laughing_gull/Delaware_Bay/2838/1987_7',
		68 '1988.413_CY005072_A/ruddy_turnstone/DE/2378/1988_7',
		69 '1989.315_CY005079_A/red_knot/NJ/325/1989_7',
		70 '1993.915_CY005086_A/pintail/Alberta/129/1993_7',
		71 '2001.567_CY005093_A/mallard/Alberta/34/2001_7',
		72 '1985.614_CY005107_A/mallard_duck/ALB/98/1985_7',
		73 '1987.416_CY005114_A/ruddy_turnstone/DE/2576/1987_7',
		74 '1987.436_CY005121_A/laughing_gull/Delaware/2718/1987_7',
		75 '1987.400_CY005127_A/ruddy_turnstone/DE/2731/1987_7',
		76 '1988.369_CY005134_A/ruddy_turnstone/DE/510/1988_7',
		77 '1988.672_CY005141_A/mallard_duck/Alberta/321/1988_7',
		78 '1991.603_CY005148_A/mallard/Alberta/11/1991_7',
		79 '1991.603_CY005154_A/mallard/Alberta/17/1991_7',
		80 '1995.581_CY005225_A/mallard/ALB/5/1995_7',
		81 '2000.628_CY005243_A/pintail/Alberta/202/2000_7',
		82 '2000.631_CY005250_A/mallard/Alberta/208/2000_7',
		83 '2004.374_CY005257_A/shorebird/DE/122/2004_7',
		84 '1991.649_CY005305_A/mallard/ALB/124/1991_7',
		85 '2000.598_CY005324_A/pintail/Alberta/84/2000_7',
		86 '2003.408_CY005331_A/shorebird/DE/236/2003_7',
		87 '1991.649_CY005351_A/green-winged_teal/ALB/199/1991_7',
		88 '2000.369_CY005358_A/laughing_gull/Delaware/94/2000_7',
		89 '2000.369_CY005365_A/ruddy_turnstone/Delaware/97/2000_7',
		90 '1986.414_CY005376_A/herring_gull/Delaware/471/1986_7',
		91 '1986.688_CY005421_A/sanderling/Delaware/1258/1986_7',
		92 '2002.682_CY011029_A/blue-winged_teal/Ohio/926/2002_7',
		93 '2002.630_CY011037_A/mallard/Ohio/657/2002_7',
		94 '2002.682_CY011049_A/blue-winged_teal/Ohio/908/2002_7',
		95 '1987.797_CY011057_A/mallard/Ohio/275/1987_7',
		96 '2002.658_CY011113_A/mallard/Maryland/881/2002_7',
		97 '1988.787_CY011249_A/wigeon/Ohio/379/1988_7',
		98 '1990.795_CY012801_A/mallard/Ohio/171/1990_7',
		99 '1989.797_CY012817_A/mallard/Ohio/97/1989_7',
		100 '1999.789_CY012825_A/mallard/Ohio/56/1999_7',
		101 '1988.781_CY012833_A/pintail/Ohio/294/1988_7',
		102 '2005.603_CY012841_A/pintail_duck/Alaska/20/2005_7',
		103 '1986.825_CY013249_A/mallard/Ohio/338/1986_7',
		104 '2005.600_CY013264_A/pintail/Alaska/53/2005_7',
		105 '1999.808_CY013864_A/green-winged_teal/Ohio/178/1999_7',
		106 '1985.627_CY014549_A/mallard_duck/Alberta/331/1985_7',
		107 '1985.041_CY014807_A/mallard/Tennessee/11457/1985_7',
		108 '1986.756_CY014858_A/mallard_duck/New_York/180/1986_7',
		109 '1999.395_CY014889_A/duck/New_York/16873/1999_7',
		110 '1998.375_CY015128_A/ruddy_turnstone/Delaware/105/1998_7',
		111 '1993.367_CY015136_A/ruddy_turnstone/Delaware/34/1993_7',
		112 '1993.786_CY015444_A/black_duck/Ohio/95/1993_7',
		113 '1987.797_CY015452_A/mallard/Ohio/344/1987_7',
		114 '1986.827_CY015460_A/green-winged_teal/Ohio/344/1986_7',
		115 '1986.811_CY015468_A/mallard/Ohio/00083/1986_7',
		116 '1998.792_CY015477_A/mallard/Ohio/249/1998_7',
		117 '1999.808_CY015485_A/mallard/Ohio/170/1999_7',
		118 '2005.608_CY015493_A/mallard/Alaska/256/2005_7',
		119 '2005.608_CY015501_A/pintail/Alaska/279/2005_7',
		120 '1987.797_CY016125_A/black_duck/Ohio/307/1987_7',
		121 '1987.797_CY016133_A/pintail/Ohio/351/1987_7',
		122 '1987.808_CY016141_A/pintail/Ohio/454/1987_7',
		123 '1999.789_CY016157_A/gadwall/Ohio/37/1999_7',
		124 '1986.816_CY016165_A/green-winged_teal/Ohio/86/1986_7',
		125 '1989.797_CY016173_A/green-winged_teal/Ohio/59/1989_7',
		126 '2005.605_CY016181_A/pintail/Alaska/211/2005_7',
		127 '1998.033_CY016189_A/mallard/Ohio/322/1998_7',
		128 '1986.852_CY016396_A/mallard/Ohio/264/1986_7',
		129 '2005.630_CY016412_A/mallard/Alaska/715/2005_7',
		130 '1988.787_CY016420_A/mallard/Ohio/409/1988_7',
		131 '2002.652_CY016612_A/mallard/Maryland/789/2002_7',
		132 '1999.808_CY016956_A/mallard/Ohio/66/1999_7',
		133 '1987.797_CY017276_A/mallard/Ohio/265/1987_7',
		134 '1986.800_CY017694_A/mallard/Ohio/30/1986_7',
		135 '1988.781_CY017702_A/mallard/Ohio/324/1988_7',
		136 '1990.795_CY017710_A/mallard/Ohio/156/1990_7',
		137 '1999.808_CY017718_A/green-winged_teal/Ohio/72/1999_7',
		138 '1999.789_CY017726_A/pintail/Ohio/25/1999_7',
		139 '2005.603_CY017734_A/pintail_duck/Alaska/102/2005_7',
		140 '2005.608_CY017742_A/pintail/Alaska/310/2005_7',
		141 '2005.630_CY017750_A/mallard/Alaska/708/2005_7',
		142 '1986.847_CY017766_A/black_duck/Ohio/194/1986_7',
		143 '2005.926_CY017774_A/longtail_duck/Maryland/291/2005_7',
		144 '1989.797_CY017782_A/mallard/Ohio/99/1989_7',
		145 '2005.948_CY017790_A/snow_goose/Maryland/410/2005_7',
		146 '1999.789_CY018000_A/blue-winged_teal/Ohio/31/1999_7',
		147 '1998.792_CY018008_A/green-winged_teal/Ohio/203/1998_7',
		148 '1986.811_CY018016_A/mallard/Ohio/102/1986_7',
		149 '1986.847_CY018878_A/green-winged_teal/Ohio/175/1986_7',
		150 '1993.786_CY018886_A/mallard/Ohio/118/1993_7',
		151 '2004.667_CY018902_A/blue-winged_teal/Ohio/658/2004_7',
		152 '2005.948_CY018910_A/snow_goose/Maryland/353/2005_7',
		153 '2005.948_CY018918_A/snow_goose/Maryland/364/2005_7',
		154 '1987.797_CY019198_A/pintail/Ohio/339/1987_7',
		155 '1986.800_CY020718_A/mallard/Ohio/48/1986_7',
		156 '2002.630_CY020726_A/mallard/Ohio/667/2002_7',
		157 '2002.652_CY020734_A/mallard/Maryland/750/2002_7',
		158 '2002.630_CY020742_A/mallard/Ohio/654/2002_7',
		159 '2002.682_CY020750_A/blue-winged_teal/Ohio/989/2002_7',
		160 '2002.630_CY020758_A/mallard/Ohio/649/2002_7',
		161 '2002.655_CY020766_A/black_duck/Maryland/834/2002_7',
		162 '2002.630_CY020774_A/mallard/Ohio/655/2002_7',
		163 '2002.630_CY020782_A/mallard/Ohio/666/2002_7',
		164 '2002.630_CY020790_A/mallard/Ohio/668/2002_7',
		165 '2002.616_CY020814_A/mallard/Maryland/470/2002_7',
		166 '2002.482_CY020822_A/mallard/Maryland/172/2002_7',
		167 '2002.630_CY020830_A/mallard/Ohio/648/2002_7',
		168 '2002.630_CY020838_A/mallard/Ohio/653/2002_7',
		169 '1989.797_CY020846_A/pintail/Ohio/73/1989_7',
		170 '2002.630_CY020854_A/mallard/Ohio/664/2002_7',
		171 '2002.682_CY020862_A/blue-winged_teal/Ohio/907/2002_7',
		172 '1998.792_CY020870_A/mallard/Ohio/217/1998_7',
		173 '2005.600_CY020878_A/pintail/Alaska/49/2005_7',
		174 '2001.660_CY020886_A/black_duck/Ohio/415/2001_7',
		175 '2005.926_CY020910_A/common_scoter/Maryland/297/2005_7',
		176 '1989.797_CY020926_A/mallard/Ohio/122/1989_7',
		177 '1986.847_CY021430_A/mallard/Ohio/181/1986_7',
		178 '1986.847_CY021566_A/mallard/Ohio/184/1986_mixed__7',
		179 '1986.811_CY021574_A/mallard/Ohio/81/1986_mixed__7',
		180 '2002.630_CY021582_A/mallard/Ohio/656/2002_mixed__7',
		181 '2002.658_CY021590_A/mallard/Maryland/899/2002_mixed__7',
		182 '1986.849_CY021614_A/black_duck/Ohio/239/1986_7',
		183 '1987.808_CY021622_A/mallard/Ohio/421/1987_7',
		184 '2005.953_CY021638_A/mallard/Delaware/418/2005_7',
		185 '2005.926_CY021894_A/white-winged_scoter/Maryland/301/2005_7',
		186 '2005.162_CY022846_A/duck/New_York/21211-6/2005_7',
		187 '2005.162_CY029842_A/muscovy_duck/New_York/21211-5/2005_7',
		188 '2005.170_CY031708_A/Muscovy_duck/New_York/23164-10/2005_7',
		189 '2005.222_CY031732_A/quail/New_York/30732-12/2005_7',
		190 '2002.562_CY032206_A/mallard/Maryland/350/2002_7',
		191 '2007.836_CY032659_A/northern_shoveler/California/HKWF1005/2007_7',
		192 '2007.811_CY032667_A/gadwall/California/HKWF100/2007_7',
		193 '2007.926_CY032675_A/northern_shoveler/California/HKWF1201/2007_7',
		194 '2007.945_CY032691_A/northern_shoveler/California/HKWF1370/2007_7',
		195 '2007.822_CY032699_A/northern_shoveler/California/HKWF268/2007_7',
		196 '2007.764_CY032707_A/American_wigeon/California/HKWF371/2007_7',
		197 '2007.838_CY032715_A/northern_shoveler/California/HKWF383/2007_7',
		198 '2007.907_CY032723_A/northern_pintail/California/HKWF792/2007_7',
		199 '2007.918_CY032731_A/northern_shoveler/California/HKWF979/2007_7',
		200 '2007.811_CY032887_A/northern_shoveler/California/HKWF115/2007_7',
		201 '2007.822_CY032895_A/bufflehead/California/HKWF205/2007_7',
		202 '2007.830_CY032903_A/American_wigeon/California/HKWF295/2007_7',
		203 '2007.841_CY032911_A/American_wigeon/California/HKWF450/2007_7',
		204 '2007.858_CY032919_A/northern_shoveler/California/HKWF611/2007_7',
		205 '2007.860_CY032927_A/ring-necked_duck/California/HKWF662/2007_7',
		206 '2005.170_CY033226_A/Muscovy_duck/New_York/23165-13/2005_7',
		207 '2005.222_CY033266_A/Muscovy_duck/New_York/30732-13/2005_7',
		208 '2005.395_CY033314_A/quail/New_York/63806-13/2005_7',
		209 '2007.918_CY033327_A/northern_shoveler/California/HKWF1021/2007_7',
		210 '2007.918_CY033335_A/northern_shoveler/California/HKWF1046/2007_7',
		211 '2007.932_CY033343_A/northern_shoveler/California/HKWF1128/2007_7',
		212 '2007.918_CY033351_A/northern_shoveler/California/HKWF1131/2007_7',
		213 '2007.926_CY033359_A/American_wigeon/California/HKWF1174/2007_7',
		214 '2007.926_CY033367_A/northern_shoveler/California/HKWF1199/2007_7',
		215 '2007.838_CY033399_A/American_wigeon/California/HKWF353/2007_7',
		216 '2007.838_CY033407_A/ring_necked_duck/California/HKWF402/2007_7',
		217 '2007.803_CY033423_A/American_wigeon/California/HKWF42/2007_7',
		218 '2007.849_CY033431_A/ring_necked_duck/California/HKWF515/2007_7',
		219 '2007.849_CY033439_A/American_wigeon/California/HKWF541/2007_7',
		220 '2007.858_CY033447_A/American_green-winged_teal/California/HKWF609/2007_7',
		221 '2007.926_CY034154_A/northern_shoveler/California/HKWF1203/2007_7',
		222 '2007.937_CY034161_A/northern_shoveler/California/HKWF1325/2007_7',
		223 '2007.841_CY034168_A/greater_white_fronted_goose/California/HKWF446/2007_7',
		224 '2005.485_CY034287_A/duck/New_York/22067-11/2005_7',
		225 '2005.548_CY034375_A/duck/New_York/88291-13/2005_7',
		226 '2005.564_CY034391_A/quail/New_York/89641/2005_7',
		227 '2005.532_CY034791_A/Muscovy_duck/New_York/87493-3/2005_7',
		228 '2005.485_CY034815_A/duck/New_York/98616-5/2005_7',
		229 '2005.085_CY034847_A/Muscovy_duck/New_York/11646-4/2005_7',
		230 '2007.351_CY035786_A/least_sandpiper/South_Central_Alaska/2/2007_7',
		231 '2007.351_CY035794_A/least_sandpiper/South_Central_Alaska/3/2007_7',
		232 '2007.679_CY035802_A/mallard/Interior_Alaska/2/2007_7',
		233 '2007.679_CY035810_A/American_widgeon/Interior_Alaska/1/2007_7',
		234 '2007.679_CY035818_A/northern_shoveler/Interior_Alaska/1/2007_7',
		235 '2007.811_CY035852_A/northern_pintail/California/HKWF151/2007_7',
		236 '2007.822_CY035860_A/northern_shoveler/California/HKWF216/2007_7',
		237 '2007.351_CY035872_A/least_sandpiper/South_Central_Alaska/1/2007_7',
		238 '2007.679_CY035880_A/mallard/Interior_Alaska/1/2007_7',
		239 '2006.140_CY036003_A/Muscovy_duck/New_York/19495-7/2006_7',
		240 '2006.367_CY036035_A/Muscovy_duck/New_York/62095-1/2006_7',
		241 '2007.600_CY036654_A/northern_pintail/Interior_Alaska/1/2007_7',
		242 '2007.608_CY036662_A/green-winged_teal/Interior_Alaska/1/2007_7',
		243 '2006.389_CY036768_A/shorebird/Delaware_Bay/560/2006_7',
		244 '2007.386_CY036776_A/ruddy_turnstone/Delaware_Bay/108/2007_7',
		245 '2007.386_CY036784_A/ruddy_turnstone/Delaware_Bay/121/2007_7',
		246 '2007.386_CY036792_A/ruddy_turnstone/Delaware_Bay/123/2007_7',
		247 '2005.660_CY037008_A/blue-winged_teal/Manitoba/13436/2005_7',
		248 '2005.548_CY037040_A/duck/New_York/88291-12/2005_7',
		249 '2006.386_CY037080_A/laughing_gull/Delaware_Bay/6/2006_7',
		250 '2006.386_CY037088_A/laughing_gull/Delaware_Bay/46/2006_7',
		251 '2006.386_CY037104_A/ruddy_turnstone/Delaware_Bay/283/2006_7',
		252 '2007.847_CY038357_A/northern_shoveler/Interior_Alaska/1/2007_7',
		253 '2007.682_CY038365_A/mallard/Interior_Alaska/3/2007_7',
		254 '2007.682_CY038373_A/northern_pintail/Interior_Alaska/2/2007_7',
		255 '2007.918_CY038381_A/mallard/Interior_Alaska/4/2007_7',
		256 '2007.792_CY038389_A/American_green-winged_teal/Interior_Alaska/3/2007_7',
		257 '2005.600_CY039384_A/mallard/Alberta/12017/2005_7',
		258 '2008.068_CY039535_A/green_winged_teal/California/AKS1305/2008_7',
		259 '2008.071_CY039543_A/green_winged_teal/California/AKS1370/2008_7',
		260 '2007.915_CY039551_A/northern_shoveler/California/AKS273/2007_7',
		261 '2007.945_CY039567_A/greater_white-fronted_goose/California/AKS617/2007_7',
		262 '2007.811_CY039575_A/northern_shoveler/California/HKWF96/2007_7',
		263 '2007.918_CY039583_A/northern_shoveler/California/HKWF1026/2007_7',
		264 '2007.926_CY039591_A/northern_shoveler/California/HKWF1204/2007_7',
		265 '2008.060_CY039599_A/northern_shoveler/California/HKWF2031/2008_7',
		266 '2007.838_CY039607_A/northern_shoveler/California/HKWF392sm/2007_7',
		267 '2007.858_CY039623_A/northern_shoveler/California/HKWF569/2007_7',
		268 '2007.858_CY039631_A/northern_shoveler/California/HKWF608/2007_7',
		269 '2008.768_CY039742_A/mallard/California/7766/2008_7',
		270 '2007.608_CY039750_A/northern_pintail/Interior_Alaska/1/2007_7',
		271 '2007.625_CY039758_A/mallard/Interior_Alaska/6/2007_7',
		272 '2007.679_CY039766_A/northern_shoveler/Interior_Alaska/2/2007_7',
		273 '2007.597_CY039781_A/northern_pintail/Interior_Alaska/1/2007_7',
		274 '2007.682_CY039789_A/mallard/Interior_Alaska/4/2007_7',
		275 '2007.682_CY039797_A/northern_shoveler/Interior_Alaska/3/2007_7',
		276 '2007.682_CY039805_A/American_green-winged_teal/Interior_Alaska/4/2007_7',
		277 '2007.690_CY039813_A/mallard/Interior_Alaska/2/2007_7',
		278 '2007.690_CY039821_A/mallard/Interior_Alaska/5/2007_7',
		279 '2007.677_CY039829_A/northern_shoveler/Interior_Alaska/4/2007_7',
		280 '2007.666_CY039837_A/northern_shoveler/Interior_Alaska/1/2007_7',
		281 '2007.671_CY039845_A/mallard/Interior_Alaska/1/2007_7',
		282 '2007.677_CY039853_A/mallard/Interior_Alaska/7/2007_7',
		283 '2007.707_CY039869_A/mallard/Interior_Alaska/3/2007_7',
		284 '2006.386_CY041283_A/shorebird/Delaware/133/2006_7',
		285 '2006.386_CY041315_A/ruddy_turnstone/Delaware_Bay/279/2006_7',
		286 '2007.715_CY041858_A/mallard/South_Dakota/Sg-00125/2007_7',
		287 '2007.715_CY041866_A/northern_pintail/South_Dakota/Sg-00126/2007_7',
		288 '2007.715_CY041874_A/mallard/South_Dakota/Sg-00127/2007_7',
		289 '2007.715_CY041882_A/mallard/South_Dakota/Sg-00128/2007_7',
		290 '2007.742_CY041890_A/green-winged_teal/Minnesota/Sg-00131/2007_7',
		291 '2007.742_CY041898_A/mallard/Minnesota/Sg-00133/2007_7',
		292 '2005.825_CY043809_A/ring-necked_duck/California/K90/2005_7',
		293 '2006.386_CY043889_A/shorebird/Delaware/221/2006_7',
		294 '2006.386_CY043897_A/shorebird/Delaware/224/2006_7',
		295 '2006.386_CY043905_A/shorebird/Delaware/246/2006_7',
		296 '2006.386_CY043913_A/shorebird/Delaware/249/2006_7',
		297 '2006.389_CY043921_A/shorebird/Delaware/558/2006_7',
		298 '2007.392_CY043929_A/shorebird/Delaware/472/2007_7',
		299 '2007.622_CY043937_A/northern_pintail/Alaska/7MP0344/2007_7',
		300 '2007.595_CY043945_A/northern_pintail/Alaska/7MP0608/2007_7',
		301 '2007.693_CY043953_A/northern_shoveler/Alaska/7MP1113/2007_7',
		302 '2007.682_CY043961_A/northern_shoveler/Alaska/7MP1026/2007_7',
		303 '2007.682_CY043969_A/mallard/Alaska/7MP1028/2007_7',
		304 '2007.690_CY043977_A/American_widgeon/Alaska/7MP1061/2007_7',
		305 '2007.690_CY043985_A/northern_pintail/Alaska/7MP1092/2007_7',
		306 '2007.616_CY043993_A/northern_pintail/Alaska/7MP1393/2007_7',
		307 '2007.353_CY044001_A/least_sandpiper/Alaska/7KW0411/2007_7',
		308 '2007.674_CY044009_A/northern_shoveler/Alaska/7MP1606/2007_7',
		309 '2007.679_CY044017_A/northern_shoveler/Alaska/7MP0954/2007_7',
		310 '2007.682_CY044025_A/northern_shoveler/Alaska/7MP1668/2007_7',
		311 '2005.630_CY045272_A/mallard/Quebec/16485/2005_7',
		312 '2006.627_CY045280_A/mallard/Quebec/10969/2006_7',
		313 '2006.630_CY045288_A/mallard/Quebec/11063/2006_7',
		314 '2006.633_CY045296_A/mallard/Quebec/11111/2006_7',
		315 '2006.701_CY045304_A/American_black_duck/New_Brunswick/19347/2006_7',
		316 '2006.712_CY045312_A/American_black_duck/New_Brunswick/19502/2006_7',
		317 '2007.605_CY045320_A/northern_pintail/Saskatchewan/22910/2007_7',
		318 '2005.633_CY045336_A/mallard/California/GL30/2005_7',
		319 '2005.847_CY045344_A/northern_shoveler/California/K138/2005_7',
		320 '2005.923_CY045352_A/green-winged_teal/California/K218/2005_7',
		321 '2006.748_CY045368_A/mallard/Washington/20010-002/2006_7',
		322 '2007.090_CY045376_A/American_green-winged_teal/California/44287-713/2007_7',
		323 '2006.386_CY045384_A/shorebird/Delaware/195/2006_7',
		324 '2006.559_CY045392_A/pintail/Alberta/21/2006_7',
		325 '2007.389_CY045400_A/shorebird/Delaware/189/2007_7',
		326 '2007.622_CY045408_A/northern_pintail/Interior_Alaska/7MP0343/2007_7',
		327 '2007.625_CY045416_A/mallard/Interior_Alaska/7MP0372/2007_7',
		328 '2007.690_CY045424_A/mallard/Interior_Alaska/7MP1050R1/2007_7',
		329 '2007.603_CY045432_A/mallard/Interior_Alaska/7MP0709/2007_7',
		330 '2007.671_CY045440_A/northern_shoveler/Alaska/7MP1708/2007_7',
		331 '2007.688_CY045448_A/northern_pintail/Alaska/7MP0508/2007_7',
		332 '2007.693_CY045456_A/northern_shoveler/Interior_Alaska/7MP1601/2007_7',
		333 '2007.707_CY045464_A/mallard/Interior_Alaska/7MP1718/2007_7',
		334 '2007.090_CY047012_A/American_green-winged_teal/California/28855/2007_7',
		335 '2006.386_CY047020_A/ruddy_turnstone/Delaware/291/2006_7',
		336 '2007.707_CY047028_A/American_green-winged_teal/Interior_Alaska/7MP2225/2007_7',
		337 '2007.671_CY047036_A/mallard/Interior_Alaska/7MP1757/2007_7',
		338 '2005.638_CY047489_A/mallard/British_Columbia/07706/2005_7',
		339 '2005.660_CY047497_A/mallard/British_Columbia/07826/2005_7',
		340 '2005.586_CY047513_A/mallard/Alberta/11527/2005_7',
		341 '2005.592_CY047521_A/blue-winged_teal/Alberta/11646/2005_7',
		342 '2005.592_CY047529_A/northern_pintail/Alberta/11701/2005_7',
		343 '2005.578_CY047537_A/green-winged_teal/Alberta/11383/2005_7',
		344 '2005.595_CY047545_A/redhead/Alberta/11817/2005_7',
		345 '2005.630_CY047553_A/mallard/Quebec/16334/2005_7',
		346 '2005.636_CY047561_A/mallard/Quebec/16566/2005_7',
		347 '2005.723_CY047569_A/green-winged_teal/Nova_Scotia/14687/2005_7',
		348 '2006.633_CY047577_A/mallard/Quebec/11102/2006_7',
		349 '2006.630_CY047585_A/mallard/Quebec/11002/2006_7',
		350 '2006.630_CY047593_A/mallard/Quebec/11040/2006_7',
		351 '2006.630_CY047601_A/mallard/Quebec/11045/2006_7',
		352 '2006.630_CY047609_A/mallard/Quebec/11082/2006_7',
		353 '2006.633_CY047617_A/mallard/Quebec/11103/2006_7',
		354 '2006.633_CY047625_A/mallard/Quebec/11106/2006_7',
		355 '2006.633_CY047633_A/mallard/Quebec/11121/2006_7',
		356 '2006.644_CY047641_A/mallard/Quebec/11182/2006_7',
		357 '2006.644_CY047649_A/American_black_duck/Quebec/11235/2006_7',
		358 '2006.644_CY047657_A/mallard/Quebec/11247/2006_7',
		359 '2006.647_CY047665_A/mallard/Quebec/11281/2006_7',
		360 '2006.644_CY047673_A/mallard/Quebec/11194/2006_7',
		361 '2007.636_CY047681_A/American_green-winged_teal/Manitoba/23884/2007_7',
		362 '2007.644_CY047689_A/mallard/Manitoba/23912/2007_7',
		363 '2007.721_CY047697_A/American_black_duck/New_Brunswick/25182/2007_7',
		364 '2007.627_CY047705_A/blue-winged_teal/Saskatchewan/22542/2007_7',
		365 '2006.929_CY053790_A/northern_shoveler/California/JN587/2006_7',
		366 '2005.866_CY053798_A/northern_shoveler/California/K168/2005_7',
		367 '2006.093_CY053806_A/mallard/California/K752/2006_7',
		368 '2006.016_CY053814_A/green-winged_teal/California/K481/2006_7',
		369 '2006.175_CY053822_A/pekin_duck/California/P30/2006_7',
		370 '2002.630_CY053830_A/mallard/Ohio/651/2002_7',
		371 '2002.682_CY053838_A/green-winged_teal/Ohio/960/2002_7',
		372 '2005.633_CY056269_A/mallard/California/39/2005_7',
		373 '2007.584_CY063744_A/blue-winged_teal/Minnesota/Sg-00028/2007_7',
		374 '2007.586_CY063866_A/blue-winged_teal/Minnesota/Sg-00029/2007_7',
		375 '2007.586_CY063874_A/blue-winged_teal/Minnesota/Sg-00030/2007_7',
		376 '2007.586_CY063882_A/blue-winged_teal/Minnesota/Sg-00031/2007_7',
		377 '2007.586_CY063890_A/blue-winged_teal/Minnesota/Sg-00032/2007_7',
		378 '2007.586_CY063898_A/blue-winged_teal/Minnesota/Sg-00033/2007_7',
		379 '2007.586_CY063906_A/blue-winged_teal/Minnesota/Sg-00034/2007_7',
		380 '2007.586_CY063914_A/blue-winged_teal/Minnesota/Sg-00035/2007_7',
		381 '2007.586_CY063922_A/blue-winged_teal/Minnesota/Sg-00036/2007_7',
		382 '2007.586_CY063930_A/blue-winged_teal/Minnesota/Sg-00037/2007_7',
		383 '2007.586_CY063938_A/blue-winged_teal/Minnesota/Sg-00038/2007_7',
		384 '2007.586_CY063946_A/blue-winged_teal/Minnesota/Sg-00039/2007_7',
		385 '2007.586_CY063954_A/blue-winged_teal/Minnesota/Sg-00040/2007_7',
		386 '2007.586_CY063962_A/blue-winged_teal/Minnesota/Sg-00041/2007_7',
		387 '2007.586_CY063970_A/blue-winged_teal/Minnesota/Sg-00042/2007_7',
		388 '2007.586_CY063978_A/blue-winged_teal/Minnesota/Sg-00043/2007_7',
		389 '2007.586_CY063986_A/gadwall/Minnesota/Sg-00044/2007_7',
		390 '2007.586_CY063994_A/mallard/Minnesota/Sg-00045/2007_7',
		391 '2007.586_CY064002_A/mallard/Minnesota/Sg-00046/2007_7',
		392 '2007.586_CY064010_A/mallard/Minnesota/Sg-00047/2007_7',
		393 '2007.586_CY064018_A/mallard/Minnesota/Sg-00048/2007_7',
		394 '2007.586_CY064026_A/mallard/Minnesota/Sg-00049/2007_7',
		395 '2007.586_CY064034_A/mallard/Minnesota/Sg-00050/2007_7',
		396 '2007.586_CY064042_A/mallard/Minnesota/Sg-00051/2007_7',
		397 '2007.586_CY064050_A/mallard/Minnesota/Sg-00052/2007_7',
		398 '2007.586_CY064058_A/mallard/Minnesota/Sg-00053/2007_7',
		399 '2007.584_CY064066_A/mallard/Minnesota/Sg-00055/2007_7',
		400 '2007.586_CY064074_A/mallard/Minnesota/Sg-00056/2007_7',
		401 '2007.586_CY064082_A/mallard/Minnesota/Sg-00057/2007_7',
		402 '2007.586_CY064090_A/mallard/Minnesota/Sg-00058/2007_7',
		403 '2007.586_CY064098_A/mallard/Minnesota/Sg-00059/2007_7',
		404 '2007.586_CY064106_A/mallard/Minnesota/Sg-00060/2007_7',
		405 '2007.586_CY064114_A/mallard/Minnesota/Sg-00061/2007_7',
		406 '2007.586_CY064122_A/mallard/Minnesota/Sg-00062/2007_7',
		407 '2007.586_CY064130_A/mallard/Minnesota/Sg-00063/2007_7',
		408 '2007.586_CY064138_A/mallard/Minnesota/Sg-00064/2007_7',
		409 '2007.586_CY064146_A/mallard/Minnesota/Sg-00065/2007_7',
		410 '2007.586_CY064154_A/ring-necked_duck/Minnesota/Sg-00066/2007_7',
		411 '2007.586_CY064162_A/ring-necked_duck/Minnesota/Sg-00067/2007_7',
		412 '2007.586_CY064170_A/ring-necked_duck/Minnesota/Sg-00068/2007_7',
		413 '2007.586_CY064178_A/ring-necked_duck/Minnesota/Sg-00069/2007_7',
		414 '2007.704_CY064186_A/blue-winged_teal/Louisiana/Sg-00073/2007_7',
		415 '2007.707_CY064194_A/blue-winged_teal/Texas/Sg-00075/2007_7',
		416 '2007.707_CY064202_A/blue-winged_teal/Texas/Sg-00076/2007_7',
		417 '2007.704_CY064210_A/blue-winged_teal/Texas/Sg-00077/2007_7',
		418 '2007.704_CY064218_A/blue-winged_teal/Texas/Sg-00078/2007_7',
		419 '2007.704_CY064226_A/blue-winged_teal/Texas/Sg-00079/2007_7',
		420 '2007.704_CY064234_A/blue-winged_teal/Texas/Sg-00080/2007_7',
		421 '2007.704_CY064242_A/blue-winged_teal/Texas/Sg-00081/2007_7',
		422 '2009.627_CY070869_A/glaucous-winged_gull/Southcentral_Alaska/9JR0747R0/2009_7',
		423 '2009.627_CY070885_A/glaucous-winged_gull/Southcentral_Alaska/9JR0781R0/2009_7',
		424 '2005.562_CY075926_A/common_murre/Oregon/19497-004/2005_7',
		425 '2005.616_CY075934_A/mallard/California/19524-001/2005_7',
		426 '2007.058_CY075950_A/double-crested_cormorant/California/20119-001/2007_7',
		427 '2006.918_CY075958_A/northern_shoveler/California/44241-862/2006_7',
		428 '2007.063_CY075982_A/northern_shoveler/California/27820/2007_7',
		429 '2007.063_CY075990_A/northern_shoveler/California/44287-088/2007_7',
		430 '2007.063_CY075998_A/gadwall/California/44287-137/2007_7',
		431 '2007.071_CY076006_A/American_green-winged_teal/California/28228/2007_7',
		432 '2007.071_CY076014_A/cinnamon_teal/California/44287-325/2007_7',
		433 '2007.071_CY076022_A/American_green-winged_teal/California/44287-395/2007_7',
		434 '2007.622_CY076030_A/teal/Oregon/44336-122/2007_7',
		435 '2007.622_CY076038_A/American_green-winged_teal/Oregon/44336-124/2007_7',
		436 '2007.622_CY076046_A/teal/Oregon/44336-130/2007_7',
		437 '2007.885_CY076062_A/mallard/Washington/44338-195/2007_7',
		438 '2007.819_CY076078_A/greater_white-fronted_goose/California/44358-077/2007_7',
		439 '2007.838_CY076086_A/northern_shoveler/California/44363-062/2007_7',
		440 '2007.164_CY076094_A/American_coot/California/20181-006/2007_7',
		441 '2007.559_CY076102_A/common_murre/Oregon/20361-001/2007_7',
		442 '2007.559_CY076110_A/common_murre/Oregon/20361-002/2007_7',
		443 '2007.559_CY076118_A/California_gull/Washington/20371-003/2007_7',
		444 '2007.592_CY076126_A/mallard/California/20385-002/2007_7',
		445 '2007.592_CY076134_A/mallard/California/20385-004/2007_7',
		446 '2007.844_CY076142_A/rock_dove/Oregon/20547-003/2007_7',
		447 '2007.844_CY076150_A/rock_dove/Oregon/20547-004/2007_7',
		448 '2007.901_CY076158_A/western_grebe/Washington/20569-004/2007_7',
		449 '2007.959_CY076166_A/American_coot/Oregon/20589-007/2007_7',
		450 '2006.784_CY076174_A/mallard/Oregon/44221-105/2006_7',
		451 '2006.556_CY076182_A/mallard/Washington/44242-124/2006_7',
		452 '2006.616_CY076190_A/mallard/Washington/44242-144/2006_7',
		453 '2006.605_CY076198_A/mallard/Washington/44242-264/2006_7',
		454 '2006.619_CY076206_A/mallard/Washington/44242-271/2006_7',
		455 '2006.627_CY076214_A/mallard/Washington/44242-288/2006_7',
		456 '2006.622_CY076222_A/mallard/Washington/44242-290/2006_7',
		457 '2007.005_CY076230_A/American_green-winged_teal/California/44242-906/2007_7',
		458 '2006.638_CY076238_A/northern_pintail/Oregon/44249-559/2006_7',
		459 '2006.816_CY076246_A/northern_shoveler/Washington/44249-603/2006_7',
		460 '2006.841_CY076254_A/northern_shoveler/Washington/44249-645/2006_7',
		461 '2006.849_CY076262_A/northern_shoveler/Washington/44249-664/2006_7',
		462 '2006.849_CY076270_A/northern_shoveler/Washington/44249-675/2006_7',
		463 '2006.860_CY076278_A/northern_shoveler/Washington/44249-700/2006_7',
		464 '2006.912_CY076286_A/northern_shoveler/Washington/44249-731/2006_7',
		465 '2006.932_CY076294_A/northern_shoveler/Washington/44249-749/2006_7',
		466 '2006.932_CY076302_A/northern_shoveler/Washington/44249-752/2006_7',
		467 '2006.937_CY076310_A/northern_shoveler/Washington/44249-765/2006_7',
		468 '2006.951_CY076318_A/northern_shoveler/Washington/44249-783/2006_7',
		469 '2006.852_CY076326_A/mallard/Washington/44256-522/2006_7',
		470 '2006.852_CY076334_A/mallard/Washington/44256-527/2006_7',
		471 '2007.063_CY076342_A/American_green-winged_teal/California/44287-066/2007_7',
		472 '2007.063_CY076350_A/American_green-winged_teal/California/27790/2007_7',
		473 '2007.063_CY076358_A/American_green-winged_teal/California/44287-084/2007_7',
		474 '2007.063_CY076366_A/northern_shoveler/California/27943/2007_7',
		475 '2007.063_CY076374_A/northern_shoveler/California/44287-162/2007_7',
		476 '2007.063_CY076382_A/northern_shoveler/California/44287-164/2007_7',
		477 '2007.063_CY076390_A/northern_shoveler/California/27985/2007_7',
		478 '2007.063_CY076398_A/northern_shoveler/California/44287-179/2007_7',
		479 '2007.071_CY076406_A/cinnamon_teal/California/44287-234/2007_7',
		480 '2007.071_CY076414_A/American_green-winged_teal/California/44287-305/2007_7',
		481 '2007.071_CY076422_A/northern_shoveler/California/28327/2007_7',
		482 '2007.071_CY076430_A/northern_shoveler/California/44287-364/2007_7',
		483 '2007.071_CY076438_A/American_green-winged_teal/California/44287-373/2007_7',
		484 '2007.074_CY076446_A/gadwall/California/29595/2007_7',
		485 '2007.074_CY076454_A/gadwall/California/44287-543/2007_7',
		486 '2007.090_CY076462_A/cinnamon_teal/California/44287-659/2007_7',
		487 '2007.690_CY076470_A/northern_shoveler/Oregon/44336-179/2007_7',
		488 '2007.690_CY076478_A/American_green-winged_teal/Oregon/44336-183/2007_7',
		489 '2007.658_CY076486_A/mallard/Washington/44338-009/2007_7',
		490 '2007.658_CY076494_A/mallard/Washington/44338-011/2007_7',
		491 '2007.658_CY076502_A/mallard/Washington/44338-012/2007_7',
		492 '2007.658_CY076510_A/mallard/Washington/44338-014/2007_7',
		493 '2007.658_CY076518_A/mallard/Washington/44338-015/2007_7',
		494 '2007.658_CY076526_A/mallard/Washington/44338-016/2007_7',
		495 '2007.658_CY076534_A/mallard/Washington/44338-017/2007_7',
		496 '2007.658_CY076542_A/mallard/Washington/44338-018/2007_7',
		497 '2007.658_CY076550_A/mallard/Washington/44338-019/2007_7',
		498 '2007.658_CY076558_A/mallard/Washington/44338-029/2007_7',
		499 '2007.674_CY076566_A/mallard/Washington/44338-034/2007_7',
		500 '2007.674_CY076574_A/mallard/Washington/44338-037/2007_7',
		501 '2007.674_CY076582_A/mallard/Washington/44338-039/2007_7',
		502 '2007.674_CY076590_A/mallard/Washington/44338-045/2007_7',
		503 '2007.674_CY076598_A/mallard/Washington/44338-047/2007_7',
		504 '2007.674_CY076606_A/mallard/Washington/44338-049/2007_7',
		505 '2007.696_CY076614_A/mallard/Washington/44338-052/2007_7',
		506 '2007.690_CY076622_A/mallard/Washington/44338-112/2007_7',
		507 '2007.690_CY076630_A/mallard/Washington/44338-120/2007_7',
		508 '2007.871_CY076638_A/mallard/Washington/44338-218/2007_7',
		509 '2007.819_CY076646_A/greater_white-fronted_goose/California/44358-076/2007_7',
		510 '2007.819_CY076654_A/greater_white-fronted_goose/California/44358-089/2007_7',
		511 '2007.819_CY076662_A/greater_white-fronted_goose/California/44358-095/2007_7',
		512 '2007.841_CY076670_A/greater_white-fronted_goose/California/44358-112/2007_7',
		513 '2007.800_CY076678_A/American_green-winged_teal/California/44363-002/2007_7',
		514 '2007.838_CY076686_A/American_green-winged_teal/California/44363-067/2007_7',
		515 '2007.841_CY076694_A/northern_shoveler/California/44363-082/2007_7',
		516 '2006.929_CY076809_A/northern_shoveler/California/JN770/2006_7',
		517 '2006.929_CY076817_A/cinnamon_teal/California/JN611/2006_7',
		518 '2006.929_CY076833_A/northern_shoveler/California/JN950/2006_7',
		519 '2006.929_CY076841_A/bufflehead/California/JN1016/2006_7',
		520 '2006.995_CY076849_A/green-winged_teal/California/JN1114/2006_7',
		521 '2007.052_CY076865_A/green-winged_teal/California/JN1323/2007_7',
		522 '2007.090_CY076873_A/northern_shoveler/California/JN1447/2007_7',
		523 '2007.090_CY076881_A/cinnamon_teal/California/JN1504/2007_7',
		524 '2006.586_CY077103_A/mallard/Alberta/128/2006_7',
		525 '2007.386_CY077111_A/ruddy_turnstone/Delaware/103/2007_7',
		526 '2006.386_CY077119_A/shorebird/Delaware/255/2006_7',
		527 '2006.386_CY077127_A/ruddy_turnstone/Delaware/293/2006_7',
		528 '2006.389_CY077135_A/shorebird/Delaware/350/2006_7',
		529 '2006.389_CY077143_A/sanderling/Delaware/449/2006_7',
		530 '2006.564_CY077151_A/mallard/Alberta/76/2006_7',
		531 '2006.603_CY077159_A/mallard/Alberta/221/2006_7',
		532 '2006.603_CY077167_A/mallard/Alberta/224/2006_7',
		533 '2007.392_CY077175_A/shorebird/Delaware/554/2007_7',
		534 '2007.586_CY077183_A/mallard/Alberta/162/2007_7',
		535 '2007.586_CY077191_A/mallard/Alberta/234/2007_7',
		536 '2007.614_CY077199_A/mallard/Interior_Alaska/7MP0167/2007_7',
		537 '2007.600_CY077215_A/northern_pintail/Interior_Alaska/7MP1246/2007_7',
		538 '2007.690_CY077223_A/northern_shoveler/Interior_Alaska/7MP1081/2007_7',
		539 '2007.682_CY077231_A/mallard/Interior_Alaska/7MP0510/2007_7',
		540 '2007.668_CY077239_A/American_green-winged_teal/Interior_Alaska/7MP1651/2007_7',
		541 '2007.707_CY077255_A/mallard/Interior_Alaska/7MP2230/2007_7',
		542 '2007.682_CY077263_A/mallard/Interior_Alaska/7MP0512/2007_7',
		543 '2007.674_CY077271_A/northern_shoveler/Interior_Alaska/7MP1765/2007_7',
		544 '2007.682_CY077279_A/northern_shoveler/Interior_Alaska/7MP0944/2007_7',
		545 '2007.690_CY077287_A/mallard/Interior_Alaska/7MP1056/2007_7',
		546 '2007.690_CY077295_A/northern_shoveler/Interior_Alaska/7MP1077/2007_7',
		547 '2007.690_CY077303_A/northern_shoveler/Interior_Alaska/7MP1080/2007_7',
		548 '2007.625_CY077311_A/northern_pintail/Interior_Alaska/7MP0278/2007_7',
		549 '2007.600_CY077318_A/northern_pintail/Interior_Alaska/7MP0692/2007_7',
		550 '2007.353_CY077326_A/least_sandpiper/South_Central_Alaska/7KW0434/2007_7',
		551 '2007.668_CY077334_A/northern_shoveler/Interior_Alaska/7MP1649/2007_7',
		552 '2007.668_CY077342_A/northern_shoveler/Alaska/7MP1669B/2007_7',
		553 '2007.671_CY077357_A/American_widgeon/Interior_Alaska/7MP1707/2007_7',
		554 '2007.668_CY077365_A/northern_pintail/Interior_Alaska/7MP1644/2007_7',
		555 '2007.677_CY077373_A/mallard/Interior_Alaska/7MP1700/2007_7',
		556 '2007.690_CY077381_A/American_green-winged_teal/Interior_Alaska/7MP1049/2007_7',
		557 '2007.696_CY077389_A/northern_shoveler/Interior_Alaska/7MP1033/2007_7',
		558 '2007.699_CY077397_A/mallard/Interior_Alaska/7MP1094/2007_7',
		559 '2007.704_CY077405_A/northern_pintail/Interior_Alaska/7MP1067R1/2007_7',
		560 '2007.668_CY077413_A/northern_shoveler/Interior_Alaska/7MP1670/2007_7',
		561 '2007.704_CY077702_A/blue-winged_teal/Texas/Sg-00074/2007_7',
		562 '2007.704_CY078067_A/blue-winged_teal/Texas/Sg-00155/2007_7',
		563 '2007.704_CY078075_A/blue-winged_teal/Texas/Sg-00157/2007_7',
		564 '2007.707_CY078083_A/blue-winged_teal/Texas/Sg-00159/2007_7',
		565 '2007.707_CY078091_A/mallard/Minnesota/Sg-00161/2007_7',
		566 '2007.701_CY078107_A/mallard/Minnesota/Sg-00164/2007_7',
		567 '2007.701_CY078115_A/mallard/Minnesota/Sg-00167/2007_7',
		568 '2007.723_CY078163_A/mallard/Minnesota/Sg-00200/2007_7',
		569 '2007.704_CY078187_A/blue-winged_teal/Texas/Sg-00207/2007_7',
		570 '2007.707_CY078195_A/blue-winged_teal/Texas/Sg-00208/2007_7',
		571 '2007.704_CY078203_A/blue-winged_teal/Texas/Sg-00212/2007_7',
		572 '2007.707_CY078226_A/mallard/Minnesota/Sg-00217/2007_7',
		573 '2007.707_CY078258_A/blue-winged_teal/Texas/Sg-00085/2007_7',
		574 '2007.704_CY078266_A/green-winged_teal/Louisiana/Sg-00092/2007_7',
		575 '2007.707_CY078274_A/mallard/Minnesota/Sg-00106/2007_7',
		576 '2007.704_CY078282_A/blue-winged_teal/Texas/Sg-00158/2007_7',
		577 '2007.723_CY078290_A/mallard/Minnesota/Sg-00166/2007_7',
		578 '2007.701_CY078298_A/green-winged_teal/Minnesota/Sg-00180/2007_7',
		579 '2007.704_CY078306_A/blue-winged_teal/Texas/Sg-00188/2007_7',
		580 '2007.701_CY078314_A/green-winged_teal/Minnesota/Sg-00199/2007_7',
		581 '2007.742_CY078322_A/blue-winged_teal/Minnesota/Sg-00201/2007_7',
		582 '2007.704_CY078330_A/blue-winged_teal/Texas/Sg-00206/2007_7',
		583 '2007.701_CY078338_A/mallard/Minnesota/Sg-00220/2007_7',
		584 '2007.707_CY078346_A/green-winged_teal/Minnesota/Sg-00222/2007_7',
		585 '2007.704_CY078354_A/blue-winged_teal/Louisiana/Sg-00224/2007_7',
		586 '2006.608_CY078428_A/mallard/Interior_Alaska/6MP0155/2006_7',
		587 '2006.597_CY078436_A/green-winged_teal/Interior_Alaska/6MP0736/2006_7',
		588 '2006.600_CY078444_A/mallard/Interior_Alaska/6MP0745/2006_7',
		589 '2006.600_CY078452_A/mallard/Interior_Alaska/6MP0747/2006_7',
		590 '2006.600_CY078460_A/mallard/Interior_Alaska/6MP0758/2006_7',
		591 '2006.611_CY078468_A/northern_pintail/Interior_Alaska/6MP0817/2006_7',
		592 '2006.625_CY078476_A/green-winged_teal/Interior_Alaska/6MP0909/2006_7',
		593 '2006.625_CY078484_A/mallard/Interior_Alaska/6MP0915/2006_7',
		594 '2006.627_CY078492_A/mallard/Interior_Alaska/6MP0975/2006_7',
		595 '2006.630_CY078500_A/mallard/Interior_Alaska/6MP0991/2006_7',
		596 '2006.630_CY078508_A/mallard/Interior_Alaska/6MP0992/2006_7',
		597 '2006.668_CY078516_A/northern_shoveler/Interior_Alaska/6MP1287/2006_7',
		598 '2006.671_CY078524_A/green-winged_teal/Interior_Alaska/6MP1312/2006_7',
		599 '2006.611_CY078532_A/northern_pintail/Interior_Alaska/6MP0814/2006_7',
		600 '2006.633_CY078540_A/green-winged_teal/Interior_Alaska/6MP1077/2006_7',
		601 '2006.685_CY078548_A/green-winged_teal/Interior_Alaska/6MP1330/2006_7',
		602 '2006.688_CY078556_A/northern_shoveler/Interior_Alaska/6MP1339/2006_7',
		603 '2006.608_CY078564_A/mallard/Interior_Alaska/6MP0050R1/2006_7',
		604 '2006.619_CY078572_A/mallard/Interior_Alaska/6MP0272/2006_7',
		605 '2006.605_CY078580_A/northern_pintail/Interior_Alaska/6MP0792/2006_7',
		606 '2006.622_CY078588_A/mallard/Interior_Alaska/6MP0878/2006_7',
		607 '2006.622_CY078596_A/mallard/Interior_Alaska/6MP0891/2006_7',
		608 '2006.627_CY078604_A/mallard/Interior_Alaska/6MP0951/2006_7',
		609 '2006.627_CY078612_A/mallard/Interior_Alaska/6MP0952/2006_7',
		610 '2006.630_CY078620_A/mallard/Interior_Alaska/6MP0988/2006_7',
		611 '2006.723_CY078628_A/mallard/Interior_Alaska/6MP1142/2006_7',
		612 '2006.625_CY078636_A/northern_pintail/Interior_Alaska/6MP0964/2006_7',
		613 '2006.625_CY078644_A/mallard/Interior_Alaska/6MP0935R1/2006_7',
		614 '2006.625_CY078652_A/green-winged_teal/Interior_Alaska/6MP0936R1/2006_7',
		615 '2006.627_CY078660_A/mallard/Interior_Alaska/6MP0956R1/2006_7',
		616 '2006.625_CY078668_A/mallard/Interior_Alaska/6MP0972R1/2006_7',
		617 '2006.611_CY078676_A/mallard/Interior_Alaska/6MP0160AR1/2006_7',
		618 '2006.633_CY078684_A/northern_pintail/Interior_Alaska/6MP1080R1/2006_7',
		619 '2006.608_CY078692_A/mallard/Interior_Alaska/6MP0038BR2/2006_7',
		620 '2006.611_CY078700_A/mallard/Interior_Alaska/6MP0163AR2/2006_7',
		621 '2006.600_CY078708_A/northern_pintail/Interior_Alaska/6MP0741R2/2006_7',
		622 '2009.499_CY078716_A/mallard/Interior_Alaska/9BM1812/2009_7',
		623 '2009.510_CY078724_A/mallard/Interior_Alaska/9BM1852/2009_7',
		624 '2009.499_CY078732_A/mallard/Interior_Alaska/9BM1856/2009_7',
		625 '2009.499_CY078740_A/mallard/Interior_Alaska/9BM1807/2009_7',
		626 '2009.496_CY078748_A/mallard/Interior_Alaska/9BM1869/2009_7',
		627 '2009.504_CY078756_A/mallard/Interior_Alaska/9BM1947/2009_7',
		628 '2009.504_CY078764_A/mallard/Interior_Alaska/9BM1949/2009_7',
		629 '2009.504_CY078772_A/mallard/Interior_Alaska/9BM1958/2009_7',
		630 '2009.504_CY078780_A/mallard/Interior_Alaska/9BM1962/2009_7',
		631 '2009.510_CY078788_A/mallard/Interior_Alaska/9BM1965/2009_7',
		632 '2009.510_CY078796_A/mallard/Interior_Alaska/9BM1967/2009_7',
		633 '2009.510_CY078804_A/mallard/Interior_Alaska/9BM1974/2009_7',
		634 '2009.510_CY078812_A/mallard/Interior_Alaska/9BM1975/2009_7',
		635 '2009.515_CY078820_A/mallard/Interior_Alaska/9BM2057/2009_7',
		636 '2009.518_CY078828_A/mallard/Interior_Alaska/9BM2077/2009_7',
		637 '2009.521_CY078836_A/mallard/Interior_Alaska/9BM2168/2009_7',
		638 '2009.521_CY078844_A/mallard/Interior_Alaska/9BM2170/2009_7',
		639 '2009.523_CY078852_A/mallard/Interior_Alaska/9BM2254/2009_7',
		640 '2009.523_CY078860_A/mallard/Interior_Alaska/9BM2256/2009_7',
		641 '2009.477_CY078868_A/mallard/Interior_Alaska/9BM1585R1/2009_7',
		642 '2006.605_CY078876_A/mallard/Interior_Alaska/6MP0124/2006_7',
		643 '2006.630_CY078884_A/mallard/Interior_Alaska/6MP0984/2006_7',
		644 '2007.677_CY078892_A/mallard/Interior_Alaska/7MP1771R1/2007_7',
		645 '2007.622_CY078900_A/northern_pintail/Interior_Alaska/7MP0345BR2/2007_7',
		646 '2007.679_CY078908_A/northern_pintail/Interior_Alaska/7MP0509/2007_7',
		647 '2007.671_CY078916_A/American_wigeon/Interior_Alaska/7MP1726/2007_7',
		648 '2007.677_CY078924_A/northern_shoveler/Interior_Alaska/7MP1796/2007_7',
		649 '2007.614_CY078932_A/mallard/Interior_Alaska/7MP0172/2007_7',
		650 '2007.627_CY078940_A/northern_pintail/Interior_Alaska/7MP0408/2007_7',
		651 '2007.666_CY078948_A/duck/Interior_Alaska/7MP1591R1/2007_7',
		652 '2007.605_CY078956_A/mallard/Interior_Alaska/7MP0747/2007_7',
		653 '2007.682_CY078964_A/northern_shoveler/Interior_Alaska/7MP0953/2007_7',
		654 '2007.682_CY078972_A/mallard/Interior_Alaska/7MP0956/2007_7',
		655 '2007.666_CY078980_A/duck/Interior_Alaska/7MP1570/2007_7',
		656 '2007.666_CY078988_A/duck/Interior_Alaska/7MP1582/2007_7',
		657 '2007.666_CY078996_A/duck/Interior_Alaska/7MP1598/2007_7',
		658 '2007.677_CY079004_A/northern_pintail/Interior_Alaska/7MP1822/2007_7',
		659 '2007.677_CY079012_A/mallard/Interior_Alaska/7MP1835/2007_7',
		660 '2007.707_CY079020_A/northern_pintail/Interior_Alaska/7MP2228/2007_7',
		661 '2007.677_CY079028_A/northern_shoveler/Interior_Alaska/7MP1800/2007_7',
		662 '2007.668_CY079036_A/green-winged_teal/Interior_Alaska/7MP1672R1/2007_7',
		663 '2007.622_CY079044_A/northern_pintail/Interior_Alaska/7MP1460R2/2007_7',
[truncated: 669 more rows]
