# Supplementary material for: Influenza A Virus Migration and Persistence in North American Wild Birds
Source: PLoS Pathog. 2013 Aug 29;9(8):e1003570. doi: 10.1371/journal.ppat.1003570 (PMC3757048; doi:10.1371/journal.ppat.1003570)
Supplement: File S1 — BEAST2 executable xml file detailing the parameters for the joint estimation of the single migration rate matrix from independently generated phylogenies (BEAST2 available from http://beast2.cs.auckland.ac.nz/index.php/Main_Page). (TXT) [file ppat.1003570.s017.txt]

<beast version='2.0'
namespace='beast.evolution.alignment:beast.core:beast.evolution.tree:beast.core.util:beast.evolution.nuc:beast.evolution.operators:beast.evolution.sitemodel:beast.evolution.substitutionmodel:beast.evolution.likelihood:beast.evolution.tree.coalescent:beast.core.parameter'>
	<data id="NP" name="alignment">
		<sequence id="seq_1985.405_CY003866_A/laughing_gull/New_Jersey/75/1985_5" taxon="1985.405_CY003866_A/laughing_gull/New_Jersey/75/1985_5" totalcount="4" value="ATGGCGTCTCAAGGCACCAAACGATCTTATGAGCAGATGGAAACTGGTGGGGAACGCCAGAATGCCACTGAAATCAGAGCATCTGTTGGGAGAATGGTTGGTGGAATCGGAAGATTCTACATACAGATGTGTACTGAACTCAAACTCAGTGACTATGAAGGGAGACTGATCCAAAACAGTATAACAATAGAGAGAATGGTTCTCTCGGCATTTGATGAGAGGAGAAACAAATATCTGGAA…
		<sequence id="seq_1985.627_CY003882_A/mallard_duck/Alberta/376/1985_5" taxon="1985.627_CY003882_A/mallard_duck/Alberta/376/1985_5" totalcount="4" value="ATGGCGTCTCAAGGCACCAAACGATCTTATGAACAGATGGAAACTGGTGGGGAACGCCAGAATGCCACTGAAATCAGAGCATCTGTTGGGAGAATGGTCGGTGGAATTGGGAGATTCTACATACAGATGTGCACTGAACTCAAACTCAGCGATTATGAAGGGAGACTGATCCAAAACAGCATAACAATAGAGAGAATGGTTCTCTCAGCATTTGATGAGAGGAGAAACAAATATCTGGAAGAGCAT…
		<sequence id="seq_1986.359_CY003890_A/sanderling/New_Jersey/766/1986_5" taxon="1986.359_CY003890_A/sanderling/New_Jersey/766/1986_5" totalcount="4" value="ATGGCGTCTCAAGGCACCAAACGATCCTATGAGCAGATGGAAACCAGTGGGGAACGCCAGAATGCCACTGAAATCAGAGCATCTGTTGGGAGAATGGTCGGTGGCATTGGAAGGTTCTATGTGCAGATGTGCACCGAACTCAAACTCAATGACTATGAAGGGAGACTTATCCAAAACAGTATAACAATAGAGAGAATGGTCCTCTCAGCATTTGATGAAAGGAGAAACAAATATCTGGAAGAGC…
		<sequence id="seq_1986.414_CY003897_A/herring_gull/DE/475/1986_5" taxon="1986.414_CY003897_A/herring_gull/DE/475/1986_5" totalcount="4" value="ATGGCGTCCCAAGGCACCAAACGATCTTATGAGCAGATGGAAACTGGTGGCGAGCGCCAGAATGCAAATGAAATTAGGGCATCTGTCGGGAGGATGGTTGGAGGAATCGGAAGATTCTACATACAGATGTGCACTGAGCTCAAGCTCAGTGACAATGAGGGAAGATTGATCCAAAACAGCATCACCATAGAGAGAATGGTCCTATCTGCATTTGACGAGAGAAGGAACAAGTACCTGGAAGAGCATCCCAGTGCCG…
		<sequence id="seq_1988.372_CY003910_A/herring_gull/DE/698/1988_5" taxon="1988.372_CY003910_A/herring_gull/DE/698/1988_5" totalcount="4" value="ATGGCGTCTCAAGGCACCAAACGATCCTATGAGCAGATGGAAACCAGTGGAGAGCGCCAGAATGCCACTGAAATCAGAGCATCTGTTGGGAGAATGGTCGGTGGAATTGGGAGGTTCTATGTGCAGATGTGCACCGAACTCAAACTCAATGACTATGAAGGGAGACTTATCCAAAACAGTATAACAATAGAGAGAATGGTCCTCTCAGCATTTGATGAAAGGAGAAACAAATACCTGGAAGAGCACCCCAGTGCCG…
		<sequence id="seq_1988.372_CY003917_A/herring_gull/DE/703/1988_5" taxon="1988.372_CY003917_A/herring_gull/DE/703/1988_5" totalcount="4" value="ATGGCGTCTCAAGGCACCAAACGATCCTATGAGCAGATGGAAACCAGTGGAGAGCGCCAGAATGCCACTGAAATCAGAGCATCTGTTGGGAGAATGGTCGGTGGAATTGGGAGGTTCTATGTGCAGATGTGCACCGAACTCAAACTCAATGACTATGAAGGGAGACTTATCCAAAACAGTATAACAATAGAGAGAATGGTCCTCTCAGCATTTGATGAAAGGAGAAACAAATACCTGGAAGAGCACCCCAGTGCCG…
		<sequence id="seq_1986.359_CY003925_A/laughing_gull/New_Jersey/798/1986_5" taxon="1986.359_CY003925_A/laughing_gull/New_Jersey/798/1986_5" totalcount="4" value="ATGGCGTCTCAAGGCACCAAACGATCTTATGAGCAGATGGAAACTGGTGGGGAACGCCAGAATGCCACTGAAATCAGAGCATCTGTTGGGAGAATGGTTGGTGGAATCGGAAGATTCTACATACAGATGTGTACTGAACTCAAACTCAGTGACTATGAAGGGAGACTGATCCAAAACAGCATAACAATAGAGAGAATGGTTCTCTCGGCATTTGATGAGAGGAGAAACAAATATCTGG…
		<sequence id="seq_1988.672_CY003932_A/mallard/Alberta/323/1988_5" taxon="1988.672_CY003932_A/mallard/Alberta/323/1988_5" totalcount="4" value="ATGGCGTCTCAAGGCACCAAACGATCTTATGAACAGATGGAAACTGGTGGGGAACGCCAGAATGCCACTGAAATCAGAGCATCTGTTGGGAGAATGGTTGGTGGAATTGGGAGATTCTACATACAGATGTGCACTGAACTCAAACTCAGCGACTATGAAGGGAGGCTGATCCAAAACAGTATAACAATAGAGAGAATGGTTCTCTCAGCATTTGATGAGAGGAGAAACAAATATCTGGAAGAGCATCCCAGTGCTG…
		<sequence id="seq_1988.672_CY003939_A/mallard/Alberta/353/1988_5" taxon="1988.672_CY003939_A/mallard/Alberta/353/1988_5" totalcount="4" value="ATGGCGTCTCAAGGCACCAAACGATCTTATGAGCAGATGGAAACTGGTGGGGAACGCCAGAATGCCACTGAAATCAGAGCATCTGTTGGGAGAATGGTTGGTGGAATCGGAAGATTCTACATACAGATGTGTACTGAACTCAAACTCAGTGACTATGAAGGGAGACTGATCCAAAACAGCATAACAATAGAGAGAATGGTTCTCTCGGCATTTGATGAGAGGAGAAACAAATATCTGGAGGAGCATCCCAGTGCTG…
		<sequence id="seq_1997.811_CY003963_A/blue-winged_teal/Alberta/16/1997_5" taxon="1997.811_CY003963_A/blue-winged_teal/Alberta/16/1997_5" totalcount="4" value="ATGGCGTCTCAAGGCACCAAACGATCTTATGAACAGATGGAAACTGGTGGGGAACGCCAGAATGCCACTGAAATCAGAGCATCTGTTGGGAGAATGGTTGGTGGAATCGGGAGATTCTACATACAGATGTGCACTGAACTCAAACTCAGTGACTACGAAGGGAGACTGATCCAAAACAGCATAACCATAGAGAGAATGGTTCTCTCGGCATTTGATGAGAGGAGAAACAAATATCTGGAA…
		<sequence id="seq_1998.608_CY003971_A/mallard/Alberta/205/1998_5" taxon="1998.608_CY003971_A/mallard/Alberta/205/1998_5" totalcount="4" value="ATGGCGTCTCAAGGCACCAAACGATCTTATGAGCAGATGGAAACTGGTGGGGAACGCCAGAATGCCACTGAAATCAGAGCATCTGTTGGGAGGATGGTTGGTGGAATTGGGAGATTCTACATACAGATGTGCACTGAACTCAAGCTCAGCGACTATGAAGGGAGACTGATTCAGAACAGCATAACAATAGAGAGAATGGTTCTCTCAGCATTTGATGAGAGGAGAAACAAATATCTGGAAGAACATCCCAGTGCTG…
		<sequence id="seq_1998.608_CY003979_A/mallard/Alberta/226/98_5" taxon="1998.608_CY003979_A/mallard/Alberta/226/98_5" totalcount="4" value="ATGGCGTCTCAAGGCACCAAACGATCTTATGAGCAGATGGAAACTGGTGGGGAACGCCAGAATGCCACTGAAATCAGAGCATCTGTTGGGAGGATGGTTGGTGGAATTGGGAGATTCTACATACAGATGTGCACTGAACTCAAGCTCAGCGACTATGAAGGGAGACTGATTCAGAACAGCATAACAATAGAGAGAATGGTTCTCTCAGCATTTGATGAGAGGAGAAACAAATATCTGGAAGAACATCCCAGTGCTGGGAA…
		<sequence id="seq_2002.584_CY003987_A/mallard/Alberta/149/2002_5" taxon="2002.584_CY003987_A/mallard/Alberta/149/2002_5" totalcount="4" value="ATGGCGTCTCAAGGCACCAAACGATCTTATGAGCAGATGGAAACTGGTGGGGAACGCCAGAATGCCACTGAAATCAGAGCATCTGTTGGGAGAATGGTTGGTGGAATCGGGAGATTCTACATACAGATGTGCACTGAACTCAAACTCAGTGACTATGAAGGGAGACTAATCCAAAACAGCATCACAATAGAGAGGATGGTTCTCTCAGCATTTGATGAGAGGAGAAATAAATATCTGGAAGAGCATCCCAGTGCTG…
		<sequence id="seq_2003.581_CY003995_A/mallard/Alberta/79/2003_5" taxon="2003.581_CY003995_A/mallard/Alberta/79/2003_5" totalcount="4" value="ATGGCGTCTCAAGGCACCAAACGATCTTATGAACAGATGGAAACTGGTGGAGAACGCCAGAATGCAACTGAAATCAGAGCATCTGTTGGGAGAATGGTTGGTGGAATCGGAAGGTTCTACATACAGATGTGCACTGAACTCAAGCTCAGTGACTATGAAGGGAGGCTGATCCAAAACAGCATCACAATAGAGAGAATGGTTCTCTCAGCATTTGATGAGAGGAGAAACAAATATCTGGAGGAGCATCCCAGTGCTGGA…
		<sequence id="seq_1989.304_CY004097_A/laughing_gull/NJ/276/1989_5" taxon="1989.304_CY004097_A/laughing_gull/NJ/276/1989_5" totalcount="4" value="ATGGCGTCTCAAGGCACCAAACGATCCTATGAGCAGATGGAAACCAGTGGAGAGCGCCAGAATGCCACTGAAATCAGAGCATCTGTTGGGAGAATGGTCGGTGGAATTGGGAGGTTCTATGTGCAGATGTGCACCGAACTCAAACTCAATGACTATGAAGGGAGGCTTATCCAAAACAGTATAACAATAGAGAGAATGGTCCTCTCAGCATTTGATGAAAGGAGAAACAAATACCTGGAAGAGCACCCCAGTGC…
		<sequence id="seq_1985.614_CY004189_A/mallard_duck/ALB/10/1985_5" taxon="1985.614_CY004189_A/mallard_duck/ALB/10/1985_5" totalcount="4" value="ATGGCGTCTCAAGGCACCAAACGATCCTATGAACAGATGGAAACTGGTGGGGAACGCCAGAATGCCACTGAAATCAGAGCATCTGTTGGGAGAATGGTTGGTGGAATCGGGAGGTTCTACATACAGATGTGCACTGAACTCAAACTCAGTGACTATGAAGGGAGGCTGATCCAAAACAGCATAACAATAGAGAGAATGGTTCTCTCGGCATTTGATGAGAGGAGAAACAAATATCTGGAAGAGCATCCCAGTGCTG…
		<sequence id="seq_1985.614_CY004197_A/blue-winged_teal/ALB/69/1985_5" taxon="1985.614_CY004197_A/blue-winged_teal/ALB/69/1985_5" totalcount="4" value="ATGGCGTCTCAAGGCACCAAACGATCCTATGAACAGATGGAAACTGGTGGGGAACGCCAGAATGCCACTGAAATCAGAGCATCTGTTGGGAGAATGGTTGGTGGAATCGGGAGGTTCTACATACAGATGTGCACTGAACTCAAACTCAGTGACTATGAAGGGAGGCTGATCCAAAACAGCATAACAATAGAGAGAATGGTTCTCTCGGCATTTGATGAGAGGAGAAACAAATATCTGGAAGAGCATCC…
		<sequence id="seq_1985.614_CY004205_A/mallard_duck/ALB/76/1985_5" taxon="1985.614_CY004205_A/mallard_duck/ALB/76/1985_5" totalcount="4" value="ATGGCGTCTCAAGGCACCAAACGATCTTATGAGCAGATGGAAACTGGTGGGGAGCGCCAGAATGCCACTGAAATCAGAGCATCTGTTGGGAGAATGGTTGGTGGAATCGGAAGATTCTACATACAGATGTGTACTGAACTCAAACTCAGTGACTATGAAGGGAGACTGATCCAAAACAGCATAACAATAGAGAGGATGGTTCTCTCGGCATTTGATGAGAGGAGAAACAAATATCTGGAGGAGCATCCCAGTGCTG…
		<sequence id="seq_1985.614_CY004213_A/pintail_duck/ALB/111/1985_5" taxon="1985.614_CY004213_A/pintail_duck/ALB/111/1985_5" totalcount="4" value="ATGGCGTCTCAAGGCACCAAACGATCTTATGAGCAGATGGAAACTGGTGGGGAACGCCAGAATGCCACTGAAATCAGAGCATCTGTTGGGAGAATGGTTGGTGGAATCGGGAGATTCTACATACAGATGTGTACTGAACTCAAACTCAGTGACTATGAAGGGAGACTGATCCAAAACAGCATAACAATAGAGAGAATGGTTCTCTCGGCATTTGATGAGAGGAGAAACAAATATTTGGAAGAGCATCCCAGTGC…
		<sequence id="seq_1985.614_CY004221_A/shoveler/ALB/114/1985_5" taxon="1985.614_CY004221_A/shoveler/ALB/114/1985_5" totalcount="4" value="ATGGCGTCTCAAGGCACCAAACGATCCTATGAACAGATGGAAACTGGTGGGGAACGCCAGAATGCCACTGAAATCAGAGCATCTGTTGGGAGAATGGTTGGTGGAATCGGGAGGTTCTACATACAGATGTGCACTGAACTCAAACTCAGTGACTATGAAGGGAGGCTGATCCAAAACAGCATAACAATAGAGAGAATGGTTCTCTCGGCATTTGATGAGAGGAGAAACAAATATCTGGAAGAGCATCCCAGTGCTGGGAAAG…
		<sequence id="seq_1990.589_CY004229_A/mallard_duck/ALB/155/1990_5" taxon="1990.589_CY004229_A/mallard_duck/ALB/155/1990_5" totalcount="4" value="ATGGCGTCTCAAGGCACCAAACGATCTTATGAGCAGATGGAAACTGGTGGGGAACGCCAGAATGCCACTGAAATCAGAGCATCTGTTGGGAGGATGGTTGGTGGAATCGGAAGATTCTACATACAGATGTGTACTGAACTCAAACTCAGTGACTATGAAGGGAGACTGATCCAAAACAGCATAACAATAGAGAGAATGGTTCTCTCGGCATTTGATGAGAGGAGAAACAAATATCTGGAGGAGCATCCCAGTGC…
		<sequence id="seq_1990.581_CY004237_A/mallard_duck/ALB/191/1990_5" taxon="1990.581_CY004237_A/mallard_duck/ALB/191/1990_5" totalcount="4" value="ATGGCGTCTCAAGGCACCAAACGATCTTATGAGCAGATGGAAACTGGTGGGGAACGCCAGAATGCCACTGAAATCAGAGCATCTGTTGGGAGGATGGTTGGTGGAATCGGAAGATTCTACATACAGATGTGTACTGAACTCAAACTCAGTGACTATGAAGGGAGACTGATCCAAAACAGCATAACAATAGAGAGAATGGTTCTCTCGGCATTTGATGAGAGGAGAAACAAATATCTGGAGGAGCATCCCAGTGC…
		<sequence id="seq_1990.658_CY004245_A/mallard_duck/ALB/253/1990_5" taxon="1990.658_CY004245_A/mallard_duck/ALB/253/1990_5" totalcount="4" value="ATGGCGTCTCAAGGCACCAAACGATCTTATGAGCAGATGGAAACTGGTGGGGAACGCCAGAATGCCACTGAAATCAGAGCATCTGTTGGGAGGATGGTTGGTGGAATCGGAAGATTCTACATACAGATGTGTACTGAACTCAAACTCAGTGACTATGAAGGGAGACTGATCCAAAACAGCATAACAATAGAGAGAATGGTTCTCTCGGCATTTGATGAGAGGAGAAACAAATATCTGGAGGAGCATCCCAGTGC…
		<sequence id="seq_1992.915_CY004253_A/mallard/ALB/199/1992_5" taxon="1992.915_CY004253_A/mallard/ALB/199/1992_5" totalcount="4" value="ATGGCGTCTCAAGGCACCAAACGATCTTATGAACAGATGGAAACTGGTGGGGAACGCCAGAATGCCACTGAAATCAGAGCATCTGTTGGGAGAATGGTTGGCGGAATCGGGAGATTCTACATACAGATGTGCACTGAACTCAAACTCAGTGACTACGAAGGGAGACTGATCCAAAACAGCATAACCATAGAGAGAATGGTTCTCTCGGCATTTGATGAGAGGAGAAACAAATATCTGGAGGAGCATCCCAGTGCTGGGAAAGAC…
		<sequence id="seq_1993.915_CY004261_A/pintail/ALB/179/1993_5" taxon="1993.915_CY004261_A/pintail/ALB/179/1993_5" totalcount="4" value="ATGGCGTCTCAAGGCACCAAACGATCTTATGAGCAGATGGAAACTGGTGGGGAACGCCAGAATGCTACTGAAATCAGAGCATCTGTTGGGAGAATGGTTGGTGGAATCGGAAGATTCTACATTCAGATGTGCACTGAACTCAAACTCAGTGACTATGAAGGGAGACTGATCCAAAACAGCATAACAATAGAGAGAATGGTTCTCTCGGCATTTGATGAGAGGAGAAACAAATATCTGGAAGAACATCCCAGTGCTGGGAAAGAC…
		<sequence id="seq_2003.586_CY004277_A/mallard/Alberta/154/2003_5" taxon="2003.586_CY004277_A/mallard/Alberta/154/2003_5" totalcount="4" value="ATGGCGTCTCAAGGCACCAAACGATCTTATGAGCAGATGGAAACTGGTGGGGAACGCCAGAATGCCACTGAAATCAGAGCATCTGTTGGAAGAATGGTTGGTGGAATTGGGAGATTCTACATACAGATGTGCACTGAACTCAAACTCAGTGACTACGAAGGGAGACTGATCCAAAACAGCATAACAATAGAGAGGATGGTTCTCTCGGCATTTGATGAGAGGAGAAACAAATACCTGGAAGAGCATCCCAGTGCTG…
		<sequence id="seq_2004.369_CY004285_A/shorebird/DE/12/2004_5" taxon="2004.369_CY004285_A/shorebird/DE/12/2004_5" totalcount="4" value="ATGGCGTCTCAAGGCACCAAACGATCTTATGAACAGATGGAAACTGGTGGGGAACGCCAGAATGCCACTGAAATCAGAGCATCTGTTGGGAGGATGGTTGGTGGAATTGGGAGATTCTACATACAGATGTGCACTGAACTCAAGCTCAGCGACTATGAAGGGAGGCTGATTCAGAACAGCATAACGATAGAGAGGATGGTTCTCTCAGCATTTGATGAGAGGAGAAACAAATATCTAGAAGAGCACCCCAGTGCTGGGAAAGAC…
		<sequence id="seq_2003.562_CY004341_A/pintail_duck/Alberta/49/2003_5" taxon="2003.562_CY004341_A/pintail_duck/Alberta/49/2003_5" totalcount="4" value="ATGGCGTCTCAAGGCACCAAACGATCTTATGAGCAGATGGAAACTGGTGGAGAACGCCAGAATGCCACTGAAATCAGAGCATCTGTTGGGAGAATGGTTGGTGGAATCGGGAGATTCTACATACAGATGTGCACTGAACTCAAACTCAGTGACTATGAAGGGAGACTAATCCAAAACAGCATCACAATAGAGAGAATGGTTCTCTCAGCATTTGATGAGAGGAGAAACAAATATCTGGAAGAGCATCC…
		<sequence id="seq_2003.597_CY004355_A/mallard/Alberta/209/2003_5" taxon="2003.597_CY004355_A/mallard/Alberta/209/2003_5" totalcount="4" value="ATGGCGTCTCAAGGCACCAAACGATCTTATGAACAGATGGAAACTGGTGGGGAACGCCAGAATGCCACTGAAATCAGAGCATCCGTTGGGAGAATGGTTGGTGGAATCGGGAGATTCTACATACAGATGTGCACTGAACTCAAACTCAGTGACTACGAAGGGAGGCTGATCCAAAACAGCATAACCATAGAGAGAATGGTTCTCTCGGCATTTGATGAGAGGAGAAACAAATATCTAGAGGAGCATCCCAGTGCTG…
		<sequence id="seq_1997.830_CY004382_A/mallard/Alberta/52/1997_5" taxon="1997.830_CY004382_A/mallard/Alberta/52/1997_5" totalcount="4" value="ATGGCGTCTCAAGGCACCAAACGATCTTATGAGCAGATGGAAACTGGTGGGGAACGCCAGAATGCCACTGAAATCAGAGCATCTGTTGGGAGAATGGTTGGTGGAATAGGAAGATTCTACATACAGATGTGCACTGAACTCAAACTCAGTGACTACGAAGGGAGACTGATCCAAAATAGCATAACCATAGAGAGAATGGTTCTCTCGGCATTTGATGAGAGAAGAAACAAATACCTGGAGGAGCATCCCAGTGCTGGG…
		<sequence id="seq_1989.307_CY004394_A/herring_gull/NJ/402/1989_5" taxon="1989.307_CY004394_A/herring_gull/NJ/402/1989_5" totalcount="4" value="ATGGCGTCTCAAGGCACCAAACGATCATATGAGCAGATGGAAACCAGTGGAGAGCGCCAGAATGCCACTGAAATCAGAGCATCTGTTGGGAGAATGGTCGGTGGAATTGGGAGGTTCTATGTGCAGATGTGCACCGAACTCAAACTCAATGACTATGAAGGGAGACTTATCCAAAACAGTATAACAATAGAGAGAATGGTCCTCTCAGCATTTGATGAAAGGAGAAACAAATACCTAGAAGAGCACCCCAGTGCCG…
		<sequence id="seq_2004.374_CY004401_A/shorebird/DE/101/2004_5" taxon="2004.374_CY004401_A/shorebird/DE/101/2004_5" totalcount="4" value="ATGGCGTCTCAAGGCACCAAACGATCTTATGAGCAGATGGAAACTGGTGGAGAACGCCAGAATGCCACTGAAATCAGAGCATCTGTTGGGAGAATGGTTGGTGGAATCGGAAGATTCTACATACAGATGTGCACTGAACTCAAACTCAATGACTATGAAGGAAGACTGATCCAAAACAGCATCACAATAGAGAGAATGGTTCTCTCAGCATTTGATGAGAGGAGAAACAAATATCTGGAAGAGCATCCCAGTGCTGGGAAAG…
		<sequence id="seq_1985.405_CY004408_A/ruddy_turnstone/New_Jersey/65/1985_5" taxon="1985.405_CY004408_A/ruddy_turnstone/New_Jersey/65/1985_5" totalcount="4" value="ATGGCGTCTCAAGGCACCAAACGATCTTATGAGCAGATGGAAACTGGTGGAGAACGCCAGAATGCCACTGAAATCAGAGCATCTGTTGGGAGAATGGTTGGTGGAATCGGAAGATTCTACATACAGATGTGCACTGAACTCAAACTCAATGACTATGAAGGAAGACTGATCCAAAACAGCATCACAATAGAGAGAATGGTTCTCTCAGCATTTGATGAGAGGAGAAACAAATATCT…
		<sequence id="seq_1987.512_CY004415_A/knot/DE/2552/1987_5" taxon="1987.512_CY004415_A/knot/DE/2552/1987_5" totalcount="4" value="ATGGCGTCTCAAGGCACCAAACGATCCTATGAGCAGATGGAAACCAGTGGGGAGCGCCAGAATGCCACTGAAATCAGAGCATCTGTTGGGAGAATGGTCGGTGGAATTGGGAGGTTCTATGTGCAGATGTGCACCGAACTCAAACTCAATGACTATGAAGGGAGACTTATCCAAAACAGTATAACAATAGAGAGAATGGTCCTCTCAGCATTTGATGAAAGGAGAAACAAATACCTGGAAGAGCACCCCAGTGCCGGAAAGGACCCTAAA…
		<sequence id="seq_2003.378_CY004423_A/laughing_gull/Delaware_Bay/5/2003_5" taxon="2003.378_CY004423_A/laughing_gull/Delaware_Bay/5/2003_5" totalcount="4" value="ATGGCGTCCCAAGGCACCAAACGATCTTATGAGCAGATGGAAACTGGTGGGGAACGCCAGAATGCCACTGAAATTAGAGCATCTGTTGGGAGGATGGTTGGTGGAATTGGGAGATTCTACATACAAATGTGCACTGAACTCAAACTCAGTGACTACGAAGGAAGACTGATCCAAAATAGTATAACAATAGAGAGAATGGTCCTCTCAGCATTTGATGAGAGGAGAAACAAATATCTGG…
		<sequence id="seq_2004.374_CY004446_A/shorebird/DE/68/2004_5" taxon="2004.374_CY004446_A/shorebird/DE/68/2004_5" totalcount="4" value="ATGGCGTCTCAAGGCACCAAACGATCTTATGAGCAGATGGAAACTGGTGGAGAGCGCCAGAATGCAAGCGAAATTAGAGCATCTGTCGGGAGAATGGTTGGAGGAATAGGAAGATTCTACATACAGATGTGCACTGAGCTCAAGCTCAGTGACAATGAGGGAAGGTTGATCCAAAACAGCATCACCATAGAGAGAATGGTCCTATCTGCATTTGACGAGAGAAGAAACAAGTACTTGGAAGAGCACCCCAGTGCAGGGAGAGAC…
		<sequence id="seq_1986.359_CY004453_A/herring_gull/NJ/782/1986_5" taxon="1986.359_CY004453_A/herring_gull/NJ/782/1986_5" totalcount="4" value="ATGGCGTCCCAAGGCACCAAACGATCTTATGAGCAGATGGAAACTGGTGGAGAGCGCCAGAATGCAAATGAAATTAGGGCATCTGTCGGGAGAATGGTTGGAGGAATCGGAAGATTCTACATACAGATGTGCACTGAGCTCAAGCTCAGTGACAATGAGGGAAGATTGATCCAAAACAGCATCACCATAGAGAGAATGGTCCTATCTGCATTTGACGAGAGAAGGAACAAGTACCTGGAAGAGCATCCCAGTGCCG…
		<sequence id="seq_1998.608_CY004510_A/mallard/ALB/201/1998_5" taxon="1998.608_CY004510_A/mallard/ALB/201/1998_5" totalcount="4" value="ATGGCGTCTCAAGGCACCAAACGATCTTATGAGCAGATGGAAACTGGTGGGGAACGCCAGAATGCCACTGAAATCAGAGCATCTGTTGGAAGAATGGTTGGTGGAATCGGGAGATTCTACATACAGATGTGCACTGAACTCAAACTCAGTGACTACGAAGGGAGACTGATCCAAAACAGCATAACAATAGAGAGAATGGTTCTCTCGGCGTTTGATGAGAGGAGAAACAAATACTTGGAAGAGCATCCCAGTGCTGGAAAAGAC…
		<sequence id="seq_1987.614_CY004518_A/coot/ALB/134/1987_5" taxon="1987.614_CY004518_A/coot/ALB/134/1987_5" totalcount="4" value="ATGGCGTCTCAAGGCACCAAACGATCTTATGAGCAGATGGAAACTGGTGGGGAACGCCAGAATGCCACTGAAATCAGAGCATCTGTTGGGAGAATGGTTGGTGGAATCGGGAGATTCTACATACAAATGTGCACTGAACTCAAACTCAGTGACTACGAAGGGAGACTGATCCAAAACAGCATAACAATAGAGAGAATGGTTCTCTCAGCATTTGATGAGAGGAGAAACAAATATCTGGAAGAGCATCCCAGTGCTGGGAAAGACCCCAAG…
		<sequence id="seq_1987.649_CY004526_A/mallard_duck/ALB/294/1987_5" taxon="1987.649_CY004526_A/mallard_duck/ALB/294/1987_5" totalcount="4" value="ATGGCGTCTCAAGGCACCAAACGATCTTATGAGCAGATGGAAACTGGTGGGGAACGCCAGAATGCCACTGAAATCAGAGCATCTGTTGGGAGAATGGTTGGTGGAATCGGGAGATTCTACATACAAATGTGCACTGAACTCAAACTCAGTGACTACGAAGGGAGACTGATCCAAAACAGCATAACAATAGAGAGAATGGTTCTCTCAGCATTTGATGAGAGGAGAAACAAATATCTGGAAGAGCATCCCAGTGC…
		<sequence id="seq_1988.672_CY004534_A/mallard/Alberta/322/1988_5" taxon="1988.672_CY004534_A/mallard/Alberta/322/1988_5" totalcount="4" value="ATGGCGTCTCAAGGCACCAAACGATCTTATGAGCAGATGGAAACTGGTGGGGAGCGCCAGAATGCCACTGAAATCAGAGCATCTGTTGGGAGAATGGTTGGTGGAATCGGGAGATTCTACATACAGATGTGTACTGAACTCAAACTCAGTGACTATGAAGGAAGACTGATCCAAAACAGCATAACAATAGAGAGAATGGTTCTCTCGGCATTTGATGAGAGGAGAAACAAATATCTGGAAGAGCATCCCAGTGCTG…
		<sequence id="seq_1992.915_CY004541_A/blue-winged_teal/Alberta/141/1992_5" taxon="1992.915_CY004541_A/blue-winged_teal/Alberta/141/1992_5" totalcount="4" value="ATGGCGTCTCAAGGCACCAAACGATCTTATGAGCAGATGGAAACTGGTGGAGAACGCCAGAATGCCACTGAAATCAGAGCATCTGTTGGGAGAATGGTTGGTGGAATCGGGAGATTCTACATACAGATGTGCACTGAACTCAAACTCAGTGACTATGAAGGGAGACTAATCCAAAACAGCATCACAATAGAGAGAATGGTCCTCTCAGCATTCGATGAGAGGAGAAACAAATATCTGG…
		<sequence id="seq_2002.622_CY004549_A/pintail_duck/Alberta/210/2002_5" taxon="2002.622_CY004549_A/pintail_duck/Alberta/210/2002_5" totalcount="4" value="ATGGCGTCTCAAGGCACCAAACGATCTTATGAGCAGATGGAAACTGGTGGAGAACGCCAGAATGCCACTGAAATCAGAGCATCTGTTGGGAGAATGGTTGGTGGAATCGGGAGATTCTATATACAGATGTGCACTGAACTCAAACTCAGTGACTATGAAGGGAGACTAATCCAAAACAGCATCACAATAGAGAGAATGGTTCTCTCAGCATTTGATGAGAGGAGGAACAAATATCTGGAAGAGCAT…
		<sequence id="seq_1988.372_CY004557_A/herring_gull/DE/692/1988_5" taxon="1988.372_CY004557_A/herring_gull/DE/692/1988_5" totalcount="4" value="ATGGCGTCTCAAGGCACCAAACGATCCTATGAGCAGATGGAAACCAGTGGAGAGCGCCAGAATGCCACTGAAATCAGAGCATCTGTTGGGAGAATGGTCGGTGGAATTGGGAGGTTCTATGTGCAGATGTGCACCGAACTCAAACTCAATGACTATGAAGGGAGACTTATCCAAAACAGTATAACAATAGAGAGAATGGTCCTCTCAGCATTTGATGAAAGGAGAAACAAATACCTGGAAGAGCACCCCAGTGCCG…
		<sequence id="seq_1988.372_CY004563_A/herring_gull/Delaware/712/1988_5" taxon="1988.372_CY004563_A/herring_gull/Delaware/712/1988_5" totalcount="4" value="ATGGCGTCCCAAGGCACCAAACGATCTTATGAGCAGATGGAAACTGGTGGAGAGCGCCAGAATGCAAGTGAAATTAGAGCATCTGTCGGGAGAATGGTTGGAGGAATCGGAAGATTCTACATACAGATGTGCACTGAGCTCAAGCTCAGTGACAATGAGGGAAGATTGATCCAAAACAGCATCACCATAGAGAGAATGGTCCTATCTGCATTTGACGAGAGAAGGAACAAGTACCTGGAAGAGC…
		<sequence id="seq_1988.374_CY004570_A/ruddy_turnstone/DE/773/1988_5" taxon="1988.374_CY004570_A/ruddy_turnstone/DE/773/1988_5" totalcount="4" value="ATGGCGTCTCAAGGCACCAAACGATCCTATGAGCAGATGGAAACCAGTGGGGAGCGCCAGAATGCCACTGAAATCAGAGCATCTGTTGGGAGAATGGTCGGTGGAATTGGGAGGTTCTATGTGCAGATGTGCACCGAACTCAAACTCAATGACTATGAAGGGAGACTTATCCAAAACAGTATAACAATAGAGAGAATGGTCCTCTCAGCATTTGATGAAAGGAGAAACAAATACCTGGAAGAGCACCCCA…
		<sequence id="seq_1985.638_CY004665_A/mallard_duck/ALB/525/1985_5" taxon="1985.638_CY004665_A/mallard_duck/ALB/525/1985_5" totalcount="4" value="ATGGCGTCTCAAGGCACCAAACGATCTTATGAGCAGATGGAAACTGGTGGGGAACGCCAGAATGCCACTGAAATCAGAGCATCTGTTGGGAGAATGGTTGGTGGAATCGGGAGATTCTACATACAGATGTGCACTGAACTCAAACTCAGCGACTATGAAGGGAGGCTGATCCAAAACAGCATAACAATAGAGAGAATGGTTCTCTCAGCGTTTGATGAGAGGAGAAACAAATATCTGGAAGAGCATCCCAGTGC…
		<sequence id="seq_1985.638_CY004673_A/blue-winged_teal/ALB/569/1985_5" taxon="1985.638_CY004673_A/blue-winged_teal/ALB/569/1985_5" totalcount="4" value="ATGGCGTCTCAAGGCACCAAACGATCTTATGAGCAGATGGAAACTGGTGGGGAACGCCAGAATGCCACTGAAATCAGAGCATCTGTTGGGAGAATGGTTGGTGGAATCGGGAGATTCTACATACAGATGTGTACTGAACTCAAACTCAGTGACTATGAAGGGAGACTGATCCAAAACAGCATAACAATAGAGAGAATGGTTCTCTCGGCATTTGATGAGAGGAGAAACAAATATTTGGAAGAGCAT…
		<sequence id="seq_1988.675_CY004683_A/mallard/ALB/394/1988_5" taxon="1988.675_CY004683_A/mallard/ALB/394/1988_5" totalcount="4" value="ATGGCGTCTCAAGGCACCAAACGATCTTATGAACAGATGGAAACTGGTGGGGAACGCCAGAATGCCACTGAAATCAGAGCATCTGTTGGGAGAATGGTTGGTGGAATTGGGAGATTCTACATACAGATGTGCACTGAACTCAAACTCAGCGACTATGAAGGGAGGCTGATCCAAAACAGTATAACAATAGAGAGAATGGTTCTCTCAGCGTTTGATGAGAGGAGAAACAAATATCTGGAAGAGCATCCCAGTGCTGGGAAAGAC…
		<sequence id="seq_1995.581_CY004695_A/mallard/Alberta/118/1995_5" taxon="1995.581_CY004695_A/mallard/Alberta/118/1995_5" totalcount="4" value="ATGGCGTCTCAAGGCACCAAACGATCTTATGAGCAGATGGAAACTGGTGGAGAACGCCAGAATGCCACTGAAATCAGAGCATCTGTTGGGAGAATGGTTGGTGGAATCGGGAGATTCTACATACAGATGTGCACTGAACTCAAACTCAGTGACTATGAAGGGAGACTAATCCAAAACAGCATCACAATAGAGAGAATGGTTCTCTCAGCATTTGATGAGAGGAGAAATAAATATCTGGAAGAGCATCCCAGTGCTG…
		<sequence id="seq_2001.595_CY004705_A/mallard/Alberta/156/2001_5" taxon="2001.595_CY004705_A/mallard/Alberta/156/2001_5" totalcount="4" value="ATGGCGTCTCAAGGCACCAAACGATCTTATGAACAGATGGAAACTAGTGGGGAACGCCAGAATGCTACTGAAATCAGAGCATCTGTTGGGAGAATGGTTGGTGGAATCGGGAGATTCTACATACAGATGTGCACCGAACTCAAACTCAGTGACTACGAAGGGAGACTGATCCAAAACAGCATAACCATAGAGAGAATGGTTCTCTCAGCATTTGATGAGAGGAGAAACAAATATCTGGAGGAGCATCCCAGTGCTG…
		<sequence id="seq_1985.405_CY004820_A/ruddy_turnstone/New_Jersey/47/1985_5" taxon="1985.405_CY004820_A/ruddy_turnstone/New_Jersey/47/1985_5" totalcount="4" value="ATGGCGTCTCAAGGCACCAAACGATCTTATGAGCAGATGGAAACTGGTGGGGAACGCCAGAATGCCACTGAAATCAGAGCATCTGTTGGGAGAATGGTTGGTGGAATCGGAAGATTCTACATACAGATGTGCACTGAACTCAAACTCAGTGACTATGAAGGGAGACTGATCCAAAACAGCATAACAATAGAGAGAATGGTTCTCTCGGCATTTGACGAGAGGAGAAACAAATATCT…
		<sequence id="seq_1985.652_CY004856_A/pintail_duck/ALB/623/1985_5" taxon="1985.652_CY004856_A/pintail_duck/ALB/623/1985_5" totalcount="4" value="ATGGCGTCTCAAGGCACCAAACGATCTTATGAGCAGATGGAAACTGGTGGAGAACGCCAGAATGCCACTGAAATCAGAGCATCTGTTGGGAGAATGGTTGGTGGGATCGGGAGATTCTACATACAGATGTGCACTGAACTCAAACTCAGTGACTATGAAGGGAGACTGATCCAAAACAGCATAACAATAGAGAGAATGGTTCTCTCGGCATTTGATGAGAGGAGAAACAAATATCTGGAAGAGCATCCCAGTGC…
		<sequence id="seq_1988.369_CY004863_A/ruddy_turnstone/DE/512/1988_5" taxon="1988.369_CY004863_A/ruddy_turnstone/DE/512/1988_5" totalcount="4" value="ATGGCGTCTCAAGGCACCAAACGATCTTATGAGCAGATGGAAACTGGTGGGGAACGCCAGAATGCCACTGAAATCAGAGCATCTGTTGGAAGGATGGTTGGTGGAATCGGAAGATTCTACATACAGATGTGTACTGAACTCAAACTCAGTGACTATGAAGGGAGACTGATCCAAAACAGCATAACAATAGAGAGGATGGTTCTCTCGGCATTTGATGAGAGGAGAAACAAATATCTGGAGGAGCATCCCA…
		<sequence id="seq_1990.638_CY004899_A/blue-winged_teal/ALB/136/1990_5" taxon="1990.638_CY004899_A/blue-winged_teal/ALB/136/1990_5" totalcount="4" value="ATGGCGTCTCAAGGCACCAAACGATCTTATGAGCAGATGGAAACTGGTGGGGAACGCCAAAATGCCACTGAAATCAGAGCATCTGTTGGGAGAATGGTTGGTGGAATCGGGAGATTCTACATACAGATGTGCACTGAACTCAAACTCAGTGACTACGAAGGGAGACTGATCCAAAACAGCATAACAATAGAGAGAATGGTTCTCTCGGCGTTTGATGAGAGGAGAAACAAATACCTGGAAGAGCAT…
		<sequence id="seq_1994.496_CY004906_A/blue-winged_teal/ALB/293/1994_5" taxon="1994.496_CY004906_A/blue-winged_teal/ALB/293/1994_5" totalcount="4" value="ATGGCGTCTCAAGGCACCAAACGATCTTATGAACAGATGGAAACTGGTGGAGAACGCCAGAATGCCACTGAAATCAGAGCATCTGTTGGGAGAATGGTTGGTGGAATTGGGAGATTCTACATACAGATGTGCACTGAACTCAAACTCAGTGACTATGAAGGGAGGCTGATCCAAAACAGCATAACAATAGAGAGAATGGTCCTCTCAGCATTTGATGAGAGAAGAAACAAATATCTGGAAGAGCAT…
		<sequence id="seq_1995.581_CY004914_A/mallard/ALB/49/1995_5" taxon="1995.581_CY004914_A/mallard/ALB/49/1995_5" totalcount="4" value="ATGGCGTCTCAAGGCACCAAACGATCTTATGAACAGATGGAAACTGGTGGAGAACGCCAGAATGCCACTGAAATCAGAGCATCTGTTGGGAGAATGGTTGGTGGAATTGGGAGATTCTACATACAGATGTGCACTGAACTCAAACTCAGTGACTATGAAGGGAGGCTGATCCAAAACAGCATAACAATAGAGAGAATGGTCCTCTCAGCATTTGATGAGAGAAGAAACAAATATCTGGAAGAGCATCCCAGTGCTGGGAAAGACCC…
		<sequence id="seq_1998.592_CY004928_A/mallard/Alberta/47/98_5" taxon="1998.592_CY004928_A/mallard/Alberta/47/98_5" totalcount="4" value="ATGGCGTCTCAAGGCACCAAACGATCTTATGAGCAGATGGAAACTGGTGGGGAACGCCAGAATGCCACTGAAATCAGAGCATCTGTTGGGAGGATGGTTGGCGGAATTGGGAGATTCTACATACAGATGTGCACTGAACTCAAGCTCAGCGACTATGAAGGGAGGCTGATCCAGAACAGCATAACAATAGAGAGAATGGTTCTCTCAGCATTTGATGAGAGGAGAAACAAATATCTGGAAGAACATCCCAGTGCGGGGAAAG…
		<sequence id="seq_2001.567_CY004942_A/mallard/Alberta/30/2001_5" taxon="2001.567_CY004942_A/mallard/Alberta/30/2001_5" totalcount="4" value="ATGGCGTCTCAAGGCACCAAACGATCTTATGAACAAATGGAAACTGGTGGGGAACGCCAGAATGCCACTGAAATCAGAGCATCTGTTGGGAGAATGGTTGGTGGAATCGGGAGATTCTACATACAGATGTGCACTGAACTCAAACTCAGTGACTATGAAGGGAGACTGATCCAAAACAGCATAACCATAGAGAGAATGGTTCTCTCGGCATTTGATGAGAGGAGAAACAAATATCTGGAGGAGCATCCCAGTGCTGGG…
		<sequence id="seq_2001.616_CY004949_A/pintail/Alberta/269/2001_5" taxon="2001.616_CY004949_A/pintail/Alberta/269/2001_5" totalcount="4" value="ATGGCGTCTCAAGGCACCAAACGATCTTATGAACAGATGGAAACTGGTGGGGAACGCCAGAATGCCACTGAAATCAGAGCATCGGTTGGGAGAATGGTTGGCGGAATCGGGAGATTCTACATACAGATGTGCACTGAACTCAAACTCAGTGACTACGAAGGAAGACTGATCCAAAACAGCATAACCATAGAGAGAATGGTTCTCTCGGCATTTGATGAGAGGAGAAACAAATATCTGGAGGAGCATCCCAGTGCTG…
		<sequence id="seq_2003.614_CY004956_A/blue-winged_teal/Alberta/293/2003_5" taxon="2003.614_CY004956_A/blue-winged_teal/Alberta/293/2003_5" totalcount="4" value="ATGGCGTCTCAAGGCACCAAACGATCTTATGAGCAGATGGAAACTGGTGGAGAACGCCAGAATGCCACTGAAATCAGAGCATCTGTTGGGAGAATGGTTGGTGGAATCGGGAGATTCTACATACAGATGTGCACTGAACTCAAACTCAGTGACCATGAAGGGAGACTAATCCAGAACAGCATCACAATAGAGAGAATGGTTCTCTCAGCATTTGATGAGAGGAGAAACAAATATCTGG…
		<sequence id="seq_2004.374_CY004979_A/shorebird/DE/75/2004_5" taxon="2004.374_CY004979_A/shorebird/DE/75/2004_5" totalcount="4" value="ATGGCGTCTCAAGGCACCAAACGATCTTATGAGCAGATGGAAACTGGTGGAGAACGCCAGAATGCCACTGAAATCAGAGCATCTGTTGGGAGAATGGTTGGTGGAATCGGAAGATTCTACATACAGATGTGCACTGAACTCAAACTCAATGACTATGAAGGAAGACTGATCCAAAACAGCATCACAATAGAGAGAATGGTTCTCTCAGCATTTGATGAGAGGAGAAACAAATATCTGGAAGAGCATCCCAGTGCTGGGAAAGAC…
		<sequence id="seq_1992.915_CY005004_A/mallard/Alberta/194/1992_5" taxon="1992.915_CY005004_A/mallard/Alberta/194/1992_5" totalcount="4" value="ATGGCGTCTCAAGGCACCAAACGATCTTATGAACAGATGGAAACTGGTGGGGAACGCCAGAATGCCACTGAAATCAGAGCATCTGTTGGGAGAATGGTTGGTGGAATTGGGAGATTTTACATACAGATGTGCACTGAACTCAAACTCAGCGACTATGAAGGGAGGCTGATCCAAAACAGCATAACGATAGAGAGAATGGTTCTCTCAGCATTTGATGAGAGGAGAAACAAATATCTGGAAGAGCATCCCAGCGCTG…
		<sequence id="seq_1985.619_CY005053_A/green-winged_teal/ALB/228/1985_5" taxon="1985.619_CY005053_A/green-winged_teal/ALB/228/1985_5" totalcount="4" value="ATGGCGTCTCAAGGCACCAAACGATCTTATGAGCAGATGGAAACTGGTGGGGAACGCCAGAATGCCACTGAAATCAGAGCATCTGTTGGGAGAATGGTTGGTGGAATCGGAAGATTCTACATACAGATGTGTACTGAACTCAAACTCAGTGACTATGAAGGGAGACTGATCCAAAACAGCATGACAATAGAGAGAATGGTTCTCTCGGCATTTGATGAGAGGAGAAACAAATATCTGGAGGAGC…
		<sequence id="seq_1985.633_CY005060_A/mallard_duck/Alberta/435/1985_5" taxon="1985.633_CY005060_A/mallard_duck/Alberta/435/1985_5" totalcount="4" value="ATGGCGTCTCAAGGCACCAAACGATCTTATGAACAGATGGAAACTGGTGGGGAACGCCAGAATGCCACTGAAATCAGAGCATCTGTTGGGAGAATGGTCGGTGGAATTGGGAGATTCTACATACAGATGTGCACTGAACTCAAACTCAGCGACTATGAAGGGAGACTGATCCAAAACAGCATAACAATAGAGAGAATGGTTCTCTCAGCATTTGATGAGAGGAGAAACAAATATCTGGAAGAGCAT…
		<sequence id="seq_1987.444_CY005067_A/laughing_gull/Delaware_Bay/2838/1987_5" taxon="1987.444_CY005067_A/laughing_gull/Delaware_Bay/2838/1987_5" totalcount="4" value="ATGGCGTCTCAAGGCACCAAACGATCTTATGAGCAGATGGAAACTGGTGGCGAGCGCCAGAATGCAAATGAAATTAGGGCGTCTGTCGGGAGGATGGTTGGAGGAATTGGAAGATTCTACATACAGATGTGTACTGAGCTCAAGCTCAGTGACAATGAGGGAAGATTGATCCAAAACAGCATCACCATAGAGAGAATGGTCCTATCTGCATTTGATGAGAGAAGGAACAAGT…
		<sequence id="seq_1988.413_CY005074_A/ruddy_turnstone/DE/2378/1988_5" taxon="1988.413_CY005074_A/ruddy_turnstone/DE/2378/1988_5" totalcount="4" value="ATGGCGTCTCAAGGCACCAAACGATCTTATGAGCAGATGGAAACTGGTGGGGAGCGCCAGAATGCCACTGAAATCAGAGCATCTGTTGGGAGGATGGTTGGTGGAATCGGGAGATTCTACATACAGATGTGTACTGAACTCAAACTCAGTGACTATGAAGGGAGACTGATCCAAAACAGCATAACAATAGAGAGAATGGTTCTCTCGGCATTTGATGAGAGGAGAAACAAATATCTGGAAGAGCATCC…
		<sequence id="seq_1989.315_CY005081_A/red_knot/NJ/325/1989_5" taxon="1989.315_CY005081_A/red_knot/NJ/325/1989_5" totalcount="4" value="ATGGCGTCTCAAGGCACCAAACGATCTTATGAGCAGATGGAAACTGGTGGGGAACGCCAGAATGCCACTGAAATCAGAGCATCTGTTGGGAGAATGGTTGGTGGAATTGGGAGATTCTACATACAGATGTGTACTGAACTCAAACTCAGTGACTATGAAGGGAGACTGATCCAAAACAGCATAACAATAGAGAGAATGGTTCTCTCGGCATTTGATGAGAGAAGAAACAAATACCTGGAAGAGCATCCCAGTGCTGGGAAAGAC…
		<sequence id="seq_1993.915_CY005087_A/pintail/Alberta/129/1993_5" taxon="1993.915_CY005087_A/pintail/Alberta/129/1993_5" totalcount="4" value="ATGGCGTCTCAAGGCACCAAACGATCTTATGAGCAGATGGAAACTGGTGGGGAACGCCAGAATGCCACTGAAATCAGAGCATCTGTTGGGAGAATGGTTGGTGGAATCGGGAGATTCTACATACAGATGTGCACTGAACTCAAACTCAGTGACTACGAAGGGAGACTGATCCAAAACAGCATAACAATAGAGAGAATGGTTCTCTCGGCGTTTGATGAGAGGAGAAACAAATACCTGGAAGAGCATCCCAGTGCTG…
		<sequence id="seq_2001.567_CY005095_A/mallard/Alberta/34/2001_5" taxon="2001.567_CY005095_A/mallard/Alberta/34/2001_5" totalcount="4" value="ATGGCGTCCCAAGGCACCAAACGATCTTATGAGCAGATGGAAACTGGTGGGGAACGCCAGAATGTCACTGAAATCAGAGCATCTGTTGGGAGGATGGTTGGTGGAATTGGGAGATTCTACATACAGATGTGCACTGAACTCAAGCTCAGCGACTATGAAGGGAGGCTGATTCAGAACAGCATAACAATAGAGAGAATGGTTCTCTCAGCATTTGATGAGAGGAGAAACAAATATCTGGAAGAACATCCCAGTGCTGGG…
		<sequence id="seq_1985.614_CY005109_A/mallard_duck/ALB/98/1985_5" taxon="1985.614_CY005109_A/mallard_duck/ALB/98/1985_5" totalcount="4" value="ATGGCGTCTCAAGGCACCAAACGATCCTATGAACAGATGGAAACTGGTGGGGAACGCCAGAATGCCACTGAAATCAGAGCATCTGTTGGGAGAATGGTTGGTGGAATCGGGAGGTTCTACATACAGATGTGCACTGAACTCAAACTCAGTGACTATGAAGGGAGGCTGATCCAAAACAGCATAACAATAGAGAGAATGGTTCTCTCGGCATTTGATGAGAGGAGAAACAAATATCTGGAAGAGCATCCCAGTGCTG…
		<sequence id="seq_1987.416_CY005116_A/ruddy_turnstone/DE/2576/1987_5" taxon="1987.416_CY005116_A/ruddy_turnstone/DE/2576/1987_5" totalcount="4" value="ATGGCGTCTCAAGGCACCAAACGATCCTATGAGCAGATGGAAACCAGTGGGGAGCGCCAGAATGCCACTGAAATCAGAGCATCTGTTGGGAGAATGGTCGGTGGAATTGGGAGGTTCTATGTGCAGATGTGCACCGAACTCAAACTCAATGACTATGAAGGGAGACTTATCCAAAACAGTATAACAATAGAGAGAATGGTCCTCTCAGCATTTGATGAAAGGAGAAACAAATACCTGGAAGAGCACCC…
		<sequence id="seq_1987.436_CY005122_A/laughing_gull/Delaware/2718/1987_5" taxon="1987.436_CY005122_A/laughing_gull/Delaware/2718/1987_5" totalcount="4" value="ATGGCGTCTCAAGGCACCAAACGATCCTATGAGCAGATGGAAACCAGTGGGGAGCGCCAGAATGCCACTGAAATCAGAGCATCTGTTGGGAGAATGGTCGGTGGAATTGGGAGGTTCTATGTGCAGATGTGCACCGAACTCAAACTCAATGACTATGAAGGGAGACTTATCCAAAACAGTATAACAATAGAGAGAATGGTCCTCTCAGCATTTGATGAAAGGAGAAACAAATACCTGGAA…
		<sequence id="seq_1987.400_CY005129_A/ruddy_turnstone/DE/2731/1987_5" taxon="1987.400_CY005129_A/ruddy_turnstone/DE/2731/1987_5" totalcount="4" value="ATGGCGTCTCAAGGCACCAAACGATCCTATGAGCAGATGGAAACCAGTGGGGAGCGCCAGAATGCCACTGAAATCAGAGCATCTGTTGGGAGAATGGTCGGTGGAATTGGGAGGTTCTATGTGCAGATGTGCACCGAACTCAAACTCAATGACTATGAAGGGAGACTTATCCAAAACAGTATAACAATAGAGAGAATGGTCCTCTCAGCATTTGATGAAAGGAGAAACAAATACCTGGAAGAGCACCC…
		<sequence id="seq_1988.369_CY005136_A/ruddy_turnstone/DE/510/1988_5" taxon="1988.369_CY005136_A/ruddy_turnstone/DE/510/1988_5" totalcount="4" value="ATGGCGTCTCAAGGCACCAAACGATCCTATGAGCAGATGGAAACCAGTGGGGAGCGCCAGAATGCCACTGAAATCAGAGCATCTGTTGGGAGAATGGTCGGTGGAATTGGGAGGTTCTATGTGCAGATGTGCACCGAACTCAAACTCAATGACTATGAAGGGAGACTTATCCAAAACAGTATAACAATAGAGAGAATGGTCCTCTCAGCATTTGATGAAAGGAGAAACAAATACCTGGAAGAGCACCCCA…
		<sequence id="seq_1988.672_CY005143_A/mallard_duck/Alberta/321/1988_5" taxon="1988.672_CY005143_A/mallard_duck/Alberta/321/1988_5" totalcount="4" value="ATGGCGTCTCAAGGCACCAAACGATCTTATGAGCAGATGGAAACTGGTGGGGAACGCCAGAATGCCACTGAAATCAGAGCATCTGTTGGGAGAATGGTTGGTGGAATTGGAAGATTCTACATACAGATGTGTACTGAACTCAAACTCAGTGACTATGAAGGGAGACTGATCCAAAACAGCATAACAATAGAGAGAATGGTTCTCTCGGCATTTGATGAGAGGAGAAATAAATATCTGGAGGAGCAT…
		<sequence id="seq_1991.603_CY005149_A/mallard/Alberta/11/1991_5" taxon="1991.603_CY005149_A/mallard/Alberta/11/1991_5" totalcount="4" value="ATGGCGTCTCAAGGCACCAAACGATCTTATGAGCAGATGGAAACTGGGGGGGAACGCCAGAATGCCACTGAAATCAGAGCATCTGTTGGGAGAATGGTTGGTGGAATCGGGAGGTTCTACATACAGATGTGCACTGAACTCAAACTCAGCGACTATGAAGGGAGGCTGATCCAAAACAGCATAACAATAGAGAGAATGGTTCTCTCAGCATTTGATGAGAGGAGAAACAAATATCTGGAAGAGCATCCCAGTGCTGGG…
		<sequence id="seq_1991.603_CY005156_A/mallard/Alberta/17/1991_5" taxon="1991.603_CY005156_A/mallard/Alberta/17/1991_5" totalcount="4" value="ATGGCGTCTCAAGGCACCAAACGATCTTATGAGCAGATGGAAACTGGTGGGGAACGCCAGAATGCCACTGAAATCAGAGCATCTGTTGGGAGAATGGTTGGTGGAATCGGGAGGTTCTACATACAGATGTGCACTGAACTCAAACTCAGCGACTATGAAGGGAGGCTGATCCAAAACAGCATAACAATAGAGAGAATGGTTCTCTCAGCATTTGATGAGAGGAGAAACAAATATCTGGAAGAGCATCCCAGTGCTGGG…
		<sequence id="seq_1995.581_CY005227_A/mallard/ALB/5/1995_5" taxon="1995.581_CY005227_A/mallard/ALB/5/1995_5" totalcount="4" value="ATGGCGTCTCAAGGCACCAAACGATCTTATGAGCAGATGGAAACTGGTGGGGAACGCCAGAATGCCACTGAAATCAGAGCATCTGTTGGGAGAATGGTTGGTGGAATCGGGAGATTCTACATACAGATGTGCACTGAACTCAAGCTCAGTGACTATGAAGGGAGACTAATCCAAAACAGCATCACAATAGAGAGAATGGTTCTCTCAGCATTTGATGAGAGGAGAAATAAATATCTGGAAGAGCATCCCAGTGCTGGGAAAGACCCTA…
		<sequence id="seq_2000.628_CY005245_A/pintail/Alberta/202/2000_5" taxon="2000.628_CY005245_A/pintail/Alberta/202/2000_5" totalcount="4" value="ATGGCGTCTCAAGGCACCAAACGATCTTATGAGCAGATGGAAACTGGTGGAGAACGCCAGAATGCCACTGAAATCAGAGCATCTGTTGGGAGAATGGTTGGTGGAATCGGGAGATTCTACATACAGATGTGCACTGAACTCAAACTCAGTGACTATGAAGGGAGACTAATCCAAAACAGCATCACAATAGAGAGAATGGTTCTCTCAGCATTTGATGAGAGGAGAAACAAATATCTGGAAGAGCATCCCAGTGCTG…
		<sequence id="seq_2000.631_CY005252_A/mallard/Alberta/208/2000_5" taxon="2000.631_CY005252_A/mallard/Alberta/208/2000_5" totalcount="4" value="ATGGCGTCTCAAGGCACCAAACGATCTTATGAGCAGATGGAAACTGGTGGGGAACGCCAGAATGCCACTGAAATCAGAGCATCTGTTGGAAGAATGGTTGGTGGAATCGGGAGATTCTACATACAGATGTGCACTGAACTCAAACTCAGTGACTACGAAGGGAGACTGATCCAAAACAGCATAACAATAGAAAGAATGGTTCTCTCAGCGTTTGATGAGAGGAGAAACAAATACCTGGAAGAGCATCCCAGTGCTG…
		<sequence id="seq_2004.374_CY005259_A/shorebird/DE/122/2004_5" taxon="2004.374_CY005259_A/shorebird/DE/122/2004_5" totalcount="4" value="ATGGCGTCTCAAGGCACCAAACGATCTTATGAACAAATGGAAACTGGTGGGGAACGCCAGAATGCCACTGAAATCAGAGCATCTGTTGGGAGAATGGTTGGTGGGATCGGAAGATTCTACATACAGATGTGCACTGAACTCAAACTCAGTGACCATGAGGGAAGACTGATCCAAAACAGCATAACCATAGAGAGAATGGTTCTCTCGGCGTTCGATGAGAGGAGAAATAAATATCTGGAGGAGCATCCCAGTGCTGGGAAAG…
		<sequence id="seq_1991.649_CY005307_A/mallard/ALB/124/1991_5" taxon="1991.649_CY005307_A/mallard/ALB/124/1991_5" totalcount="4" value="ATGGCGTCTCAAGGCACCAAACGATCTTATGAGCAGATGGAAACTGGGGGGGAACGCCAGAATGCCACTGAAATCAGAGCATCTGTTGGGAGAATGGTTGGTGGAATCGGGAGGTTCTACATACAGATGTGCACTGAACTCAAACTCAGCGACTATGAAGGGAGGCTGATCCAAAACAGCATAACAATAGAGAGAATGGTTCTCTCAGCATTTGATGAGAGGAGAAACAAATATCTGGAAGAGCATCCCAGTGCTGGGAAAGAC…
		<sequence id="seq_2000.598_CY005326_A/pintail/Alberta/84/2000_5" taxon="2000.598_CY005326_A/pintail/Alberta/84/2000_5" totalcount="4" value="ATGGCGTCTCAAGGCACCAAACGATCTTATGAGCAGATGGAAACTGGTGGGGAACGCCAGAATGCCACTGAAATCAGAGCATCTGTTGGGAGGATGGTTGGTGGAATTGGGAGATTCTACATACAGATGTGCACTGAACTCAAGCTCAGCGACTATGAAGGGAGGCTGATTCAGAACAGCATAACAATAGAGAGAATGGTTCTCTCAGCATTTGATGAGAGGAGAAACAAATATCTGGAAGAGCATCCCAGTGCTGGG…
		<sequence id="seq_2003.408_CY005333_A/shorebird/DE/236/2003_5" taxon="2003.408_CY005333_A/shorebird/DE/236/2003_5" totalcount="4" value="ATGGCGTCTCAAGGCACCAAACGATCTTATGAGCAGATGGAAACTGGTGGAGAACGCCAGAATGCCACTGAAATCAGAGCATCTGTTGGGAGGATGGTTGGTGGAATCGGGAGATTCTACATACAGATGTGCACTGAACTCAAACTCAGTGACTATGAAGGGAGACTGATCCAAAACAGCATCACAATAGAGAGAATGGTTCTCTCAGCATTTGATGAGAGGAGAAACAAATATCTGGAAGAGCATCCCAGTGCTGGGAAAG…
		<sequence id="seq_1991.649_CY005353_A/green-winged_teal/ALB/199/1991_5" taxon="1991.649_CY005353_A/green-winged_teal/ALB/199/1991_5" totalcount="4" value="ATGGCGTCTCAAGGCACCAAACGATCTTATGAGCAGATGGAAACTGGTGGGGAACGCCAGAATGCAACTGAAATCAGAGCATCTGTTGGGAGAATGGTTGGTGGAATCGGGAGATTCTACATACAGATGTGCACTGAACTCAAACTCAGTGACTATGAAGGGAGACTAATTCAAAACAGCATCACAATAGAGAGAATGGTTCTCTCAGCATTTGATGAGAGGAGAAATAAATATCTAGAAGAGC…
		<sequence id="seq_2000.369_CY005360_A/laughing_gull/Delaware/94/2000_5" taxon="2000.369_CY005360_A/laughing_gull/Delaware/94/2000_5" totalcount="4" value="ATGGCGTCTCAAGGCACCAAACGATCTTATGAGCAGATGGAAACTGGTGGAGAGCGCCAGAATGCCACTGAAATCAGAGCATCTGTTGGGAGGATGGTTGGTGGAATTGGGAGATTCTACATACAGATGTGCACTGAACTCAAACTCAGCGACTATGAAGGAAGGCTGATCCAGAACAGCATAACAATAGAGAGAATGGTTCTCTCAGCATTTGATGAGAGGAGAAACAAATATCTGGAAGAAC…
		<sequence id="seq_2000.369_CY005367_A/ruddy_turnstone/Delaware/97/2000_5" taxon="2000.369_CY005367_A/ruddy_turnstone/Delaware/97/2000_5" totalcount="4" value="ATGGCGTCTCAAGGCACCAAACGATCTTATGAGCAGATGGAAACTGGTGGAGAACGCCAGAATGCCACTGAAATCAGAGCATCTGTTGGGAGAATGGTTGGTGGAATCGGGAGATTCTACATACAGATGTGCACTGAACTCAAACTCAGTGACTATGAAGGGAGACTAATCCAAAACAGCATCACAATAGAGAGAATGGTTCTCTCAGCATTTGATGAGAGGAGAAATAAATATCTGGAG…
		<sequence id="seq_1986.414_CY005378_A/herring_gull/Delaware/471/1986_5" taxon="1986.414_CY005378_A/herring_gull/Delaware/471/1986_5" totalcount="4" value="ATGGCGTCTCAAGGCACCAAACGATCTTATGAGCAGATGGAAACTGGTGGGGAACGCCAGAATGCCACTGAAATCAGAGCATCTGTTGGGAGAATGGTTGGTGGAATCGGAAGATTCTACATACAGATGTGTACTGAACTCAAACTCAGTGACTATGAAGGGAGACTGATCCAAAACAGCATAACAATAGAGAGAATGGTTCTCTCGGCATTTGATGAGAGGAGAAACAAATATCTGGAGGAGC…
		<sequence id="seq_1986.688_CY005423_A/sanderling/Delaware/1258/1986_5" taxon="1986.688_CY005423_A/sanderling/Delaware/1258/1986_5" totalcount="4" value="ATGGCGTCTCAAGGCACCAAACGATCTTATGAACAGATGGAAACTGGTGGGGAACGCCAGAATGCCACTGAAATCAGAGCATCTGTTGGGAGAATGGTTGGTGGAATTGGGAGATTCTACATACAGATGTGCACTGAACTCAAACTCAGCGACTATGAAGGGAGGCTGATCCAAAACAGCATAACAATAGAGAGAATGGTTCTCTCAGCGTTTGATGAGAGGAGAAACAAATATCTGGAAGAGCAT…
		<sequence id="seq_2002.682_CY011031_A/blue-winged_teal/Ohio/926/2002_5" taxon="2002.682_CY011031_A/blue-winged_teal/Ohio/926/2002_5" totalcount="4" value="ATGGCGTCTCAAGGCACCAAACGATCTTATGAACAGATGGAAACTGGTGGGGAACGCCAGAATGCCACTGAAATCAGAGCATCTGTTGGGAGGATGGTTGGTGGAATTGGGAGATTCTACATACAGATGTGCACTGAACTCAAGCTCAGCGACTACGAAGGGAGGCTGATTCAGAACAGCATAACGATAGAGAGGATGGTTCTCTCAGCATTTGATGAGAGGAGAAACAAATATCTAGAAGAGC…
		<sequence id="seq_2002.682_CY011051_A/blue-winged_teal/Ohio/908/2002_5" taxon="2002.682_CY011051_A/blue-winged_teal/Ohio/908/2002_5" totalcount="4" value="ATGGCGTCTCAAGGCACCAAACGATCTTATGAGCAGATGGAAACTGGTGGGGAACGCCAGAATGCCACTGAAATCAGAGCATCTGTTGGGAGGATGGTTGGTGGAATTGGGAGATTCTACATACAGATGTGCACTGAACTCAAGCTCAGCGACTATGAAGGGAGGCTGATTCAGAACAGCATAACAATAGAGAGAATGGTTCTCTCAGCATTTGATGAGAGGAGAAACAAATATCTGGAAGAGC…
		<sequence id="seq_1987.797_CY011059_A/mallard/Ohio/275/1987_5" taxon="1987.797_CY011059_A/mallard/Ohio/275/1987_5" totalcount="4" value="ATGGCGTCTCAAGGCACCAAACGATCTTATGAGCAGATGGAAACTGGTGGGGAACGCCAGAATGCCACTGAAATCAGAGCATCTGTTGGGAGAATGGTTGGTGGAATCGGAAGATTCTACATACAGATGTGTACTGAACTCAAACTCAGTGACTATGAAGGGAGACTGATCCAAAACAGCATAACAATAGAGAGAATGGTTCTCTCTGCATTTGATGAGAGGAGAAACAAATATCTGGAGGAACATCCCAGTGCTGGGAAAG…
		<sequence id="seq_2002.658_CY011115_A/mallard/Maryland/881/2002_5" taxon="2002.658_CY011115_A/mallard/Maryland/881/2002_5" totalcount="4" value="ATGGCGTCTCAAGGCACCAAACGATCTTATGAGCAGATGGAAACTGGTGGGGAACGCCAGAATGCCACTGAAATCAGAGCATCTGTTGGGAGGATGGTTGGTAGAATTGGGAGATTCTACATACAGATGTGCACTGAACTCAAGCTCAGCGACTATGAAGGGAGGCTGATTCAGAACAGCATAACAATAGAGAGAATGGTTCTCTCAGCATTTGATGAGAGGAGAAACAAATATCTGGAAGAGCATCCCAGTGC…
		<sequence id="seq_1988.787_CY011251_A/wigeon/Ohio/379/1988_5" taxon="1988.787_CY011251_A/wigeon/Ohio/379/1988_5" totalcount="4" value="ATGGCGTCTCAAGGCACCAAACGATCTTATGAGCAGATGGAAACTGGTGGGGAACGCCAGAATGCCACTGAAATCAGAGCATCTGTTGGGAGAATGGTTGGTGGAATCGGGAGATTCTACATACAAATGTGCACTGAACTCAAACTCGGTGACTACGAAGGGAGACTGATCCAAAACAGCATAACAATAGAGAGAATGGTTCTCTCAGCATTTGATGAGAGGAGAAACAAATATCTGGAAGAGCATCCCAGTGCTGGGAAAGAC…
		<sequence id="seq_1990.795_CY012803_A/mallard/Ohio/171/1990_5" taxon="1990.795_CY012803_A/mallard/Ohio/171/1990_5" totalcount="4" value="ATGGCGTCTCAAGGCACCAAACGATCTTATGAGCAGATGGAGACTGGTGGGGAACGCCAGAATGCCACTGAAATCAGAGCATCTGTTGGGAGAATGGTTGGTGGAATCGGGAGGTTCTACATACAGATGTGCACTGAACTCAAACTCAGTGACTACGAAGGAAGACTGATCCAAAACAGTATAACAATAGAGAGAATGGTCCTCTCAGCATTTGATGAGAGGAGAAACAAATATCTGGAAGAGCACCCCAGTGCTGGGAAAG…
		<sequence id="seq_1989.797_CY012819_A/mallard/Ohio/97/1989_5" taxon="1989.797_CY012819_A/mallard/Ohio/97/1989_5" totalcount="4" value="ATGGCGTCTCAAGGCACCAAACGATCTTATGAGCAGATGGAAACTGGTGGGGAACGCCAGAATGCCACTGAAATCAGAGCATCTGTTGGGAGAATGGTTGGTGGAATCGGAAGATTCTACATACAGATGTGTACTGAACTCAAACTCAGTGACTATGAAGGGAGACTGATCCAAAACAGCATAACAATAGAGAGAATGGTTCTCTCGGCATTTGATGAGAGGAGAAACAAATATCTGGAAGAACATCCCAGTGCTGGGAAAGAC…
		<sequence id="seq_1999.789_CY012827_A/mallard/Ohio/56/1999_5" taxon="1999.789_CY012827_A/mallard/Ohio/56/1999_5" totalcount="4" value="ATGGCGTCTCAAGGCACCAAACGATCTTATGAGCAGATGGAAACTGGTGGAGAACGCCAGAATGCCACTGAAATCAGAGCATCTGTTGGAAGAATGGTTGGTGGAATCGGGAGATTCTACATACAGATGTGCACTGAACTCAAACTCAGTGACTATGAAGGGAGACTAATCCAAAACAGCATCACAATAGAGAGAATGGTTCTCTCAGCATTTGATGAGAGGAGAAACAAATATCTGGAAGAGCATCCCAGTGCTGGGAAAGAC…
		<sequence id="seq_1988.781_CY012835_A/pintail/Ohio/294/1988_5" taxon="1988.781_CY012835_A/pintail/Ohio/294/1988_5" totalcount="4" value="ATGGCGTCTCAAGGCACCAAACGATCTTATGAGCAGATGGAAACTGGTGGGGAACGCCAGAATGCCACTGAAATCAGAGCATCTGTTGGGAGAATGGTTGGTGGAATTGGGAGATTCTACATACAGATGTGTACTGAACTCAAACTCAGTGACTATGAAGGGAGACTGATCCAAAACAGCATAACAATAGAGAGAATGGTTCTCTCAGCATTTGATGAGAGGAGAAACAAATATCTGGAAGAGCATCCCAGTGCTGGGAAAG…
		<sequence id="seq_2005.603_CY012843_A/pintail_duck/Alaska/20/2005_5" taxon="2005.603_CY012843_A/pintail_duck/Alaska/20/2005_5" totalcount="4" value="ATGGCGTCTCAAGGCACCAAACGATCTTATGAACAGATGGAAACTGGTGGGGAACGCCAGAATGCCACTGAAATCAGAGCATCTGTTGGAAGAATGGTCGGTGGAATTGGGAGATTCTACATACAAATGTGCACTGAACTCAAGCTCAGTGACTATGAAGGAAGGCTGATTCAAAACAGCATAACAATAGAGAGAATGGTTCTCTCAGCATTTGATGAGAGAAGAAACAAATATTTGGAAGAGCATCCTA…
		<sequence id="seq_1986.825_CY013250_A/mallard/Ohio/338/1986_5" taxon="1986.825_CY013250_A/mallard/Ohio/338/1986_5" totalcount="4" value="ATGGCGTCTCAAGGCACCAAACGATCTTATGAACAGATGGAAACTGGTGGGGAACGCCAGAATGCCACTGAAATCAGAGCATCTGTTGGGAGAATGGTTGGTGGAATTGGGAGATTCTACATACAGATGTGCACTGAACTCAAACTCAGCGACTATGAAGGGAGGCTGATCCAAAACAGCATAACAATAGAGAGAATGGTTCTCTCAGCATTTGATGAGAGGAGAAACAAATATCTGGAAGAGCATCCCAGTGCTGGGAAAG…
		<sequence id="seq_2005.600_CY013266_A/pintail/Alaska/53/2005_5" taxon="2005.600_CY013266_A/pintail/Alaska/53/2005_5" totalcount="4" value="ATGGCGTCTCAAGGCACCAAACGATCTTATGAGCAGATGGAAACTGGTGGGGAACGCCAGAATGCCACTGAAATCAGAGCATCTGTTGGAAGAATGGTTGGTGGAATCGGGAGGTTCTACATACAGATGTGCACTGAACTCAAACTCAGTGACTACGAAGGGAGGCTGATACAAAACAGCATAACAATAGAGAGAATGGTTCTCTCGGCGTTTGATGAGAGGAGAAATAAATACTTGGAAGAGCATCCCAGTGCTGGAAA…
		<sequence id="seq_1999.808_CY013866_A/green-winged_teal/Ohio/178/1999_5" taxon="1999.808_CY013866_A/green-winged_teal/Ohio/178/1999_5" totalcount="4" value="ATGGCGTCTCAAGGCACCAAACGATCTTATGAGCAGATGGAAACTGGTGGGGAACGCCAGAATGCCACTGAAATCAGAGCATCTGTCGGAAGAATGGTTGGTGGAATCGGGAGGTTCTACATACAAATGTGCACTGAACTCAAACTCAGTGACTACGAAGGGAGACTGATCCAAAACAGCATAACAATAGAGAGAATGGTTCTCTCGGCGTTTGATGAGAGGAGAAACAAATACCTGGAAGA…
		<sequence id="seq_2002.630_CY014521_A/mallard/Ohio/657/2002_5" taxon="2002.630_CY014521_A/mallard/Ohio/657/2002_5" totalcount="4" value="ATGGCGTCTCAAGGCACCAAACGATCTTATGAGCAGATGGAAACTGGTGGGGAACGCCAGAATGCCACTGAAATCAGAGCATCTGTTGGGAGAATGGTTGGTGGAATTGGGAGATTCTACATACAAATGTGCACTGAACTCAAACTCAGTGACTACGAAGGGAGACTGATCCAAAACAGCATAACAATAGAAAGAATGGTTCTCTCAGCATTTGATGAAAGGAGAAACAAATATCTGGAAGAGCACCCCAGTGCTGGGAAAG…
		<sequence id="seq_1985.627_CY014551_A/mallard_duck/Alberta/331/1985_5" taxon="1985.627_CY014551_A/mallard_duck/Alberta/331/1985_5" totalcount="4" value="ATGGCGTCTCAAGGCACCAAACGATCTTATGAGCAGATGGAAACTGGTGGGGAACGCCAGAATGCCACTGAAATCAGAGCATCTGTTGGGAGAATGGTTGGTGGAATCGGAAGGTTCTACATACAGATGTGTACTGAGCTCAAACTCAGTGACTATGAAGGGAGACTGATCCAAAACAGCATAACAATAGAGAGGATGGTTCTCTCGGCATTTGATGAGAGGAGAAACAAATATCTGGAGGAGCAT…
		<sequence id="seq_1987.589_CY014584_A/mallard/Alberta/7/1987_5" taxon="1987.589_CY014584_A/mallard/Alberta/7/1987_5" totalcount="4" value="ATGGCGTCTCAAGGCACCAAACGATCTTATGAGCAGATGGAAACTGGTGGGGAACGCCAGAATGCCACTGAAATCAGGGCATCTGTTGGGAGGATGGTTGGTGGAATCGGGAGATTCTACATACAGATGTGTACTGAACTCAAACTCAGTGACTATGAAGGGAGACTGATCCAAAACAGCATAACAATAGAGAGAATGGTTCTCTCGGCATTTGATGAGAGGAGAAACAAATATCTGGAAGAGCATCCCAGTGCTGGGAA…
		<sequence id="seq_1985.041_CY014809_A/mallard/Tennessee/11457/1985_5" taxon="1985.041_CY014809_A/mallard/Tennessee/11457/1985_5" totalcount="4" value="ATGGCGTCTCAAGGCACCAAACGATCTTATGAGCAGATGGAAACTGGTGGGGAACGCCAGAATGCCACTGAAATCAGAGCATCTGTTGGGAGAATGGTTGGTGGAATCGGGAGATTCTACATACAGATGTGTACTGAACTCAAACTCAGTGACTATGAAGGGAGACTGATCCAAAACAGCATAACAATAGAGAGAATGGTTCTCTCGGCATTTGATGAGAGGAGAAACAAATATCTGGAAGAGCATCC…
		<sequence id="seq_1986.756_CY014860_A/mallard_duck/New_York/180/1986_5" taxon="1986.756_CY014860_A/mallard_duck/New_York/180/1986_5" totalcount="4" value="ATGGCGTCTCAAGGCACCAAACGGTCTTATGAGCAGATGGAAACTGGTGGGGAACGCCAGAATGCCACTGAAATCAGAGCATCTGTTGGGAGAATGGTTGGTGGAATCGGAAGATTCTACATACAGATGTGTACTGAACTCAAACTCAGTGACTATGAAGGGAGACTGATCCAAAACAGCATAACAATAGAGAGGATGGTTCTCTCGGCATTTGATGAGAGGAGAAACAAATATCTGGAGGAGC…
		<sequence id="seq_1999.395_CY014891_A/duck/New_York/16873/1999_5" taxon="1999.395_CY014891_A/duck/New_York/16873/1999_5" totalcount="4" value="ATGGCGTCTCAAGGCACCAAACGATCTTATGAGCAGATGGAAACTGGTGGGGAACGCCAGAATGCCACTGAAATCAGAGCATCTGTTGGGAGAATGGTTGGTGGGATCGGGAGATTCTACATACAGATGTGCACTGAACTCAAACTCAGTGACTACGAAGGGAGACTGATCCAAAACAGCATAACCATAGAGAGAATGGTTCTCTCAGCATTTGATGAGAGAAGAAACAAATACCTGGAGGAGCATCCCAGTGCTG…
		<sequence id="seq_1998.375_CY015130_A/ruddy_turnstone/Delaware/105/1998_5" taxon="1998.375_CY015130_A/ruddy_turnstone/Delaware/105/1998_5" totalcount="4" value="ATGGCGTCTCAAGGCACCAAACGATCTTATGAGCAGATGGAAACTGGTGGGGAACGCCAGAATGCCACCGAAATCAGAGCATCTGTCGGAAGAATGGTTGGTGGAATCGGGAGATTCTACATACAGATGTGCACTGAACTCAAACTCAGTGACTACGAAGGGAGACTAATCCAAAACAGCATAACAATAGAGAGAATGGTTCTCTCGGCGTTTGATGAGAGGAGAAACAAATACCTGG…
		<sequence id="seq_1993.367_CY015138_A/ruddy_turnstone/Delaware/34/1993_5" taxon="1993.367_CY015138_A/ruddy_turnstone/Delaware/34/1993_5" totalcount="4" value="ATGGCGTCTCAAGGCACCAAACGATCCTATGAGCAGATGGAAACCAGTGGGGAGCGCCAGAATGCCACTGAAATCAGAGCATCTGTTGGGAGAATGGTCGGTGGAATTGGGAGGTTCTATGTGCAGATGTGCACCGAACTCAAACTCAATGACTATGAAGGGAGACTCATCCAAAACAGTATTACAATAGAGAGAATGGTCCTCTCAGCATTTGATGAAAGGAGAAACAAATACCTGGAA…
		<sequence id="seq_1993.786_CY015446_A/black_duck/Ohio/95/1993_5" taxon="1993.786_CY015446_A/black_duck/Ohio/95/1993_5" totalcount="4" value="ATGGCGTCTCAAGGCACCAAACGATCTTATGAACAGATGGAAACTGGTGGGGAACGCCAGAATGCCACTGAAATCAGAGCATCTGTTGGAAGGATGGTTGGTGGAATTGGGAGATTCTACATACAGATGTGCACTGAACTCAAGCTCAGCGATTATGAAGGGAGGCTGATTCAGAACAGCATAACAATAGAGAGAATGGTTCTCTCAGCATTTGATGAGAGGAGAAACAAATATCTAGAAGAGCATCCCAGTGCTGGG…
		<sequence id="seq_1987.797_CY015454_A/mallard/Ohio/344/1987_5" taxon="1987.797_CY015454_A/mallard/Ohio/344/1987_5" totalcount="4" value="ATGGCGTCTCAAGGCACCAAACGATCTTATGAGCAGATGGAAACTGGTGGGGAACGCCAGAATGCCACTGAAATCAGAGCATCTGTTGGGAGAATGGTTGGTGGAATTGGGAGATTCTACATACAGATGTGTACTGAACTCAAACTCAGTGACTATGAAGGGAGACTGATCCAAAACAGCATAACAATAGAGAGAATGGTTCTCTCGGCATTTGATGAGAGGAGAAACAAATATCTGGAAGAGCATCCCAGTGCTGGGAAAG…
		<sequence id="seq_1986.827_CY015462_A/green-winged_teal/Ohio/344/1986_5" taxon="1986.827_CY015462_A/green-winged_teal/Ohio/344/1986_5" totalcount="4" value="ATGGCGTCTCAAGGCACCAAACGATCTTATGAGCAGATGGAAACTGGTGGGGAACGCCAGAATGCCACTGAAATCAGAGCATCTGTTGGGAGAATGGTTGGTGGAATCGGGAGATTCTACATACAAATGTGCACTGAACTCAAACTCAGTGACTACGAAGGGAGACTGATCCAAAACAGCATAACAATAGAGAGAATGGTTCTCTCAGCATTTGATGAGAGGAGAAACAAATATCTGGAAGA…
		<sequence id="seq_1986.811_CY015470_A/mallard/Ohio/83/1986_5" taxon="1986.811_CY015470_A/mallard/Ohio/83/1986_5" totalcount="4" value="ATGGCGTCTCAAGGCACCAAACGATCTTATGAGCAGATGGAAACTGGTGGGGAACGCCAGAATGCCACTGAAATCAGAGCATCTGTTGGGAGAATGGTTGGTGGAATCGGGAGATTCTACATACAAATGTGCACTGAACTCAAACTCAGTGACTACGAAGGGAGACTGATCCAAAACAGCATAACAATAGAGAGAATGGTTCTCTCAGCATTTGATGAGAGGAGAAACAAATATCTGGAAGAGCATCCCAGTGCTGGGAAAGAC…
		<sequence id="seq_1998.792_CY015479_A/mallard/Ohio/249/1998_5" taxon="1998.792_CY015479_A/mallard/Ohio/249/1998_5" totalcount="4" value="ATGGCGTCTCAAGGCACCAAACGATCTTATGAACAGATGGAAACTGGTGGAGAACGCCAGAATGCCACTGAAATCAGAGCATCTGTTGGGAGAATGGTTGGTGGAATCGGGAGATTCTACATACAGATGTGCACTGAACTCAAACTCAGTGACTACGAAGGGAGACTGATCCAAAACAGCATAACCATAGAGAGAATGGTTCTCTCGGCATTTGATGAGAGGAGAAACAAATACCTGGAGGAGCATCCCAGTGCTGGGAAAG…
		<sequence id="seq_1999.808_CY015487_A/mallard/Ohio/170/1999_5" taxon="1999.808_CY015487_A/mallard/Ohio/170/1999_5" totalcount="4" value="ATGGCGTCTCAAGGCACCAAACGATCTTATGAGCAGATGGAAACTGGTGGGGAACGCCAGAATGCCACAGAAATCAGAGCATCTGTTGGGAGGATGGTTGGTGGAATTGGGAGATTCTACATACAGATGTGCACTGAACTCAAGCTCAGCGACTATGAAGGGAGACTGATTCAGAACAGCATAACAATAGAGAGAATGATTCTCTCAGCATTTGATGAGAGGAGAAACAAATATCTGGAAGAGCACCCCAGTGCTGGGAAAG…
		<sequence id="seq_2005.608_CY015495_A/mallard/Alaska/256/2005_5" taxon="2005.608_CY015495_A/mallard/Alaska/256/2005_5" totalcount="4" value="ATGGCGTCTCAAGGCACCAAACGATCTTATGAGCAGATGGAAACTGGTGGGGAACGCCAGAATGCCACTGAAATCAGAGCATCTGTTGGGAGAATGATTGGTGGAATCGGGAGGTTCTACATACAGATGTGCACTGAACTCAAACTCAGTGACTACGAAGGGAGGCTGATACAAAACAGCATAACAATAGAGAGAATGGTTCTCTCGGCGTTTGATGAGAGGAGAAATAAATACTTGGAAGAGCATCCCAGTGCTGGG…
		<sequence id="seq_2005.608_CY015503_A/pintail/Alaska/279/2005_5" taxon="2005.608_CY015503_A/pintail/Alaska/279/2005_5" totalcount="4" value="ATGGCGTCTCAAGGCACCAAACGATCTTATGAACAGATGGAAACTGGTGGGGAACGCCAGAATGCCACTGAAATCAGAGCATCTGTTGGGAGAATGATTGGTGGAATCGGGAGATTCTACATACAGATGTGCACTGAACTCAAACTCAGTGACTACGAAGGGAGACTGATCCAGAATAGCATAACCATAGAGAGAATGGTTCTCTCGGCATTTGATGAGAGGAGAAACAAATATCTGGAGGAGCATCCCAGTGCTGGG…
		<sequence id="seq_1987.797_CY016127_A/black_duck/Ohio/307/1987_5" taxon="1987.797_CY016127_A/black_duck/Ohio/307/1987_5" totalcount="4" value="ATGGCGTCTCAAGGCACCAAACGATCTTATGAGCAGATGGAAACTGGTGGGGAACGCCAGAATGCCACTGAAATCAGAGCATCTGTTGGGAGAATGGTTGGTGGAATTGGGAGATTCTACATACAGATGTGTACTGAACTCAAACTCAGTGACTATGAAGGGAGACTGATCCAAAACAGCATAACAATAGAGAGAATGGTTCTCTCGGCATTTGATGAGAGGAGAAACAAATATCTGGAAGAGCATCCCAGTGCTG…
		<sequence id="seq_1987.797_CY016135_A/pintail/Ohio/351/1987_5" taxon="1987.797_CY016135_A/pintail/Ohio/351/1987_5" totalcount="4" value="ATGGCGTCTCAAGGCACCAAACGATCTTATGAGCAGATGGAAACTGGTGGGGAACGCCAGAATGCCACTGAAATCAGAGCATCTGTTGGGAGAATGGTTGGTGGAATTGGGAGATTCTACATACAGATGTGTACTGAACTCAAACTCAGTGACTATGAAGGGAGACTGATCCAAAACAGCATAACAATAGAGAGAATGGTTCTCTCGGCATTTGATGAGAGGAGAAATAAATATCTGGAAGAGCATCCCAGTGCTGGGAAAG…
		<sequence id="seq_1987.808_CY016143_A/pintail/Ohio/454/1987_5" taxon="1987.808_CY016143_A/pintail/Ohio/454/1987_5" totalcount="4" value="ATGGCGTCTCAAGGCACCAAACGATCTTATGAACAGATGGAAACTGGTGGGGAACGCCAGAATGCCACTGAAATCAGAGCATCTGTTGGGAGAATGGTTGGTGGAATTGGGAGATTCTACATACAGATGTGCACTGAACTCAAACTCAGCGACTATGAAGGGAGGCTGATCCAAAACAGCATAACAATAGAGAGAATGGTTCTCTCAGCGTTTGATGAGAGGAGAAACAAATATCTGGAAGAGCATCCCAGTGCTGGGAAAG…
		<sequence id="seq_1999.789_CY016159_A/gadwall/Ohio/37/1999_5" taxon="1999.789_CY016159_A/gadwall/Ohio/37/1999_5" totalcount="4" value="ATGGCGTCTCAAGGCACCAAACGATCTTATGAACAGATGGAAACTGGTGGGGAACGCCAGAATGCCACTGAAATCAGAGCATCTGTTGGGAGAATGGTTGGTGGAATTGGGAGATTCTACATACAGATGTGCACTGAACTCAAACTCAGTGACTACGAAGGGAGACTGATCCAAAACAGCATAACCATAGAGAGAATGGTTCTCTCGGCATTTGATGAGAGGAGAAACAAATACCTGGAAGAACATCCCAGTGCTGGGAAAGAC…
		<sequence id="seq_1986.816_CY016167_A/green-winged_teal/Ohio/86/1986_5" taxon="1986.816_CY016167_A/green-winged_teal/Ohio/86/1986_5" totalcount="4" value="ATGGCGTCTCAAGGCACCAAACGATCTTATGAGCAGATGGAAACTGGTGGGGAACGCCAGAATGCCACTGAAATCAGAGCATCTGTTGGGAGAATGGTTGGTGGAATCGGAAGATTCTACATACAGATGTGTACTGAACTAAAACTCAGTGACTATGAAGGGAGACTGATCCAAAACAGCATAACAATAGAGAGGATGGTTCTCTCGGCATTTGATGAGAGGAGAAACAAATATCTGGAGGAGC…
		<sequence id="seq_1989.797_CY016175_A/green-winged_teal/Ohio/59/1989_5" taxon="1989.797_CY016175_A/green-winged_teal/Ohio/59/1989_5" totalcount="4" value="ATGGCGTCTCAAGGCACCAAACGGTCTTATGAGCAGATGGAAACTGGTGGGGAACGCCAGAATGCCACTGAAATCAGAGCATCTGTTGGGAGAATGGTTGGTGGAATCGGAAGATTCTACATACAGATGTGCACTGAACTCAAACTCAGTGACTATGAAGGGAGACTGATCCAAAACAGCATAACAATAGAGAGGATGGTTCTCTCGGCATTTGATGAGAGGAGAAACAAATATCTGGAGGAGC…
		<sequence id="seq_2005.605_CY016183_A/pintail/Alaska/211/2005_5" taxon="2005.605_CY016183_A/pintail/Alaska/211/2005_5" totalcount="4" value="ATGGCGTCTCAAGGCACCAAACGATCTTATGAACAGATGGAAACTGGTGGAGAACGCCAGAATGCCACTGAAATCAGAGCATCTGTTGGGAGRATGGTTGGTGGAATCGGAAGATTCTACATACAGATGTGCACTGAACTCAARCTCAGTGACTATGAAGGGAGACTGATCCAAAACAGCATCACAATAGAGAGAATGGTTCTCTCAGCATTTGATGAGAGGAGAAATAAATATTTGGAGGAGCATCCCAGTGCTGGA…
		<sequence id="seq_1998.033_CY016191_A/mallard/Ohio/322/1998_5" taxon="1998.033_CY016191_A/mallard/Ohio/322/1998_5" totalcount="4" value="ATGGCGTCTCAAGGCACCAAACGATCTTATGAACAGATGGAAACTGGTGGGGAGCGCCAGAATGCCACTGAAATCAGAGCATCTGTTGGGAGAATGGTCGGTGGAATCGGGAGATTCTACATACAGATGTGCACTGAACTCAAACTCAGTGACTACGAAGGGAGGCTGATCCAAAACAGCATAACCATAGAGAGAATGGTTCTCTCGGCATTTGATGAGAGAAGAAACAGATACCTGGAGGAGCATCCCAGTGCTGGGAAAG…
		<sequence id="seq_1986.852_CY016398_A/mallard/Ohio/264/1986_5" taxon="1986.852_CY016398_A/mallard/Ohio/264/1986_5" totalcount="4" value="ATGGCGTCTCAAGGCACCAAACGATCTTATGAGCAGATGGAAACTGGTGGGGAACGCCAGAATGCCACTGAAATCAGAGCATCTGTTGGGAGAATGGTTGGTGGAATCGGGAGATTCTACATACAAATGTGCACTGAACTCAAACTCAGTGACTACGAAGGGAGACTGATCCAAAACAGCATAACAATAGAGAGAATGGTTCTCTCAGCATTTGATGAGAGGAGAAACAAATATCTGGAAGAGCATCCCAGTGCTGGGAAAG…
		<sequence id="seq_2005.630_CY016414_A/mallard/Alaska/715/2005_5" taxon="2005.630_CY016414_A/mallard/Alaska/715/2005_5" totalcount="4" value="ATGGCGTCTCAAGGCACCAAACGATCTTATGAACAGATGGAAACTGGTGGGGAACGCCAGAATGCCACTGAAATCAGAGCATCTGTTGGGAGAATGATTGGTGGAATCGGGAGATTCTACATACAGATGTGCACTGAACTCAAACTCAGTGACTACGAAGGGAGACTGATCCAGAATAGCATAACCATAGAGAGAATGGTTCTCTCGGCATTTGATGAGAGGAGAAACAAATATCTGGAGGAGCATCCCAGTGCTGGG…
		<sequence id="seq_1988.787_CY016422_A/mallard/Ohio/409/1988_5" taxon="1988.787_CY016422_A/mallard/Ohio/409/1988_5" totalcount="4" value="ATGGCGTCTCAAGGCACCAAACGATCTTATGAGCAGATGGAAACTGGTGGGGAACGCCAGAATGCCACTGAAATCAGAGCATCTGTTGGGAGAATGGTTGGTGGAATCGGGAGATTCTACATACAGATGTGCACTGAACTCAAACTCAGCGACTATGAAGGGAGACTGATCCAAAACAGCATAACAATAGAGAGAATGGTTCTCTCAGCGTTTGATGAGAGGAGAAACAAGTATCTGGAAGAGCATCCCAGTGCTGGGAAAG…
		<sequence id="seq_2002.652_CY016614_A/mallard/Maryland/789/2002_5" taxon="2002.652_CY016614_A/mallard/Maryland/789/2002_5" totalcount="4" value="ATGGCGTCTCAAGGCACCAAACGATCTTATGAGCAGATGGAAACTGGTGGGGAACGCCAGAATGCCACTGAAATCAGAGCATCTGTCGGAAGAATGGTTGGTGGAATCGGGAGATTCTACATACAGATGTGCACTGAACTCAAACTCAGTGACTACGAAGGGAGACTGATCCAAAACAGCATAACAATAGAGAGAATGGTTCTCTCGGCGTTTGATGAGAGGAGAAACAAATACCTGGAAGAGCATCCCAGTGC…
		<sequence id="seq_1999.808_CY016958_A/mallard/Ohio/66/1999_5" taxon="1999.808_CY016958_A/mallard/Ohio/66/1999_5" totalcount="4" value="ATGGCGTCTCAAGGCACCAAACGATCTTATGAGCAGATGGAAACTGGTGGAGAACGCCAGAATGCCACTGAAATCAGAGCATCTGTTGGAAGAATGGTTGGTGGAATCGGGAGATTCTACATACAGATGTGCACTGAACTCAAACTCAGTGACTATGAAGGGAGACTAATCCAAAACAGCATCACAATAGAGAGAATGGTTCTCTCAGCATTTGATGAGAGGAGAAACAAATATCTGGAAGAGCATCCCAGTGCTGGGAAAGAC…
		<sequence id="seq_1987.797_CY017278_A/mallard/Ohio/265/1987_5" taxon="1987.797_CY017278_A/mallard/Ohio/265/1987_5" totalcount="4" value="ATGGCGTCTCAAGGCACCAAACGATCTTATGAGCAGATGGAAACTGGTGGGGAACGCCAGAATGCCACTGAAATCAGAGCATCTGTTGGGAGAATGGTTGGTGGAATCGGAAGATTCTACATACAGATGTGTACTGAACTCAAACTCAGTGACTATGAAGGGAGACTGATCCAAAACAGCATAACAATAGAGAGAATGGTTCTCTCTGCATTTGATGAGAGGAGAAACAAATATCTGGAGGAACATCCCAGTGCTGGGAAAG…
		<sequence id="seq_1986.800_CY017696_A/mallard/Ohio/30/1986_5" taxon="1986.800_CY017696_A/mallard/Ohio/30/1986_5" totalcount="4" value="ATGGCGTCTCAAGGCACCAAACGATCTTATGAGCAGATGGAAACTGGTGGGGAACGCCAGAACGCCACTGAAATCAGAGCATCTGTTGGGAGAATGGTTGGTGGAATCGGGAGATTCTACATACAGATGTGCACTGAACTCAAACTCAGTGACTACGAAGGGAGACTGATCCAAAACAGCATAACAATAGAGAGAATGGTTCTCTCGGCATTTGATGAGAGGAGAAACAAATATCTAGAAGAGCATCCCAGTGCTGGGAAAGAC…
		<sequence id="seq_1988.781_CY017704_A/mallard/Ohio/324/1988_5" taxon="1988.781_CY017704_A/mallard/Ohio/324/1988_5" totalcount="4" value="ATGGCGTCTCAAGGCACCAAACGATCTTATGAGCAGATGGAAACTAGTGGGGAACGCCAGAATGCCACTGAAATCAGAGCATCTGTTGGGAGAATGGTTGGTGGAATCGGGAGATTCTACATACAAATGTGCACTGAACTCAAACTCAGTGACTACGAAGGGAGACTGATCCAAAACAGCATAACAATAGAGAGAATGGTTCTCTCAGCATTTGATGAGAGGAGAAACAAATATCTGGAAGAGCATCCCAGTGCTGGGAAAG…
		<sequence id="seq_1990.795_CY017712_A/mallard/Ohio/156/1990_5" taxon="1990.795_CY017712_A/mallard/Ohio/156/1990_5" totalcount="4" value="ATGGCGTCTCAAGGCACCAAACGATCTTATGAGCAGATGGAAACTGGTGGGGAACGCCAGAATGCCACTGAAATCAGAGCATCTGTTGGGAGGATGGTTGGTGGAATTGGGAGATTCTACATACAAATGTGCACTGAACTCAAACTCAGTGACTACGAAGGGAGACTGATCCAAAACAGCATAACAATAGAGAGAATGGTTCTCTCAGCATTTGATGAAAGGAGAAACAAATATCTGGAAGAGCATCCCAGTGCTGGGAAAG…
		<sequence id="seq_1999.808_CY017720_A/green-winged_teal/Ohio/72/1999_5" taxon="1999.808_CY017720_A/green-winged_teal/Ohio/72/1999_5" totalcount="4" value="ATGGCGTCTCAAGGCACCAAACGATCTTATGAGCAGATGGAAACTGGTGGAGAACGCCAGAATGCCACTGAAATCAGAGCATCTGTTGGAAGAATGGTTGGTGGAATCGGGAGATTCTACATACAGATGTGCACTGAACTCAAACTCAGTGACTATGAAGGGAGACTAATCCAAAACAGCATCACAATAGAGAGAATGGTTCTCTCAGCATTTGATGAGAGGAGAAACAAATATCTGGAAGAGC…
		<sequence id="seq_1999.789_CY017728_A/pintail/Ohio/25/1999_5" taxon="1999.789_CY017728_A/pintail/Ohio/25/1999_5" totalcount="4" value="ATGGCGTCTCAAGGCACCAAACGATCTTATGAGCAGATGGAAACTGGTGGAGAACGCCAGAATGCCACTGAAATCAGAGCATCTGTTGGAAGAATGGTTGGTGGAATCGGGAGATTCTACATACAGATGTGCACTGAACTCAAACTCAGTGACTATGAAGGGAGACTAATCCAAAACAGCATCACAATAGAGAGAATGGTTCTCTCAGCATTTGATGAGAGGAGAAACAAATATCTGGAAGAGCATCCCAGTGCTGGGAAAGAC…
		<sequence id="seq_2005.603_CY017736_A/pintail_duck/Alaska/102/2005_5" taxon="2005.603_CY017736_A/pintail_duck/Alaska/102/2005_5" totalcount="4" value="ATGGCGTCTCAAGGCACCAAACGGTCTTATGAACAGATGGAAACTGGTGGGGAACGCCAGAATGCCACTGAAATCAGAGCATCTGTTGGAAGAATGGTCGGTGGAATTGGGAGATTCTACATACAAATGTGCACTGAACTCAAGCTCAGTGACTATGAAGGAAGGCTGATTCAAAACAGCATAACAATAGAGAGAATGGTTCTCTCAGCATTTGATGAGAGAAGAAACAAATATTTGGAAGAGCATCC…
		<sequence id="seq_2005.608_CY017744_A/pintail/Alaska/310/2005_5" taxon="2005.608_CY017744_A/pintail/Alaska/310/2005_5" totalcount="4" value="ATGGCGTCTCAAGGCACCAAACGATCTTATGAGCAAATGGAAACTGGTGGGGAACGCCAGAATGCCACTGAAATCAGAGCATCTGTTGGAAGGATGGTTGGTGGAATTGGGAGATTCTACATACAGATGTGCACTGAACTCAAGCTCAGCGACCATGAAGGGAGGCTGATTCAGAACAGCATAACAATAGAGAGAATGGTTCTCTCAGCATTTGATGAGAGGAGAAACAAATATCTGGAAGAGCATCCCAGTGCTGGG…
		<sequence id="seq_2005.630_CY017752_A/mallard/Alaska/708/2005_5" taxon="2005.630_CY017752_A/mallard/Alaska/708/2005_5" totalcount="4" value="ATGGCGTCTCAAGGCACCAAACGATCTTATGAACAGATGGAAACTGGTGGAGAACGCCAGAATGCCACTGAAATCAGAGCATCTGTTGGGAGGATGGTTGGTGGAATCGGAAGATTCTACATACAGATGTGCACTGAACTCAAGCTCAGTGACTATGAAGGGAGACTGATCCAAAACAGCATCACAATAGAGAGAATGGTTCTCTCAGCGTTTGATGAGAGGAGAAATAAATATCTGGAGGAGCATCCCAGTGCTGGA…
		<sequence id="seq_1986.847_CY017768_A/black_duck/Ohio/194/1986_5" taxon="1986.847_CY017768_A/black_duck/Ohio/194/1986_5" totalcount="4" value="ATGGCGTCTCAAGGCACCAAACGATCTTATGAACAGATGGAAACTGGTGGGGAACGCCAGAATGCTACTGAGATCAGAGCATCTGTTGGGAGAATGGTTGGTGGGATCGGAAGATTCTACATACAGATGTGTACCGAGCTCAAACTCAGTGACTATGAAGGGAGACTGATCCAAAACAGCATAACAATAGAGAGGATGGTTCTCTCGGCATTTGATGAGAGGAGAAACAAATATCTGGAGGAGCATCCCAGTGCTG…
		<sequence id="seq_2005.926_CY017776_A/longtail_duck/Maryland/291/2005_5" taxon="2005.926_CY017776_A/longtail_duck/Maryland/291/2005_5" totalcount="4" value="ATGGCGTCTCAAGGCACCAAACGATCTTATGAACAGATGGAAACTGGTGGAGAACGCCAGAATGCCACTGAAATCAGAGCATCTGTTGGGAGAATGGTTGGTGGAATCGGGAGATTCTACATACAGATGTGCACTGAACTCAAACTCAGTGACTATGAGGGGAGACTGATCCAAAACAGCATAACCATAGAGAGAATGGTTCTCTCGGCGTTTGATGAGAGGAGAAACAAATATCTGGAGGA…
		<sequence id="seq_1989.797_CY017784_A/mallard/Ohio/99/1989_5" taxon="1989.797_CY017784_A/mallard/Ohio/99/1989_5" totalcount="4" value="ATGGCGTCTCAAGGCACCAAACGATCTTATGAGCAGATGGAAACTGGTGGGGAACGCCAGAATGCCACTGAAATCAGAGCATCTGTTGGGAGAATGGTTGGTGGAATCGGGAGATTCTACATACAGATGTGCACTGAACTCAAACTCAGCGACTATGAAGGGAGACTGATCCAAAACAGCATAACAATAGAGAGAATGGTTCTCTCAGCGTTTGATGAGAGGAGAAACAAATATCTGGAAGAGCATCCCAGTGCTGGGAAAGAC…
		<sequence id="seq_2005.948_CY017792_A/snow_goose/Maryland/410/2005_5" taxon="2005.948_CY017792_A/snow_goose/Maryland/410/2005_5" totalcount="4" value="ATGGCGTCTCAAGGCACCAAACGATCTTATGAACAAATGGAAACTGGTGGGGAACGCCAGAATGCCACTGAAATCAGAGCATCTGTTGGGAGAATGGTTGGTGGAATCGGGAGATTCTACATACAGATGTGCACTGAACTCAAACTCAGTGACTACGAAGGGAGACTGATCCAAAACAGCATAACCATAGAGAGGATGGTTCTCTCGGCATTTGATGAGAGGAGGAACAAATATCTGGAAGAGCATCC…
		<sequence id="seq_1999.789_CY018002_A/blue-winged_teal/Ohio/31/1999_5" taxon="1999.789_CY018002_A/blue-winged_teal/Ohio/31/1999_5" totalcount="4" value="ATGGCGTCTCAAGGCACCAAACGATCTTATGAGCAGATGGAAACTGGTGGAGAACGCCAGAATGCCACTGAAATCAGAGCATCTGTTGGGAGAATGGTTGGTGGAATCGGGAGATTCTACATACAGATGTGCACTGAACTCAAACTCAGTGACTATGAAGGGAGACTAATCCAAAACAGCATCACAATAGAGAGAATGGTTCTCTCAGCATTTGATGAGAGGAGAAACAAATATCTGGAAGAGCAT…
		<sequence id="seq_1998.792_CY018010_A/green-winged_teal/Ohio/203/1998_5" taxon="1998.792_CY018010_A/green-winged_teal/Ohio/203/1998_5" totalcount="4" value="ATGGCGTCTCAAGGCACCAAACGATCTTATGAACAGATGGAAACTGGTGGAGAACGCCAGAATGCCACTGAAATCAGAGCATCTGTTGGGAGAATGGTTGGTGGAATCGGGAGATTCTACATACAGATGTGCACTGAACTCAAACTCAGTGACTACGAAGGGAGACTGATCCAAAACAGCATAACCATAGAGAGAATGGTTCTCTCGGCATTTGATGAGAGGAGAAACAAATACCTGGAGGA…
		<sequence id="seq_1986.811_CY018018_A/mallard/Ohio/102/1986_5" taxon="1986.811_CY018018_A/mallard/Ohio/102/1986_5" totalcount="4" value="ATGGCGTCTCAAGGCACCAAACGATCTTATGAGCAGATGGAAACTGGTGGGGAACGCCAGAATGCCACTGAAATCAGAGCATCTGTTGGGAGAATGGTTGGTGGAATCGGGAGATTCTACATACAAATGTGCACTGAACTCAAACTCAGTGACTACGAAGGGAGACTGATCCAAAACAGCATAACAATAGAGAGAATGGTTCTCTCAGCATTTGATGAGAGGAGAAACAAATATCTGGAAGAGCATCCCAGTGCTGGGAAAG…
		<sequence id="seq_1986.847_CY018880_A/green-winged_teal/Ohio/175/1986_5" taxon="1986.847_CY018880_A/green-winged_teal/Ohio/175/1986_5" totalcount="4" value="ATGGCTTCTCAAGGCACCAAACGATCTTATGAGCAGATGGAAACTGGTGGGGAACGCCAGAACGCCACTGAAATCAGAGCATCTGTTGGGAGAATGGTTGGTGGAATCGGGAGATTCTACATACAGATGTGCACTGAACTCAAACTCAGTGACTACGAAGGGAGACTGATCCAAAACAGCATAACAATAGAGAGAATGGTTCTCTCGGCATTTGATGAGAGGAGAAACAAATATCTAGAAGA…
		<sequence id="seq_1993.786_CY018888_A/mallard/Ohio/118/1993_5" taxon="1993.786_CY018888_A/mallard/Ohio/118/1993_5" totalcount="4" value="ATGGCGTCTCAAGGCACCAAACGATCTTATGAACAGATGGAAACTGGTGGGGAACGCCAGAATGCCACTGAAATCAGAGCATCTGTTGGAAGGATGGTTGGTGGAATTGGGAGATTCTACATACAGATGTGCACTGAGCTCAAGCTCAGCGATTATGAAGGGAGGCTGATTCAGAACAGCATAACAATAGAGAGAATGGTTCTCTCAGCATTTGATGAGAGGAGAAACAAATATCTAGAAGAGCATCCCAGTGCTGGGAAAG…
		<sequence id="seq_2004.667_CY018904_A/blue-winged_teal/Ohio/658/2004_5" taxon="2004.667_CY018904_A/blue-winged_teal/Ohio/658/2004_5" totalcount="4" value="ATGGCGTCTCAAGGCACCAAACGATCTTATGAGCAGATGGAAACTGGTGGGGAACGCCAGAATGCCACTGAAATCAGAGCATCTGTTGGGAGAATGGTTGGTGGAATCGGAAGATTCTACATACAGATGTGCACTGAACTCAAACTCAGTGACTACGAAGGGAGACTGATCCAAAACAGCATCACAATAGAGAGAATGGTTCTCTCGGCGTTTGATGAGAGGAGAAACAAATATCTGGAAGAGC…
		<sequence id="seq_2005.948_CY018912_A/snow_goose/Maryland/353/2005_5" taxon="2005.948_CY018912_A/snow_goose/Maryland/353/2005_5" totalcount="4" value="ATGGCGTCTCAAGGCACCAAACGATCTTATGAACAGATGGAAACTGGTGGGGAACGCCAGAATGCCACTGAAATCAGAGCATCTGTTGGGAGGATGGTTGGTGGAATTGGGAGATTCTACATACAGATGTGCACTGAACTCAAGCTCAGCGACTATGAAGGGAGGCTGATTCAGAACAGCATAACGATAGAGAGGATGGTTCTCTCAGCATTTGATGAGAGGAGAAACAAATATCTAGAAGAGCACCC…
		<sequence id="seq_2005.948_CY018920_A/snow_goose/Maryland/364/2005_5" taxon="2005.948_CY018920_A/snow_goose/Maryland/364/2005_5" totalcount="4" value="ATGGCGTCTCAAGGCACCAAACGATCTTATGAGCAGATGGAAACTGGTGGAGAACGCCAGAATGCCACTGAAATCAGAGCATCTGTTGGGAGAATGGTTGGTGGAATCGGGAGATTCTACATACAGATGTGCACTGAACTCAAACTCAGTGACTATGAAGGGAGACTAATCCAAAACAGCATCACAATAGAGAGAATGGTTCTCTCAGCATTTGATGAGAGAAGAAACAAATATCTGGAAGAGCATCC…
		<sequence id="seq_1987.797_CY019200_A/pintail/Ohio/339/1987_5" taxon="1987.797_CY019200_A/pintail/Ohio/339/1987_5" totalcount="4" value="ATGGCGTCTCAAGGCACCAAACGATCTTATGAACAGATGGAAACTGGTGGGGAACGCCAGAATGCCACTGAGATCAGAGCATCTGTTGGGAGAATGGTTGGTGGAATTGGGAGATTCTACATACAGATGTGCACTGAACTCAAACTCAGCGACTATGAAGGGAGGCTGATCCAAAACAGCATAACAATAGAGAGAATGGTACTCTCAGCATTTGATGAGAGGAGAAACAAATATCTGGAAGAGCATCCCAGTGCTGGGAAAG…
		<sequence id="seq_1986.800_CY020720_A/mallard/Ohio/48/1986_5" taxon="1986.800_CY020720_A/mallard/Ohio/48/1986_5" totalcount="4" value="ATGGCGTCTCAAGGCACCAAACGATCTTATGAGCAGATGGAAACTGGTGGGGAACGCCAGAATGCCACTGAAATCAGAGCATCTGTTGGGAGAATGGTTGGTGGAATCGGAAGATTCTACATACAGATGTGTACTGAACTCAAACTCAGTGACTATGAAGGGAGACTGATCCAAAACAGCATAACAATAGAGAGGATGGTTCTCTCGGCATTTGATGAGAGGAGAAACAAATATCTGGAGGAGCATCCCAGTGCTGGGAAAGAC…
		<sequence id="seq_2002.630_CY020728_A/mallard/Ohio/667/2002_5" taxon="2002.630_CY020728_A/mallard/Ohio/667/2002_5" totalcount="4" value="ATGGCGTCTCAAGGCACCAAACGAACTTATGAGCAGATGGAAACTGGTGGAGAACGCCAGAATGCCACTGAAATCAGAGCATCTGTTGGGAGAATGGTTGGTGGAATTGGGAGATTCTACATACAAATGTGCACTGAACTCAAACTCAGTGACTACGAAGGGAGACTGATCCAAAACAGCATAACAATAGAAAGAATGGTTCTCTCAGCATTTGATGAAAGGAGAAACAAATATCTGGAAGAGCATCCCAGTGCTGGGAAAG…
		<sequence id="seq_2002.652_CY020736_A/mallard/Maryland/750/2002_5" taxon="2002.652_CY020736_A/mallard/Maryland/750/2002_5" totalcount="4" value="ATGGCGTCTCAAGGCACCAAACGATCTTATGAGCAGATGGAAACTGGTGGGGAACGCCAGAATGCCACTGAAATCAGAGCATCTGTTGGGAGAATGGTTGGTGGAATTGGGAGATTCTACATACAAATGTGCACTGAACTCAAACTCAGTGACTACGAAGGGAGACTGATCCAAAACAGCATAACAATAGAAAGAATGGTTCTCTCAGCATTTGATGAAAGGAGAAACAAATATCTGGAAGAGCACCCCAGTGC…
		<sequence id="seq_2002.630_CY020744_A/mallard/Ohio/654/2002_5" taxon="2002.630_CY020744_A/mallard/Ohio/654/2002_5" totalcount="4" value="ATGGCGTCTCAAGGCACCAAACGATCTTATGAGCTGATGGAAACTGGTGGAGAACGCCAGAATGCCACTGAAATCAGAGCATCTGTTGGGAGAATGGTTGGTGGAATCGGGAGATTCTACATACAGATGTGCACTGAACTCAAACTCAGTGACTATGAAGGGAGACTAATCCAAAACAGCATCACAATAGAGAGAATGGTTCTCTCAGCATTTGATGAGAGGAGGAACAAATATCTGGAAGAGCATCCCAGTGCTGGAAAAG…
		<sequence id="seq_2002.682_CY020752_A/blue-winged_teal/Ohio/989/2002_5" taxon="2002.682_CY020752_A/blue-winged_teal/Ohio/989/2002_5" totalcount="4" value="ATGGCGTCTCAAGGCACCAAACGATCTTATGAGCAGATGGAAACTGGTGGGGAACGCCAGAATGCCACTGAAATCAGAGCATCTGTTGGAAGGATGGTTGGTGGAATTGGGAGATTCTACATACAGATGTGCACTGAACTCAAGCTCAGTGACTATGAAGGGAGGCTGATTCAGAACAGCATAACAATAGAGAGAATGGTTCTCTCAGCATTTGATGAGAGGAGAAACAAATATCTGGAAGAAC…
		<sequence id="seq_2002.630_CY020760_A/mallard/Ohio/649/2002_5" taxon="2002.630_CY020760_A/mallard/Ohio/649/2002_5" totalcount="4" value="ATGGCGTCTCAAGGCACCAAACGATCTTATGAGCAGATGGAAACTGGTGGAGAACGCCAGAATGCCACTGAAATCAGAGCATCTGTTGGGAGAATGGTTGGTGGAATCGGGAGATTCTACATACAGATGTGCACTGAACTCAAACTCAGTGACTATGAAGGGAGACTAATCCAAAACAGCATCACAATAGAGAGAATGGTTCTCTCAGCATTTGATGAGAGGAGGAACAAATATCTGGAAGAGCATCCCAGTGCTGGAAAAG…
		<sequence id="seq_2002.655_CY020768_A/black_duck/Maryland/834/2002_5" taxon="2002.655_CY020768_A/black_duck/Maryland/834/2002_5" totalcount="4" value="ATGGCGTCTCAAGGCACCAAACGATCTTATGAACAGATGGAAACTGGTGGAGAACGCCAGAATGCCACTGAAATCAGAGCATCTGTTGGGAGAATGGTTGGTGGAATCGGGAGATTCTACATACAGATGTGCACTGAACTCAAACTCAGTGACTACGAAGGGAGACTGATCCAAAACAGCATAACCATAGAAAGAATGGTTCTCTCGGCATTTGATGAGAGAAGAAACAAATACCTGGAGGAGCATCC…
		<sequence id="seq_2002.630_CY020776_A/mallard/Ohio/655/2002_5" taxon="2002.630_CY020776_A/mallard/Ohio/655/2002_5" totalcount="4" value="ATGGCGTCTCAAGGCACCAAACGATCTTATGAGCAGATGGAAACTGGTGGGGAACGCCAGAATGCCACTGAAATCAGAGCATCTGTTGGGAGAATGGTTGGTGGAATTGGGAGATTCTACATACAAATGTGCACTGAACTCAAACTCAGTGACTACGAAGGGAGACTGATCCAAAACAGCATAACAATAGAAAGAATGGTTCTCTCAGCATTTGATGAAAGGAGAAACAAATATCTGGAAGAGCACCCCAGTGCTGGGAAAG…
		<sequence id="seq_2002.630_CY020784_A/mallard/Ohio/666/2002_5" taxon="2002.630_CY020784_A/mallard/Ohio/666/2002_5" totalcount="4" value="ATGGCGTCTCAAGGCACCAAACGATCTTATGAACAGATGGAAATTGGTGGGGAACGCCAGAATGCCACTGAAATCAGAGCATCTGTTGGGAGAATGGTTGGTGGGATCGGAAGATTCTACATACAGATGTGCACTGAACTCAAACTCAGTGACTATGAGGGAAGACTGATCCAAAACAGCATAACCATAGAGAGAATGGTTCTCTCGGCGTTCGATGAGAGGAGAAATAAATATCTGGAGGAGCATCCCAGTGCTGGGAAAG…
		<sequence id="seq_2002.630_CY020792_A/mallard/Ohio/668/2002_5" taxon="2002.630_CY020792_A/mallard/Ohio/668/2002_5" totalcount="4" value="ATGGCGTCTCAAGGCACCAAACGATCTTATGAACAAATGGAAACTGGTGGGGAACGCCAGAATGCCACTGAAATCAGAGCATCTGTTGGGAGAATGGTTGGTGGAATCGGAAGATTCTACATACAGATGTGCACTGAACTCAAACTCAGTGACTATGAAGGGAGACTGATCCAAAACAGCATAACCATAGAGAGAATGGTTCTCTCGGCATTTGATGAGAGGAGAAACAAATATCTGGAGGAGCATCCCAGTGCTGGGAAAG…
		<sequence id="seq_2002.616_CY020816_A/mallard/Maryland/470/2002_5" taxon="2002.616_CY020816_A/mallard/Maryland/470/2002_5" totalcount="4" value="ATGGCGTCTCAAGGCACCAAACGATCCTATGAGCAGATGGAAACTGGTGGGGAACGCCAGAATGCCACTGAAATCAGAGCATCTGTTGGGAGGATGGTTGGTGGAATTGGGAGATTCTACATACAGATGTGCACTGAACTCAAGCTCAGCGACCATGAAGGGAGGCTGATTCAGAACAGCATAACAATAGAGAGAATGGTTCTCTCAGCATTTGATGAGAGGAGAAACAAATACCTGGAAGAGCATCCCAGTGC…
		<sequence id="seq_2002.482_CY020824_A/mallard/Maryland/172/2002_5" taxon="2002.482_CY020824_A/mallard/Maryland/172/2002_5" totalcount="4" value="ATGGCGTCTCAAGGCACCAAACGATCTTATGAACAGATGGAAACTGGTGGGGAACGCCAGAATGCCACTGAAATCAGAGCATCTGTTGGGAGAATGGTTGGTGGAATCGGGAGATTCTACATACAAATGTGCACTGAACTCAAACTCAGTGACTACGAAGGGAGATTGATCCAAAACAGCATAACCATAGAGAGAATGGTTCTCTCGGCATTTGATGAGAGGAGAAACAAATATCTGGAAGAGCATCCCAGTGC…
		<sequence id="seq_2002.630_CY020832_A/mallard/Ohio/648/2002_5" taxon="2002.630_CY020832_A/mallard/Ohio/648/2002_5" totalcount="4" value="ATGGCGTCTCAAGGCACCAAACGATCTTATGAACAGATGGAAACTGGTGGGGAACGCCAGAATGCCACTGAAATCAGAGCATCTGTTGGGAGAATGGTTGGTGGAATCGGGAGATTCTACATACAAATGTGCACTGAACTCAAACTCAGTGACTACGAAGGGAGATTGATCCAAAACAGCATAACCATAGAGAGAATGGTTCTCTCGGCATTTGATGAGAGGAGAAACAAATATCTGGAAGAGCATCCCAGTGCTGGGAAAG…
		<sequence id="seq_2002.630_CY020840_A/mallard/Ohio/653/2002_5" taxon="2002.630_CY020840_A/mallard/Ohio/653/2002_5" totalcount="4" value="ATGGCGTCTCAAGGCACCAAACGATCTTATGAACAAATGGAAACTGGTGGGGAACGCCAGAATGCCACTGAAATCAGAGCATCTGTTGGAAGAATGGTTGGTGGAATCGGAAGATTCTACATACAGATGTGCACTGAACTCAAACTCAGTGACTATGAAGGGAGACTGATCCAAAACAGCATAACCATAGAGAGAATGGTTCTCTCGGCATTTGATGAGAGGAGAAACAAATATCTGGAGGAGCATCCCAGTGCTGGGAAAG…
		<sequence id="seq_1989.797_CY020848_A/pintail/Ohio/73/1989_5" taxon="1989.797_CY020848_A/pintail/Ohio/73/1989_5" totalcount="4" value="ATGGCGTCTCAAGGCACCAAACGGTCTTATGAGCAGATGGAAACTGGTGGGGAACGCCAGAATGCCACTGAAATCAGAGCATCTGTTGGGAGAATGGTTGGTGGAATCGGAAGATTCTACATACAGATGTGTACTGAACTCAAACTCAGTGACTATGAAGGGAGACTGATCCAAAACAGCATAACAATAGAGAGGATGGTTCTCTCGGCATTTGATGAGAGGAGAAACAAATATCTGGAGGAGCATCCCAGTGCTGGGAAAGAC…
		<sequence id="seq_2002.630_CY020856_A/mallard/Ohio/664/2002_5" taxon="2002.630_CY020856_A/mallard/Ohio/664/2002_5" totalcount="4" value="ATGGCGTCTCAAGGCACCAAACGATCTTATGAGCAGATGGAAACTGGTGGGGAACGCCAGAATGCCACTGAAATCAGAGCATCTGTTGGGAGAATGGTTGGTGGAATTGGGAGATTCTACATACAAATGTGCACTGAACTCAAACTCAGTGACTACGAAGGGAGACTGATCCAAAACAGCATAACAATAGAAAGAATGGTTCTCTCAGCATTTGATGAAAGGAGAAACAAATATCTGGAAGAGCACCCCAGTGCTGGGAAAG…
		<sequence id="seq_2002.682_CY020864_A/blue-winged_teal/Ohio/907/2002_5" taxon="2002.682_CY020864_A/blue-winged_teal/Ohio/907/2002_5" totalcount="4" value="ATGGCGTCTCAAGGCACCAAACGATCTTATGAGCAGATGGAAACTGGTGGGGAACGCCAGAATGCCACTGAAATCAGAGCATCTGTTGGGAGAATGGTTGGTGGAATTGGGAGATTCTACATACAAATGTGCACTGAACTCAAACTCAGTGACTACGAAGGGAGACTGATCCAAAACAGCATAACAATAGAAAGAATGGTTCTCTCAGCATTTGATGAAAGGAGAAACAAATATCTGGAAGAGC…
		<sequence id="seq_1998.792_CY020872_A/mallard/Ohio/217/1998_5" taxon="1998.792_CY020872_A/mallard/Ohio/217/1998_5" totalcount="4" value="ATGGCGTCTCAAGGCACCAAACGATCTTATGAACAGATGGAAACTGGTGGGGAACGCCAGAATGCCACTGAAATCAGAGCATCTGTTGGAAGAATGGTTGGTGGAATTGGGAGATTCTACATACAGATGTGCACTGAACTCAAACTCAGCGACCATGAAGGGAGGCTAATCCAGAACAGCATGACAATAGAGAGAATGGTTCTCTCAGCATTTGATGAGAGGAGAAACAAGTATCTGGAAGAGCATCCCAGTGCTGGGAAAG…
		<sequence id="seq_2005.600_CY020880_A/pintail/Alaska/49/2005_5" taxon="2005.600_CY020880_A/pintail/Alaska/49/2005_5" totalcount="4" value="ATGGCGTCTCAAGGCACCAAACGATCTTATGAGCAGATGGAAACTGGTGGGGAACGCCAGAATGCCACTGAAATCAGAGCATCTGTTGGGAGAATGGTTGGTGGAATCGGGAGGTTCTACATACAGATGTGCACTGAACTCAAACTCAGTGACTACGAAGGGAGGCTGATACAAAACAGCATAACAATAGAGAGAATGGTTCTCTCGGCGTTTGATGAGAGGAGAAATAAATACTTGGAAGAGCATCCCAGTGCTGGGAA…
		<sequence id="seq_2001.660_CY020888_A/black_duck/Ohio/415/2001_5" taxon="2001.660_CY020888_A/black_duck/Ohio/415/2001_5" totalcount="4" value="ATGGCGTCTCAAGGCACCAAACGATCTTATGAGCAGATGGAAACTGGTGGAGAACGCCAGAATGCCACTGAAATCAGAGCATCTGTTGGGAGAATGGTTGGTGGAATCGGGAGATTCTACATACAGATGTGCACTGAACTCAAACTCAGTGACTATGAAGGGAGACTAATCCAAAACAGCATCACAATAGAGAGAATGGTTCTCTCAGCATTTGATGAGAGGAGAAACAAATATCTGGAAGAGCATCCCAGTGCTG…
		<sequence id="seq_2005.926_CY020912_A/common_scoter/Maryland/297/2005_5" taxon="2005.926_CY020912_A/common_scoter/Maryland/297/2005_5" totalcount="4" value="ATGGCGTCTCAAGGCACCAAACGATCTTATGAGCAGATGGAAACTGGTGGGGAGCGCCAGAATGCCACTGAAATCAGGGCATCTGTCGGGAGAATGGTTGGTGGAATCGGGAGATTCTACATACAGATGTGCACCGAACTCAAACTCAGTGACTACGAAGGGAGATTGATCCAAAACAGCATCACAATAGAGAGAATGGTTCTCTCGGCGTTTGATGAGAGGAGAAACAAATATCTGGAAGA…
		<sequence id="seq_1989.797_CY020928_A/mallard/Ohio/122/1989_5" taxon="1989.797_CY020928_A/mallard/Ohio/122/1989_5" totalcount="4" value="ATGGCGTCTCAAGGCACCAAACGATCTTATGAGCAGATGGAAACTGGTGGGGAACGCCAGAATGCCACTGAAATCAGAGCATCTGTTGGGAGAATGGTTGGTGGAATCGGGAGATTCTACATACAGATGTGCACTGAACTCAAACTCAGCGACTATGAAGGGAGACTGATCCAAAACAGCATAACAATAGAGAGAATGGTTCTCTCAGCGTTTGATGAGAGGAGAAACAAATATCTGGAAGAGCATCCCAGTGCTGGGAAAG…
		<sequence id="seq_1986.847_CY021432_A/mallard/Ohio/181/1986_5" taxon="1986.847_CY021432_A/mallard/Ohio/181/1986_5" totalcount="4" value="ATGGCGTCTCAAGGCACCAAACGATCTTATGAGCAGATGGAAACTGGTGGGGAACGCCAGAATGCTACTGAAATCAGAGCATCTGTTGGGAGAATGGTTGGTGGAATCGGGAGATTCTATATACAGATGTGCACTGAACTCAAACTCAGCGACTATGAAGGGAGGCTGATCCAAAACAGTATAACAATAGAGAGAATGGTTCTCTCAGCATTTGATGAGAGGAGAAACAAATATCTGGAAGAGCATCCCAGTGCTGGGAAAG…
		<sequence id="seq_1986.847_CY021568_A/mallard/Ohio/184/1986_mixed__5" taxon="1986.847_CY021568_A/mallard/Ohio/184/1986_mixed__5" totalcount="4" value="ATGGCGTCTCAAGGCACCAAACGATCTTATGAGCAGATGGAAACTGGTGGGGAACGCCAGAATGCTACTGAAATCAGAGCATCTGTTGGGAGAATGGTTGGTGGAATCGGGAGATTCTATATACAGATGTGCACTGAACTCAAACTCAGCGACTATGAAGGGAGGCTGATCCAAAACAGTATAACAATAGAGAGAATGGTTCTCTCAGCATTTGATGAGAGGAGAAACAAATATCTGGAAGAGCATCC…
		<sequence id="seq_1986.811_CY021576_A/mallard/Ohio/81/1986_mixed__5" taxon="1986.811_CY021576_A/mallard/Ohio/81/1986_mixed__5" totalcount="4" value="ATGGCGTCTCAAGGCACCAAACGATCTTATGAGCAGATGGAAACTGGTGGGGAACGCCAGAATGCCACTGAAATCAGAGCATCTGTTGGGAGAATGGTTGGTGGAATCGGGAGATTCTACATACAGATGTGTACTGAACTCAAACTCAGTGACTATGAAGGGAGGCTGATCCAAAACAGCATAACAATAGAGAGAATGGTTCTCTCAGCATTTGATGAGAGGAGAAACAAATATCTGGAAGAGCACCCCA…
		<sequence id="seq_2002.630_CY021584_A/mallard/Ohio/656/2002_mixed__5" taxon="2002.630_CY021584_A/mallard/Ohio/656/2002_mixed__5" totalcount="4" value="ATGGCGTCTCAAGGCACCAAACGATCTTATGAGCAGATGGAAACTGGTGGGGAACGCCAGAATGCCACTGAAATCAGAGCATCTGTTGGGAGAATGGTTGGTGGAATTGGGAGATTCTACATACAAATGTGCACTGAACTCAAACTCAGTGACTACGAAGGGAGACTGATCCAAAACAGCATAACAATAGAAAGAATGGTTCTCTCAGCATTTGATGAAAGGAGAAACAAATATCTGGAAGAGCATCC…
		<sequence id="seq_2002.658_CY021592_A/mallard/Maryland/899/2002_mixed__5" taxon="2002.658_CY021592_A/mallard/Maryland/899/2002_mixed__5" totalcount="4" value="ATGGCGTCTCAAGGCACCAAACGATCTTATGAGCAGATGGAAACTGGTGGGGAACGCCAGAATGCCACTGAAATCAGAGCATCTGTTGGGAGGATGGTTGGTGGAATTGGGAGATTCTACATACAGATGTGCACTGAACTCAAGCTCAGCGACTATGAAGGGAGGCTGATTCAGAACAGCATAACAATAGAGAGAATGGTTCTCTCAGCATTTGATGAGAGGAGAAACAAATATCTGGAA…
		<sequence id="seq_1986.849_CY021616_A/black_duck/Ohio/239/1986_5" taxon="1986.849_CY021616_A/black_duck/Ohio/239/1986_5" totalcount="4" value="ATGGCGTCTCAAGGCACCAAACGATCTTATGAGCAGATGGAAACTGGTGGGGAACGCCAGAATGCCACTGAAATCAGAGCATCTGTTGGGAGAATGGTTGGTGGAATCGGAAGATTCTACATACAGATGTGTACTGAACTCAAACTCAGTGACTATGAAGGGAGACTGATCCAAAACAGCATAACAATAGAGAGAATGGTTCTCTCGGCATTTGATGAGAGGAGAAACAAATATCTGGAGGAGCATCCCAGTGCTG…
		<sequence id="seq_1987.808_CY021624_A/mallard/Ohio/421/1987_5" taxon="1987.808_CY021624_A/mallard/Ohio/421/1987_5" totalcount="4" value="ATGGCGTCTCAAGGCACCAAACGATCTTATGAACAGATGGAAACTGGTGGGGAACGCCAGAATGCCACTGAAATCAGAGCATCTGTTGGGAGAATGGTTGGTGGAGTTGGGAGATTCTACATACAGATGTGCACTGAACTCAAACTCAGTGACTATGAGGGGAGACTGATCCAAAACAGCATAACAATAGAGAGAATGGTTCTCTCAGCATTTGATGAGAGGAGAAACAAATATCTGGAAGAGCATCCCAGTGCTGGTAAAG…
		<sequence id="seq_2005.953_CY021640_A/mallard/Delaware/418/2005_5" taxon="2005.953_CY021640_A/mallard/Delaware/418/2005_5" totalcount="4" value="ATGGCGTCTCAAGGCACCAAACGATCTTATGAGCAGATGGAAACTGGTGGGGAACGCCAGAATGCCACTGAAATCAGAGCATCTGTTGGGAGGATGGTTGGTGGAATTGGGAGATTCTACATACAGATGTGCACTGAACTCAAGCTCAGCGACTATGAAGGGAGGCTGATTCAGAACAGCATAACAATAGAGAGAATGGTTCTCTCAGCATTTGATGAGAGGAGAAACAAATATCTGGAAGGGCATCCCAGTGC…
		<sequence id="seq_2005.926_CY021896_A/white-winged_scoter/Maryland/301/2005_5" taxon="2005.926_CY021896_A/white-winged_scoter/Maryland/301/2005_5" totalcount="4" value="ATGGCGTCTCAAGGCACCAAACGATCTTATGAGCAGATGGAAACTGGTGGGGAACGCCAGAATGCCACTGAAATCAGAGCATCTGTTGGGAGAATGGTTGGCGGAATTGGGAGATTCTACATACAGATGTGCACTGAACTCAAGCTCAGCGACTATGAAGGGAGACTGATTCAGAACAGCATAACAATAGAGAGAATGGTTCTCTCAGCATTTGACGAGAGGAGAAACAA…
		<sequence id="seq_2005.162_CY022848_A/duck/New_York/21211-6/2005_5" taxon="2005.162_CY022848_A/duck/New_York/21211-6/2005_5" totalcount="4" value="ATGGCGTCTCAAGGCACCAAACGATCTTATGAACAGATGGAAACTGGAGGGGAACGCCAGAATGCCACTGAGATCAGAGCATCTGTTGGGAGAATGGTTGGTGGAATCGGGAGATTCTACATACAGATGTGTACTGAACTCAAACTCAGTGACTATGAAGGAAGACTGATCCAAAACAGCATAACAATAGAGAGAATGGTTCTCTCGGCATTTGATGAGAGAAGAAATAGATATCTGGAAGAACATCCCAGT…
		<sequence id="seq_2005.162_CY029844_A/muscovy_duck/New_York/21211-5/2005_5" taxon="2005.162_CY029844_A/muscovy_duck/New_York/21211-5/2005_5" totalcount="4" value="ATGGCGTCTCAAGGCACCAAACGATCTTATGAGCAGATGGAAACTGGTGGGGAACGCCAGAATGCCACTGAAATCAGAGCATCTGTTGGGAGAATGGTTAGTGGGATCGGAAGATTCTACATACAGATGTGCACTGAACTCAAACTCAGTGACCATGAGGGGAGACTGATCCAAAACAGCATCACAATAGAGAGAATGGTTCTCTCAGCATTTGATGAGAGGAGAAACAAATATCT…
		<sequence id="seq_2005.170_CY031710_A/Muscovy_duck/New_York/23164-10/2005_5" taxon="2005.170_CY031710_A/Muscovy_duck/New_York/23164-10/2005_5" totalcount="4" value="ATGGCGTCTCAAGGCACCAAACGATCTTATGAGCAGATGGAAACTGGAGGGGAACGCCAGAATGCCACTGAGATCAGAGCATCCGTTGGGAGAATGGTTGGTGGAATCGGGAGATTCTACATACAGATGTGTACTGAACTCAAACTCAGTGACTATGAAGGAAGACTAATCCAAAACAGCATAACAATAGAGAGAATGGTTCTCTCGGCATTTGATGAGAGAAGAAATAGATAT…
		<sequence id="seq_2005.222_CY031734_A/quail/New_York/30732-12/2005_5" taxon="2005.222_CY031734_A/quail/New_York/30732-12/2005_5" totalcount="4" value="ATGGCGTCTCAAGGCACCAAACGATCTTATGAGCAGATGGAAACTGGAGGGGAACGCCAGAATGCCACTGAGATCAGAGCATCTGTTGGGAGAATGGTTGGTGGAATTGGGAGATTCTACATACAGATGTGTACTGAACTCAAACTCAGTGACTATGAAGGAAGACTGATCCAAAACAGCATAACAATAGAGAGAATGGTTCTCTCGGCATTTGATGAGAGAAGAAATAGATATCTGGAAGAACACCC…
		<sequence id="seq_2002.562_CY032208_A/mallard/Maryland/350/2002_5" taxon="2002.562_CY032208_A/mallard/Maryland/350/2002_5" totalcount="4" value="ATGGCGTCCCAAGGCACCAAACGATCTTATGAGCAAATGGAAACTGGTGGGGAACGCCAGAATGCCACTGAAATCAGAGCATCTGTTGGGAGAATGGTTGGTGGAATTGGGAGATTCTACATACAAATGTGCACTGAACTCAAACTTAGTGACTACGAAGGGAGACTGATCCAAAACAGCATAACAATAGAAAGAATGATTCTCTCAGCATTTGATGAAAGGAGAAACAAATATCTGGAAGAGCATCCCAGTGC…
		<sequence id="seq_2007.836_CY032657_A/northern_shoveler/California/HKWF1005/2007_5" taxon="2007.836_CY032657_A/northern_shoveler/California/HKWF1005/2007_5" totalcount="4" value="ATGGCGTCTCAAGGCACCAAACGATCTTATGAGCAGATGGAAACCGGTGGGGAACGCCAGAATGCCACTGAAATCAGAGCATCTGTTGGGAGGATGGTTGGTGGAATTGGGAGATTCTACATACAGATGTGCACTGAACTCAAGCTCAGCGACTATGAAGGGAGGCTGATTCAGAACAGCATAACAATAGAGAGAATGGTTCTCTCAGCATTTGATGAGA…
		<sequence id="seq_2007.811_CY032665_A/gadwall/California/HKWF100/2007_5" taxon="2007.811_CY032665_A/gadwall/California/HKWF100/2007_5" totalcount="4" value="ATGGCGTCTCAAGGCACCAAACGATCCTATGAACAAATGGAGACTGGTGGGGAACGCCAGAATGCCACTGAAATCAGAGCATCTGTTGGGAGAATGGTTGGTGGAATCGGGAGGTTCTACATACAGATGTGCACTGAACTCAAACTCGGTGACTACGAAGGGAGACTGATCCAAAACAGCATAACCATAGAGAGGATGGTCCTCTCGGCATTTGATGAGAGGAGAAACAAATATCTGGAGGA…
		<sequence id="seq_2007.926_CY032673_A/northern_shoveler/California/HKWF1201/2007_5" taxon="2007.926_CY032673_A/northern_shoveler/California/HKWF1201/2007_5" totalcount="4" value="ATGGCGTCTCAAGGCACCAAACGATCTTATGAACAAATGGAAACTGGTGGGGAACGCCAGAATGCCACTGAAATCAGAGCATCTGTCGGGAGAATGGTTGGTGGAATCGGGAGATTCTACATACAGATGTGCACTGAACTCAAACTCAGTGACTACGAAGGGAGACTGATCCAAAACAGCATAACCATAGAGAGGATGGTTCTCTCGGCATTTGATGAGA…
		<sequence id="seq_2007.945_CY032689_A/northern_shoveler/California/HKWF1370/2007_5" taxon="2007.945_CY032689_A/northern_shoveler/California/HKWF1370/2007_5" totalcount="4" value="ATGGCGTCTCAAGGCACCAAACGATCTTATGAACAGATGGAAACTGGTGGAGAGCGCCAGAATGCCACTGAAATCAGAGCATCTGTTGGGAGAATGGTTGGTGGAATCGGGAGATTCTACATACAGATGTGCACTGAACTCAAACTCAGTGACTACGAAGGGAGACTGATCCAAAACAGCATAACCATAGAGAGAATGGTTCTCTCTGCATTTGATGAGA…
		<sequence id="seq_2007.822_CY032697_A/northern_shoveler/California/HKWF268/2007_5" taxon="2007.822_CY032697_A/northern_shoveler/California/HKWF268/2007_5" totalcount="4" value="ATGGCGTCTCAAGGCACCAAACGATCTTATGAACAAATGGAAACTGGTGGGGAGCGCCAGAATGCCACTGAAATCAGAGCATCTGTTGGGAGAATGGTTGGTGGAATCGGGAGATTCTACATACAGATGTGCACTGAACTCAAACTCAGTGACTACGAAGGGAGACTGATCCAAAACAGCATAACCATAGAGAGAATGGTCCTCTCGGCATTTGATGAGAGG…
		<sequence id="seq_2007.764_CY032705_A/American_wigeon/California/HKWF371/2007_5" taxon="2007.764_CY032705_A/American_wigeon/California/HKWF371/2007_5" totalcount="4" value="ATGGCGTCTCAAGGCACCAAACGATCTTATGAGCAGATGGAAACTGGTGGAGAACGCCAGAATGCCACTGAAATCAGAGCATCTGTTGGGAGAATGGTTGGTGGAATCGGGAGATTCTACATACAGATGTGCACTGAACTCAAACTCAGTGACTATGAAGGGAGACTAATCCAAAACAGCATCACAATAGAGAGAATGGTTCTCTCAGCATTTGATGAGAGAAGAA…
		<sequence id="seq_2007.838_CY032713_A/northern_shoveler/California/HKWF383/2007_5" taxon="2007.838_CY032713_A/northern_shoveler/California/HKWF383/2007_5" totalcount="4" value="ATGGCGTCTCAAGGCACCAAACGATCCTATGAACAAATGGAGACTGGTGGGGAACGCCAGAATGCCACTGAAATCAGAGCATCTGTTGGGAGAATGGTTGGTGGAATCGGGAGGTTCTACATACAGATGTGCACTGAACTCAAACTCGGTGACTACGAAGGGAGACTGATCCAAAACAGCATAACCATAGAGAGGATGGTCCTCTCGGCATTTGATGAGAGG…
		<sequence id="seq_2007.907_CY032721_A/northern_pintail/California/HKWF792/2007_5" taxon="2007.907_CY032721_A/northern_pintail/California/HKWF792/2007_5" totalcount="4" value="ATGGCGTCTCAAGGCACCAAACGATCTCACGAAAAGATGGAAACTGGTGGTGAACGCCAGAATGCTACTGAAATCAGAGCATCAGTTGGAAGGATGGTCAGTGGAATTGGCAGATTTTACATCCAGATGTGTACTGAACTCAAACTCAGCGATCATGAAGGTCGCCTGATTCAGAACAGCATAACCATAGAAAGGATGGTACTTTCTGCCTTTGATGAAAGAAG…
		<sequence id="seq_2007.918_CY032729_A/northern_shoveler/California/HKWF979/2007_5" taxon="2007.918_CY032729_A/northern_shoveler/California/HKWF979/2007_5" totalcount="4" value="ATGGCGTCTCAAGGCACCAAACGATCTTATGAACAGATGGAAACTGGTGGAGAACGCCAGAATGCCACTGAAATCAGAGCATCTGTTGGGAGGATGGTTGGTGGAATTGGGAGATTCTACATACAGATGTGCACCGAACTCAAGCTCAGTGACTACGAAGGGAGGCTGATCCAAAACAGCATAACCATAGAGAGAATGGTTCTCTCAGCATTTGATGAGAGG…
		<sequence id="seq_2007.811_CY032885_A/northern_shoveler/California/HKWF115/2007_5" taxon="2007.811_CY032885_A/northern_shoveler/California/HKWF115/2007_5" totalcount="4" value="ATGGCGTCTCAAGGCACCAAACGATCCTATGAACAAATGGAGACTGGTGGGGAACGCCAGAATGCCACTGAAATCAGAGCATCTGTTGGGAGAATGGTTGGTGGAATCGGGAGGTTCTACATACAGATGTGCACTGAACTCAAACTCGGTGACTACGAAGGGAGACTGATCCAAAACAGCATAACCATAGAGAGGATGGTCCTCTCGGCATTTGATGAGAGG…
		<sequence id="seq_2007.822_CY032893_A/bufflehead/California/HKWF205/2007_5" taxon="2007.822_CY032893_A/bufflehead/California/HKWF205/2007_5" totalcount="4" value="ATGGCGTCTCAAGGCACCAAACGATCTTATGAACAAATGGAAACTGGTGGGGAACGCCAGAATGCCACTGAAATCAGAGCATCTGTTGGGAGAATGGTTGGTGGAATCGGGAGATTCTACATACAGATGTGCACTGAACTCAAACTCAGTGACTACGAAGGGAGACTGATCCAAAACAGCATAACCATAGAGAGGATGGTTCTCTCGGCATTTGATGAGAGGAGGAACAAATATCT…
		<sequence id="seq_2007.830_CY032901_A/American_wigeon/California/HKWF295/2007_5" taxon="2007.830_CY032901_A/American_wigeon/California/HKWF295/2007_5" totalcount="4" value="ATGGCGTCTCAAGGCACCAAACGATCTTATGAACAGATGGAAACTGGTGGAGAACGCCAGAATGCCACTGAAATCAGAGCATCTGTTGGGAGGATGGTTGGTGGAATCGGGAGATTCTACATACAGATGTGCACTGAACTCAAGCTCAGTGACTACGAAGGGAGGCTGATCCAAAACAGCATAACCATAGAGAGAATGGTTCTCTCAGCATTTGATGAGAGGAGAA…
		<sequence id="seq_2007.841_CY032909_A/American_wigeon/California/HKWF450/2007_5" taxon="2007.841_CY032909_A/American_wigeon/California/HKWF450/2007_5" totalcount="4" value="ATGGCGTCTCAAGGCACCAAACGATCTTATGAACAAATGGAAACTGGTGGGGAACGCCAGAATGCCACTGAAATCAGAGCATCTGTTGGGAGAATGGTTGGTGGAATCGGGAGATTCTACATACAGATGTGCACTGAACTCAAACTCAGTGACTACGAAGGGAGACTGATCCAAAACAGCATAACCATAGAGAGGATGGTTCTCTCGGCATTTGATGAGAGGAGGA…
		<sequence id="seq_2007.858_CY032917_A/northern_shoveler/California/HKWF611/2007_5" taxon="2007.858_CY032917_A/northern_shoveler/California/HKWF611/2007_5" totalcount="4" value="ATGGCGTCTCAAGGCACCAAACGATCTTATGAACAGATGGAAACTGGTGGGGAACGCCAGAATGCCACTGAAATCAGAGCATCTGTTGGGAGAATGGTTGGTGGAATTGGAAGATTCTACATACAAATGTGCACTGAACTCAAGCTCAGCGACTATGAAGGAAGGCTGATTCAGAACAGCATAACAATAGAGAGAATGGTTCTCTCAGCATTTGATGAGAGA…
		<sequence id="seq_2007.860_CY032925_A/ring-necked_duck/California/HKWF662/2007_5" taxon="2007.860_CY032925_A/ring-necked_duck/California/HKWF662/2007_5" totalcount="4" value="ATGGCGTCTCAAGGCACCAAACGATCCTATGAACAAATGGAGACTGGTGGGGAACGCCAGAATGCCACTGAAATCAGAGCATCTGTTGGGAGAATGGTTGGTGGAATCGGGAGGTTCTACATACAGATGTGCACTGAACTCAAACTCGGTGACTACGAAGGGAGACTGATCCAAAACAGCATAACCATAGAGAGGATGGTCCTCTCGGCATTTGATGAGAGGAG…
		<sequence id="seq_2005.170_CY033228_A/Muscovy_duck/New_York/23165-13/2005_5" taxon="2005.170_CY033228_A/Muscovy_duck/New_York/23165-13/2005_5" totalcount="4" value="ATGGCGTCCCAAGGCACCAAACGATCTTATGAGCAGATGGAAACTGGAGGGGAACGCCAGAATGCCACTGAGATCAGAGCATCTGTTGGGAGAATGGTTGGTGGAATTGGGAGATTCTACATACAGATGTGTACTGAACTCAAACTCAGTGACTATGAAGGAAGACTGATCCAAAACAGCATAACAATAGAGAGAATGGTTCTCTCGGCATTTGATGAGAGAAGAAATAGATAT…
		<sequence id="seq_2005.222_CY033268_A/Muscovy_duck/New_York/30732-13/2005_5" taxon="2005.222_CY033268_A/Muscovy_duck/New_York/30732-13/2005_5" totalcount="4" value="ATGGCGTCTCAAGGCACCAAACGATCTTATGAGCAGATGGAAACTGGAGGGGAACGCCAGAATGCCACTGAGATCAGAGCATCTGTTGGGAGAATGGTTGGTGGAATTGGGAGATTCTACATACAGATGTGTACTGAACTCAAACTCAGTGACTATGAAGGAAGACTGATCCAAAACAGCATAACAATAGAGAGAATGGTTCTCTCGGCATTTGATGAGAGAAGAAATAGATAT…
		<sequence id="seq_2005.395_CY033316_A/quail/New_York/63806-13/2005_5" taxon="2005.395_CY033316_A/quail/New_York/63806-13/2005_5" totalcount="4" value="ATGGCGTCTCAAGGCACCAAACGATCTTATGAGCAGATGGAAACTGGAGGGGAACGCCAGAATGCCACTGAGATCAGAGCATCCGTTGGGAGAATGGTTGGTGGAATCGGGAGATTCTACATACAGATGTGTACTGAACTCAAACTCAGTGACTATGAAGGAAGACTAATCCAAAACAGCATAACAATAGAGAGAATGGTTCTCTCGGCATTTGATGAGAGACGAAATAGATATCTGGAAGAACATCC…
		<sequence id="seq_2007.918_CY033325_A/northern_shoveler/California/HKWF1021/2007_5" taxon="2007.918_CY033325_A/northern_shoveler/California/HKWF1021/2007_5" totalcount="4" value="ATGGCGTCTCAAGGCACCAAACGATCTTATGAACAAATGGAAACTGGTGGAGAGCGCCAGAATGCCACTGAAATCAGAGCATCTGTTGGGAGAATGGTTGGTGGAATCGGGAGATTCTACATACAGATGTGCACTGAACTCAAACTCAGTGACTACGAAGGGAGACTGATCCAAAACAGCATAACCATAGAGAGAATGGTCCTCTCGGCATTTGATGAGA…
		<sequence id="seq_2007.918_CY033333_A/northern_shoveler/California/HKWF1046/2007_5" taxon="2007.918_CY033333_A/northern_shoveler/California/HKWF1046/2007_5" totalcount="4" value="ATGGCGTCTCAAGGCACCAAACGATCTTATGAACAGATGGAAACTGGTGGAGAACGCCAGAATGCCACTGAAATCAGAGCATCTGTTGGGAGGATGGTTGGTGGAATTGGGAGATTCTACATACAGATGTGCACCGAACTCAAGCTCAGTGACTACGAAGGGAGGCTGATCCAAAACAGCATAACCATAGAGAGAATGGTTCTCTCAGCATTTGATGAGA…
		<sequence id="seq_2007.932_CY033341_A/northern_shoveler/California/HKWF1128/2007_5" taxon="2007.932_CY033341_A/northern_shoveler/California/HKWF1128/2007_5" totalcount="4" value="ATGGCGTCTCAAGGCACCAAACGATCTTATGAACAGATGGAAACTGGTGGGGAACGCCAGAATGCCACTGAAATCAGAGCATCTGTTGGGAGAATGGTTGGTGGAATTGGAAGATTCTACATACAAATGTGCACTGAACTCAAGCTCAGCGACTATGAAGGAAGGCTGATTCAGAACAGCATAACAATAGAGAGAATGGTTCTCTCAGCATTTGATGAGA…
		<sequence id="seq_2007.918_CY033349_A/northern_shoveler/California/HKWF1131/2007_5" taxon="2007.918_CY033349_A/northern_shoveler/California/HKWF1131/2007_5" totalcount="4" value="ATGGCGTCTCAAGGCACCAAACGATCTTATGAACAGATGGAAACTGGTGGAGAACGCCAGAATGCCACTGAAATCAGAGCATCTGTTGGGAGGATGGTTGGTGGAATTGGGAGATTCTACATACAGATGTGCACCGAACTCAAGCTCAGTGACTACGAAGGGAGGCTGATCCAAAACAGCATAACCATAGAGAGAATGGTTCTCTCAGCATTTGATGAGA…
		<sequence id="seq_2007.926_CY033357_A/American_wigeon/California/HKWF1174/2007_5" taxon="2007.926_CY033357_A/American_wigeon/California/HKWF1174/2007_5" totalcount="4" value="ATGGCGTCTCAAGGCACCAAACGATCCTATGAACAAATGGAGACTGGTGGGGAACGCCAGAATGCCACTGAAATCAGAGCATCTGTTGGGAGAATGGTTGGTGGAATCGGGAGGTTCTACATACAGATGTGCACTGAACTCAAACTCGGTGACTACGAAGGGAGACTGATCCAAAACAGCATAACCATAGAGAGGATGGTCCTCTCGGCATTTGATGAGAGGAG…
		<sequence id="seq_2007.926_CY033365_A/northern_shoveler/California/HKWF1199/2007_5" taxon="2007.926_CY033365_A/northern_shoveler/California/HKWF1199/2007_5" totalcount="4" value="ATGGCGTCTCAAGGCACCAAACGATCTTATGAACAGATGGAAACTGGTGGAGAACGCCAGAATGCCACTGAAATCAGAGCATCTGTTGGGAGGATGGTTGGTGGAATTGGGAGATTCTACATACAGATGTGCACCGAACTCAAGCTCAGTGACTACGAAGGGAGGCTGATCCAAAACAGCATAACCATAGAGAGAATGGTTCTCTCAGCATTTGATGAGA…
		<sequence id="seq_2007.838_CY033397_A/American_wigeon/California/HKWF353/2007_5" taxon="2007.838_CY033397_A/American_wigeon/California/HKWF353/2007_5" totalcount="4" value="ATGGCGTCTCAAGGCACCAAACGATCCTATGAACAAATGGAGACTGGTGGGGAACGCCAGAATGCCACTGAAATCAGAGCATCTGTTGGGAGAATGGTTGGTGGAATCGGGAGGTTCTACATACAGATGTGCACTGAACTCAAACTCGGTGACTACGAAGGGAGACTGATCCAAAACAGCATAACCATAGAGAGGATGGTCCTCTCGGCATTTGATGAGAGGAGAA…
		<sequence id="seq_2007.838_CY033405_A/ring_necked_duck/California/HKWF402/2007_5" taxon="2007.838_CY033405_A/ring_necked_duck/California/HKWF402/2007_5" totalcount="4" value="ATGGCGTCTCAAGGCACCAAACGATCTTATGAACAGATGGAAACTGGTGGAGAACGCCAGAATGCCACTGAAATCAGAGCATCTGTTGGGAGAATGGTTGGTGGAATTGGGAGGTTCTACATACAGATGTGCACTGAACTCAAGCTCAGCGACTATGAAGGGAGGCTGATTCAGAACAGCATAACAATAGAGAGGATGGTTCTCTCAGCATTTGATGAGAGGAG…
		<sequence id="seq_2007.803_CY033421_A/American_wigeon/California/HKWF42/2007_5" taxon="2007.803_CY033421_A/American_wigeon/California/HKWF42/2007_5" totalcount="4" value="ATGGCGTCTCAAGGCACCAAACGATCTTATGAACAGATGGAAACTGGTGGGGAGCGCCAGAATGCCACTGAAATCAGAGCATCTGTTGGGAGAATGGTTGGTGGAATCGGGAGATTCTACATACAAATGTGCACTGAACTCAAACTCAGTGACTACGAAGGGAGACTGATCCAAAACAGCATAACCATAGAGAGAATGGTTCTCTCTGCATTTGATGAGAGAAGAAAC…
		<sequence id="seq_2007.849_CY033429_A/ring_necked_duck/California/HKWF515/2007_5" taxon="2007.849_CY033429_A/ring_necked_duck/California/HKWF515/2007_5" totalcount="4" value="ATGGCGTCTCAAGGCACCAAACGATCCTATGAACAAATGGAGACTGGTGGGGAACGCCAGAATGCCACTGAAATCAGAGCATCTGTTGGGAGAATGGTTGGTGGAATCGGGAGGTTCTACATACAGATGTGCACTGAACTCAAACTCGGTGACTACGAAGGGAGACTGATCCAAAACAGCATAACCATAGAGAGGATGGTCCTCTCGGCATTTGATGAGAGGAG…
		<sequence id="seq_2007.849_CY033437_A/American_wigeon/California/HKWF541/2007_5" taxon="2007.849_CY033437_A/American_wigeon/California/HKWF541/2007_5" totalcount="4" value="ATGGCGTCTCAAGGCACCAAACGATCTTATGAGCAGATGGAAACTAGTGGAGAACGCCAGAATGCCACTGAAATCAGAGCATCTGTTGGGAGAATGGTTGGTGGAATCGGGAGATTCTACATACAAATGTGCACTGAACTCAAACTCAGTGACTATGAAGGGAGACTAATCCAAAACAGCATCACAATAGAGAGAATGGTTCTCTCAGCATTTGATGAGAGAAGAA…
		<sequence id="seq_2007.858_CY033445_A/American_green-winged_teal/California/HKWF609/2007_5" taxon="2007.858_CY033445_A/American_green-winged_teal/California/HKWF609/2007_5" totalcount="4" value="ATGGCGTCTCAAGGCACCAAACGATCTTATGAGCAGATGGAAACTGGTGGAGAACGCCAGAATGCCACTGAAATCAGAGCATCTGTTGGGAGAATGGTTGGTGGGATCGGGAGATTCTACATACAGATGTGCACTGAACTCAAACTCAGTGACTATGAAGGGAGACTAATCCAAAACAGCATCACAATAGAGAGAATGGTTCTC…
		<sequence id="seq_2007.926_CY034152_A/northern_shoveler/California/HKWF1203/2007_5" taxon="2007.926_CY034152_A/northern_shoveler/California/HKWF1203/2007_5" totalcount="4" value="ATGGCGTCTCAAGGCACCAAACGATCTTATGAACAGATGGAAACTGGTGGAGAACGCCAGAATGCCACTGAGATCAGAGCATCTGTTGGGAGGATGGTTGGTGGAATCGGGAGATTCTACATACAGATGTGCACCGAACTCAAGCTCAGTGACTACGAAGGGAGGCTGATCCAAAACAGCATAACCATAGAGAGAATGGTTCTCTCAGCATTTGATGAGA…
		<sequence id="seq_2005.485_CY034289_A/duck/New_York/22067-11/2005_5" taxon="2005.485_CY034289_A/duck/New_York/22067-11/2005_5" totalcount="4" value="ATGGCGTCTCAAGGCACCAAACGATCTTATGAGCAGATGGAAACTGGAGGGGAACGCCAGAATGCCACTGAGATCAGAGCATCTGTTGGGAGAATGGTTGGTGGAATCGGGAGATTCTACATACAGATGTGTACTGAACTCAAACTCAGTGACTATGAAGGAAGACTAATCCAAAACAGCATAACAATAGAGAGAATGGTTCTCTCGGCATTTGATGAGAGAAGAAATAGATATCTGGAAGAACATCCCA…
		<sequence id="seq_2005.548_CY034377_A/duck/New_York/88291-13/2005_5" taxon="2005.548_CY034377_A/duck/New_York/88291-13/2005_5" totalcount="4" value="ATGGCGTCTCAAGGCACCAAACGATCTTATGAGCAGATGGAAACTGGAGGGGAACGCCAGAATGCCACTGAGATCAGAGCATCCGTTGGGAGAATGGTTGGTGGAATCGGGAGATTCTACATACAGATGTGTACTGAACTCAAACTCAGTGACTATGAAGGAAGACTAATCCAAAACAGCATAACAATAGAGAGAATGGTTCTCTCGGCATTTGATGAGAGACGAAATAGATATCTGGAAGAACATCCCA…
		<sequence id="seq_2005.564_CY034393_A/quail/New_York/89641/2005_5" taxon="2005.564_CY034393_A/quail/New_York/89641/2005_5" totalcount="4" value="ATGGCGTCTCAAGGCACCAAACGATCTTATGAGCAGATGGAAACTGGAGGGGAACGCCAGAATGCCACTGAGATCAGAGCATCTGTTGGGAGAATGGTTGGTGGAATTGGGAGATTCTACATACAGATGTGTACTGAACTCAAACTCAGTGACTATGAAGGAAGACTGATCCAAAACAGCATAACAATAGAGAGAATGGTTCTCTCGGCATTTGATGAGAGAAGAAATAGATATCTGGAAGAACACCCCAGTGC…
		<sequence id="seq_2005.532_CY034793_A/Muscovy_duck/New_York/87493-3/2005_5" taxon="2005.532_CY034793_A/Muscovy_duck/New_York/87493-3/2005_5" totalcount="4" value="ATGGCGTCTCAAGGCACCAAACGATCTTATGAGCAGATGGAAACTGGAGGGGAACGCCAGAATGCCACTGAGATCAGAGCATCTGTTGGGAGAATGGTTGGTGGAATTGGGAGATTCTACATACAGATGTGTACTGAACTCAAACTCAGTGACTATGAAGGAAGACTGATCCAAAACAGCATAACAATAGAGAGAATGGTTCTCTCGGCATTTGATGAGAGAAGAAATAGATATCT…
		<sequence id="seq_2005.485_CY034817_A/duck/New_York/98616-5/2005_5" taxon="2005.485_CY034817_A/duck/New_York/98616-5/2005_5" totalcount="4" value="ATGGCGTCTCAAGGCACCAAACGATCTTATGAACAGATGGAAACTGGAGGGGAACGCCAGAATGCCACTGAGATCAGAGCATCTGTTGGGAGAATGGTTGGTGGAATCGGGAGATTCTACATACAGATGTGTACTGAACTCAAACTCAGTGACTATGAAGGAAGACTGATCCAAAACAGCATAACAATAGAGAGAATGGTTCTCTCGGCATTTGATGAGAGAAGAAATAGATATCTGGAAGAACATCCCAGT…
		<sequence id="seq_2005.085_CY034849_A/Muscovy_duck/New_York/11646-4/2005_5" taxon="2005.085_CY034849_A/Muscovy_duck/New_York/11646-4/2005_5" totalcount="4" value="ATGGCGTCTCAAGGCACCAAACGATCTTATGAGCAGATGGAAACTGGAGGGGAACGCCAGAATGCCACTGAGATCAGAGCATCCGTTGGGAGAATGGTTGGTGGAATCGGGAGATTCTACATACAGATGTGTACTGAACTCAAACTCAGTGACTATGAAGGAAGACTAATCCAAAACAGCATAACAATAGAGAGAATGGTTCTCTCGGCATTTGATGAGAGAAGAAATAGATATCT…
		<sequence id="seq_2007.351_CY035784_A/least_sandpiper/South_Central_Alaska/2/2007_5" taxon="2007.351_CY035784_A/least_sandpiper/South_Central_Alaska/2/2007_5" totalcount="4" value="ATGGCGTCTCAAGGCACCAAACGATCTTATGAACAGATGGAAACTGGTGGAGAACGCCAGAATGCCACTGAAATCAGAGCATCTGTTGGGAGGATGGTTGGTGGAATCGGGAGATTCTACATACAGATGTGCACTGAACTCAAGCTCGATGACCACGAAGGGAGACTGATTCAAAACAGCATAACCATAGAGAGAATGGTTCTATCAGCATTTGATGA…
		<sequence id="seq_2007.351_CY035792_A/least_sandpiper/South_Central_Alaska/3/2007_5" taxon="2007.351_CY035792_A/least_sandpiper/South_Central_Alaska/3/2007_5" totalcount="4" value="ATGGCGTCTCAAGGCACCAAACGATCTTATGAACAGATGGAAACTGGTGGAGAACGCCAGAATGCCACTGAAATCAGAGCATCTGTTGGGAGGATGGTTGGTGGAATCGGGAGATTCTACATACAGATGTGCACTGAACTCAAGCTCGATGACCACGAAGGGAGACTGATTCAAAACAGCATAACCATAGAGAGAATGGTTCTATCAGCATTTGATGA…
		<sequence id="seq_2007.679_CY035800_A/mallard/Interior_Alaska/2/2007_5" taxon="2007.679_CY035800_A/mallard/Interior_Alaska/2/2007_5" totalcount="4" value="ATGGCGTCTCAAGGCACCAAACGATCTTATGAACAGATGGAAACTGGTGGGGAACGCCAGAATGCCACTGAAATCAGAGCATCTGTTGGGAGAATGGTTGGTGGAATCGGGAGATTCTACATACAGATGTGCACTGAACTCAAACTCAGTGACTACGAAGGGAGACTGATCCAAAACAGCATAACCATAGAGAGAATGGTTCTCTCGGCATTTGACGAGAGGAGAAACAAATATTTGGAAGAGC…
		<sequence id="seq_2007.679_CY035808_A/American_widgeon/Interior_Alaska/1/2007_5" taxon="2007.679_CY035808_A/American_widgeon/Interior_Alaska/1/2007_5" totalcount="4" value="ATGGCGTCTCAAGGCACCAAACGATCTTATGAACAGATGGAAACTGGTGGGGAACGCCAGAATGCCACTGAAATTAGAGCATCCGTTGGGAGAATGGTTGGTGGAATCGGGAGATTTTACATACAGATGTGCACTGAACTCAAACTCAGTGACTACGAAGGGAGACTGATCCAAAACAGCATAACCATAGAGAGAATGGTTCTCTCAGCATTTGACGAGAGGAGAA…
		<sequence id="seq_2007.679_CY035816_A/northern_shoveler/Interior_Alaska/1/2007_5" taxon="2007.679_CY035816_A/northern_shoveler/Interior_Alaska/1/2007_5" totalcount="4" value="ATGGCGTCTCAAGGCACCAAACGATCTTATGAACAGATGGAAACTGGTGGGGAACGCCAGAATGCCACTGAAATTAGAGCATCCGTTGGGAGAATGGTTGGTGGAATCGGGAGATTTTACATACAGATGTGCACTGAACTCAAACTCAGTGACTACGAAGGGAGACTGATCCAAAACAGCATAACCATAGAGAGAATGGTTCTCTCAGCATTTGACGAGAGGAG…
		<sequence id="seq_2007.937_CY035845_A/northern_shoveler/California/HKWF1325/2007_5" taxon="2007.937_CY035845_A/northern_shoveler/California/HKWF1325/2007_5" totalcount="4" value="ATGGCGTCTCAAGGCACCAAACGATCTTATGAACAGATGGAAACTGGTGGAGAACGCCAGAATGCCACTGAAATCAGAGCATCTGTTGGGAGGATGGTTGGTGGAATCGGGAGATTCTACATACAGATGTGCACCGAACTCAAGCTCAGTGACTACGAAGGGAGGCTGATTCAAAACAGCATAACCATAGAGAGAATGGTTCTCTCAGCATTTGATGAGA…
		<sequence id="seq_2007.811_CY035850_A/northern_pintail/California/HKWF151/2007_5" taxon="2007.811_CY035850_A/northern_pintail/California/HKWF151/2007_5" totalcount="4" value="ATGGCGTCCCAAGGCACCAAACGATCTTATGAACAGATGGAAACTGGTGGAGAACGCCAGAATGCCACTGAAATCAGAGCATCTGTTGGGAGGATGGTTGGTGGAATCGGGAGATTCTACATACAGATGTGCACTGAACTCAAGCTCAGTGACTACGAAGGGAGGCTGATCCAAAACAGCATAACCATAGAGAGAATGGTTCTCTCAGCATTTGATGAGAGGAG…
		<sequence id="seq_2007.822_CY035858_A/northern_shoveler/California/HKWF216/2007_5" taxon="2007.822_CY035858_A/northern_shoveler/California/HKWF216/2007_5" totalcount="4" value="ATGGCGTCTCAAGGCACCAAACGATCCTATGAACAAATGGAGACTGGTGGGGAACGCCAGAATGCCACTGAAATCAGAGCATCTGTTGGGAGAATGGTTGGTGGAATCGGGAGGTTCTACATACAGATGTGCACTGAACTCAAACTCGGTGACTACGAAGGGAGACTGATCCAAAACAGCATAACCATAGAGAGGATGGTCCTCTCGGCATTTGATGAGAGG…
		<sequence id="seq_2007.841_CY035862_A/greater_white_fronted_goose/California/HKWF446/2007_5" taxon="2007.841_CY035862_A/greater_white_fronted_goose/California/HKWF446/2007_5" totalcount="4" value="ATGGCGTCTCAAGGCACCAAACGATCTTATGAACAGATGGAAACTGGTGGAGAACGCCAGAATGCCACTGAAATCAGAGCATCTGTTGGGAGGATGGTTGGTGGAATCGGGAGATTCTACATACAGATGTGCACCGAACTCAAGCTCAGTGACTACGAAGGGAGGCTGATTCAAAACAGCATAACCATAGAGAGAATGGTTC…
		<sequence id="seq_2007.351_CY035870_A/least_sandpiper/South_Central_Alaska/1/2007_5" taxon="2007.351_CY035870_A/least_sandpiper/South_Central_Alaska/1/2007_5" totalcount="4" value="ATGGCGTCTCAAGGCACCAAACGATCTTATGAACAGATGGAAACTGGTGGAGAACGCCAGAATGCCACTGAAATCAGAGCATCTGTTGGGAGGATGGTTGGTGGAATCGGGAGATTCTACATACAGATGTGCACTGAACTCAAGCTCGATGACTACGAAGGGAGACTGATCCAAAACAGCATAACCATAGAGAGAATGGTTCTATCAGCATTTGATGA…
		<sequence id="seq_2007.679_CY035878_A/mallard/Interior_Alaska/1/2007_5" taxon="2007.679_CY035878_A/mallard/Interior_Alaska/1/2007_5" totalcount="4" value="ATGGCGTCTCAAGGCACCAAACGATCTTATGAACAGATGGAAACTGGTGGGGAACGCCAGAATGCCACTGAAATTAGAGCATCCGTTGGGAGAATGGTTGGTGGAATCGGGAGATTTTACATACAGATGTGCACTGAACTCAAACTCAGTGACTACGAAGGGAGACTGATCCAAAACAGCATAACCATAGAGAGAATGGTTCTCTCAGCATTTGACGAGAGGAGAAACAAATATTTGGAAGAGC…
		<sequence id="seq_2006.140_CY036005_A/Muscovy_duck/New_York/19495-7/2006_5" taxon="2006.140_CY036005_A/Muscovy_duck/New_York/19495-7/2006_5" totalcount="4" value="ATGGCGTCTCAAGGCACCAAACGATCTTATGAGCAGATGGAAACTGGAGGGGAACGCCAGAATGCCACTGAGATCAGAGCATCCGTTGGGAGAATGGTTGGTGGAATCGGGAGATTCTACATACAGATGTGTACTGAACTCAAACTCAGTGACTATGAAGGAAGACTAATCCAAAACAGCATAACAATAGAGAGAATGGTTCTCTCGGCATTTGATGAGAGAAGAAATAGATATCT…
		<sequence id="seq_2006.367_CY036037_A/Muscovy_duck/New_York/62095-1/2006_5" taxon="2006.367_CY036037_A/Muscovy_duck/New_York/62095-1/2006_5" totalcount="4" value="ATGGCGTCTCAAGGCACCAAACGATCTTATGAACAGATGGAAACTGGTGGGGAACGCCAGAATGCCACCGAAATCAGAGCATCTGTTGGGAGAATGGTTGGTGGAATCGGAAGATTCTACATACAGATGTGCACTGAACTCAAACTCAGTGACTATGAGGGGAGACTAATCCAAAACAGCATAACCATAGAGAGAATGGTTCTCTCAGCGTTTGATGAGAGGAGAAACAAGTATCT…
		<sequence id="seq_2007.600_CY036652_A/northern_pintail/Interior_Alaska/1/2007_5" taxon="2007.600_CY036652_A/northern_pintail/Interior_Alaska/1/2007_5" totalcount="4" value="ATGGCGTCTCAAGGCACCAAACGATCTTATGAGCAGATGGAAACTGGTGGAGAACGCCAGAATGCCACTGAAATCAGAGCATCTGTTGGGAGAATGGTTGGTGGAATCGGGAGATTCTACATACAGATGTGCACTGAACTCAAACTCAGCGACTATGAAGGGAGACTAATCCAAAACAGCATCACAATAGAGAGAATGGTTCTCTCAGCATTTGATGAGAGAAGAA…
		<sequence id="seq_2007.608_CY036660_A/green-winged_teal/Interior_Alaska/1/2007_5" taxon="2007.608_CY036660_A/green-winged_teal/Interior_Alaska/1/2007_5" totalcount="4" value="ATGGCGTCTCAAGGCACCAAACGATCTTATGAACAGATGGAAACTGGTGGGGAACGCCAGAATGCCACTGAAATTAGAGCATCCGTTGGGAGAATGGTTGGTGGAATCGGGAGATTCTACATACAGATGTGCACTGAACTCAAACTCAGTGACTACGAAGGGAGACTGATCCAAAACAGCATAACCATAGAGAGAATGGTTCTCTCAGCATTTGACGAGAGGAG…
		<sequence id="seq_2006.389_CY036770_A/shorebird/Delaware_Bay/560/2006_5" taxon="2006.389_CY036770_A/shorebird/Delaware_Bay/560/2006_5" totalcount="4" value="ATGGCGTCTCAAGGCACCAAACGATCCTATGAACAAATGGAGACTGGTGGGGAACGCCAGAATGCCACTGAAATCAGAGCATCTGTTGGGAGAATGGTTGGTGGAATCGGGAGATTCTACATACAGATGTGCACTGAACTCAAACTCAGTGACCACGAAGGGAGACTGATCCAAAACAGCATAACCATAGAGAGGATGGTCCTCTCGGCATTTGATGAGAGGAGAAACAAATATCTGGAGGA…
		<sequence id="seq_2007.386_CY036778_A/ruddy_turnstone/Delaware_Bay/108/2007_5" taxon="2007.386_CY036778_A/ruddy_turnstone/Delaware_Bay/108/2007_5" totalcount="4" value="ATGGCGTCTCAAGGCACCAAACGATCTTATGAACAGATGGAAACTGGTGGAGAACGCCAGAATGCCACTGAAATCAGAGCATCTGTTGGGAGGATGGTTGGTGGAATTGGGAGATTCTACATACAGATGTGCACTGAACTCAAGCTCAGTGACTACGAAGGGAGGCTGATCCAAAACAGCATAACCATAGAGAGAATGGTTCTCTCGGCATTTGATGAGAGGAGAAACAA…
		<sequence id="seq_2007.386_CY036786_A/ruddy_turnstone/Delaware_Bay/121/2007_5" taxon="2007.386_CY036786_A/ruddy_turnstone/Delaware_Bay/121/2007_5" totalcount="4" value="ATGGCGTCTCAAGGCACCAAACGATCTTATGAACAGATGGAAACTGGTGGAGAACGCCAGAATGCCACTGAAATCAGAGCATCTGTTGGGAGGATGGTTGGTGGAATTGGGAGATTCTACATACAGATGTGCACTGAACTCAAGCTCAGTGACTACGAAGGGAGGCTGATCCAAAACAGCATAACCATAGAGAGAATGGTTCTCTCGGCATTTGATGAGAGGAGAAACAA…
		<sequence id="seq_2007.386_CY036794_A/ruddy_turnstone/Delaware_Bay/123/2007_5" taxon="2007.386_CY036794_A/ruddy_turnstone/Delaware_Bay/123/2007_5" totalcount="4" value="ATGGCGTCTCAAGGCACCAAACGATCTTATGAACAGATGGAAACTGGTGGAGAACGCCAGAATGCCACTGAAATCAGAGCATCTGTTGGGAGGATGGTTGGTGGAATTGGGAGATTCTACATACAGATGTGCACTGAACTCAAGCTCAGTGACTACGAAGGGAGGCTGATCCAAAACAGCATAACCATAGAGAGAATGGTTCTCTCGGCATTTGATGAGAGGAGAAACAA…
		<sequence id="seq_2005.660_CY037010_A/blue-winged_teal/Manitoba/13436/2005_5" taxon="2005.660_CY037010_A/blue-winged_teal/Manitoba/13436/2005_5" totalcount="4" value="ATGGCGTCTCAAGGCACCAAACGATCTTATGAGCAGATGGAAACTGGTGGGGAACGCCAGAATGCCACTGAAATCAGAGCATCTGTTGGAAGGATGGTTGGTGGAATTGGGAGATTCTACATACAGATGTGCACTGAACTCAAGCTCAGCGACTATGAAGGGAGGCTGATTCAGAACAGCATAACAATAGAGAGAATGGTTCTCTCAGCATTTGATGAGAGGAGAAACAAAT…
		<sequence id="seq_2005.548_CY037042_A/duck/New_York/88291-12/2005_5" taxon="2005.548_CY037042_A/duck/New_York/88291-12/2005_5" totalcount="4" value="ATGGCGTCTCAAGGCACCAAACGATCTTATGAGCAGATGGAAACTGGAGGGGAACGCCAGAATGCCACTGAGATCAGAGCATCCGTTGGGAGAATGGTTGGTGGAATCGGGAGATTCTACATACAGATGTGTACTGAACTCAAACTCAGTGACTATGAAGGAAGACTAATCCAAAACAGCATAACAATAGAGAGAATGGTTCTCTCGGCATTTGATGAGAGACGAAATAGATATCTGGAAGAACATCCCA…
		<sequence id="seq_2006.386_CY037082_A/laughing_gull/Delaware_Bay/6/2006_5" taxon="2006.386_CY037082_A/laughing_gull/Delaware_Bay/6/2006_5" totalcount="4" value="ATGGCGTCCCAAGGCACCAAACGATCCTATGAACAAATGGAGACTGGTGGGGAACGCCAGAGTGCCACTGAAATCAGAGCATCTGTTGGGAGAATGGTTGGTGGAATCGGGAGATTCTACATACAGATGTGCACTGAACTCAAACTCAGTGACCACGAAGGGAGACTGATCCAAAACAGCATAACCATAGAGAGGATGGTCCTCTCGGCATTTGATGAGAGGAGAAACAAATATCTGG…
		<sequence id="seq_2006.386_CY037090_A/laughing_gull/Delaware_Bay/46/2006_5" taxon="2006.386_CY037090_A/laughing_gull/Delaware_Bay/46/2006_5" totalcount="4" value="ATGGCGTCTCAAGGCACCAAACGATCCTATGAACAAATGGAGACTGGTGGGGAACGCCAGAATGCCACTGAAATCAGAGCATCTGTTGGGAGAATGGTTGGTGGAATCGGGAGATTCTACATACAGATGTGCACTGAACTCAAACTCAGTGACTACGAAGGGAGACTGATCCAAAACAGCATAACCATAGAGAGGATGGTCCTCTCGGCATTTGATGAGAGGAGAAACAAATATCT…
		<sequence id="seq_2006.386_CY037106_A/ruddy_turnstone/Delaware_Bay/283/2006_5" taxon="2006.386_CY037106_A/ruddy_turnstone/Delaware_Bay/283/2006_5" totalcount="4" value="ATGGCGTCTCAAGGCACCAAACGATCCTATGAACAAATGGAGACTGGTGGGGAACGCCAGAATGCCACTGAAATCAGAGCATCTGTTGGGAGAATGGTTGGTGGAATCGGGAGATTCTACATACAGATGTGCACTGAACTCAAACTCAGTGACTACGAAGGGAGACTGATCCAAAACAGCATAACCATAGAGAGGATGGTCCTCTCGGCATTTGATGAGAGGAGAAACAA…
		<sequence id="seq_2007.847_CY038355_A/northern_shoveler/Interior_Alaska/1/2007_5" taxon="2007.847_CY038355_A/northern_shoveler/Interior_Alaska/1/2007_5" totalcount="4" value="ATGGCGTCTCAAGGCACCAAACGATCTTATGAACAGATGGAAACTGGTGGGGAACGCCAGAATGCCACTGAAATCAGAGCATCTGTTGGGAGAATGGTTGGCGGAATCGGGAGATTCTACATACAGATGTGCACTGAACTCAAACTCACTGACTACGAAGGGAGACTAATCCAAAACAGCATAACCATAGAGAGAATGGTTCTCTCGGCATTTGATGAGAGGAG…
		<sequence id="seq_2007.682_CY038363_A/mallard/Interior_Alaska/3/2007_5" taxon="2007.682_CY038363_A/mallard/Interior_Alaska/3/2007_5" totalcount="4" value="ATGGCGTCTCAAGGCACCAAACGATCTTATGAACAGATGGAAACTGGTGGGGAACGCCAGAATGCCACTGAAATTAGAGCATCCGTTGGGAGAATGGTTGGTGGAATCGGGAGATTTTACATACAGATGTGCACTGAACTCAAACTCAGTGACTACGAAGGGAGACTGATCCAAAACAGCATAACCATAGAGAGAATGGTTCTCTCAGCATTTGACGAGAGGAGAAACAAATATTTGGAAGAGC…
		<sequence id="seq_2007.682_CY038371_A/northern_pintail/Interior_Alaska/2/2007_5" taxon="2007.682_CY038371_A/northern_pintail/Interior_Alaska/2/2007_5" totalcount="4" value="ATGGCGTCTCAAGGCACCAAACGATCTTATGAACAGATGGAAACTGGTGGGGAACGCCAGAATGCCACTGAAATTAGAGCATCCGTTGGGAGAATGGTTGGTGGAATCGGGAGATTTTACATACAGATGTGCACTGAACTCAAACTCAGTGACTACGAAGGGAGACTGATCCAAAACAGCATAACCATAGAGAGAATGGTTCTCTCAGCATTTGACGAGAGGAGAA…
		<sequence id="seq_2007.918_CY038379_A/mallard/Interior_Alaska/4/2007_5" taxon="2007.918_CY038379_A/mallard/Interior_Alaska/4/2007_5" totalcount="4" value="ATGGCGTCTCAAGGCACCAAACGATCCTATGAACAAATGGAGACTGGTGGGGAACGCCAGAATGCCACTGAAATCAGAGCATCTGTTGGGAGAATGGTTGGTGGAATCGGGAGGTTCTACATACAGATGTGCACTGAACTCAAACTCAGTGACTACGAAGGGAGACTGATCCAAAACAGCATAACCATAGAGAGGATGGTCCTCTCGGCATTTGATGAGAGGAGAAACAAATATCTGGAGGAGC…
		<sequence id="seq_2007.792_CY038387_A/American_green-winged_teal/Interior_Alaska/3/2007_5" taxon="2007.792_CY038387_A/American_green-winged_teal/Interior_Alaska/3/2007_5" totalcount="4" value="ATGGCGTCTCAAGGCACCAAACGATCTTATGAGCAAATGGAAACTGGTGGGGAACGCCAAAATGCCACTGAAATCAGAGCATCTGTTGGAAGGATGGTTGGTGGAATTGGGAGATTCTACATACAGATGTGCACTGAACTCAAACTCAGCGACCATGAAGGGAGGCTGATTCAGAACAGCATAACAATAGAGAGAATGGTTCTCTC…
		<sequence id="seq_2005.600_CY039386_A/mallard/Alberta/12017/2005_5" taxon="2005.600_CY039386_A/mallard/Alberta/12017/2005_5" totalcount="4" value="ATGGCGTCTCAAGGCACCAAACGATCTTATGAACAGATGGAAACTGGTGGAGAACGCCAGAATGCCACTGAAATCAGAGCATCTGTTGGGAGAATGGTTGGTGGAATCGGAAGATTCTACATACAGATGTGCACTGAACTCAAGCTCAGTGACTATGAAGGGAGGCTGATCCAAAACAGCATCACAATAGAGAGAATGGTTCTCTCAGCATTTGATGAGAGGAGAAACAAATATCTGGAGGAGCATCCCAGT…
		<sequence id="seq_2008.068_CY039533_A/green_winged_teal/California/AKS1305/2008_5" taxon="2008.068_CY039533_A/green_winged_teal/California/AKS1305/2008_5" totalcount="4" value="ATGGCGTCTCAAGGCACCAAACGATCTTATGAACAAATGGAAACTGGTGGGGAACGCCAGAATGCCACTGAAATCAGAGCATCTGTTGGGAGAATGGTTGGTGGAATCGGGAGATTCTACATACAGATGTGCACTGAACTCAAACTCAGTGACTACGAAGGGAGACTGATCCAAAACAGCATAACCATAGAGAGGATGGTTCTCTCGGCATTTGATGAGAGG…
		<sequence id="seq_2008.071_CY039541_A/green_winged_teal/California/AKS1370/2008_5" taxon="2008.071_CY039541_A/green_winged_teal/California/AKS1370/2008_5" totalcount="4" value="ATGGCGTCTCAAGGCACCAAACGATCTTATGAACAGATGGAAACTGGTGGAGAGCGCCAGAATGCCACTGAAATCAGAGCATCTGTTGGGAGAATGGTTGGTGGAATCGGGAGATTCTACATACAGATGTGCACTGAACTCAAACTCAGTGACTACGAAGGGAGACTGATCCAAAACAGCATAACCATAGAGAGAATGGTTCTCTCTGCATTTGATGAGAGA…
		<sequence id="seq_2007.915_CY039549_A/northern_shoveler/California/AKS273/2007_5" taxon="2007.915_CY039549_A/northern_shoveler/California/AKS273/2007_5" totalcount="4" value="ATGGCGTCTCAAGGCACCAAACGATCTTATGAACAGATGGAAACTGGTGGAGAACGCCAGAATGCCACTGAAATCAGAGCATCTGTTGGGAGGATGGTTGGTGGAATTGGGAGATTCTACATACAGATGTGCACCGAACTCAAGCTCAGTGACTACGAAGGGAGACTGATCCAAAACAGCATAACCATAGAGAGAATGGTTCTCTCAGCATTTGATGAGAGGAG…
		<sequence id="seq_2007.945_CY039565_A/greater_white-fronted_goose/California/AKS617/2007_5" taxon="2007.945_CY039565_A/greater_white-fronted_goose/California/AKS617/2007_5" totalcount="4" value="ATGGCGTCTCAAGGCACCAAACGATCCTATGAACAAATGGAGACTGGTGGGGAACGCCAGAATGCCACTGAAATCAGAGCATCTGTTGGGAGAATGGTTGGTGGAATCGGGAGGTTCTACATACAGATGTGCACTGAACTCAAACTCGGTGACTACGAAGGGAGACTGATCCAAAACAGCATAACCATAGAGAGGATGGTCCTC…
		<sequence id="seq_2007.811_CY039573_A/northern_shoveler/California/HKWF96/2007_5" taxon="2007.811_CY039573_A/northern_shoveler/California/HKWF96/2007_5" totalcount="4" value="ATGGCGTCTCAAGGCACCAAACGATCTTATGAACAGATGGAAACTGGTGGGGAACGCCAGAATGCCACTGAAATCAGAGCATCTGTTGGAAGGATGGTTGGTGGAATTGGGAGATTCTACATACAGATGTGCACCGAACTCAAGCTCAGCGACTATGAAGGGAGGCTGATTCAGAACAGCATAACAATAGAGAGAATGGTTCTCTCAGCATTTGATGAGAGGAG…
		<sequence id="seq_2007.918_CY039581_A/northern_shoveler/California/HKWF1026/2007_5" taxon="2007.918_CY039581_A/northern_shoveler/California/HKWF1026/2007_5" totalcount="4" value="ATGGCGTCCCAAGGCACCAAACGATCTTATGAGCAAATGGAGACTGGTGGAGAACGCCAGAATGCTACTGAGATCAGAGCATCTGTTGGGAGAATGGTCGGTGGAATTGGGAGATTCTACATACAGATGTGCACTGAGCTCAAACTCAGCGACTATGAAGGGAGACTAATTCAAAACAGCATAACAATAGAGAGAATGGTTCTCTCTGCATTTGATGAAA…
		<sequence id="seq_2007.926_CY039589_A/northern_shoveler/California/HKWF1204/2007_5" taxon="2007.926_CY039589_A/northern_shoveler/California/HKWF1204/2007_5" totalcount="4" value="ATGGCGTCTCAAGGCACCAAACGATCTTATGAACAGATGGAAACTGGTGGAGAACGCCAGAATGCCACTGAGATCAGAGCATCTGTTGGGAGGATGGTTGGTGGAATCGGGAGATTCTACATACAGATGTGCACCGAACTCAAGCTCAGTGACTACGAAGGGAGGCTGATCCAAAACAGCATAACCATAGAGAGAATGGTTCTCTCAGCATTTGATGAGA…
		<sequence id="seq_2008.060_CY039597_A/northern_shoveler/California/HKWF2031/2008_5" taxon="2008.060_CY039597_A/northern_shoveler/California/HKWF2031/2008_5" totalcount="4" value="ATGGCGTCTCAAGGCACCAAACGATCTTATGAACAAATGGAAACTGGTGGGGAACGCCAGAATGCCACTGAAATCAGAGCATCTGTTGGGAGAATGGTTGGTGGAATCGGAAGATTCTACATACAGATGTGTACTGAACTCAAGCTCAGTGACTACGAGGGGAGGCTGATCCAAAACAGCATAACCATAGAGAGAATGGTTCTCTCGGCATTTGATGAGA…
		<sequence id="seq_2007.838_CY039605_A/northern_shoveler/California/HKWF392sm/2007_5" taxon="2007.838_CY039605_A/northern_shoveler/California/HKWF392sm/2007_5" totalcount="4" value="ATGGCGTCTCAAGGCACCAAACGATCTTATGAACAAATGGAAACTGGTGGGGAACGCCAGAATGCCACTGAAATCAGAGCATCTGTTGGGAGAATGGTTGGCGGAATCGGGAGATTCTACATACAGATGTGCACTGAGCTCAAACTCAGTGACTACGAAGGGAGACTGATCCAAAACAGCATAACCATAGAGAGGATGGTTCTCTCGGCATTTGATGA…
		<sequence id="seq_2007.858_CY039621_A/northern_shoveler/California/HKWF569/2007_5" taxon="2007.858_CY039621_A/northern_shoveler/California/HKWF569/2007_5" totalcount="4" value="ATGGCGTCTCAAGGCACCAAACGATCTTATGAACAGATGGAAACTGGTGGAGAGCGCCAGAATGCCACTGAAATCAGAGCATCTGTTGGGAGGATGGTTGGTGGAATCGGGAGATTCTACATACAGATGTGCACCGAACTCAAGCTCAGTGACTACGAAGGGAGGCTGATCCAAAACAGCATAACCATAGAGAGAATGGTTCTCTCAGCATTTGATGAGAGG…
		<sequence id="seq_2007.858_CY039629_A/northern_shoveler/California/HKWF608/2007_5" taxon="2007.858_CY039629_A/northern_shoveler/California/HKWF608/2007_5" totalcount="4" value="ATGGCGTCTCAAGGCACCAAACGATCTTATGAACAAATGGAAACTGGTGGGGAACGCCAGAATGCCACTGAAATCAGAGCATCTGTCGGGAGAATGGTTGGTGGAATCGGGAGATTCTACATACAGATGTGCACTGAACTCAAACTCAGTGATTACGAAGGGAGACTGATCCAAAACAGCATAACCATAGAGAGGATGGTTCTCTCGGCATTTGATGAGAGG…
		<sequence id="seq_2008.768_CY039740_A/mallard/California/7766/2008_5" taxon="2008.768_CY039740_A/mallard/California/7766/2008_5" totalcount="4" value="ATGGCGTCTCAAGGCACCAAACGATCTTATGAGCAGATGGAAACTGGTGGGGAACGCCAGAATGCCACTGAAATCAGAGCATCTGTTGGGAGGATGGTTGGTGGAATTGGGAGATTCTACATACAGATGTGCACTGAACTCAAGCTCAGCGACTATGAGGGGAGGCTGATTCAGAACAGCATAACAATAGAGAGAATGGTTCTCTCAGCATTTGATGAGAGGAGGAACAAATATCTAGAAGAACATCC…
		<sequence id="seq_2007.608_CY039748_A/northern_pintail/Interior_Alaska/1/2007_5" taxon="2007.608_CY039748_A/northern_pintail/Interior_Alaska/1/2007_5" totalcount="4" value="ATGGCGTCTCAAGGCACCAAACGATCTTATGAACAGATGGAAACTGGTGGGGAACGCCAGAATGCCACTGAAATCAGAGCATCTGTTGGGAGAATGGTTGGTGGAATCGGGAGATTCTACATACAGATGTGCACTGAACTCAAACTCAGTGACTACGAAGGGAGACTGATCCAAAACAGCATAACCATAGAGAGAATGGTTCTCTCGGCATTTGACGAGAGGAGAA…
		<sequence id="seq_2007.625_CY039756_A/mallard/Interior_Alaska/6/2007_5" taxon="2007.625_CY039756_A/mallard/Interior_Alaska/6/2007_5" totalcount="4" value="ATGGCGTCTCAAGGCACCAAACGATCTTATGAGCAGATGGAAACTGGTGGAGAACGCCAGAATGCCACTGAAATCAGAGCATCTGTTGGGAGGATGGTTGGTGGAATTGGGAGATTCTACATACAGATGTGCACTGAGCTCAAGCTCAGCGACCATGAAGGGAGGCTGATTCAGAACAGCATAACAATAGAGAGAATGGTCCTCTCAGCATTTGATGAGAGGAGAAACAAATATCTGGAAGAGC…
		<sequence id="seq_2007.679_CY039764_A/northern_shoveler/Interior_Alaska/2/2007_5" taxon="2007.679_CY039764_A/northern_shoveler/Interior_Alaska/2/2007_5" totalcount="4" value="ATGGCGTCTCAAGGCACCAAACGATCTTATGAACAGATGGAAACTGGTGGGGAACGCCAGAATGCCACTGAAATTAGAGCATCCGTTGGGAGAATGGTTGGTGGAATCGGGAGATTTTACATACAGATGTGCACTGAACTCAAACTCAGTGACTACGAAGGGAGACTGATCCAAAACAGCATAACCATAGAGAGAATGGTTCTCTCAGCATTTGACGAGAGGAG…
		<sequence id="seq_2007.597_CY039779_A/northern_pintail/Interior_Alaska/1/2007_5" taxon="2007.597_CY039779_A/northern_pintail/Interior_Alaska/1/2007_5" totalcount="4" value="ATGGCGTCTCAAGGCACCAAACGATCTTATGAGCAAATGGAAACTGGTGGAGAACGCCAGAATGCTACTGAGATCAGAGCATCTGTTGGGAGAATGGTCGGTGGAATTGGGAGATTCTACATACAGATGTGCACTGAGCTCAAACTCAGCGATTATGAAGGGAGGCTAATCCAAAACAGCATAACAATAGAGAGAATGGTTCTCTCTGCATTTGATGAAAGGAGGA…
		<sequence id="seq_2007.682_CY039787_A/mallard/Interior_Alaska/4/2007_5" taxon="2007.682_CY039787_A/mallard/Interior_Alaska/4/2007_5" totalcount="4" value="ATGGCGTCTCAAGGCACCAAACGATCTTATGAACAGATGGAAACTGGTGGAGAGCGCCAGAATGCCACTGAAATCAGAGCATCTGTTGGGAGAATGGTTGGTGGAATCGGGAGATTCTACATACAGATGTGCACTGAACTCAAACTCAGTGACTACGAAGGGAGACTGATCCAAAACAGCATAACCATAGAGAGAATGGTTCTCTCTGCATTTGATGAAAGAAGAAACAAATACCTGGAGGAGC…
		<sequence id="seq_2007.682_CY039795_A/northern_shoveler/Interior_Alaska/3/2007_5" taxon="2007.682_CY039795_A/northern_shoveler/Interior_Alaska/3/2007_5" totalcount="4" value="ATGGCGTCTCAAGGCACCAAACGATCTTATGAGCAAATGGAAACTGGTGGGGAACGCCAAAATGCCACTGAAATCAGAGCATCTGTTGGAAGGATGGTTGGTGGAATTGGGAGATTCTACATACAGATGTGCACTGAACTCAAACTCAGCGACCATGAAGGGAGGCTGATTCAGAACAGCATAACAATAGAGAGAATGGTTCTCTCAGCATTTGATGAGAGGAG…
		<sequence id="seq_2007.682_CY039803_A/American_green-winged_teal/Interior_Alaska/4/2007_5" taxon="2007.682_CY039803_A/American_green-winged_teal/Interior_Alaska/4/2007_5" totalcount="4" value="ATGGCGTCTCAAGGCACCAAACGATCTTATGAGCAAATGGAAACTGGTGGGGAACGCCAAAATGCCACTGAAATCAGAGCATCTGTTGGAAGGATGGTTGGTGGAATTGGGAGATTCTACATACAGATGTGCACTGAACTCAAACTCAGCGACCATGAAGGGAGGCTGATTCAGAACAGCATAACAATAGAGAGAATGGTTCTCTC…
		<sequence id="seq_2007.690_CY039811_A/mallard/Interior_Alaska/2/2007_5" taxon="2007.690_CY039811_A/mallard/Interior_Alaska/2/2007_5" totalcount="4" value="ATGGCGTCTCAAGGCACCAAACGATCTTATGAACAGATGGAAACTGGTGGAGAGCGCCAGAATGCCACTGAAATCAGAGCATCTGTTGGGAGAATGGTTGGTGGAATCGGGAGATTCTACATACAGATGTGCACTGAACTCAAACTCAGTGACTACGAAGGGAGACTGATCCAAAACAGCATAACCATAGAGAGAATGGTTCTCTCTGCATTTGATGAGAGAAGAAACAAATACCTGGAGGAGC…
		<sequence id="seq_2007.690_CY039819_A/mallard/Interior_Alaska/5/2007_5" taxon="2007.690_CY039819_A/mallard/Interior_Alaska/5/2007_5" totalcount="4" value="ATGGCGTCTCAAGGCACCAAACGATCTTATGAACAGATGGAAACTGGTGGGGAACGCCAGAATGCCACTGAAATTAGAGCATCCGTTGGGAGAATGGTTGGTGGAATCGGGAGATTTTACATACAGATGTGCACTGAACTCAAACTCAGTGACTACGAAGGGAGACTGATCCAAAACAGCATAACCATAGAGAGAATGGTTCTCTCAGCATTTGACGAGAGGAGAAACAAATATTTGGAAGAGC…
		<sequence id="seq_2007.677_CY039827_A/northern_shoveler/Interior_Alaska/4/2007_5" taxon="2007.677_CY039827_A/northern_shoveler/Interior_Alaska/4/2007_5" totalcount="4" value="ATGGCGTCTCAAGGCACCAAACGATCTTATGAGCAAATGGAAACTGGTGGGGAACGCCAAAATGCCACTGAAATCAGAGCATCTGTTGGAAGGATGGTTGGTGGAATTGGGAGATTCTACATACAGATGTGCACTGAACTCAAACTCAGCGACCATGAAGGGAGGCTGATTCAGAACAGCATAACAATAGAGAGAATGGTTCTCTCAGCATTTGATGAGAGGAG…
		<sequence id="seq_2007.666_CY039835_A/northern_shoveler/Interior_Alaska/1/2007_5" taxon="2007.666_CY039835_A/northern_shoveler/Interior_Alaska/1/2007_5" totalcount="4" value="ATGGCGTCTCAAGGCACCAAACGATCTTATGAACAGATGGAAACTGGTGGAGAGCGCCAGAATGCCACTGAAATCAGAGCATCTGTTGGGAGAATGGTTGGTGGAATCGGGAGATTCTACATACAGATGTGCACTGAACTCAAACTCAGTGACTACGAAGGGAGACTGATCCAAAACAGCATAACCATAGAGAGAATGGTTCTCTCTGCATTTGATGAAAGAAG…
		<sequence id="seq_2007.671_CY039843_A/mallard/Interior_Alaska/1/2007_5" taxon="2007.671_CY039843_A/mallard/Interior_Alaska/1/2007_5" totalcount="4" value="ATGGCGTCTCAAGGCACCAAACGATCTTATGAACAGATGGAAACTGGTGGAGAGCGCCAGAATGCCACTGAAATCAGAGCATCTGTTGGGAGAATGGTTGGTGGAATCGGGAGATTCTACATACAGATGTGCACTGAACTCAAACTCAGTGACTACGAAGGGAGACTGATCCAAAACAGCATAACCATAGAGAGAATGGTTCTCTCTGCATTTGATGAGAGAAGAAACAAATACCTGGAGGAGC…
		<sequence id="seq_2007.677_CY039851_A/mallard/Interior_Alaska/7/2007_5" taxon="2007.677_CY039851_A/mallard/Interior_Alaska/7/2007_5" totalcount="4" value="ATGGCGTCTCAAGGCACCAAACGATCTTATGAGCAAATGGAAACTGGTGGGGAACGCCAAAATGCCACTGAAATCAGAGCATCTGTTGGAAGGATGGTTGGTGGAATTGGGAGATTCTACATACAGATGTGCACTGAACTCAAACTCAGCGACCATGAAGGGAGGCTGATTCAGAACAGCATAACAATAGAGAGAATGGTTCTCTCAGCATTTGATGAGAGGAGAAACAAATATCTGGAAGAGC…
		<sequence id="seq_2007.707_CY039867_A/mallard/Interior_Alaska/3/2007_5" taxon="2007.707_CY039867_A/mallard/Interior_Alaska/3/2007_5" totalcount="4" value="ATGGCGTCTCAAGGCACCAAACGATCTTATGAACAGATGGAAACTGGTGGGGAACGCCAGAATGCCACTGAAATCAGAGCATCTGTTGGGAGAATGGTTGGTGGAATCGGGAGATTCTACATACAGATGTGCACTGAACTCAAACTCAGTGACTACGAAGGGAGACTGATCCAAAACAGCATAACCATAGAGAGAATGGTTCTCTCGGCATTTGACGAGAGGAGAAACAAATATTTGGAAGAGC…
		<sequence id="seq_2006.386_CY041317_A/ruddy_turnstone/Delaware_Bay/279/2006_5" taxon="2006.386_CY041317_A/ruddy_turnstone/Delaware_Bay/279/2006_5" totalcount="4" value="ATGGCGTCTCAAGGCACCAAACGATCCTATGAACAAATGGAGACTGGTGGGGAACGCCAGAATGCCACTGAAATCAGAGCATCTGTTGGGAGAATGGTTGGTGGAATCGGGAGATTCTACATACAGATGTGCACTGAACTCAAACTCAGTGACTACGAAGGGAGACTGATCCAAAACAGCATAACCATAGAGAGGATGGTCCTCTCGGCATTTGATGAGAGGAGAAACAA…
		<sequence id="seq_2007.715_CY041856_A/mallard/South_Dakota/Sg-00125/2007_5" taxon="2007.715_CY041856_A/mallard/South_Dakota/Sg-00125/2007_5" totalcount="4" value="ATGGCGTCTCAAGGCACCAAACGATCATATGAACAAATGGAGACTGGTGGGGAACGCCAGGATGCCACAGAAATCAGAGCATCTGTCGGAAGAATGATTGGTGGAATCGGGAGATTCTACATCCAAATGTGCACTGAACTCAAACTCAATGACTATGAGGGACGACTAATCCAAAATAGCATAACAATAGAGAGAATGGTGCTCTCTGCTTTTGATGAGAGAAGAAATAAATACCT…
		<sequence id="seq_2007.715_CY041864_A/northern_pintail/South_Dakota/Sg-00126/2007_5" taxon="2007.715_CY041864_A/northern_pintail/South_Dakota/Sg-00126/2007_5" totalcount="4" value="ATGGCGTCTCAAGGCACCAAACGATCATATGAACAAATGGAGACTGGTGGGGAACGCCAGGATGCCACAGAAATCAGAGCATCTGTCGGAAGAATGATTGGTGGAATCGGGAGATTCTACATCCAAATGTGCACTGAACTCAAACTCAATGACTATGAGGGACGACTAATCCAAAATAGCATAACAATAGAGAGAATGGTGCTCTCTGCTTTTGATGA…
		<sequence id="seq_2007.715_CY041872_A/mallard/South_Dakota/Sg-00127/2007_5" taxon="2007.715_CY041872_A/mallard/South_Dakota/Sg-00127/2007_5" totalcount="4" value="ATGGCGTCTCAAGGCACCAAACGATCATATGAACAAATGGAGACTGGTGGGGAACGCCAGGATGCCACAGAAATCAGAGCATCTGTCGGAAGAATGATTGGTGGAATCGGGAGATTCTACATCCAAATGTGCACTGAACTCAAACTCAATGACTATGAGGGACGACTAATCCAAAATAGCATAACAATAGAGAGAATGGTGCTCTCTGCTTTTGATGAGAGAAGAAATAAATACCT…
		<sequence id="seq_2007.715_CY041880_A/mallard/South_Dakota/Sg-00128/2007_5" taxon="2007.715_CY041880_A/mallard/South_Dakota/Sg-00128/2007_5" totalcount="4" value="ATGGCGTCTCAAGGCACCAAACGATCATATGAACAAATGGAGACTGGTGGGGAACGCCAGGATGCCACAGAAATCAGAGCATCTGTCGGAAGAATGATTGGTGGAATCGGGAGATTCTACATCCAAATGTGCACTGAACTCAAACTCAGTGACTATGAGGGACGACTAATCCAAAATAGCATAACAATAGAGAGAATGGTGCTCTCTGCTTTTGATGAGAGAAGAAATAAATACCT…
		<sequence id="seq_2007.742_CY041888_A/green-winged_teal/Minnesota/Sg-00131/2007_5" taxon="2007.742_CY041888_A/green-winged_teal/Minnesota/Sg-00131/2007_5" totalcount="4" value="ATGGCGTCTCAAGGCACCAAACGATCTTATGAGCAGATGGAAACTGGTGGGGAACGCCAGAATGCCACTGAAATCAGAGCATCTGTTGGAAGGATGATTGGTGGAATTGGGAGATTCTACATACAGATGTGCACTGAACTCAAGCTCAGCGACCATGAAGGGAGGCTGATTCAGAACAGCATAACAATAGAGAGAATGGTTCTCTCAGCATTTGATGAGAGG…
		<sequence id="seq_2007.742_CY041896_A/mallard/Minnesota/Sg-00133/2007_5" taxon="2007.742_CY041896_A/mallard/Minnesota/Sg-00133/2007_5" totalcount="4" value="ATGGCGTCTCAAGGCACCAAACGATCTTATGAGCAGATGGAAACTGGTGGGGAACGCCAGAATGCCACTGAAATCAGAGCATCTGTTGGAAGGATGGTTGGTGGAATTGGGAGATTCTACATACAGATGTGCACTGAACTCAAGCTCAGCGACCATGAAGGGAGGCTGATTCAGAACAGCATAACAATAGAGAGAATGGTTCTCTCAGCATTTGATGAGAGAAGAAACAAATATCTGGAAGA…
		<sequence id="seq_2005.825_CY043811_A/ring-necked_duck/California/K90/2005_5" taxon="2005.825_CY043811_A/ring-necked_duck/California/K90/2005_5" totalcount="4" value="ATGGCGTCTCAAGGCACCAAACGATCTTATGAACAGATGGAAACTGGTGGAGAACGCCAGAATGCCACTGAAATCAGAGCATCTGTTGGAAGAATGGTTGGTGGAATCGGGAGGTTTTACGTACAGATGTGCACTGAACTCAAACTCAGTGACCATGAAGGGAGACTAATCCAAAACAGCATCACAATAGAGAGGATGGTTCTCTCAGCATTTGATGAGAGGAGGAACAAAT…
		<sequence id="seq_2006.386_CY043891_A/shorebird/Delaware/221/2006_5" taxon="2006.386_CY043891_A/shorebird/Delaware/221/2006_5" totalcount="4" value="ATGGCGTCTCAAGGCACCAAACGATCTTATGAGCAAATGGAAACTGGTGGTGAACGCCAGAATGCCACTGAAATTCGGGCATCTGTCGGGAGGATGGTTGGAGGAATTGGAAGATTCTACATACAGATGTGCACTGAACTCAAACTGAGTGACAATGAGGGGAGGCTTATCCAAAATAGTATCACAATAGAAAGAATGGTCCTGTCTGCATTTGATGAGAGAAGGAACAGATACTTGGAGGAACATCCCA…
		<sequence id="seq_2006.386_CY043899_A/shorebird/Delaware/224/2006_5" taxon="2006.386_CY043899_A/shorebird/Delaware/224/2006_5" totalcount="4" value="ATGGCGTCTCAAGGCACCAAACGATCTTATGAGCAAATGGAAACTGGTGGTGAACGCCAGAATGCCACTGAAATTCGGGCATCTGTCGGGAGGATGGTTGGAGGAATTGGAAGATTCTACATACAGATGTGCACTGAACTCAAACTGAGTGACAATGAGGGGAGGCTTATCCAAAATAGTATCACAATAGAAAGAATGGTCCTGTCTGCATTTGATGAGAGAAGGAACAGATACTTGGAGGAACATCCCA…
		<sequence id="seq_2006.386_CY043907_A/shorebird/Delaware/246/2006_5" taxon="2006.386_CY043907_A/shorebird/Delaware/246/2006_5" totalcount="4" value="ATGGCGTCTCAAGGCACCAAACGATCCTATGAACAAATGGAGACTGGTGGGGAACGCCAGAATGCCACTGAAATCAGAGCATCTGTTGGGAGAATGGTTGGTGGAATCGGGAGATTCTACATACAGATGTGCACTGAACTCAAACTCAGTGACTACGAAGGGAGACTGATCCAAAACAGCATAACCATAGAGAGGATGGTCCTCTCGGCATTTGATGAGAGGAGAAACAAATATCTGGAGGAGCATCCCA…
		<sequence id="seq_2006.386_CY043915_A/shorebird/Delaware/249/2006_5" taxon="2006.386_CY043915_A/shorebird/Delaware/249/2006_5" totalcount="4" value="ATGGCGTCTCAAGGCACCAAACGATCTTATGAGCAGATGGAAACTGGTGGAGAACGCCAGAATGCCACTGAAATCAGAGCATCTGTTGGGAGAATGGTTGGTGGAATCGGGAGATTCTACATACAGATGTGCACTGAACTCAAACTCAGTGACTATGAAGGGAGACTAATCCAAAACAGCATCACAATAGAGAGAATGGTTCTCTCAGCATTTGATGAGAGAAGAAACAAATATCTGGAAGAGCATCCCA…
		<sequence id="seq_2006.389_CY043923_A/shorebird/Delaware/558/2006_5" taxon="2006.389_CY043923_A/shorebird/Delaware/558/2006_5" totalcount="4" value="ATGGCGTCTCAAGGCACCAAACGATCCTATGAACAAATGGAGACTGGTGGGGAACGCCAGAATGCCACTGAAATCAGAGCATCTGTTGGGAGAATGGTTGGTGGAATCGGGAGATTCTACATACAGATGTGCACTGAACTCAAACTCAGTGACTACGAAGGGAGACTGATCCAAAACAGCATAACCATAGAGAGGATGGTCCTCTCGGCATTTGATGAGAGGAGAAACAAATATCTGGAGGAGCATCCCA…
		<sequence id="seq_2007.392_CY043931_A/shorebird/Delaware/472/2007_5" taxon="2007.392_CY043931_A/shorebird/Delaware/472/2007_5" totalcount="4" value="ATGGCGTCTCAAGGCACCAAACGATCTTATGAACAGATGGAAACTGGTGGGGAGCGCCAGAATGCCACTGAAATCAGAGCATCTGTTGGGAGAATGGTTGGTGGAATCGGGAGATTCTACATACAGATGTGCACTGAACTCAAACTCAGTGACTACGAAGGGAGACTGATCCAAAACAGCATAACCATAGAGAGAATGGTTCTCTCTGCATTTGATGAGAGAAGAAACAAATACCTGGAGGAGCATCCCA…
		<sequence id="seq_2007.622_CY043939_A/northern_pintail/Alaska/7MP0344/2007_5" taxon="2007.622_CY043939_A/northern_pintail/Alaska/7MP0344/2007_5" totalcount="4" value="ATGGCGTCTCAAGGCACCAAACGATCTTATGAGCAAATGGAAACTGGTGGAGAACGCCAGAATGCTACTGAGATCAGAGCATCTGTTGGGAGAATGGTCGGTGGAATTGGGAGATTCTACATACAGATGTGCACTGAGCTCAAACTCAGCGACTATGAAGGGAGGCTAATCCAAAACAGCATAACAATAGAGAGAATGGTTCTCTCTGCATTTGATGAAAGGAGGAACAAAT…
		<sequence id="seq_2007.595_CY043947_A/northern_pintail/Alaska/7MP0608/2007_5" taxon="2007.595_CY043947_A/northern_pintail/Alaska/7MP0608/2007_5" totalcount="4" value="ATGGCGTCTCAAGGCACCAAACGATCTTATGAACAGATGGAAACTGGTGGGGAACGCCAGAATGCCACTGAAATTAGAGCATCCGTTGGGAGAATGGTTGGTGGAATCGGGAGATTCTACATACAGATGTGCACTGAACTCAAACTCAGTGACTACGAAGGGAGACTGATCCAAAACAGCATAACCATAGAGAGAATGGTTCTCTCAGCATTTGACGAGAGGAGAAACAAAT…
		<sequence id="seq_2007.693_CY043955_A/northern_shoveler/Alaska/7MP1113/2007_5" taxon="2007.693_CY043955_A/northern_shoveler/Alaska/7MP1113/2007_5" totalcount="4" value="ATGGCGTCTCAAGGCACCAAACGATCTTATGAACAGATGGAAACTGGTGGGGAACGCCAGAATGCCACTGAAATCAGAGCATCTGTTGGGAGAATGGTTGGTGGAATCGGGAGATTCTACATACAGATGTGCACTGAACTCAAACTCAGTGACTACGAAGGGAGACTGATCCAAAACAGCATAACCATAGAGAGAATGGTTCTCTCGGCATTTGACGAGAGGAGAAACAA…
		<sequence id="seq_2007.682_CY043963_A/northern_shoveler/Alaska/7MP1026/2007_5" taxon="2007.682_CY043963_A/northern_shoveler/Alaska/7MP1026/2007_5" totalcount="4" value="ATGGCGTCTCAAGGCACCAAACGATCTTATGAACAGATGGAAACTGGTGGGGAACGCCAGAATGCCACTGAAATTAGAGCATCCGTTGGGAGAATGGTTGGTGGAATCGGGAGATTTTACATACAGATGTGCACTGAACTCAAACTCAGTGACTACGAAGGGAGACTGATCCAAAACAGCATAACCATAGAGAGAATGGTTCTCTCAGCATTTGACGAGAGGAGAAACAA…
		<sequence id="seq_2007.682_CY043971_A/mallard/Alaska/7MP1028/2007_5" taxon="2007.682_CY043971_A/mallard/Alaska/7MP1028/2007_5" totalcount="4" value="ATGGCGTCTCAAGGCACCAAACGATCTTATGAACAGATGGAAACTGGTGGGGAACGCCAGAATGCCACTGAAATTAGAGCATCCGTTGGGAGAATGGTTGGTGGAATCGGGAGATTTTACATACAGATGTGCACTGAACTCAAACTCAGTGACTACGAAGGGAGACTGATCCAAAACAGCATAACCATAGAGAGAATGGTTCTCTCAGCATTTGACGAGAGGAGAAACAAATATTTGGAAGAGCATCCCA…
		<sequence id="seq_2007.690_CY043979_A/American_widgeon/Alaska/7MP1061/2007_5" taxon="2007.690_CY043979_A/American_widgeon/Alaska/7MP1061/2007_5" totalcount="4" value="ATGGCGTCTCAAGGCACCAAACGATCTTATGAACAGATGGAAACTGGTGGGGAACGCCAGAATGCCACTGAAATTAGAGCATCCGTTGGGAGAATGGTTGGTGGAATCGGGAGATTCTACATACAGATGTGCACTGAACTCAAACTCAGTGACTACGAAGGGAGACTGATCCAAAACAGCATAACCATAGAGAGAATGGTTCTCTCAGCATTTGACGAGAGGAGAAACAAAT…
		<sequence id="seq_2007.690_CY043987_A/northern_pintail/Alaska/7MP1092/2007_5" taxon="2007.690_CY043987_A/northern_pintail/Alaska/7MP1092/2007_5" totalcount="4" value="ATGGCGTCTCAAGGCACCAAACGATCTTATGAACAGATGGAAACTGGTGGGGAACGCCAGAATGCCACTGAAATTAGAGCATCCGTTGGGAGAATGGTTGGTGGAATCGGGAGATTTTACATACAGATGTGCACTGAACTCAAACTCAGTGACTACGAAGGGAGACTGATCCAAAACAGCATAACCATAGAGAGAATGGTTCTCTCAGCATTTGACGAGAGGAGAAACAAAT…
		<sequence id="seq_2007.616_CY043995_A/northern_pintail/Alaska/7MP1393/2007_5" taxon="2007.616_CY043995_A/northern_pintail/Alaska/7MP1393/2007_5" totalcount="4" value="ATGGCGTCTCAAGGCACCAAACGATCTTATGAGCAGATGGAAACTGGTGGAGAACGCCAGAATGCCACTGAAATCAGAGCATCTGTTGGGAGAATGGTTGGTGGAATCGGGAGATTCTACATACAGATGTGCACTGAACTCAAACTCAGTGACTATGAAGGGAGACTAATCCAAAACAGCATCACAATAGAGAGAATGGTTCTCTCAGCATTTGATGAGAGAAGAAACAAAT…
		<sequence id="seq_2007.353_CY044003_A/least_sandpiper/Alaska/7KW0411/2007_5" taxon="2007.353_CY044003_A/least_sandpiper/Alaska/7KW0411/2007_5" totalcount="4" value="ATGGCGTCTCAAGGCACCAAACGATCTTATGAACAGATGGAAACTGGTGGAGAACGCCAGAATGCCACTGAAATCAGAGCATCTGTTGGGAGGATGGTTGGTGGAATCGGGAGATTCTACATACAGATGTGCACTGAACTCAAGCTCGATGACCACGAAGGGAGACTGATTCAAAACAGCATAACCATAGAGAGAATGGTTCTATCAGCATTTGATGAGAGGAGAAACAAATAC…
		<sequence id="seq_2007.674_CY044011_A/northern_shoveler/Alaska/7MP1606/2007_5" taxon="2007.674_CY044011_A/northern_shoveler/Alaska/7MP1606/2007_5" totalcount="4" value="ATGGCGTCTCAAGGCACCAAACGATCTTATGAGCAAATGGAAACTGGTGGAGAACGCCAGAATGCCACTGAAATCAGAGCATCTGTTGGAAGGATGGTTGGTGGAATTGGGAGATTCTACATACAGATGTGCACTGAACTCAAGCTCAGCGACCATGAAGGGAGGCTGATTCAGAACAGCATAACAATAGAGAGAATGGTTCTCTCAGCATTTGATGAGAGGAGAAACAA…
		<sequence id="seq_2007.679_CY044019_A/northern_shoveler/Alaska/7MP0954/2007_5" taxon="2007.679_CY044019_A/northern_shoveler/Alaska/7MP0954/2007_5" totalcount="4" value="ATGGCGTCTCAAGGCACCAAACGATCTTATGAACAGATGGAAACTGGTGGGGAACGCCAGAATGCCACTGAAATCAGAGCATCTGTTGGGAGAATGGTTGGTGGAATCGGGAGATTCTACATACAGATGTGCACTGAACTCAAACTCAGTGACTACGAAGGGAGACTGATCCAAAACAGCATAACCATAGAGAGAATGGTTCTCTCGGCATTTGACGAGAGGAGAAACAA…
		<sequence id="seq_2007.682_CY044027_A/northern_shoveler/Alaska/7MP1668/2007_5" taxon="2007.682_CY044027_A/northern_shoveler/Alaska/7MP1668/2007_5" totalcount="4" value="ATGGCGTCTCAAGGCACCAAACGATCTTATGAACAGATGGAAACTGGTGGGGAACGCCAGAATGCCACTGAAATTAGAGCATCCGTTGGGAGAATGGTTGGTGGAATCGGGAGATTTTACATACAGATGTGCACTGAACTCAAACTCAGTGACTACGAAGGGAGACTGATCCAAAACAGCATAACCATAGAGAGAATGGTTCTCTCAGCATTTGACGAGAGGAGAAACAA…
		<sequence id="seq_2005.630_CY045274_A/mallard/Quebec/16485/2005_5" taxon="2005.630_CY045274_A/mallard/Quebec/16485/2005_5" totalcount="4" value="ATGGCGTCTCAAGGCACCAAACGATCCTATGAGCAGATGGAAACTGGTGGGGAACGCCAGAATGCCACTGAAATCAGAGCATCTGTCGGGAGAATGGTTGGTGGAATCGGGAGATTCTACATACAGATGTGCACCGAACTCAAACTCAGTGACTACGAAGGGAGACTGATCCAAAACAGCATCACAATAGAGAGAATGGTTCTCTCGGCGTTTGATGAGAGGAGAAACAAATATCTGGAAGAGCATCCCAGTGC…
		<sequence id="seq_2006.627_CY045282_A/mallard/Quebec/10969/2006_5" taxon="2006.627_CY045282_A/mallard/Quebec/10969/2006_5" totalcount="4" value="ATGGCGTCTCAAGGCACCAAACGATCTTATGAGCAGATGGAAACTGGTGGAGAACGCCAGAATGCCACTGAAATCAGAGCATCTGTTGGGAGAATGGTTGGTGGAATCGGGAGATTCTACATACAGATGTGCACTGAACTCAAACTCAGTGACTATGAAGGGAGACTAATCCAAAACAGCATCACAATAGAGAGAATGGTTCTCTCAGCATTTGATGAGAGAAGAAACAAATATCTGGAAGAGCATCCCAGTGC…
		<sequence id="seq_2006.630_CY045290_A/mallard/Quebec/11063/2006_5" taxon="2006.630_CY045290_A/mallard/Quebec/11063/2006_5" totalcount="4" value="ATGGCGTCTCAAGGCACCAAACGATCTTATGAACAGATGGAAACTGGTGGGGAGCGCCAGAATGCCACTGAAATCAGAGCATCTGTTGGGAGAATGGTTGGTGGAATCGGGAGATTCTACATACAGATGTGCACTGAACTCAAACTCAGTGACTATGAAGGGAGACTGATCCAAAACAGCATAACCATAGAGAGAATGGTTCTCTCTGCATTTGATGAGAGAAGAAACAAATACCTGGAGGAGCATCCCAGTGC…
		<sequence id="seq_2006.633_CY045298_A/mallard/Quebec/11111/2006_5" taxon="2006.633_CY045298_A/mallard/Quebec/11111/2006_5" totalcount="4" value="ATGGCGTCTCAAGGCACCAAACGATCTTATGAACAGATGGAAACTGGTGGGGAACGCCAGAATGCCACTGAAATCAGAGCATCTGTTGGGAGAATGGTTGGTGGAATCGGGAGATTCTACATACAGATGTGCACTGAACTCAAACTCAGTGACTATGAGGGGAGACTAATCCAAAACAGCATAACCATAGAGAGAATGGTTCTCTCAGCGTTTGATGAGAGGAGAAACAAGTATCTGGAGGAGCATCCCAGTGC…
		<sequence id="seq_2006.701_CY045306_A/American_black_duck/New_Brunswick/19347/2006_5" taxon="2006.701_CY045306_A/American_black_duck/New_Brunswick/19347/2006_5" totalcount="4" value="ATGGCGTCTCAAGGCACCAAACGATCTTATGAACAAATGGAAACTGGTGGGGAACGCCAGAATGCCACTGAAATCAGAGCATCTGTTGGGAGAATGGTTGGTGGAATCGGGAGATTCTACATACAGATGTGCACTGAACTCAAACTCAGTGACTACGAAGGGAGACTGATCCAAAACAGCATAACCATAGAGAGGATGGTTCTCTCGGCATTTGAT…
		<sequence id="seq_2006.712_CY045314_A/American_black_duck/New_Brunswick/19502/2006_5" taxon="2006.712_CY045314_A/American_black_duck/New_Brunswick/19502/2006_5" totalcount="4" value="ATGGCGTCTCAAGGCACCAAACGATCTTATGAGCAGATGGAAACTGGTGGGGAACGCCAGAATGCCACTGAAATCAGAGCATCTGTTGGAAGGATGGTTGGTGGAATTGGGAGATTCTACATACAGATGTGCACTGAACTCAAGCTCAGCGACTATGAAGGGAGGCTGATTCAGAACAGCATAACAATAGAGAGAATGGTTCTCTCAGCATTTGAT…
		<sequence id="seq_2007.605_CY045322_A/northern_pintail/Saskatchewan/22910/2007_5" taxon="2007.605_CY045322_A/northern_pintail/Saskatchewan/22910/2007_5" totalcount="4" value="ATGGCGTCTCAAGGCACCAAACGATCTTATGAACAAATGGAAACTGGTGGGGAACGCCAGAATGCCACTGAAATCAGAGCATCTGTTGGGAGAATGGTTGGTGGAATCGGGAGATTCTACATACAGATGTGCACTGAACTCAAACTCAGTGACTACGAAGGGAGACTAATCCAAAACAGCATAACCATAGAGAGGATGGTTCTCTCGGCATTTGATGAGAGGAG…
		<sequence id="seq_2005.633_CY045338_A/mallard/California/GL30/2005_5" taxon="2005.633_CY045338_A/mallard/California/GL30/2005_5" totalcount="4" value="ATGGCGTCTCAAGGCACCAAACGATCTTATGAACAAATGGAAACTGGTGGGGAACGCCAGAATGCCACTGAAATCAGAGCGTCTGTTGGGAGAATGGTTGGTGGAATCGGGAGATTCTACATACAGATGTGCACTGAACTCAAACTCAGTGACTATGAAGGAAGGCTGATCCAAAACAGCATAACCATAGAGAGAATGGTTCTCTCGGCATTTGATGAGAGGAGAAACAAATATCTGGAGGAGCATCC…
		<sequence id="seq_2005.847_CY045346_A/northern_shoveler/California/K138/2005_5" taxon="2005.847_CY045346_A/northern_shoveler/California/K138/2005_5" totalcount="4" value="ATGGCGTCTCAAGGCACCAAACGATCTTATGAACAGATGGAAACTGGTGGGGAACGCCAGAATGCCACTGAAATCAGAGCATCTGTTGGGAGAATGGTTGGTGGAATTGGGAGATTCTATATACAGATGTGCACTGAACTCAAACTCAGTGACTACGAAGGGAGACTGATCCAAAACAGCATAACCATAGAGAGAATGGTTCTCTCGGCATTTGACGAGAGGAGAAAC…
		<sequence id="seq_2005.923_CY045354_A/green-winged_teal/California/K218/2005_5" taxon="2005.923_CY045354_A/green-winged_teal/California/K218/2005_5" totalcount="4" value="ATGGCGTCCCAAGGCACCAAACGATCTTATGAACAGATGGAAACTGGTGGAGAACGCCAGAATGCCACTGAAATCAGAGCATCTGTTGGGAGGATGGTTGGTGGAATTGGGAGATTCTACATACAGATGTGCACTGAACTCAAGCTCAGTGACTACGAAGGGAGGCTAATCCAAAACAGCATAACCATAGAGAGAATGGTTCTCTCAGCATTTGATGAGAGGAGAAAC…
		<sequence id="seq_2006.748_CY045370_A/mallard/Washington/20010-002/2006_5" taxon="2006.748_CY045370_A/mallard/Washington/20010-002/2006_5" totalcount="4" value="ATGGCGTCTCAAGGCACCAAACGATCTTATGAGCAGATGGAAACTGGTGGGGAACGCCAGAATGCCACTGAAATCAGAGCATCTGTGGGAAGGATGGTTGGTGGAATTGGGAGATTCTACATACAAATGTGCACTGAACTCAAGCTCAGCGACCATGAAGGGAGGCTGATTCAGAACAGCATAACAATAGAGAGAATGGTTCTCTCAGCATTTGATGAGAGGAGAAACAAATATCTGG…
		<sequence id="seq_2007.090_CY045378_A/American_green-winged_teal/California/44287-713/2007_5" taxon="2007.090_CY045378_A/American_green-winged_teal/California/44287-713/2007_5" totalcount="4" value="ATGGCGTCTCAAGGCACCAAACGATCTTATGAACAGATGGAAACTGGTGGGGAGCGCCAGAATGCCACTGAAATCAGAGCATCTGTTGGAAGAATGGTTGGTGGAATCGGGAGATTCTACATACAGATGTGCACTGAACTCAAACTCAGTGACTACGAAGGGAGACTGATCCAAAACAGCATAACCATAGAGAGAATGGT…
		<sequence id="seq_2006.386_CY045386_A/shorebird/Delaware/195/2006_5" taxon="2006.386_CY045386_A/shorebird/Delaware/195/2006_5" totalcount="4" value="ATGGCGTCTCAAGGCACCAAACGATCTTATGAGCAGATGGAAACTGGTGGTGAACGCCAGAATGCCACTGAAATTCGGGCGTCTGTCGGGAGGATGATTGGAGGAATTGGAAGATTCTACATACAGATGTGCACTGAACTCAAACTGAGTGACAATGAAGGGAGGCTGATCCAAAACAGTATCACAATAGAAAGAATGGTCCTGTCTGCCTTTGATGAGAGAAGGAACAGATACCTGGAGGAACATCCCA…
		<sequence id="seq_2006.559_CY045394_A/pintail/Alberta/21/2006_5" taxon="2006.559_CY045394_A/pintail/Alberta/21/2006_5" totalcount="4" value="ATGGCGTCTCAAGGCACCAAACGATCTTATGAACAGATGGAAACTGGTGGGGAACGCCAGAATGCCACTGAAATCAGAGCATCTGTTGGGAGAATGGTTGGTGGAATCGGGAGATTCTATATACAGATGTGCACTGAACTCAAACTCAGTGACTACGAAGGGAGACTGATCCAAAACAGCATAACCATAGAGAGAATGGTTCTCTCGGCATTTGACGAGAGGAGAAACAAATATTTGGAGGAGCATCCCAGTGCTGGG…
		<sequence id="seq_2007.389_CY045402_A/shorebird/Delaware/189/2007_5" taxon="2007.389_CY045402_A/shorebird/Delaware/189/2007_5" totalcount="4" value="ATGGCGTCTCAAGGCACCAAACGATCTTATGAACAGATGGAAACTGGTGGGGAGCGCCAGAATGCCACTGAAATCAGAGCATCTGTTGGGAGAATGGTTGGTGGAATCGGGAGATTCTACATACAGATGTGCACTGAACTCAAACTCAGTGACTACGAAGGGAGACTGATCCAAAACAGCATAACCATAGAGAGAATGGTTCTCTCTGCATTTGATGAGAGAAGAAACAAATACCTGGAGGAGCATCCCA…
		<sequence id="seq_2007.622_CY045410_A/northern_pintail/Interior_Alaska/7MP0343/2007_5" taxon="2007.622_CY045410_A/northern_pintail/Interior_Alaska/7MP0343/2007_5" totalcount="4" value="ATGGCGTCTCAAGGCACCAAACGATCTTATGAGCAAATGGAAACTGGTGGAGAACGCCAGAATGCTACTGAGATCAGAGCATCTGTTGGGAGAATGGTCGGTGGAATTGGGAGATTCTACATACAGATGTGCACTGAGCTCAAACTCAGCGACTATGAAGGGAGGCTAATCCAAAACAGCATAACAATAGAGAGAATGGTTCTCTCTGCATTTG…
		<sequence id="seq_2007.625_CY045418_A/mallard/Interior_Alaska/7MP0372/2007_5" taxon="2007.625_CY045418_A/mallard/Interior_Alaska/7MP0372/2007_5" totalcount="4" value="ATGGCGTCTCAAGGCACCAAACGATCTTATGAGCAGATGGAAACTGGTGGAGAACGCCAGAATGCCACTGAAATCAGAGCATCTGTTGGGAGAATGGTTGGTGGAATCGGGAGATTCTACATACAGATGTGCACTGAACTCAAACTCAGTGACTATGAAGGGAGACTAATCCAAAACAGCATCACAATAGAGAGAATGGTTCTCTCAGCATTTGATGAGAGAAGAAACAAAT…
		<sequence id="seq_2007.690_CY045426_A/mallard/Interior_Alaska/7MP1050R1/2007_5" taxon="2007.690_CY045426_A/mallard/Interior_Alaska/7MP1050R1/2007_5" totalcount="4" value="ATGGCGTCTCAAGGCACCAAACGATCTTATGAACAGATGGAAACTGGTGGAGAGCGCCAGAATGCCACTGAAATCAGAGCATCTGTTGGGAGAATGGTTGGTGGAATCGGGAGATTCTACATACAGATGTGCACTGAACTCAAACTCAGTGACTACGAAGGGAGACTGATCCAAAACAGCATAACCATAGAGAGAATGGTTCTCTCTGCATTTGATGAGAGAAGAAAC…
		<sequence id="seq_2007.603_CY045434_A/mallard/Interior_Alaska/7MP0709/2007_5" taxon="2007.603_CY045434_A/mallard/Interior_Alaska/7MP0709/2007_5" totalcount="4" value="ATGGCGTCTCAAGGCACCAAACGATCTTATGAGCAAATGGAAACTGGTGGAGAACGCCAGAATGCTACTGAGATCAGAGCATCTGTTGGGAGAATGGTCGGTGGAATTGGGAGATTCTACATACAGATGTGCACTGAGCTCAAACTCAGCGATTATGAAGGGAGGCTAATCCAAAACAGCATAACAATAGAGAGAATGGTTCTCTCTGCATTTGATGAAAGGAGGAACAAAT…
		<sequence id="seq_2007.671_CY045442_A/northern_shoveler/Alaska/7MP1708/2007_5" taxon="2007.671_CY045442_A/northern_shoveler/Alaska/7MP1708/2007_5" totalcount="4" value="ATGGCGTCTCAAGGCACCAAACGATCTTATGAGCAAATGGAAACTGGTGGGGAACGCCAGAATGCCACTGAAATCAGAGCATCTGTTGGAAGGATGGTTGGTGGAATTGGGAGATTCTACATACAGATGTGCACTGAACTCAAGCTCAGCGACCATGAAGGGAGGCTGATTCAGAACAGCATAACAATAGAGAGAATGGTTCTCTCAGCATTTGATGAGAGGAGAAACAA…
		<sequence id="seq_2007.688_CY045450_A/northern_pintail/Alaska/7MP0508/2007_5" taxon="2007.688_CY045450_A/northern_pintail/Alaska/7MP0508/2007_5" totalcount="4" value="ATGGCGTCTCAAGGCACCAAACGATCTTATGAACAGATGGAAACTGGTGGGGAACGCCAGAATGCCACTGAAATTAGAGCATCCGTTGGGAGAATGGTTGGTGGAATCGGGAGATTTTACATACAGATGTGCACTGAACTCAAACTCAGTGACTACGAAGGGAGACTGATCCAAAACAGCATAACCATAGAGAGAATGGTTCTCTCAGCATTTGACGAGAGGAGAAACAAAT…
		<sequence id="seq_2007.693_CY045458_A/northern_shoveler/Interior_Alaska/7MP1601/2007_5" taxon="2007.693_CY045458_A/northern_shoveler/Interior_Alaska/7MP1601/2007_5" totalcount="4" value="ATGGCGTCTCAAGGCACCAAACGATCTTATGAACAGATGGAAACTGGTGGGGAACGCCAGAATGCCACTGAAATCAGAGCATCTGTTGGGAGAATGGTTGGTGGAATCGGGAGATTCTACATACAGATGTGCACTGAACTCAAACTCAGTGACTACGAAGGGAGACTGATCCAAAACAGCATAACCATAGAGAGAATGGTTCTCTCGGCATT…
		<sequence id="seq_2007.707_CY045466_A/mallard/Interior_Alaska/7MP1718/2007_5" taxon="2007.707_CY045466_A/mallard/Interior_Alaska/7MP1718/2007_5" totalcount="4" value="ATGGCGTCTCAAGGCACCAAACGATCTTATGAACAGATGGAAACTGGTGGAGAGCGCCAGAATGCCACTGAAATCAGAGCATCTGTTGGGAGAATGGTTGGTGGAATCGGGAGATTCTACATACAGATGTGCACTGAACTCAAACTCAGTGACTACGAAGGGAGACTGATCCAAAACAGCATAACCATAGAGAGAATGGTTCTCTCTGCATTTGATGAGAGAAGAAACAAAT…
		<sequence id="seq_2007.090_CY047014_A/American_green-winged_teal/California/28855/2007_5" taxon="2007.090_CY047014_A/American_green-winged_teal/California/28855/2007_5" totalcount="4" value="ATGGCGTCTCAAGGCACCAAACGATCTTATGAACAGATGGAAACTGGTGGGGAGCGCCAGAATGCCACTGAAATCAGAGCATCTGTTGGAAGAATGGTTGGTGGAATCGGGAGATTCTACATACAGATGTGCACTGAACTCAAACTCAGTGACTACGAAGGGAGACTGATCCAAAACAGCATAACCATAGAGAGAATGGTTCTCTCTG…
		<sequence id="seq_2006.386_CY047022_A/ruddy_turnstone/Delaware/291/2006_5" taxon="2006.386_CY047022_A/ruddy_turnstone/Delaware/291/2006_5" totalcount="4" value="ATGGCGTCTCAAGGCACCAAACGATCTTATGAGCAGATGGAAACTGGTGGAGAACGCCAGAATGCCACTGAAATCAGAGCATCTGTTGGGAGAATGGTTGGTGGAATCGGGAGATTCTACATACAGATGTGCACTGAACTCAAACTCAGTGACTATGAAGGGAGACTAATCCAAAACAGCATCACAATAGAGAGAATGGTTCTCTCAGCATTTGATGAAAGGAGAAATAAATACCTGG…
		<sequence id="seq_2007.707_CY047030_A/American_green-winged_teal/Interior_Alaska/7MP2225/2007_5" taxon="2007.707_CY047030_A/American_green-winged_teal/Interior_Alaska/7MP2225/2007_5" totalcount="4" value="ATGGCGTCTCAAGGCACCAAACGATCTTATGAACAGATGGAAACTGGTGGGGAACGCCAGAATGCCACTGAAATTAGAGCATCCGTTGGGAGAATGGTTGGTGGAATCGGGAGATTTTACATACAGATGTGCACTGAACTCAAACTCAGTGACTACGAAGGGAGACTGATCCAAAACAGCATAACCATAGAGAG…
		<sequence id="seq_2007.671_CY047038_A/mallard/Interior_Alaska/7MP1757/2007_5" taxon="2007.671_CY047038_A/mallard/Interior_Alaska/7MP1757/2007_5" totalcount="4" value="ATGGCGTCTCAAGGCACCAAACGATCTTATGAACAGATGGAAACTGGTGGGGAACGCCAGAATGCCACTGAAATTAGAGCATCCGTTGGGAGAATGGTTGGTGGAATCGGGAGATTTTACATACAGATGTGCACTGAACTCAAACTCAGTGACTACGAAGGGAGACTGATCCAAAACAGCATAACCATAGAGAGAATGGTTCTCTCAGCATTTGACGAGAGGAGAAACAAAT…
		<sequence id="seq_2005.638_CY047491_A/mallard/British_Columbia/07706/2005_5" taxon="2005.638_CY047491_A/mallard/British_Columbia/07706/2005_5" totalcount="4" value="ATGGCGTCTCAAGGCACCAAACGATCTTATGAGCAAATGGAAACTGGTGGGGAACGCCAGAATGCCACTGAAATCAGAGCATCTGTTGGGAGAATGGTTGGTGGAATCGGGAGATTCTACATACAGATGTGCACTGAACTCAAACTCAGTGACTATGAAGGGAGACTAATCCAAAACAGCATCACAATAGAGAGGATGGTTCTCTCAGCATTTGATGAGAGGAGAAATAAATAT…
		<sequence id="seq_2005.660_CY047499_A/mallard/British_Columbia/07826/2005_5" taxon="2005.660_CY047499_A/mallard/British_Columbia/07826/2005_5" totalcount="4" value="ATGGCGTCTCAAGGCACCAAACGATCTTATGAGCAGATGGAAACTGGTGGGGAACGCCAGAATGCCACTGAAATCAGAGCATCTGTTGGAAGAATGGTTGGTGGAATTGGGAGATTCTACATACAGATGTGCACTGAACTCAAACTCAGTGACTACGAAGGGAGACTGATCCAAAACAGCATAACAATAGAGAGAATGGTTCTCTCGGCATTTGATGAGAGGAGAAACAAATAC…
		<sequence id="seq_2005.586_CY047515_A/mallard/Alberta/11527/2005_5" taxon="2005.586_CY047515_A/mallard/Alberta/11527/2005_5" totalcount="4" value="ATGGCGTCTCAAGGCACCAAACGATCTTATGAGCAGATGGAAACTGGTGGAGAACGCCAGAATGCCACTGAAATCAGAGCATCTGTTGGGAGAATGGTTGGTGGAATCGGGAGATTCTACATACAGATGTGCACTGAACTCAAACTCAGTGACTATGAAGGGAGACTAATCCAAAACAGCATCACAATAGAGAGAATGGTTCTCTCAGCATTCGATGAGAGGAGGAACAAATATCTGGAAGAGCATCCCAGT…
		<sequence id="seq_2005.592_CY047523_A/blue-winged_teal/Alberta/11646/2005_5" taxon="2005.592_CY047523_A/blue-winged_teal/Alberta/11646/2005_5" totalcount="4" value="ATGGCGTCTCAAGGCACCAAACGATCTTATGAGCAAATGGAAACTGGTGGGGAACGCCAGAATGCCACTGAAATCAGAGCATCTGTTGGGAGAATGGTTGGTGGAATCGGGAGATTCTACATACAGATGTGCACTGAACTCAAACTCAGTGACTATGAAGGGAGACTAATCCAAAACAGCATCACAATAGAGAGGATGGTTCTCTCAGCATTCGATGAGAGGAGAAATAAATAT…
		<sequence id="seq_2005.592_CY047531_A/northern_pintail/Alberta/11701/2005_5" taxon="2005.592_CY047531_A/northern_pintail/Alberta/11701/2005_5" totalcount="4" value="ATGGCGTCTCAAGGCACCAAACGATCTTATGAGCAGATGGAAACTGGTGGAGAACGCCAGAATGCCACTGAAATCAGAGCATCTGTTGGGAGAATGGTTGGTGGAATCGGGAGATTCTACATACAGATGTGCACTGAACTCAAACTCAGTGACTATGAAGGGAGACTAATCCAAAACAGCATCACAATAGAGAGAATGGCTCTCTCAGCATTCGATGAGAGGAGGAACAAATAT…
		<sequence id="seq_2005.578_CY047539_A/green-winged_teal/Alberta/11383/2005_5" taxon="2005.578_CY047539_A/green-winged_teal/Alberta/11383/2005_5" totalcount="4" value="ATGGCGTCTCAAGGCACCAAACGATCTTATGAACAGATGGAAACTGGTGGAGAACGCCAGAATGCCACTGAAATCAGAGCATCTGTTGGGAGGATGGTTGGTGGAATCGGGAGATTCTACATACAGATGTGCACTGAACTCAAGCTCAGTGACTACGAAGGGAGGCTGATCCAAAACAGCATAACCATAGAGAGAATGGTTCTCTCAGCATTTGATGAGAGGAGAAACAAAT…
		<sequence id="seq_2005.595_CY047547_A/redhead/Alberta/11817/2005_5" taxon="2005.595_CY047547_A/redhead/Alberta/11817/2005_5" totalcount="4" value="ATGGCGTCTCAAGGCACCAAACGATCTTATGAACAAATGGAAACTGGTGGGGAACGCCAGAATGCCACTGAAATCAGAGCATCTGTTGGGAGAATGGTTGGTGGAATCGGGAGATTCTACATACAGATGTGCACTGAACTCAAACTCAGTGACTACGAAGGGAGACTGATCCAAAACAGCATGACCATAGAGAGGATGGTTCTCTCGGCATTTGATGAGAGGAGAAACAAATATCTGGAGGAGCATCCCAGT…
		<sequence id="seq_2005.630_CY047555_A/mallard/Quebec/16334/2005_5" taxon="2005.630_CY047555_A/mallard/Quebec/16334/2005_5" totalcount="4" value="ATGGCGTCTCAAGGCACCAAACGATCTTATGAGCAGATGGAAACTGGTGGAGAACGCCAGAATGCCACTGAAATCAGAGCATCTGTTGGGAGAATGGTTGGTGGAATCGGAAGATTCTACATACAGATGTGCACTGAACTCAAACTCAGTGACTATGAAGGGAGACTGATCCAAAACAGCATCACAATAGAGAGAATGGTTCTCTCAGCATTTGATGAGAGGAGAAACAAATATCTGGAAGAGCATCCCAGTGC…
		<sequence id="seq_2005.636_CY047563_A/mallard/Quebec/16566/2005_5" taxon="2005.636_CY047563_A/mallard/Quebec/16566/2005_5" totalcount="4" value="ATGGCGTCCCAAGGCACCAAACGATCTTATGAACAGATGGAAACTGGTGGGGAACGCCAGAATGCCACTGAAATCAGAGCATCTGTTGGGAGGATGGTTGGTGGAATTGGGAGATTCTACATACAGATGTGCACTGAACTCAAACTCAGCGATTATGAAGGGAGGCTGATTCAGAACAGCATAACGATAGAGAGGATGGTTCTCTCAGCATTTGATGAGAGAAGAAACAAATATCTAGAAGAGCACCCCAGTGC…
		<sequence id="seq_2005.723_CY047571_A/green-winged_teal/Nova_Scotia/14687/2005_5" taxon="2005.723_CY047571_A/green-winged_teal/Nova_Scotia/14687/2005_5" totalcount="4" value="ATGGCGTCTCAAGGCACCAAACGATCTTATGAGCAGATGGAAACTGGTGGGGAACGCCAGAATGCCACTGAAATCAGAGCATCTGTTGGGAGGATGGTTGGTGGAATTGGGAGATTCTACATACAGATGTGCACTGAACTCAAGCTCAGCGACTATGAAGGGAGGCTGATTCAGAACAGCATAACAATAGAGAGAATGGTTCTCTCAGCATTTGATGAGAGGAG…
		<sequence id="seq_2006.633_CY047579_A/mallard/Quebec/11102/2006_5" taxon="2006.633_CY047579_A/mallard/Quebec/11102/2006_5" totalcount="4" value="ATGGCGTCTCAAGGCACCAAACGATCTTATGAGCAGATGGAAACTGGTGGAGAACGCCAGAATGCCACTGAAATCAGAGCATCTGTTGGGAGAATGGTTGGTGGAATCGGAAGATTCTACATACAGATGTGCACTGAACTCAAACTCAGTGACTATGAAGGGAGACTGATCCAAAACAGCATCACAATAGAGAGAATGGTTCTCTCAGCATTTGATGAGAGGAGAAACAAATATCTGGAAGAGCATCCCAGTGC…
		<sequence id="seq_2006.630_CY047587_A/mallard/Quebec/11002/2006_5" taxon="2006.630_CY047587_A/mallard/Quebec/11002/2006_5" totalcount="4" value="ATGGCGTCTCAAGGCACCAAACGATCTTATGAGCAGATGGAAACTGGTGGAGAACGCCAGAATGCCACTGAAATCAGAGCATCTGTTGGGAGAATGGTTGGTGGAATCGGAAGATTCTACATACAGATGTGCACTGAACTCAAACTCAGTGACTATGAAGGGAGACTGATCCAAAACAGCATCACAATAGAGAGAATGGTTCTCTCAGCATTTGATGAGAGGAGAAACAAATATCTGGAAGAGCATCCCAGTGC…
		<sequence id="seq_2006.630_CY047595_A/mallard/Quebec/11040/2006_5" taxon="2006.630_CY047595_A/mallard/Quebec/11040/2006_5" totalcount="4" value="ATGGCGTCTCAAGGCACCAAACGATCTTATGAGCAGATGGAAACTGGTGGGGAACGCCAGAATGCCACTGAAATCAGAGCATCTGTTGGAAGGATGGTTGGTGGGATTGGGAGATTCTACATACAGATGTGCACTGAACTCAAGCTCAGCGACTATGAAGGGAGGCTGATTCAGAACAGCATAACAATAGAGAGAATGGTTCTTTCAGCATTTGATGAGAGGAGAAACAGATATCTGGAAGAGCATCCCAGTGC…
		<sequence id="seq_2006.630_CY047603_A/mallard/Quebec/11045/2006_5" taxon="2006.630_CY047603_A/mallard/Quebec/11045/2006_5" totalcount="4" value="ATGGCGTCTCAAGGCACCAAACGATCTTATGAGCAGATGGAAACTGGTGGGGAACGCCAGAATGCCACTGAAATCAGAGCATCTGTTGGAAGGATGGTTGGTGGGATTGGGAGATTCTACATACAGATGTGCACTGAACTCAAGCTCAGCGACTATGAAGGGAGGCTGATTCAGAACAGCATAACAATAGAGAGAATGGTTCTTTCAGCATTTGATGAGAGGAGAAACAGATATCTGGAAGAGCATCCCAGTGC…
		<sequence id="seq_2006.630_CY047611_A/mallard/Quebec/11082/2006_5" taxon="2006.630_CY047611_A/mallard/Quebec/11082/2006_5" totalcount="4" value="ATGGCGTCTCAAGGCACCAAACGATCTTATGAACAAATGGAAACTGGTGGGGAACGCCAGAATGCCACTGAAATCAGAGCATCTGTTGGGAGAATGGTTGGTGGAATCGGGAGATTCTACATACAGATGTGCACTGAACTCAAACTCAGTGACTACGAAGGGAGACTGATCCAAAACAGCATAACCATAGAGAGGATGGTTCTCTCGGCATTTGATGAGAGGAGGAACAAATATCTGGAGGAGCATCCCAGTGC…
		<sequence id="seq_2006.633_CY047619_A/mallard/Quebec/11103/2006_5" taxon="2006.633_CY047619_A/mallard/Quebec/11103/2006_5" totalcount="4" value="ATGGCGTCTCAAGGCACCAAACGATCTTATGAGCAGATGGAAACTGGTGGAGAACGCCAGAATGCCACTGAAATCAGAGCATCTGTTGGGAGAATGGTTGGTGGAATCGGAAGATTCTACATACAGATGTGCACTGAACTCAAACTCAGTGACTATGAAGGGAGACTGATCCAAAACAGCATCACAATAGAGAGAATGGTTCTCTCAGCATTTGATGAGAGGAGAAACAAATATCTGGAAGAGCATCCCAGTGC…
		<sequence id="seq_2006.633_CY047627_A/mallard/Quebec/11106/2006_5" taxon="2006.633_CY047627_A/mallard/Quebec/11106/2006_5" totalcount="4" value="ATGGCGTCTCAAGGCACCAAACGATCTTATGAGCAGATGGAAACTGGTGGAGAACGCCAGAATGCCACTGAAATCAGAGCATCTGTTGGGAGAATGGTTGGTGGAATCGGAAGATTCTACATACAGATGTGCACTGAACTCAAACTCAGTGACTATGAAGGGAGACTAATCCAAAACAGCATCACAATAGAGAGAATGGTTCTCTCAGCATTTGATGAGAGGAGAAACAAATATCTGGAAGAGCATCCCAGTGC…
		<sequence id="seq_2006.633_CY047635_A/mallard/Quebec/11121/2006_5" taxon="2006.633_CY047635_A/mallard/Quebec/11121/2006_5" totalcount="4" value="ATGGCGTCTCAAGGCACCAAACGATCTTATGAGCAGATGGAAACTGGTGGGGAACGCCAGAATGCCACTGAAATCAGGGCATCTGTTGGAAGGATGGTTGGTGGGATTGGGAGATTCTACATACAGATGTGCACTGAACTCAAGCTCAGCGACTATGAAGGGAGGCTGATTCAGAACAGCATAACAATAGAGAGAATGGTTCTTTCAGCATTTGATGAGAGGAGAAACAGATATCTGGAAGAGCATCCCAGTGC…
		<sequence id="seq_2006.644_CY047643_A/mallard/Quebec/11182/2006_5" taxon="2006.644_CY047643_A/mallard/Quebec/11182/2006_5" totalcount="4" value="ATGGCGTCTCAAGGCACCAAACGATCTTATGAGCAGATGGAAACTGGTGGAGAACGCCAGAATGCCACTGAAATCAGAGCATCTGTTGGGAGAATGGTTGGTGGAATCGGAAGATTCTACGTACAGATGTGCACTGAACTCAAACTCAGTGACTATGAAGGGAGACTGATCCAAAACAGCATCACAATAGAGAGAATGGTTCTCTCAGCATTTGATGAGAGGAGAAACAAATATCTGGAAGAGCATCCCAGTGC…
		<sequence id="seq_2006.644_CY047651_A/American_black_duck/Quebec/11235/2006_5" taxon="2006.644_CY047651_A/American_black_duck/Quebec/11235/2006_5" totalcount="4" value="ATGGCGTCTCAAGGCACCAAACGATCTTATGAGCAGATGGAAACTGGTGGGGAACGCCAGAATGCCACTGAAATCAGAGCATCTGTTGGAAGGATGGTTGGTGGGATTGGGAGATTCTACATACAGATGTGCACTGAACTCAAGCTCAGCGACTATGAAGGGAGGCTGATTCAGAACAGCATAACAATAGAGAGAATGGTTCTTTCAGCATTTGATGAGAGGAGAAACAG…
		<sequence id="seq_2006.644_CY047659_A/mallard/Quebec/11247/2006_5" taxon="2006.644_CY047659_A/mallard/Quebec/11247/2006_5" totalcount="4" value="ATGGCGTCTCAAGGCACCAAACGATCTTATGAGCAGATGGAAACTGGTGGGGAACGCCAGAATGCCACTGAAATCAGAGCATCTGTTGGAAGGATGGTTGGTGGGATTGGGAGATTCTACATACAGATGTGCACTGAACTCAAGCTCAGCGACTATGAAGGGAGGCTGATTCAGAACAGCATAACAATAGAGAGAATGGTTCTTTCAGCATTTGATGAGAGGAGAAACAGATATCTGGAAGAGCATCCCAGTGC…
		<sequence id="seq_2006.647_CY047667_A/mallard/Quebec/11281/2006_5" taxon="2006.647_CY047667_A/mallard/Quebec/11281/2006_5" totalcount="4" value="ATGGCGTCTCAAGGCACCAAACGATCTTATGAACAGATGGAAACTGGTGGGGAGCGCCAGAATGCCACTGAAATCAGAGCATCTGTTGGGAGAATGGTTGGTGGAATCGGGAGATTCTACATACAGATGTGCACTGAACTCAAACTCAGTGACTATGAAGGGAGACTGATCCAAAACAGCATAACCATAGAGAGAATGGTTCTCTCTGCATTTGATGAGAGAAGAAACAAATACCTGGAGGAGCATCCCAGTGC…
		<sequence id="seq_2006.644_CY047675_A/mallard/Quebec/11194/2006_5" taxon="2006.644_CY047675_A/mallard/Quebec/11194/2006_5" totalcount="4" value="ATGGCGTCTCAAGGCACCAAACGATCTTATGAGCAGATGGAAACTGGTGGGGAACGCCAGAATGCCACTGAAATCAGAGCATCTGTTGGAAGGATGGTTGGTGGGATTGGGAGATTCTACATACAGATGTGCACTGAACTCAAGCTCAGCGACTATGAAGGGAGGCTGATTCAGAACAGCATAACAATAGAGAGAATGGTTCTTTCAGCATTTGATGAGAGGAGAAACAGATATCTGGAAGAGCATCCCAGTGC…
		<sequence id="seq_2007.636_CY047683_A/American_green-winged_teal/Manitoba/23884/2007_5" taxon="2007.636_CY047683_A/American_green-winged_teal/Manitoba/23884/2007_5" totalcount="4" value="ATGGCGTCTCAAGGCACCAAACGATCTTATGAACAGATGGAAACTGGTGGAGAACGCCAGAATGCCACTGAAATCAGAGCATCTGTTGGGAGGATGGTTGGTGGAATCGGGAGATTCTACATACAGATGTGCACCGAACTCAAGCTCAGTGACTACGAAGGGAGGCTGATCCAAAACAGCATAACCATAGAGAGAATGGTTCTCTCAGCATT…
		<sequence id="seq_2007.644_CY047691_A/mallard/Manitoba/23912/2007_5" taxon="2007.644_CY047691_A/mallard/Manitoba/23912/2007_5" totalcount="4" value="ATGGCGTCTCAAGGCACCAAACGATCTTATGAACAAATGGAAACTGGTGGGGAACGCCAGAATGCCACTGAAATCAGAGCATCTGTTGGGAGAATGGTTGGCGGAATAGGGAGGTTCTACATACAGATGTGCACTGAGCTCAAACTCAGTGACTACGAAGGGAGACTGATCCAAAACAGCATAACCATAGAGAGGATGGTTCTCTCGGCATTTGATGAGAGGAGAAACAAGTATTTGGAGGAGCATCCCA…
		<sequence id="seq_2007.721_CY047699_A/American_black_duck/New_Brunswick/25182/2007_5" taxon="2007.721_CY047699_A/American_black_duck/New_Brunswick/25182/2007_5" totalcount="4" value="ATGGCGTCTCAAGGCACCAAACGATCTTATGAACAAATGGAAACTGGTGGGGAACGCCAGAATGCCACTGAAATCAGAGCATCTGTTGGGAGAATGGTTGGTGGAATCGGGAGATTCTACATACAGATGTGCACTGAACTCAAACTCAGTGACTACGAAGGGAGACTGATCCAAAACAGCATAACCATAGAGAGGATGGTCCTCTCGGCATTTGAT…
		<sequence id="seq_2007.627_CY047707_A/blue-winged_teal/Saskatchewan/22542/2007_5" taxon="2007.627_CY047707_A/blue-winged_teal/Saskatchewan/22542/2007_5" totalcount="4" value="ATGGCGTCTCAAGGCACCAAACGATCTTATGAACAGATGGAAACTGGTGGGGAACGCCAGAATGCCACTGAAATCAGAGCATCTGTTGGGAGAATGGTTGGTGGAATCGGGAGATTCTACATACAGATGTGCACTGAACTCAAACTCAGTGACTACGAAGGGAGACTGATCCAAAACAGCATAACCATAGAGAGAATGGTTCTCTCGGCATTTGATGAGAGGAG…
		<sequence id="seq_2006.929_CY053792_A/northern_shoveler/California/JN587/2006_5" taxon="2006.929_CY053792_A/northern_shoveler/California/JN587/2006_5" totalcount="4" value="ATGGCGTCTCAAGGCACCAAACGATCTTATGAACAGATGGAAACTGGTGGGGAGCGCCAGAATGCAACTGAAATCAGAGCATCTGTTGGGAGAATGGTTGGTGGAATCGGGAGATTCTACATACAGATGTGCACTGAACTCAAACTCAGTGACTACGAAGGGAGACTGATTCAAAACAGCATAACCATAGAGAGAATGGTTCTCTCTGCATTTGATGAGAGAAGAA…
		<sequence id="seq_2005.866_CY053800_A/northern_shoveler/California/K168/2005_5" taxon="2005.866_CY053800_A/northern_shoveler/California/K168/2005_5" totalcount="4" value="ATGGCGTCTCAAGGCACCAAACGATCTTATGAACAGATGGAAACTGGTGGGGAACGCCAGAATGCCACTGAAATCAGAGCATCTGTTGGGAGAATGGTTGGTGGAATTGGGAGGTTCTACATACAGATGTGCACTGAACTCAAGCTCAGCGACTATGAAGGGAGGCTGATTCAGAACAGCATAACAATAGAGAGGATGGTTCTCTCAGCATTTGATGAGAGGAGAAAC…
		<sequence id="seq_2006.093_CY053808_A/mallard/California/K752/2006_5" taxon="2006.093_CY053808_A/mallard/California/K752/2006_5" totalcount="4" value="ATGGCGTCTCAAGGCACCAAACGATCTTATGAACAAATGGAAACTGGTGGGGAACGCCAGAATGCCACTGAAATCAGAGCATCTGTTGGGAGAATGGTTGGTGGAATCGGGAGATTCTACATACAGATGTGCACTGAACTCAAACTCAGTGACTACGAAGGGAGACTGATCCAAAACAGCATAACCATAGAGAGGATGGTCCTCTCGGCATTTGATGAGAGGAGAAACAAGTATCTGGAGGAGCATCC…
		<sequence id="seq_2006.016_CY053816_A/green-winged_teal/California/K481/2006_5" taxon="2006.016_CY053816_A/green-winged_teal/California/K481/2006_5" totalcount="4" value="ATGGCGTCTCAAGGCACCAAACGATCTTATGAACAAATGGAAACTGGTGGGGAACGCCAGAATGCCACTGAAATCAGAGCGTCTGTCGGGAGAATGGTTGGTGGGATCGGGAGATTCTACATACAGATGTGCACTGAACTCAAACTCAGTGACTATGAAGGAAGGCTGATCCAAAACAGCATAACCATAGAGAGAATGGTTCTCTCGGCATTTGATGAGAGGAGAAAC…
		<sequence id="seq_2006.175_CY053824_A/pekin_duck/California/P30/2006_5" taxon="2006.175_CY053824_A/pekin_duck/California/P30/2006_5" totalcount="4" value="ATGGCGTCTCAAGGCACCAAACGATCTCATGAAAAGATGGAAACTGGTGGTGAACGCCAGAATGCTACTGAAATCAGAGCATCAGTTGGAAGGATGGTCAATGGAATTGGCAGATTTTACATCCAGATGTGTACTGAACTCAAACTTAGCGATCATGAGGGTCGCCTGATTCAGAACAGCATAACCATAGAAAGGATGGTACTTTCTGCCTTTGATGAAAGAAGGAACAAGTACCTTGAGGAAC…
		<sequence id="seq_2002.630_CY053832_A/mallard/Ohio/651/2002_5" taxon="2002.630_CY053832_A/mallard/Ohio/651/2002_5" totalcount="4" value="ATGGCGTCTCAAGGCACCAAACGATCTTATGAGCAGATGGAAACTGGTGGAGAACGCCAGAATGCCACTGAAATCAGAGCATCTGTTGGGAGAATGGTTGGTGGAATCGGGAGATTCTACATACAGATGTGCACTGAACTCAAACTCAGTGACTATGAAGGGAGACTAATCCAAAACAGCATCACAATAGAGAGAATGGTTCTCTCAGCATTTGATGAGAGGAGGAACAAATATCTGGAAGAGCATCCCAGTGCTGGAAAAG…
		<sequence id="seq_2002.682_CY053840_A/green-winged_teal/Ohio/960/2002_5" taxon="2002.682_CY053840_A/green-winged_teal/Ohio/960/2002_5" totalcount="4" value="ATGGCGTCTCAAGGCACCAAACGATCTTATGAGCAGATGGAAACTGGTGGAGAACGCCAGAATGCCACTGAAATCAGAGCATCTGTTGGGAGAATGGTTGGTGGAATCGGGAGATTCTACATACAGATGTGCACTGAACTCAAACTCAGTGACTATGAAGGGAGACTAATCCAAAACAGCATCACAATAGAGAGAATGGTTCTCTCAGCATTTGATGAGAGGAGGAACAAATATCTGGAAGA…
		<sequence id="seq_2005.633_CY056271_A/mallard/California/39/2005_5" taxon="2005.633_CY056271_A/mallard/California/39/2005_5" totalcount="4" value="ATGGCGTCTCAAGGCACCAAACGATCTTATGAACAGATGGAAACTGGTGGAGAACGCCAGAATGCCACTGAGATCAGAGCATCTGTTGGGAGAATGGTTGGTGGAATCGGGAGATTCTACATACAGATGTGCACTGAACTCAAACTCAGTGACTACGAAGGGAGACTGATCCAAAACAGCATAACCATAGAAAGAATGGTTCTCTCGGCATTTGATGAGAGAAGAAATAAATACCTGGAGGAACATCCCAGT…
		<sequence id="seq_2007.584_CY063746_A/blue-winged_teal/Minnesota/Sg-00028/2007_5" taxon="2007.584_CY063746_A/blue-winged_teal/Minnesota/Sg-00028/2007_5" totalcount="4" value="ATGGCGTCTCAAGGCACCAAACGATCTTATGAACAGATGGAAACTGGTGGAGAACGCCAGAATGCCACTGAAATCAGAGCATCTGTTGGGAGGATGGTTGGTGGAATCGGGAGATTCTACATACAGATGTGCACCGAACTCAAGCTCAGTGACTACGAAGGGAGGCTGATCCAAAACAGCATAACCATAGAGAGAATGGTTCTCTCAGCATTTGATGAGAGGAG…
		<sequence id="seq_2007.586_CY063868_A/blue-winged_teal/Minnesota/Sg-00029/2007_5" taxon="2007.586_CY063868_A/blue-winged_teal/Minnesota/Sg-00029/2007_5" totalcount="4" value="ATGGCGTCTCAAGGCACCAAACGATCTTATGAACAGATGGAAACTGGTGGGGAACGCCAGAATGCCACTGAAATCAGAGCATCTGTTGGAAGAATGGTTGGTGGAATCGGGAGATTCTACATACAGATGTGCACTGAACTCAAACTCAGCGACTATGAAGGAAGACTGATCCAAAATAGCATAACCATAGAGAGAATGGTTCTCTCGGCATTTGACGAGAGGAG…
		<sequence id="seq_2007.586_CY063876_A/blue-winged_teal/Minnesota/Sg-00030/2007_5" taxon="2007.586_CY063876_A/blue-winged_teal/Minnesota/Sg-00030/2007_5" totalcount="4" value="ATGGCGTCTCAAGGCACCAAACGATCTTATGAACAGATGGAAACTGGTGGAGAACGCCAGAATGCCACTGAAATCAGAGCATCTGTTGGGAGGATGGTTGGTGGAATCGGGAGATTCTACATACAGATGTGCACCGAACTCAAGCTCAGTGACTACGAAGGGAGGCTGATCCAAAACAGCATAACCATAGAGAGAATGGTTCTCTCAGCATTTGATGAGAGGAG…
		<sequence id="seq_2007.586_CY063884_A/blue-winged_teal/Minnesota/Sg-00031/2007_5" taxon="2007.586_CY063884_A/blue-winged_teal/Minnesota/Sg-00031/2007_5" totalcount="4" value="ATGGCGTCTCAAGGCACCAAACGATCTTATGAACAGATGGAAACTGGTGGAGAACGCCAGAATGCCACTGAAATCAGAGCATCTGTTGGGAGGATGGTTGGTGGAATCGGGAGATTCTACATACAGATGTGCACCGAACTCAAGCTCAGTGACTACGAAGGGAGGCTGATCCAAAACAGCATAACCATAGAGAGAATGGTTCTCTCAGCATTTGATGAGAGGAG…
		<sequence id="seq_2007.586_CY063892_A/blue-winged_teal/Minnesota/Sg-00032/2007_5" taxon="2007.586_CY063892_A/blue-winged_teal/Minnesota/Sg-00032/2007_5" totalcount="4" value="ATGGCGTCTCAAGGCACCAAACGATCTTATGAACAGATGGAAACTGGTGGAGAACGCCAGAATGCCACTGAAATCAGAGCATCTGTTGGGAGGATGGTTGGTGGAATCGGGAGATTCTACATACAGATGTGCACCGAACTCAAGCTCAGTGACTACGAAGGGAGGCTGATCCAAAACAGCATAACCATAGAGAGAATGGTTCTCTCAGCATTTGATGAGAGGAG…
		<sequence id="seq_2007.586_CY063900_A/blue-winged_teal/Minnesota/Sg-00033/2007_5" taxon="2007.586_CY063900_A/blue-winged_teal/Minnesota/Sg-00033/2007_5" totalcount="4" value="ATGGCGTCTCAAGGCACCAAACGATCTTATGAACAAATGGAAACTGGTGGGGAACGCCAGAATGCCACTGAAATCAGAGCATCTGTTGGGAGAATGGTTGGTGGAATCGGGAGATTCTACATACAGATGTGCACTGAACTCAAACTCAGTGACTACGAGGGGAGACTGATCCAAAACAGCATAACCATAGAGAGGATGGTTCTCTCGGCATTTGATGAGAGGAG…
		<sequence id="seq_2007.586_CY063908_A/blue-winged_teal/Minnesota/Sg-00034/2007_5" taxon="2007.586_CY063908_A/blue-winged_teal/Minnesota/Sg-00034/2007_5" totalcount="4" value="ATGGCGTCTCAAGGCACCAAACGATCTTATGAACAGATGGAAACTGGTGGAGAACGCCAGAATGCCACTGAAATCAGAGCATCTGTTGGGAGGATGGTTGGTGGAATCGGGAGATTCTACATACAGATGTGCACCGAACTCAAGCTCAGTGACTACGAAGGGAGGCTGATCCAAAACAGCATAACCATAGAGAGAATGGTTCTCTCAGCATTTGATGAGAGGAG…
		<sequence id="seq_2007.586_CY063916_A/blue-winged_teal/Minnesota/Sg-00035/2007_5" taxon="2007.586_CY063916_A/blue-winged_teal/Minnesota/Sg-00035/2007_5" totalcount="4" value="ATGGCGTCTCAAGGCACCAAACGATCTTATGAACAGATGGAAACTGGTGGAGAACGCCAGAATGCCACTGAAATCAGAGCATCTGTTGGGAGGATGGTTGGTGGAATCGGGAGATTCTACATACAGATGTGCACCGAACTCAAGCTCAGTGACTACGAAGGGAGGCTGATCCAAAACAGCATAACCATAGAGAGAATGGTTCTCTCAGCATTTGATGAGAGGAG…
		<sequence id="seq_2007.586_CY063924_A/blue-winged_teal/Minnesota/Sg-00036/2007_5" taxon="2007.586_CY063924_A/blue-winged_teal/Minnesota/Sg-00036/2007_5" totalcount="4" value="ATGGCGTCTCAAGGCACCAAACGATCTTATGAACAGATGGAAACTGGTGGAGAACGCCAGAATGCCACTGAAATCAGAGCATCTGTTGGGAGGATGGTTGGTGGAATCGGGAGATTCTACATACAGATGTGCACCGAACTCAAGCTCAGTGACTACGAAGGGAGGCTGATCCAAAACAGCATAACCATAGAGAGAATGGTTCTCTCAGCATTTGATGAGAGGAG…
		<sequence id="seq_2007.586_CY063932_A/blue-winged_teal/Minnesota/Sg-00037/2007_5" taxon="2007.586_CY063932_A/blue-winged_teal/Minnesota/Sg-00037/2007_5" totalcount="4" value="ATGGCGTCTCAAGGCACCAAACGATCTTATGAACAAATGGAAACTGGTGGGGAACGCCAGAATGCCACTGAAATCAGAGCATCTGTTGGGAGAATGGTTGGTGGAATCGGGAGATTCTACATACAGATGTGCACTGAACTCAAACTCAGTGACTACGAGGGGAGACTGATCCAAAACAGCATAACCATAGAGAGGATGGTTCTCTCGGCATTTGATGAGAGGAG…
		<sequence id="seq_2007.586_CY063940_A/blue-winged_teal/Minnesota/Sg-00038/2007_5" taxon="2007.586_CY063940_A/blue-winged_teal/Minnesota/Sg-00038/2007_5" totalcount="4" value="ATGGCGTCTCAAGGCACCAAACGATCTTATGAACAGATGGAAACTGGTGGAGAACGCCAGAATGCCACTGAAATCAGAGCATCTGTTGGGAGGATGGTTGGTGGAATCGGGAGATTCTACATACAGATGTGCACCGAACTCAAGCTCAGTGACTACGAAGGGAGGCTGATCCAAAACAGCATAACCATAGAGAGAATGGTTCTCTCAGCATTTGATGAGAGGAG…
		<sequence id="seq_2007.586_CY063948_A/blue-winged_teal/Minnesota/Sg-00039/2007_5" taxon="2007.586_CY063948_A/blue-winged_teal/Minnesota/Sg-00039/2007_5" totalcount="4" value="ATGGCGTCTCAAGGCACCAAACGATCTTATGAACAGATGGAAACTGGTGGAGAACGCCAGAATGCCACTGAAATCAGAGCATCTGTTGGGAGGATGGTTGGTGGAATCGGGAGATTCTACATACAGATGTGCACCGAACTCAAGCTCAGTGACTACGAAGGGAGGCTGATCCAAAACAGCATAACCATAGAGAGAATGGTTCTCTCAGCATTTGATGAGAGGAG…
		<sequence id="seq_2007.586_CY063956_A/blue-winged_teal/Minnesota/Sg-00040/2007_5" taxon="2007.586_CY063956_A/blue-winged_teal/Minnesota/Sg-00040/2007_5" totalcount="4" value="ATGGCGTCTCAAGGCACCAAACGATCTTATGAACAGATGGAAACTGGTGGAGAACGCCAGAATGCCACTGAAATCAGAGCATCTGTTGGGAGGATGGTTGGTGGAATCGGGAGATTCTACATACAGATGTGCACCGAACTCAAGCTCAGTGACTACGAAGGGAGGCTGATCCAAAACAGCATAACCATAGAGAGAATGGTTCTCTCAGCATTTGATGAGAGGAG…
		<sequence id="seq_2007.586_CY063964_A/blue-winged_teal/Minnesota/Sg-00041/2007_5" taxon="2007.586_CY063964_A/blue-winged_teal/Minnesota/Sg-00041/2007_5" totalcount="4" value="ATGGCGTCTCAAGGCACCAAACGATCTTATGAACAGATGGAAACTGGTGGAGAACGCCAGAATGCCACTGAAATCAGAGCATCTGTTGGGAGGATGGTTGGTGGAATCGGGAGATTCTACATACAGATGTGCACCGAACTCAAGCTCAGTGACTACGAAGGGAGGCTGATCCAAAACAGCATAACCATAGAGAGAATGGTTCTCTCAGCATTTGATGAGAGGAG…
		<sequence id="seq_2007.586_CY063972_A/blue-winged_teal/Minnesota/Sg-00042/2007_5" taxon="2007.586_CY063972_A/blue-winged_teal/Minnesota/Sg-00042/2007_5" totalcount="4" value="ATGGCGTCTCAAGGCACCAAACGATCTTATGAACAGATGGAAACTGGTGGAGAACGCCAGAATGCCACTGAAATCAGAGCATCTGTTGGGAGGATGGTTGGTGGAATCGGGAGATTCTACATACAGATGTGCACCGAACTCAAGCTCAGTGACTACGAAGGGAGGCTGATCCAAAACAGCATAACCATAGAGAGAATGGTTCTCTCAGCATTTGATGAGAGGAG…
		<sequence id="seq_2007.586_CY063980_A/blue-winged_teal/Minnesota/Sg-00043/2007_5" taxon="2007.586_CY063980_A/blue-winged_teal/Minnesota/Sg-00043/2007_5" totalcount="4" value="ATGGCGTCTCAAGGCACCAAACGATCTTATGAACAGATGGAAACTGGTGGAGAACGCCAGAATGCCACTGAAATCAGAGCATCTGTTGGGAGGATGGTTGGTGGAATCGGGAGATTCTACATACAGATGTGCACCGAACTCAAGCTCAGTGACTACGAAGGGAGGCTGATCCAAAACAGCATAACCATAGAGAGAATGGTTCTCTCAGCATTTGATGAGAGGAG…
		<sequence id="seq_2007.586_CY063988_A/gadwall/Minnesota/Sg-00044/2007_5" taxon="2007.586_CY063988_A/gadwall/Minnesota/Sg-00044/2007_5" totalcount="4" value="ATGGCGTCTCAAGGCACCAAACGATCTTATGAACAGATGGAAACTGGTGGAGAACGCCAGAATGCCACTGAAATCAGAGCATCTGTTGGGAGGATGGTTGGTGGAATCGGGAGATTCTACATACAGATGTGCACCGAACTCAAGCTCAGTGACTACGAAGGGAGGCTGATCCAAAACAGCATAACCATAGAGAGAATGGTTCTCTCAGCATTTGATGAGAGGAGAAACAAATATCTGGAGGA…
		<sequence id="seq_2007.586_CY063996_A/mallard/Minnesota/Sg-00045/2007_5" taxon="2007.586_CY063996_A/mallard/Minnesota/Sg-00045/2007_5" totalcount="4" value="ATGGCGTCTCAAGGCACCAAACGATCTTATGAACAGATGGAAACTGGTGGAGAACGCCAGAATGCCACTGAAATCAGAGCATCTGTTGGGAGGATGGTTGGTGGAATCGGGAGATTCTACATACAGATGTGCACCGAACTCAAGCTCAGTGACTACGAAGGGAGGCTGATCCAAAACAGCATAACCATAGAGAGAATGGTTCTCTCAGCATTTGATGAGAGGAGAAACAAATATCTGGAGGA…
		<sequence id="seq_2007.586_CY064004_A/mallard/Minnesota/Sg-00046/2007_5" taxon="2007.586_CY064004_A/mallard/Minnesota/Sg-00046/2007_5" totalcount="4" value="ATGGCGTCTCAAGGCACCAAACGATCTTATGAGCAGATGGAAACTGGTGGGGAACGCCAGAATGCCACTGAAATCAGAGCATCTGTTGGAAGGATGGTTGGTGGAATTGGGAGATTCTACATACAGATGTGCACTGAACTCAAGCTCAGTGACTATGAAGGGAGGCTGATCCAAAACAGCATAACCATAGAGAGAATGGTTCTCTCAGCATTTGATGAGAGGAGAAACAAATATCTTGAAGA…
		<sequence id="seq_2007.586_CY064012_A/mallard/Minnesota/Sg-00047/2007_5" taxon="2007.586_CY064012_A/mallard/Minnesota/Sg-00047/2007_5" totalcount="4" value="ATGGCGTCTCAAGGCACCAAACGATCTTATGAACAAATGGAAACTGGTGGGGAACGCCAGAATGCCACTGAAATCAGAGCATCTGTTGGGAGAATGGTTGGTGGAATCGGGAGATTCTACATACAGATGTGCACTGAACTCAAACTCAGTGACTACGAGGGGAGACTGATCCAAAACAGCATAACCATAGAGAGGATGGTTCTCTCGGCATTTGATGAGAGGAGGAACAAATATCTGGAGGA…
		<sequence id="seq_2007.586_CY064020_A/mallard/Minnesota/Sg-00048/2007_5" taxon="2007.586_CY064020_A/mallard/Minnesota/Sg-00048/2007_5" totalcount="4" value="ATGGCGTCTCAAGGCACCAAACGATCTTATGAACAAATGGAAACTGGTGGGGAACGCCAGAATGCCACTGAAATCAGAGCATCTGTTGGGAGAATGGTTGGTGGAATCGGGAGATTCTACATACAGATGTGCACTGAACTCAAACTCAGTGACTACGAGGGGAGACTGATCCAAAACAGCATAACCATAGAGAGGATGGTTCTCTCGGCATTTGATGAGAGGAGGAACAAATATCTGGAGGA…
		<sequence id="seq_2007.586_CY064028_A/mallard/Minnesota/Sg-00049/2007_5" taxon="2007.586_CY064028_A/mallard/Minnesota/Sg-00049/2007_5" totalcount="4" value="ATGGCGTCTCAAGGCACCAAACGATCTTATGAACAGATGGAAACTGGTGGAGAACGCCAGAATGCCACTGAAATCAGAGCATCTGTTGGGAGGATGGTTGGTGGAATCGGGAGATTCTACATACAGATGTGCACCGAACTCAAGCTCAGTGACTACGAAGGGAGGCTGATCCAAAACAGCATAACCATAGAGAGAATGGTTCTCTCAGCATTTGATGAGAGGAGAAACAAATATCTGGAGGA…
		<sequence id="seq_2007.586_CY064036_A/mallard/Minnesota/Sg-00050/2007_5" taxon="2007.586_CY064036_A/mallard/Minnesota/Sg-00050/2007_5" totalcount="4" value="ATGGCGTCTCAAGGCACCAAACGATCTTATGAACAGATGGAAACTGGTGGAGAACGCCAGAATGCCACTGAAATCAGAGCATCTGTTGGGAGGATGGTTGGTGGACTCGGGAGATTCTACATACAGATGTGCACCGAACTCAAGCTCAGTGACTACGAAGGGAGGCTGATCCAAAACAGCATAACCATAGAGAGAATGGTTCTCTCAGCATTTGATGAGAGGAGAAACAAATATCTGGAGGA…
		<sequence id="seq_2007.586_CY064044_A/mallard/Minnesota/Sg-00051/2007_5" taxon="2007.586_CY064044_A/mallard/Minnesota/Sg-00051/2007_5" totalcount="4" value="ATGGCGTCTCAAGGCACCAAACGATCTTATGAACAAATGGAAACTGGTGGGGAACGCCAGAATGCCACTGAAATCAGAGCATCTGTTGGGAGAATGGTTGGTGGAATCGGGAGATTCTACATACAGATGTGCACTGAACTCAAACTCAGTGACTACGAGGGGAGACTGATCCAAAACAGCATAACCATAGAGAGGATGGTTCTCTCGGCATTTGATGAGAGGAGGAACAAATATCTGGAGGA…
		<sequence id="seq_2007.586_CY064052_A/mallard/Minnesota/Sg-00052/2007_5" taxon="2007.586_CY064052_A/mallard/Minnesota/Sg-00052/2007_5" totalcount="4" value="ATGGCGTCTCAAGGCACCAAACGATCTTATGAACAGATGGAAACTGGTGGAGAACGCCAGAATGCCACTGAAATCAGAGCATCTGTTGGGAGGATGGTTGGTGGAATCGGGAGATTCTACATACAGATGTGCACCGAACTCAAGCTCAGTGACTACGAAGGGAGGCTGATCCAAAACAGCATAACCATAGAGAGAATGGTTCTCTCAGCATTTGATGAGAGGAGAAACAAATATCTGGAGGA…
		<sequence id="seq_2007.586_CY064060_A/mallard/Minnesota/Sg-00053/2007_5" taxon="2007.586_CY064060_A/mallard/Minnesota/Sg-00053/2007_5" totalcount="4" value="ATGGCGTCTCAAGGCACCAAACGATCTTATGAACAGATGGAAACTGGTGGAGAACGCCAGAATGCCACTGAAATCAGAGCATCTGTTGGGAGGATGGTTGGTGGAATCGGGAGATTCTACATACAGATGTGCACCGAACTCAAGCTCAGTGACTACGAAGGGAGGCTGATCCAAAACAGCATAACCATAGAGAGAATGGTTCTCTCAGCATTTGATGAGAGGAGAAACAAATATCTGGAGGA…
		<sequence id="seq_2007.584_CY064068_A/mallard/Minnesota/Sg-00055/2007_5" taxon="2007.584_CY064068_A/mallard/Minnesota/Sg-00055/2007_5" totalcount="4" value="ATGGCGTCTCAAGGCACCAAACGATCTTATGAGCAGATGGAAACTGGTGGAGAACGCCAGAATGCCACTGAAATCAGAGCATCTGTTGGGAGAATGGTTGGTGGAATCGGGAGATTCTACATACAGATGTGCACTGAACTCAAACTCAGTGACTATGAAGGGAGACTAATCCAAAACAGCATCACAATAGAGAGAATGGTTCTCTCAGCATTTGATGAGAGAAGAAACAAATATCTGGAAGA…
		<sequence id="seq_2007.586_CY064076_A/mallard/Minnesota/Sg-00056/2007_5" taxon="2007.586_CY064076_A/mallard/Minnesota/Sg-00056/2007_5" totalcount="4" value="ATGGCGTCTCAAGGCACCAAACGATCTTATGAGCAGATGGAAACTGGTGGGGAACGCCAGAATGCCACTGAAATCAGAGCATCTGTTGGAAGGATGGTTGGTGGAATTGGGAGATTCTACATACAGATGTGCACTGAACTCAAGCTCAGTGACTATGAAGGGAGGCTGATTCAGAACAGCATAACAATAGAGAGAATGGTTCTCTCAGCATTTGATGAGAGGAGAAACAAATATCTTGAAGA…
		<sequence id="seq_2007.586_CY064084_A/mallard/Minnesota/Sg-00057/2007_5" taxon="2007.586_CY064084_A/mallard/Minnesota/Sg-00057/2007_5" totalcount="4" value="ATGGCGTCTCAAGGCACCAAACGATCTTATGAGCAGATGGAAACTGGTGGGGAACGCCAGAATGCCACTGAAATCAGAGCATCTGTTGGAAGGATGGTTGGTGGAATTGGGAGATTCTACATACAGATGTGCACTGAACTCAAGCTCAGTGACTATGAAGGGAGGCTGATTCAGAACAGCATAACAATAGAGAGAATGGTTCTCTCAGCATTTGATGAGAGGAGAAACAAATATCTTGAAGA…
		<sequence id="seq_2007.586_CY064092_A/mallard/Minnesota/Sg-00058/2007_5" taxon="2007.586_CY064092_A/mallard/Minnesota/Sg-00058/2007_5" totalcount="4" value="ATGGCGTCTCAAGGCACCAAACGATCTTATGAACAGATGGAAACTGGTGGAGAACGCCAGAATGCCACTGAAATCAGAGCATCTGTTGGGAGGATGGTTGGTGGAATCGGGAGATTCTACATACAGATGTGCACCGAACTCAAGCTCAGTGACTACGAAGGGAGGCTGATCCAAAACAGCATAACCATAGAGAGAATGGTTCTCTCAGCATTTGATGAGAGGAGAAACAAATATCTGGAGGA…
		<sequence id="seq_2007.586_CY064100_A/mallard/Minnesota/Sg-00059/2007_5" taxon="2007.586_CY064100_A/mallard/Minnesota/Sg-00059/2007_5" totalcount="4" value="ATGGCGTCTCAAGGCACCAAACGATCTTATGAACAAATGGAAACTGGTGGGGAACGCCAGAATGCCACTGAAATCAGAGCATCTGTTGGGAGAATGGTTGGTGGAATCGGGAGATTCTACATACAGATGTGCACTGAACTCAAACTCAGTGACTACGAGGGGAGACTGATCCAAAACAGCATAACCATAGAGAGGATGGTTCTCTCGGCATTTGATGAGAGGAGGAACAAATATCTGGAGGA…
		<sequence id="seq_2007.586_CY064108_A/mallard/Minnesota/Sg-00060/2007_5" taxon="2007.586_CY064108_A/mallard/Minnesota/Sg-00060/2007_5" totalcount="4" value="ATGGCGTCTCAAGGCACCAAACGATCTTATGAACAGATGGAAACTGGTGGAGAACGCCAGAATGCCACTGAAATCAGAGCATCTGTTGGGAGGATGGTTGGTGGAATCGGGAGATTCTACATACAGATGTGCACCGAACTCAAGCTCAGTGACTACGAAGGGAGGCTGATCCAAAACAGCATAACCATAGAGAGAATGGTTCTCTCAGCATTTGATGAGAGGAGAAACAAATATCTGGAGGA…
		<sequence id="seq_2007.586_CY064116_A/mallard/Minnesota/Sg-00061/2007_5" taxon="2007.586_CY064116_A/mallard/Minnesota/Sg-00061/2007_5" totalcount="4" value="ATGGCGTCTCAAGGCACCAAACGATCTTATGAACAAATGGAAACTGGTGGGGAACGCCAGAATGCCACTGAAATCAGAGCATCTGTTGGGAGAATGGTTGGTGGAATTGGGAGATTCTACATACAGATGTGCACTGAACTCAAACTCAGTGACTACGAGGGGAGACTGATCCAAAACAGCATAACCATAGAGAGGATGGTTCTCTCGGCATTTGATGAGAGGAGGAACAAATATCTGGAGGA…
		<sequence id="seq_2007.586_CY064124_A/mallard/Minnesota/Sg-00062/2007_5" taxon="2007.586_CY064124_A/mallard/Minnesota/Sg-00062/2007_5" totalcount="4" value="ATGGCGTCTCAAGGCACCAAACGATCTTATGAACAAATGGAAACTGGTGGGGAACGCCAGAATGCCACTGAAATCAGAGCATCTGTTGGGAGAATGGTTGGTGGAATTGGGAGATTCTACATACAGATGTGCACTGAACTCAAACTCAGTGACTACGAGGGGAGACTGATCCAAAACAGCATAACCATAGAGAGGATGGTTCTCTCGGCATTTGATGAGAGGAGGAACAAATATCTGGAGGA…
		<sequence id="seq_2007.586_CY064132_A/mallard/Minnesota/Sg-00063/2007_5" taxon="2007.586_CY064132_A/mallard/Minnesota/Sg-00063/2007_5" totalcount="4" value="ATGGCGTCTCAAGGCACCAAACGATCTTATGAACAAATGGAAACTGGTGGGGAACGCCAGAATGCCACTGAAATCAGAGCATCTGTTGGGAGAATGGTTGGTGGAATTGGGAGATTCTACATACAGATGTGCACTGAACTCAAACTCAGTGACTACGAGGGGAGACTGATCCAAAACAGCATAACCATAGAGAGGATGGTTCTCTCGGCATTTGATGAGAGGAGGAACAAATATCTGGAGGA…
		<sequence id="seq_2007.586_CY064140_A/mallard/Minnesota/Sg-00064/2007_5" taxon="2007.586_CY064140_A/mallard/Minnesota/Sg-00064/2007_5" totalcount="4" value="ATGGCGTCTCAAGGCACCAAACGATCTTATGAACAAATGGAAACTGGTGGGGAACGCCAGAATGCCACTGAAATCAGAGCATCTGTTGGGAGAATGGTTGGTGGAATCGGGAGATTCTACATACAGATGTGCACTGAACTCAAACTCAGTGACTACGAGGGGAGACTGATCCAAAACAGCATAACCATAGAGAGGATGGTTCTCTCGGCATTTGATGAGAGGAGGAACAAATATCTGGAGGA…
		<sequence id="seq_2007.586_CY064148_A/mallard/Minnesota/Sg-00065/2007_5" taxon="2007.586_CY064148_A/mallard/Minnesota/Sg-00065/2007_5" totalcount="4" value="ATGGCGTCTCAAGGCACCAAACGATCTTATGAGCAGATGGAAACTGGTGGGGAACGCCAGAATGCCACTGAAATCAGAGCATCTGTTGGAAGGATGGTTGGTGGAATTGGGAGATTCTACATACAGATGTGCACTGAACTCAAGCTCAGTGACTATGAAGGGAGGCTGATTCAGAACAGCATAACAATAGAGAGAATGGTTCTCTCAGCATTTGATGAGAGGAGAAACAAATATCTTGAAGA…
		<sequence id="seq_2007.586_CY064156_A/ring-necked_duck/Minnesota/Sg-00066/2007_5" taxon="2007.586_CY064156_A/ring-necked_duck/Minnesota/Sg-00066/2007_5" totalcount="4" value="ATGGCGTCTCAAGGCACCAAACGATCTTATGAACAAATGGAAACTGGTGGGGAACGCCAGAATGCCACTGAAATCAGAGCATCTGTTGGGAGAATGGTTGGTGGAATCGGGAGATTCTACATACAGATGTGCACTGAACTCAAACTCAGTGACTACGAGGGGAGACTGATCCAAAACAGCATAACCATAGAGAGGATGGTTCTCTCGGCATTTGATGAGAGGAG…
		<sequence id="seq_2007.586_CY064164_A/ring-necked_duck/Minnesota/Sg-00067/2007_5" taxon="2007.586_CY064164_A/ring-necked_duck/Minnesota/Sg-00067/2007_5" totalcount="4" value="ATGGCGTCTCAAGGCACCAAACGATCTTATGAACAGATGGAAACTGGTGGAGAACGCCAGAATGCCACTGAAATCAGAGCATCTGTTGGGAGGATGGTTGGTGGAATCGGGAGATTCTACATACAGATGTGCACCGAACTCAAGCTCAGTGACTACGAAGGGAGGCTGATCCAAAACAGCATAACCATAGAGAGAATGGTTCTCTCAGCATTTGATGAGAGGAG…
		<sequence id="seq_2007.586_CY064172_A/ring-necked_duck/Minnesota/Sg-00068/2007_5" taxon="2007.586_CY064172_A/ring-necked_duck/Minnesota/Sg-00068/2007_5" totalcount="4" value="ATGGCGTCTCAAGGCACCAAACGATCTTATGAGCAGATGGAAACTGGTGGGGAACGCCAGAATGCCACTGAAATCAGAGCATCTGTTGGAAGGATGGTTGGTGGAATTGGGAGATTCTACATACAGATGTGCACTGAACTCAAGCTCAGTGACTATGAAGGGAGGCTGATTCAGAACAGCATAACAATAGAGAGAATGGTTCTCTCAGCATTTGATGAGAGGAG…
		<sequence id="seq_2007.586_CY064180_A/ring-necked_duck/Minnesota/Sg-00069/2007_5" taxon="2007.586_CY064180_A/ring-necked_duck/Minnesota/Sg-00069/2007_5" totalcount="4" value="ATGGCGTCTCAAGGCACCAAACGATCTTATGAACAAATGGAAACTGGTGGGGAACGCCAGAATGCCACTGAAATCAGAGCATCTGTTGGGAGAATGGTTGGTGGAATCGGGAGATTCTACATACAGATGTGCACTGAACTCAAACTCAGTGACTACGAGGGGAGACTGATCCAAAACAGCATAACCATAGAGAGGATGGTTCTCTCGGCATTTGATGAGAGGAG…
		<sequence id="seq_2007.704_CY064188_A/blue-winged_teal/Louisiana/Sg-00073/2007_5" taxon="2007.704_CY064188_A/blue-winged_teal/Louisiana/Sg-00073/2007_5" totalcount="4" value="ATGGCGTCTCAAGGCACCAAACGATCTTATGAACAAATGGAAACTGGTGGGGAACGCCAGAATGCCACTGAAATCAGAGCATCTGTTGGGAGAATGGTTGGTGGAATCGGGAGATTCTACATACAGATGTGCACTGAACTCAAACTCAGTGACTACGAAGGGAGACTGATCCAAAACAGCATAACCATGGAGAGGATGGTTCTCTCGGCATTTGATGAGAGGAG…
		<sequence id="seq_2007.707_CY064196_A/blue-winged_teal/Texas/Sg-00075/2007_5" taxon="2007.707_CY064196_A/blue-winged_teal/Texas/Sg-00075/2007_5" totalcount="4" value="ATGGCGTCTCAAGGCACCAAACGATCTTATGAACAGATGGAAACTGGTGGAGAACGCCAGAATGCCACTGAAATCAGAGCATCTGTTGGGAGGATGGTTGGTGGAATCGGGAGATTCTACATACAGATGTGCACCGAACTCAAGCTCAGTGACTACGAAGGGAGGCTGATCCAAAACAGCATAACCATAGAGAGAATGGTTCTCTCAGCATTTGATGAGAGGAGAAACAAAT…
		<sequence id="seq_2007.707_CY064204_A/blue-winged_teal/Texas/Sg-00076/2007_5" taxon="2007.707_CY064204_A/blue-winged_teal/Texas/Sg-00076/2007_5" totalcount="4" value="ATGGCGTCTCAAGGCACCAAACGATCTTATGAACAGATGGAAACTGGTGGGGAACGCCAGAATGCCACTGAAATCAGAGCATCTGTTGGGAGAATGGTTGGTGGAATCGGGAGATTCTACATACAGATGTGCACTGAACTCAAACTCAGTGACTACGAAGGGAGACTGATCCAAAACAGCATAACCATAGAGAGAATGGTTCTCTCGGCATTTGATGAGAGGAGAAACAAAT…
		<sequence id="seq_2007.704_CY064212_A/blue-winged_teal/Texas/Sg-00077/2007_5" taxon="2007.704_CY064212_A/blue-winged_teal/Texas/Sg-00077/2007_5" totalcount="4" value="ATGGCGTCTCAAGGCACCAAACGATCTTATGAGCAAATGGAAACTGGTGGAGAACGCCAGAATGCCACTGAAATCAGAGCATCTGTTGGGAGAATGGTTGGTGGAATCGGGAGATTCTACATACAGATGTGCACTGAACTCAAACTCAGTGACTATGAAGGGAGGCTAATCCAAAACAGCATCACAATAGAGAGAATGGTTCTCTCAGCATTTGATGAGAGAAGAAACAAAT…
		<sequence id="seq_2007.704_CY064220_A/blue-winged_teal/Texas/Sg-00078/2007_5" taxon="2007.704_CY064220_A/blue-winged_teal/Texas/Sg-00078/2007_5" totalcount="4" value="ATGGCGTCTCAAGGCACCAAACGATCTTATGAACAAATGGAAACTGGTGGGGAACGCCAGAATGCCACTGAAATCAGAGCATCTGTTGGGAGAATGGTTGGTGGGATCGGGAGATTCTACATACAGATGTGCACTGAACTCAAACTCAGTGACTACGAAGGGAGACTGATCCAAAACAGCATAACCATAGAGAGGATGGTTCTCTCGGCATTTGATGAGAGGAGAAACAAAT…
		<sequence id="seq_2007.704_CY064228_A/blue-winged_teal/Texas/Sg-00079/2007_5" taxon="2007.704_CY064228_A/blue-winged_teal/Texas/Sg-00079/2007_5" totalcount="4" value="ATGGCGTCTCAAGGCACCAAACGATCTTATGAACAAATGGAAACTGGTGGGGAACGCCAGAATGCCACTGAAATCAGAGCATCTGTTGGGAGAATGGTTGGTGGGATCGGGAGATTCTACATACAGATGTGCACTGAACTCAAACTCAGTGACTACGAAGGGAGACTGATCCAAAACAGCATAACCATAGAGAGGATGGTTCTCTCGGCATTTGATGAGAGGAGGAACAAAT…
		<sequence id="seq_2007.704_CY064236_A/blue-winged_teal/Texas/Sg-00080/2007_5" taxon="2007.704_CY064236_A/blue-winged_teal/Texas/Sg-00080/2007_5" totalcount="4" value="ATGGCGTCTCAAGGCACCAAACGATCTTATGAACAGATGGAAACTGGTGGAGAACGCCAGAATGCCACTGAAATCAGAGCATCTGTTGGGAGGATGGTTGGTGGAATCGGGAGATTCTACATACAGATGTGCACCGAACTCAAGCTCAGTGACTACGAAGGGAGGCTGATCCAAAACAGCATAACCATAGAGAGAATGGTTCTCTCAGCATTTGATGAGAGGAGAAACAAAT…
		<sequence id="seq_2007.704_CY064244_A/blue-winged_teal/Texas/Sg-00081/2007_5" taxon="2007.704_CY064244_A/blue-winged_teal/Texas/Sg-00081/2007_5" totalcount="4" value="ATGGCGTCTCAAGGCACCAAACGATCTTATGAACAGATGGAAACTGGTGGAGAACGCCAGAATGCCACTGAAATCAGAGCATCTGTTGGGAGGATGGTTGGTGGAATCGGGAGATTCTACATACAGATGTGCACCGAACTCAAGCTCAGTGACTACGAAGGGAGGCTGATCCAAAACAGCATAACCATAGAGAGAATGGTTCTCTCAGCATTTGATGAGAGGAGAAACAAAT…
		<sequence id="seq_2009.627_CY070867_A/glaucous-winged_gull/Southcentral_Alaska/9JR0747R0/2009_5" taxon="2009.627_CY070867_A/glaucous-winged_gull/Southcentral_Alaska/9JR0747R0/2009_5" totalcount="4" value="ATGGCGTCTCAAGGCACCAAACGATCCTATGAGCAGATGGAAACTGGTGGTGAGCGCCAGAATGCCACTGAGATTCGGGCATCTGTCGGGAGGATGGTTGGAGGAATCGGAAGATTCTACATACAGATGTGCACTGAACTCAAACTGAGTGACAATGAGGGGAGGCTGATACAAAACAGTATCACAATAGAGAG…
		<sequence id="seq_2009.627_CY070883_A/glaucous-winged_gull/Southcentral_Alaska/9JR0781R0/2009_5" taxon="2009.627_CY070883_A/glaucous-winged_gull/Southcentral_Alaska/9JR0781R0/2009_5" totalcount="4" value="ATGGCGTCTCAAGGCACCAAACGATCCTATGAGCAGATGGAAACTGGTGGTGAGCGCCAGAATGCCACTGAGATTCGGGCATCTGTCGGGAGGATGGTTGGAGGAATCGGAAGATTCTACATACAGATGTGCACTGAACTCAAACTGAGTGACAATGAGGGGAGGCTGATACAAAACAGTATCACAATAGAGAG…
		<sequence id="seq_2005.562_CY075928_A/common_murre/Oregon/19497-004/2005_5" taxon="2005.562_CY075928_A/common_murre/Oregon/19497-004/2005_5" totalcount="4" value="ATGGCGTCTCAAGGCACCAAACGATCTTATGAACAGATGGAAACTGGTGGGGAACGCCAGAATGCCACTGAAATCAGAGCATCTGTTGGGAGAATGGTCGGTGGAATTGGGAGATTCTACATACAAATGTGCACTGAACTCAAGCTCAGTGACTATGAAGGAAGGCTGATTCAAAACAGCATAACAATAGAGAGAATGGTTCTCTCAGCATTTGATGAGAGAAGAAACAAATATTT…
		<sequence id="seq_2005.616_CY075936_A/mallard/California/19524-001/2005_5" taxon="2005.616_CY075936_A/mallard/California/19524-001/2005_5" totalcount="4" value="ATGGCGTCTCAAGGCACCAAACGATCTTATGAACAGATGGAAACTGGTGGGGAACGCCAGAATGCCACTGAAATCAGAGCATCTGTCGGGAGGATGGTTGGTGGAATCGGAAGATTCTACATACAGATGTGCACTGAACTCAAGCTCAGTGACTACGAAGGGAGGCTGATCCAAAACAGCATAACCATAGAGAGAATGGTTCTCTCAGCATTTGATGAGAGGAGAAACAAATATCTGG…
		<sequence id="seq_2007.058_CY075952_A/double-crested_cormorant/California/20119-001/2007_5" taxon="2007.058_CY075952_A/double-crested_cormorant/California/20119-001/2007_5" totalcount="4" value="ATGGCGTCTCAAGGCACCAAACGATCTTATGAGCAGATGGAAACTGGTGGAGAACGCCAGAATGCTACTGAGATCAGAGCATCTGTTGGGAGAATGGTCGGTGGAATTGGGAGATTCTACATACAGATGTGCACTGAGCTCAAACTAAGCGACTATGAAGGGAGACTAATCCAAAACAGCATAACAATAGAGAGGATGGTTCTC…
		<sequence id="seq_2006.918_CY075960_A/northern_shoveler/California/44241-862/2006_5" taxon="2006.918_CY075960_A/northern_shoveler/California/44241-862/2006_5" totalcount="4" value="ATGGCGTCTCAAGGCACCAAACGATCTTATGAGCAGATGGAAACTGGTGGAGAACGCCAGAATGCCACTGAAATCAGAGCATCTGTTGGGAGAATGGTTGGTGGAATCGGAAGATTCTACATACAGATGTGCACTGAACTCAAGCTCAGTGACTATGAAGGGAGGCTGATCCAAAACAGCATCACAATAGAGAGAATGGTTCTCTCAGCATTTGATGA…
		<sequence id="seq_2007.063_CY075984_A/northern_shoveler/California/27820/2007_5" taxon="2007.063_CY075984_A/northern_shoveler/California/27820/2007_5" totalcount="4" value="ATGGCGTCTCAAGGCACCAAACGATCTTATGAACAGATGGAAACTGGTGGGGAGCGCCAGAATGCCACTGAAATCAGAGCATCTGTTGGAAGAATGGTTGGTGGAATCGGGAGATTCTACATACAGATGTGCACTGAACTCAAACTCAGTGACTACGAAGGGAGACTGATCCAAAACAGCATAACCATAGAGAGAATGGTTCTCTCTGCATTTGATGAGAGAAGAA…
		<sequence id="seq_2007.063_CY075992_A/northern_shoveler/California/44287-088/2007_5" taxon="2007.063_CY075992_A/northern_shoveler/California/44287-088/2007_5" totalcount="4" value="ATGGCGTCTCAAGGCACCAAACGATCTTATGAGCAGATGGAAACTGGTGGGGAACGCCAGAATGCCACTGAGATCAGAGCATCCGTTGGAAGGATGGTTGGTGGAATTGGGAGATTCTACATACAGATGTGCACTGAACTCAAGCTCAGCGACTATGAAGGGAGGCTGATTCAGAACAGCATAACAATAGAGAGAATGGTTCTCTCAGCATTTGATGA…
		<sequence id="seq_2007.063_CY076000_A/gadwall/California/44287-137/2007_5" taxon="2007.063_CY076000_A/gadwall/California/44287-137/2007_5" totalcount="4" value="ATGGCGTCTCAAGGCACCAAACGATCCTATGAACAAATGGAGACTGGTGGGGAACGCCAGAATGCCACTGAAATCAGAGCATCTGTTGGGGGAATGGTTGGTGGAATCGGGAGGTTCTACATACAGATGTGCACTGAACTCAAACTCAGTGACTACGAAGGGAGACTGATCCAAAACAGCATAACCATAGAGAGGATGGTCCTCTCGGCATTTGATGAGAGGAGAAACAAATATCTGG…
		<sequence id="seq_2007.071_CY076008_A/American_green-winged_teal/California/28228/2007_5" taxon="2007.071_CY076008_A/American_green-winged_teal/California/28228/2007_5" totalcount="4" value="ATGGCGTCTCAAGGCACCAAACGATCTTATGAACAAATGGAAACTGGTGGGGAACGTCAGAATGCCACTGAAATCAGAGCATCTGTTGGGAGAATGGTTGGCGGAATAGGGAGATTCTACATACAGATGTGCACTGAGCTCAAACTCAGTGACTACGAAGGGAGACTGATCCAAAACAGCATAACCATAGAGAGGATGGTTCTCTCGG…
		<sequence id="seq_2007.071_CY076016_A/cinnamon_teal/California/44287-325/2007_5" taxon="2007.071_CY076016_A/cinnamon_teal/California/44287-325/2007_5" totalcount="4" value="ATGGCGTCTCAAGGCACCAAACGATCTCACGAAAAGATGGAAACTGGTGGTGAACGCCAGAATGCTACTGAAATCAGAGCATCAGTTGGAAGGATGGTCAGTGGAATTGGCAGATTTTACATCCAGATGTGTACTGAACTCAAACTCAGCGATCATGAGGGTCGCCTGATTCAGAACAGCATAACCATAGAAAGGATGGTACTTTCTGCCTTTGATGAAAGAAGGA…
		<sequence id="seq_2007.071_CY076024_A/American_green-winged_teal/California/44287-395/2007_5" taxon="2007.071_CY076024_A/American_green-winged_teal/California/44287-395/2007_5" totalcount="4" value="ATGGCGTCTCAAGGCACCAAACGATCTTATGAACAGATGGAAACTGGTGGGGAGCGCCAGAATGCCACTGAAATCAGAGCATCTGTTGGGAGAATGGTTGGTGGGATCGGGAGATTCTACATACAGATGTGCACTGAACTCAAACTCAGTGACTACGAAGGGAGACTGATCCAAAACAGCATAACCATAGAGAGAATGGT…
		<sequence id="seq_2007.622_CY076032_A/teal/Oregon/44336-122/2007_5" taxon="2007.622_CY076032_A/teal/Oregon/44336-122/2007_5" totalcount="4" value="ATGGCGTCTCAAGGCACCAAACGATCCTATGAACAAATGGAGACTGGTGGGGAACGCCAGAATGCCACTGAAATCAGAGCATCTGTTGGGAGAATGGTTGGTGGAATCGGGAGGTTCTACATACAGATGTGCACTGAACTCAAACTCAGTGACTACGAAGGGAGACTGATCCAAAACAGCATAACCATAGAGAGGATGGTCCTCTCGGCATTTGATGAGAGGAGAAACAAATATCTGGAGGAGCATCCCAGT…
		<sequence id="seq_2007.622_CY076040_A/American_green-winged_teal/Oregon/44336-124/2007_5" taxon="2007.622_CY076040_A/American_green-winged_teal/Oregon/44336-124/2007_5" totalcount="4" value="ATGGCGTCTCAAGGCACCAAACGATCTTATGAACAGATGGAAACTGGTGGGGAGCGCCAGAATGCCACTGAAATCAGAGCATCTGTTGGGAGAATGGTTGGTGGAATTGGGAGGTTCTACATACAGATGTGCACTGAACTCAAGCTCAGCGACTATGAAGGGAGGCTGATTCAGAACAGCATAACAATAGAGAGGATGGTTCTCTCAG…
		<sequence id="seq_2007.622_CY076048_A/teal/Oregon/44336-130/2007_5" taxon="2007.622_CY076048_A/teal/Oregon/44336-130/2007_5" totalcount="4" value="ATGGCGTCTCAAGGCACCAAACGATCTTATGAACAAATGGAAACTGGTGGGGAACGCCAGAATGCCACTGAAATCAGAGCATCTGTTGGGAGAATGGTTGGTGGAATCGGGAGATTCTACATACAAATGTGCACTGAACTCAAACTCAGTGACTATGAAGGGAGACTGATCCAAAACAGCATAACCATAGAAAGAATGGTTCTCTCGGCATTTGATGAGAGGAGAAACAAATATCTGGAGGAGCATCCCAGT…
		<sequence id="seq_2007.885_CY076064_A/mallard/Washington/44338-195/2007_5" taxon="2007.885_CY076064_A/mallard/Washington/44338-195/2007_5" totalcount="4" value="ATGGCGTCTCAAGGCACCAAACGATCTTATGAACAAATGGAAACTGGTGGGGAACGCCAGAATGCCACTGAAATCAGAGCATCTGTTGGGAGAATGGTTGGTGGAATCGGGAGATTCTACATACAGATGTGCACTGAACTCAAACTCAGTGACTACGAAGGGAGACTGATTCAAAACAGCATAACCATAGAGAGGATGGTTCTCTCGGCATTTGATGAGAGGAGAAACAAGTATCTGG…
		<sequence id="seq_2007.819_CY076080_A/greater_white-fronted_goose/California/44358-077/2007_5" taxon="2007.819_CY076080_A/greater_white-fronted_goose/California/44358-077/2007_5" totalcount="4" value="ATGGCGTCTCAAGGCACCAAACGATCCTATGAACAAATGGAGACTGGTGGGGAACGCCAGAATGCCACTGAAATCAGAGCATCTGTTGGGAGAATGGTTGGTGGAATCGGGAGGTTCTACATACAGATGTGCACTGAACTCAAACTCGGTGACTACGAAGGGAGACTGATCCAAAACAGCATAACCATAGAGAGGATG…
		<sequence id="seq_2007.838_CY076088_A/northern_shoveler/California/44363-062/2007_5" taxon="2007.838_CY076088_A/northern_shoveler/California/44363-062/2007_5" totalcount="4" value="ATGGCGTCTCAAGGCACCAAACGATCTTATGAACAGATGGAAACTGGTGGAGAACGCCAGAATGCCACTGAAATCAGAGCATCTGTTGGGAGAATGGTTGGTGGAATCGGAAGATTCTACATACAGATGTGCACTGAACTCAAGCTCAGTGACTATGAAGGGAGGCTGATCCAAAATAGCATCACAATAGAGAGAATGGTTCTCTCAGCATTTGATGA…
		<sequence id="seq_2007.164_CY076096_A/American_coot/California/20181-006/2007_5" taxon="2007.164_CY076096_A/American_coot/California/20181-006/2007_5" totalcount="4" value="ATGGCGTCTCAAGGCACCAAACGATCTCACGAAAAGATGGAAACTGGTGGTGAACGCCAGAATGCTACTGAAATCAGAGCATCAGTTGGAAGGATGGTCAGTGGAATTGGCAGATTTTACATCCAGATGTGTACTGAACTCAAACTCAGCGATCATGAGGGTCGCCTGATTCAGAACAGCATAACCATAGAAAGGATGGTACTTTCTGCCTTTGATGAAAGAAGGA…
		<sequence id="seq_2007.559_CY076104_A/common_murre/Oregon/20361-001/2007_5" taxon="2007.559_CY076104_A/common_murre/Oregon/20361-001/2007_5" totalcount="4" value="ATGGCGTCTCAAGGCACCAAACGATCTTATGAACAGATGGAAACTGGTGGGGAGCGCCAGAATGCCACTGAAATCAGAGCATCTGTTGGGAGAATGGTTGGTGGAATCGGGAGATTCTATGTACAGATGTGCACTGAACTCAAACTCAGTGACTACGAAGGGAGACTGATCCAAAACAGCATAACCATAGAGAGAATGGTTCTCTCGGCATTTGACGAGAGGAGAAACAAATATTT…
		<sequence id="seq_2007.559_CY076112_A/common_murre/Oregon/20361-002/2007_5" taxon="2007.559_CY076112_A/common_murre/Oregon/20361-002/2007_5" totalcount="4" value="ATGGCGTCTCAAGGCACCAAACGATCTTATGAACAGATGGAAACTGGTGGAGAACGCCAGAATGCCACTGAGATCAGAGCATCTGTTGGGAGAATGGTTGGTGGAATCGGGAGATTCTACATACAGATGTGCACTGAACTCAAACTCAGTGACTACGAAGGGAGACTGATCCAAAACAGCATAACCATAGAAAGAATGGTTCTCTCGGCATTTGATGAGAGAAGAAATAAATACCT…
		<sequence id="seq_2007.559_CY076120_A/California_gull/Washington/20371-003/2007_5" taxon="2007.559_CY076120_A/California_gull/Washington/20371-003/2007_5" totalcount="4" value="ATGGCGTCTCAAGGCACCAAACGATCTTATGAACAGATGGAAACTGGTGGGGAGCGCCAGAATGCCACTGAAATCAGAGCATCTGTTGGGAGAATGGTTGGTGGAATCGGGAGATTCTATGTACAGATGTGCACTGAACTCAAACTCAGTGACTACGAAGGGAGACTGATCCAAAACAGCATAACCATAGAGAGAATGGTTCTCTCGGCATTTGACGAGAGG…
		<sequence id="seq_2007.592_CY076128_A/mallard/California/20385-002/2007_5" taxon="2007.592_CY076128_A/mallard/California/20385-002/2007_5" totalcount="4" value="ATGGCGTCTCAAGGCACCAAACGATCTTATGAACAGATGGAAACTGGTGGAGAACGCCAGAATGCCACTGAAATCAGAGCATCTGTTGGGAGGATGGTTGGTGGAATCGGGAGATTCTACATACAGATGTGCACCGAACTCAAGCTCAGTGACTACGAAGGGAGGCTGATCCAAAACAGCATAACCATAGAGAGAATGGTTCTCTCAGCATTTGATGAGAGGAGAAACAAATATCTGG…
		<sequence id="seq_2007.592_CY076136_A/mallard/California/20385-004/2007_5" taxon="2007.592_CY076136_A/mallard/California/20385-004/2007_5" totalcount="4" value="ATGGCGTCTCAAGGCACCAAACGATCTTATGAACAGATGGAAACTGGTGGAGAACGCCAGAATGCCACTGAAATCAGAGCATCTGTTGGGAGGATGGTTGGTGGAATCGGGAGATTCTACATACAGATGTGCACCGAACTCAAGCTCAGTGACTACGAAGGGAGGCTGATCCAAAACAGCATAACCATAGAGAGAATGGTTCTCTCAGCATTTGATGAGAGGAGAAACAAATATCTGG…
		<sequence id="seq_2007.844_CY076144_A/rock_dove/Oregon/20547-003/2007_5" taxon="2007.844_CY076144_A/rock_dove/Oregon/20547-003/2007_5" totalcount="4" value="ATGGCGTCTCAAGGCACCAAACGATCTTATGAACAAATGGAAACTGGTGGGGAACGCCAGAATGCCACTGAAATCAGAGCATCTGTCGGGAGAATGGTTGGTGGAATCGGGAGATTCTACATACAGATGTGCACTGAACTCAAACTCAGTGACTACGAAGGGAGACTGATCCAAAACAGCATAACCATAGAGAGGATGGTTCTCTCGGCATTTGATGAGAGGAGGAACAAATATCTGGAGGA…
		<sequence id="seq_2007.844_CY076152_A/rock_dove/Oregon/20547-004/2007_5" taxon="2007.844_CY076152_A/rock_dove/Oregon/20547-004/2007_5" totalcount="4" value="ATGGCGTCTCAAGGCACCAAACGATCTTATGAACAAATGGAAACTGGTGGGGAACGCCAGAATGCCACTGAAATCAGAGCATCTGTCGGGAGAATGGTTGGTGGAATCGGGAGATTCTACATACAGATGTGCACTGAACTCAAACTCAGTGACTACGAAGGGAGACTGATCCAAAACAGCATAACCATAGAGAGGATGGTTCTCTCGGCATTTGATGAGAGGAGGAACAAATATCTGGAGGA…
		<sequence id="seq_2007.901_CY076160_A/western_grebe/Washington/20569-004/2007_5" taxon="2007.901_CY076160_A/western_grebe/Washington/20569-004/2007_5" totalcount="4" value="ATGGCGTCTCAAGGCACCAAACGATCTTATGAGCAGATGGAAACTGGTGGGGAACGCCAGAATGCCACTGAGATCAGAGCATCCGTTGGAAGGATGGTTGGTGGAATTGGGAGATTCTACATACAGATGTGCACTGAACTCAAGCTCAGCGACTATGAAGGGAGGCTGATTCAGAACAGCATAACAATAGAGAGAATGGTTCTCTCAGCATTTGATGAGAGGAGAA…
		<sequence id="seq_2007.959_CY076168_A/American_coot/Oregon/20589-007/2007_5" taxon="2007.959_CY076168_A/American_coot/Oregon/20589-007/2007_5" totalcount="4" value="ATGGCGTCTCAAGGCACCAAACGATCTCACGAAAAGATGGAAACTGGTGGTGAACGCCAGAATGCTACTGAAATCAGAGCATCAGTTGGAAGGATGGTCAGTGGAATTGGCAGATTTTACATCCAGATGTGTACTGAACTCAAACTCAGCGATCATGAGGGTCGCCTGATTCAGAACAGCATAACCATAGAAAGGATGGTACTTTCTGCCTTTGATGAAAGAAGGAACAAATAC…
		<sequence id="seq_2006.784_CY076176_A/mallard/Oregon/44221-105/2006_5" taxon="2006.784_CY076176_A/mallard/Oregon/44221-105/2006_5" totalcount="4" value="ATGGCGTCTCAAGGCACCAAACGATCTTATGAGCAAATGGAAACTGGTGGGGAACGCCAGAATGCCACTGAAATCAGAGCATCTGTTGGAAGAATGGTTGGTGGAATTGGGAGATTCTACATACAGATGTGCACTGAACTCAAGCTCAGCGACCATGAAGGGAGGCTGATTCAGAACAGCATAACAATAGAGAGAATGGTCCTCTCAGCATTTGATGAGAGGAGAAACAAATATCTGGAAGAGCAT…
		<sequence id="seq_2006.556_CY076184_A/mallard/Washington/44242-124/2006_5" taxon="2006.556_CY076184_A/mallard/Washington/44242-124/2006_5" totalcount="4" value="ATGGCGTCTCAAGGCACCAAACGATCTTATGAACAGATGGAAACTGGTGGAGAACGCCAGAATGCCACTGAAATCAGAGCATCTGTTGGGAGAATGGTTGGTGGAATCGGAAGATTCTACATACAGATGTGCACTGAACTCAAGCTCAGTGACTATGAAGGGAGGCTGATCCAAAACAGCATCACAATAGAGAGAATGGTTCTCTCAGCATTTGATGAGAGGAGAAATAAATATCTGG…
		<sequence id="seq_2006.616_CY076192_A/mallard/Washington/44242-144/2006_5" taxon="2006.616_CY076192_A/mallard/Washington/44242-144/2006_5" totalcount="4" value="ATGGCGTCTCAAGGCACCAAACGATCTTATGAACAGATGGAAACTGGTGGGGAACGCCAGAATGCCACTGAAATCAGAGCATCTGTTGGGAGAATGGTTGGTGGAATCGGGAGATTCTACATACAGATGTGCACTGAACTCAAACTCAGTGACTACGAAGGGAGACTGATCCAAAACAGCATAACCATAGAGAGAATGGTTCTCTCGGCATTTGACGAGAGGAGAAACAAATATTTGG…
		<sequence id="seq_2006.605_CY076200_A/mallard/Washington/44242-264/2006_5" taxon="2006.605_CY076200_A/mallard/Washington/44242-264/2006_5" totalcount="4" value="ATGGCGTCTCAAGGCACCAAACGATCTTATGAACAGATGGAAACTGGTGGAGAACGCCAGAATGCCACTGAAATCAGAGCATCTGTTGGGAGAATGGTTGGTGGAATCGGAAGATTCTACATACAGATGTGCACTGAACTCAAGCTCAGTGACTATGAAGGGAGGCTGATCCAAAACAGCATCACAATAGAGAGAATGGTTCTCTCAGCATTTGATGAGAGGAGAAATAAATATCTGG…
		<sequence id="seq_2006.619_CY076208_A/mallard/Washington/44242-271/2006_5" taxon="2006.619_CY076208_A/mallard/Washington/44242-271/2006_5" totalcount="4" value="ATGGCGTCTCAAGGCACCAAACGATCTTATGAACAGATGGAAACTGGTGGGGAACGCCAGAATGCCACTGAAATCAGAGCATCTGTTGGGAGAATGGTTGGTGGAATCGGGAGATTCTACATACAGATGTGCACTGAACTCAAACTCAGTGACTACGAAGGGAGACTGATCCAAAACAGCATAACCATAGAGAGAATGGTTCTCTCGGCATTTGACGAGAGGAGAAACAAATATTTGG…
		<sequence id="seq_2006.627_CY076216_A/mallard/Washington/44242-288/2006_5" taxon="2006.627_CY076216_A/mallard/Washington/44242-288/2006_5" totalcount="4" value="ATGGCGTCTCAAGGCACCAAACGATCTTATGAGCAAATGGAGACTGGTGGAGAACGCCAGAATGCTACTGAGATCAGAGCATCTGTTGGGAGAATGGTCGGTGGAATTGGGAGATTCTACATACAGATGTGCACTGAGCTCAAACTCAGCGACTATGAAGGGAGACTAATCCAAAACAGCATAACAATAGAGAGAATGGTTCTCTCTGCATTTGATGAAAGGAGGAACAAATATCTGG…
		<sequence id="seq_2006.622_CY076224_A/mallard/Washington/44242-290/2006_5" taxon="2006.622_CY076224_A/mallard/Washington/44242-290/2006_5" totalcount="4" value="ATGGCGTCTCAAGGCACCAAACGATCTTATGAGCAAATGGAGACTGGTGGAGAACGCCAGAATGCTACTGAGATCAGAGCATCTGTTGGGAGAATGGTCGGTGGAATTGGGAGATTCTACATACAGATGTGCACTGAGCTCAAACTCAGCGACTATGAAGGGAGACTAATCCAAAACAGCATAACAATAGAGAGAATGGTTCTCTCTGCATTTGATGAAAGGAGGAACAAATATCTGG…
		<sequence id="seq_2007.005_CY076232_A/American_green-winged_teal/California/44242-906/2007_5" taxon="2007.005_CY076232_A/American_green-winged_teal/California/44242-906/2007_5" totalcount="4" value="ATGGCGTCTCAAGGCACCAAACGATCTTATGAACAGATGGAAACTGGTGGGGAGCGCCAGAATGCCACTGAAATCAGAGCATCTGTTGGAAGAATGGTTGGTGGAATCGGGAGATTCTACATACAGATGTGCACTGAACTCAAACTCAGTGACTACGAAGGGAGACTGATCCAAAACAGCATAACCATAGAGAGAATGGT…
		<sequence id="seq_2006.638_CY076240_A/northern_pintail/Oregon/44249-559/2006_5" taxon="2006.638_CY076240_A/northern_pintail/Oregon/44249-559/2006_5" totalcount="4" value="ATGGCGTCCCAAGGCACCAAACGATCTTATGAACAAATGGAAACTGGTGGGGAACGCCAGAATGCCACTGAAATCAGAGCATCTGTTGGGAGAATGGTTGGTGGAATTGGGAGATTCTACATACAGATGTGCACTGAACTCAAACTCAGTGACTATGAAGGGAGACTGATCCAAAACAGCATAACCATAGAAAGAATGGTTCTCTCGGCATTTGATGAGAGGAGAAAC…
		<sequence id="seq_2006.816_CY076248_A/northern_shoveler/Washington/44249-603/2006_5" taxon="2006.816_CY076248_A/northern_shoveler/Washington/44249-603/2006_5" totalcount="4" value="ATGGCGTCTCAAGGCACCAAACGATCTTATGAACAAATGGAAACTGGTGGGGAACGCCAGAATGCCACTGAAATCAGAGCATCTGTTGGGAGAATGGTTGGTGGAATCGGGAGATTCTACATACAGATGTGCACTGAACTCAAACTCAGTGACTACGAAGGGAGACTGATCCAAAACAGCATAACCATAGAGAGGATGGTTCTCTCGGCATTTGATGA…
		<sequence id="seq_2006.841_CY076256_A/northern_shoveler/Washington/44249-645/2006_5" taxon="2006.841_CY076256_A/northern_shoveler/Washington/44249-645/2006_5" totalcount="4" value="ATGGCGTCTCAAGGCACCAAACGATCTTATGAACAGATGGAAACTGGTGGAGAACGCCAGAATGCCACTGAGATCAGAGCATCTGTTGGGAGAATGGTTGGTGGAATCGGGAGATTCTACATACAGATGTGCACTGAACTCAAACTCAGTGACTACGAAGGGAGACTGATCCAAAACAGCATAACCATAGAAAGAATGGTTCTCTCGGCATTTGATGA…
		<sequence id="seq_2006.849_CY076264_A/northern_shoveler/Washington/44249-664/2006_5" taxon="2006.849_CY076264_A/northern_shoveler/Washington/44249-664/2006_5" totalcount="4" value="ATGGCGTCTCAAGGCACCAAACGATCCTATGAACAAATGGAAACTGGTGGGGAACGCCAGAATGCCACTGAAATCAGAGCGTCTGTTGGAAGAATGGTTGGTGGAATCGGGAGATTCTACATACAGATGTGCACTGAACTCAAACTCAGTGACTATGAAGGAAGGCTGATCCAAAACAGCATAACCATAGAGAGAATGGTTCTCTCGGCATTTGATGA…
		<sequence id="seq_2006.849_CY076272_A/northern_shoveler/Washington/44249-675/2006_5" taxon="2006.849_CY076272_A/northern_shoveler/Washington/44249-675/2006_5" totalcount="4" value="ATGGCGTCTCAAGGCACCAAACGATCTTATGAGCAAATGGAAACTGGTGGGGAACGCCAGAATGCCACTGAAATCAGAGCATCTGTTGGAAGGATGGTTGGTGGAATTGGGAGATTCTACATACAGATGTGCACTGAACTCAAGCTCAGCGACCATGAAGGGAGGCTGATTCAGAACAGCATAACAATAGAGAGAATGGTTCTCTCAGCATTTGATGA…
		<sequence id="seq_2006.860_CY076280_A/northern_shoveler/Washington/44249-700/2006_5" taxon="2006.860_CY076280_A/northern_shoveler/Washington/44249-700/2006_5" totalcount="4" value="ATGGCGTCTCAAGGCACCAAACGATCTTATGAGCAAATGGAAACTGGTGGGGAACGCCAGAATGCCACTGAAATCAGAGCATCTGTTGGGAGAATGGTTGGTGGAATCGGGAGATTCTACATACAGATGTGCACTGAACTCAAACTCAGTGACTATGAAGGGAGACTAATTCAAAACAGCATCACAATAGAGAGGATGGTTCTCTCAGCATTTGATGA…
		<sequence id="seq_2006.912_CY076288_A/northern_shoveler/Washington/44249-731/2006_5" taxon="2006.912_CY076288_A/northern_shoveler/Washington/44249-731/2006_5" totalcount="4" value="ATGGCGTCCCAAGGCACCAAACGATCTTATGAGCAAATGGAAACTGGTGGAGAACGCCAGAATGCTACTGAGATCAGAGCATCTGTTGGGAGAATGGTCGGTGGAATTGGGAGATTCTACATACAGATGTGCACTGAGCTCAAACTCAGCGACTATGAAGGGAGGCTAATCCAAAACAGCATAACAATAGAGAGAATGGTTCTCTCTGCATTTGATGA…
		<sequence id="seq_2006.932_CY076296_A/northern_shoveler/Washington/44249-749/2006_5" taxon="2006.932_CY076296_A/northern_shoveler/Washington/44249-749/2006_5" totalcount="4" value="ATGGCGTCTCAAGGCACCAAACGATCTTATGAACAAATGGAAACTGGTGGGGAACGCCAGAATGCCACTGAAATCAGAGCATCTGTTGGGAGAATGGTGGGCGGAATCGGGAGATTCTACATACAGATGTGCACTGAGCTCAAACTCAGTGACTACGAAGGGAGACTGATCCAAAACAGCATAACCATAGAGAGGATGGTTCTCTCGGCATTTGATGA…
		<sequence id="seq_2006.932_CY076304_A/northern_shoveler/Washington/44249-752/2006_5" taxon="2006.932_CY076304_A/northern_shoveler/Washington/44249-752/2006_5" totalcount="4" value="ATGGCGTCTCAAGGCACCAAACGATCTTATGAACAAATGGAAACTGGTGGGGAACGCCAGAATGCCACTGAAATCAGAGCATCTGTTGGGAGAATGGTGGGCGGAATCGGGAGATTCTACATACAGATGTGCACTGAGCTCAAACTCAGTGACTACGAAGGGAGACTGATCCAAAACAGCATAACCATAGAGAGGATGGTTCTCTCGGCATTTGATGA…
		<sequence id="seq_2006.937_CY076312_A/northern_shoveler/Washington/44249-765/2006_5" taxon="2006.937_CY076312_A/northern_shoveler/Washington/44249-765/2006_5" totalcount="4" value="ATGGCGTCCCAAGGCACCAAACGATCTTATGAACAAATGGAAACTGGTGGGGAACGCCAGAATGCCACTGAAATCAGAGCATCTGTTGGGAGAATGGTTGGTGGAATCGGGAGATTCTACATACAGATGTGCACTGAACTCAAACTCAGTGACTACGAAGGGAGACTGATCCAAAACAGCATAACCATAGAGAGAATGGTTCTCTCGGCATTTGATGA…
		<sequence id="seq_2006.951_CY076320_A/northern_shoveler/Washington/44249-783/2006_5" taxon="2006.951_CY076320_A/northern_shoveler/Washington/44249-783/2006_5" totalcount="4" value="ATGGCGTCTCAAGGCACCAAACGATCTTATGAGCAGATGGAAACTGGTGGTGAACGCCAGAATGCCACTGAAATCAGAGCATCTGTTGGGAGGATGGTTGGTGGAATTGGGAGATTCTACATACAGATGTGCACTGAACTCAAGCTCAGCGACCATGAAGGGAGGCTGATTCAGAACAGCATAACAATAGAGAGAATGGTCCTCTCAGCATTTGATGA…
		<sequence id="seq_2006.852_CY076328_A/mallard/Washington/44256-522/2006_5" taxon="2006.852_CY076328_A/mallard/Washington/44256-522/2006_5" totalcount="4" value="ATGGCGTCTCAAGGCACCAAACGATCTTATGAACAGATGGAAACTGGTGGGGAACGCCAGAATGCCACTGAAATCAGAGCATCTGTTGGGAGAATGGTTGGTGGAATTGGGAGGTTCTACATACAGATGTGCACTGAACTCAAGCTCAGCGACTATGAAGGGAGGCTGATTCAGAACAGCATAACAATAGAGAGGATGGTTCTCTCAGCATTTGATGAGAGGAGAAACAAATATCTAG…
		<sequence id="seq_2006.852_CY076336_A/mallard/Washington/44256-527/2006_5" taxon="2006.852_CY076336_A/mallard/Washington/44256-527/2006_5" totalcount="4" value="ATGGCGTCTCAAGGCACCAAACGATCTTATGAGCAGATGGAAACTGGTGGAGAACGCCAGAATGCCACTGAAATCAGAGCATCTGTTGGGAGAATGGTTGGTGGAATCGGAAGATTCTACATACAGATGTGCACTGAACTCAAGCTCAGTGACTATGAAGGGAGGCTGATCCAAAACAGCATCACAATAGAGAGAATGGTTCTCTCAGCATTTGATGAGAGGAGAAACAAATACCTGG…
		<sequence id="seq_2007.063_CY076344_A/American_green-winged_teal/California/44287-066/2007_5" taxon="2007.063_CY076344_A/American_green-winged_teal/California/44287-066/2007_5" totalcount="4" value="ATGGCGTCTCAAGGCACCAAACGATCTTATGAGCAGATGGAAACTGGTGGGGAACGCCAGAATGCCACTGAAATCAGAGCATCTGTTGGAAGGATGGTTGGTGGAATTGGGAGATTCTACATACAGATGTGCACTGAACTCAAGCTCAGCGACTATGAAGGGAGGCTGATTCAGAACAGCATAACAATAGAGAGAATGGT…
		<sequence id="seq_2007.063_CY076352_A/American_green-winged_teal/California/27790/2007_5" taxon="2007.063_CY076352_A/American_green-winged_teal/California/27790/2007_5" totalcount="4" value="ATGGCGTCTCAAGGCACCAAACGATCTTATGAGCAGATGGAAACTGGTGGGGAACGCCAGAATGCCACTGAAATCAGAGCATCTGTTGGAAGGATGGTTGGTGGAATTGGGAGATTCTACATACAGATGTGCACTGAACTCAAGCTCAGCGACTATGAAGGGAGGCTGATTCAGAACAGCATAACAATAGAGAGAATGGTTCTCTCAG…
		<sequence id="seq_2007.063_CY076360_A/American_green-winged_teal/California/44287-084/2007_5" taxon="2007.063_CY076360_A/American_green-winged_teal/California/44287-084/2007_5" totalcount="4" value="ATGGCGTCTCAAGGCACCAAACGATCTTATGAACAGATGGAAACTGGTGGGGAGCGCCAGAATGCCACTGAAATCAGAGCATCTGTTGGAAGAATGGTTGGTGGAATCGGGAGATTCTACATACAGATGTGCACTGAACTCAAACTCAGTGACTACGAAGGGAGACTGATCCAAAACAGCATAACCATAGAGAGAATGGT…
		<sequence id="seq_2007.063_CY076368_A/northern_shoveler/California/27943/2007_5" taxon="2007.063_CY076368_A/northern_shoveler/California/27943/2007_5" totalcount="4" value="ATGGCGTCTCAAGGCACCAAACGATCTTATGAGCAAATGGAAACTGGTGGGGAACGCCAGAATGCCACTGAAATCAGAGCATCTGTTGGGAGAATGGTTGGTGGAGTTGGGAGATTCTACATACAGATGTGCACTGAACTCAAACTCAGTGACTGTGAAGGGAGACTAATCCAAAACAGCATCACAATAGAGAGGATGGTTCTCTCAGCATTTGATGAGAGGAGAA…
		<sequence id="seq_2007.063_CY076376_A/northern_shoveler/California/44287-162/2007_5" taxon="2007.063_CY076376_A/northern_shoveler/California/44287-162/2007_5" totalcount="4" value="ATGGCGTCTCAAGGCACCAAACGATCTTATGAGCAAATGGAAACTGGTGGGGAACGCCAGAATGCCACTGAAATCAGAGCATCTGTTGGGAGAATGGTTGGTGGAGTTGGGAGATTCTACATACAGATGTGCACTGAACTCAAACTCAGTGACTGTGAAGGGAGACTAATCCAAAACAGCATCACAATAGAGAGGATGGTTCTCTCAGCATTTGATGA…
		<sequence id="seq_2007.063_CY076384_A/northern_shoveler/California/44287-164/2007_5" taxon="2007.063_CY076384_A/northern_shoveler/California/44287-164/2007_5" totalcount="4" value="ATGGCGTCTCAAGGCACCAAACGATCTTATGAGCAAATGGAAACTGGTGGGGAACGCCAGAATGCCACTGAAATCAGAGCATCTGTTGGAAGAATGGTTGGTGGAATTGGGAGATTCTACATACAGATGTGCACTGAACTCAAGCTCAGCGACCATGAAGGGAGGCTGATTCAGAACAGCATAACAATAGAGAGAATGGTTCTCTCAGCATTTGATGA…
		<sequence id="seq_2007.063_CY076392_A/northern_shoveler/California/27985/2007_5" taxon="2007.063_CY076392_A/northern_shoveler/California/27985/2007_5" totalcount="4" value="ATGGCGTCTCAAGGCACCAAACGATCTTATGAGCAGATGGAAACTGGTGGAGAACGCCAGAATGCCACTGAAATCAGAGCATCTGTTGGGAGAATGGTTGGTGGGATCGGGAGATTCTACATACAGATGTGCACTGAACTCAAACTCAGTGACTATGAAGGGAGACTAATCCAAAACAGCATCACAATAGAGAGAATGGTTCTCTCAGCATTTGATGAGAGAAGAA…
		<sequence id="seq_2007.063_CY076400_A/northern_shoveler/California/44287-179/2007_5" taxon="2007.063_CY076400_A/northern_shoveler/California/44287-179/2007_5" totalcount="4" value="ATGGCGTCTCAAGGCACCAAACGATCTTATGAGCAGATGGAAACTGGTGGAGAACGCCAGAATGCCACTGAAATCAGAGCATCTGTTGGGAGAATGGTTGGTGGGATCGGGAGATTCTACATACAGATGTGCACTGAACTCAAACTCAGTGACTATGAAGGGAGACTAATCCAAAACAGCATCACAATAGAGAGAATGGTTCTCTCAGCATTTGATGA…
		<sequence id="seq_2007.071_CY076408_A/cinnamon_teal/California/44287-234/2007_5" taxon="2007.071_CY076408_A/cinnamon_teal/California/44287-234/2007_5" totalcount="4" value="ATGGCGTCTCAAGGCACCAAACGATCTTATGAACAGATGGAAACCGGTGGGGAACGCCAGAATGCCACTGAAATCAGAGCATCTGTTGGGAGAATGGTTGGCGGGATCGGAAGATTCTACATACAGATGTGCACTGAACTCAAACTCAGTGACTACGAAGGGAGACTAATCCAAAACAGCATAACCATAGAGAGAATGGTTCTCTCGGCATTTGATGAGAGGAGAA…
		<sequence id="seq_2007.071_CY076416_A/American_green-winged_teal/California/44287-305/2007_5" taxon="2007.071_CY076416_A/American_green-winged_teal/California/44287-305/2007_5" totalcount="4" value="ATGGCGTCTCAAGGCACCAAACGATCTTATGAACAAATGGAAACTGGTGGGGAACGTCAGAATGCCACTGAAATCAGAGCATCTGTTGGGAGAATGGTTGGCGGAATAGGGAGATTCTACATACAGATGTGCACTGAGCTCAAACTCAGTGACTACGAAGGGAGACTGATCCAAAACAGCATAACCATAGAGAGGATGGT…
		<sequence id="seq_2007.071_CY076424_A/northern_shoveler/California/28327/2007_5" taxon="2007.071_CY076424_A/northern_shoveler/California/28327/2007_5" totalcount="4" value="ATGGCGTCTCAAGGCACCAAACGATCTTATGAACAGATGGAAACTGGTGGGGAGCGCCAGAATGCCACTGAAATCAGAGCATCTGTTGGAAGAATGGTTGGTGGAATCGGGAGATTCTACATACAGATGTGCACTGAACTCAAACTCAGTGACTACGAAGGGAGACTGATCCAAAACAGCATAACCATAGAGAGAATGGTTCTCTCTGCATTTGATGAGAGAAGAA…
		<sequence id="seq_2007.071_CY076432_A/northern_shoveler/California/44287-364/2007_5" taxon="2007.071_CY076432_A/northern_shoveler/California/44287-364/2007_5" totalcount="4" value="ATGGCGTCTCAAGGCACCAAACGATCTTATGAACAGATGGAAACTGGTGGGGAGCGCCAGAATGCCACTGAAATCAGAGCATCTGTTGGAAGAATGGTTGGTGGAATCGGGAGATTCTACATACAGATGTGCACTGAACTCAAACTCAGTGACTACGAAGGGAGACTGATCCAAAACAGCATAACCATAGAGAGAATGGTTCTCTCTGCATTTGATGA…
		<sequence id="seq_2007.071_CY076440_A/American_green-winged_teal/California/44287-373/2007_5" taxon="2007.071_CY076440_A/American_green-winged_teal/California/44287-373/2007_5" totalcount="4" value="ATGGCGTCTCAAGGCACCAAACGATCTTATGAGCAAATGGAAACTGGTGGAGAACGCCAGAATGCTACTGAGATCAGAGCATCTGTTGGGAGAATGGTCGGTGGAATTGGGAGATTCTACATACAGATGTGCACTGAGCTCAAACTCAGCGACTATGAAGGGAGGCTAATCCAAAACAGCATAACAATAGAGAGAATGGT…
		<sequence id="seq_2007.074_CY076448_A/gadwall/California/29595/2007_5" taxon="2007.074_CY076448_A/gadwall/California/29595/2007_5" totalcount="4" value="ATGGCGTCTCAAGGCACCAAACGATCCTATGAGCAGATGGAAACTGGTGGGGAACGCCAGAATGCCACTGAAATCAGAGCATCTGTTGGAAGGATGGTTGGTGGAATTGGGAGATTCTACATACAGATGTGCACTGAACTCAAGCTCAGCGACTATGAAGGGAGGCTGATTCAGAACAGCATAACAATAGAGAGAATGGTTCTCTCAGCATTTGATGAGAGGAGAAACAAATATCTGGAAGAGCAC…
		<sequence id="seq_2007.074_CY076456_A/gadwall/California/44287-543/2007_5" taxon="2007.074_CY076456_A/gadwall/California/44287-543/2007_5" totalcount="4" value="ATGGCGTCTCAAGGCACCAAACGATCCTATGAGCAGATGGAAACTGGTGGGGAACGCCAGAATGCCACTGAAATCAGAGCATCTGTTGGAAGGATGGTTGGTGGAATTGGGAGATTCTACATACAGATGTGCACTGAACTCAAGCTCAGCGACTATGAAGGGAGGCTGATTCAGAACAGCATAACAATAGAGAGAATGGTTCTCTCAGCATTTGATGAGAGGAGAAACAAATATCTGG…
		<sequence id="seq_2007.090_CY076464_A/cinnamon_teal/California/44287-659/2007_5" taxon="2007.090_CY076464_A/cinnamon_teal/California/44287-659/2007_5" totalcount="4" value="ATGGCGTCTCAAGGCACCAAACGATCCTATGAACAAATGGAGACTGGTGGGGAACGCCAGAATGCCACTGAAATCAGAGCATCTGTTGGGAGAATGGTTGGTGGAATCGGGAGGTTCTACATACAGATGTGCACTGAACTCAAACTCAGTGACTACGAAGGGAGACTGATCCAAAACAGCATAACCATAGAGAGGATGGTCCTCTCGGCGTTTGATGAGAGGAGAA…
		<sequence id="seq_2007.690_CY076472_A/northern_shoveler/Oregon/44336-179/2007_5" taxon="2007.690_CY076472_A/northern_shoveler/Oregon/44336-179/2007_5" totalcount="4" value="ATGGCGTCTCAAGGCACCAAACGATCTTATGAACAGATGGAAACTGGTGGGGAACGCCAGAATGCCACTGAAATCAGAGCATCTGTTGGGAGAATGGTTGGTGGAATTGGGAGGTTCTACATACAGATGTGCACTGAACTCAAGCTCAGCGACTATGAAGGGAGGTTGATTCAGAACAGCATAACAATAGAGAGGATGGTTCTCTCAGCATTTGATGAGAGGAGAA…
		<sequence id="seq_2007.690_CY076480_A/American_green-winged_teal/Oregon/44336-183/2007_5" taxon="2007.690_CY076480_A/American_green-winged_teal/Oregon/44336-183/2007_5" totalcount="4" value="ATGGCGTCTCAAGGCACCAAACGATCTTATGAGCAAATGGAAACTGGTGGGGAACGCCAGAATGCTACTGAGATCAGAGCATCTGTTGGGAGAATGGTCGGTGGAATTGGGAGATTCTACATACAGATGTGCACTGAGCTCAAACTCAGCGACTATGAAGGGAGGCTAATCCAAAACAGCATAACAATAGAGAGAATGGTTCTCTCTG…
		<sequence id="seq_2007.658_CY076488_A/mallard/Washington/44338-009/2007_5" taxon="2007.658_CY076488_A/mallard/Washington/44338-009/2007_5" totalcount="4" value="ATGGCGTCTCAAGGCACCAAACGATCTTATGAGCAGATGGAAACTGGTGGGGAACGCCAGAATGCCACTGAAATCAGAGCATCTGTTGGGAGGATGGTTGGTGGAATTGGGAGATTCTACATACAGATGTGCACTGAACTCAAGCTCAGCGACTATGAAGGGAGACTGATTCAGAACAGCATAACAATAGAGAGAATGGTTCTCTCAGCATTTGATGAGAGGAGAAACAAATATCTGG…
		<sequence id="seq_2007.658_CY076496_A/mallard/Washington/44338-011/2007_5" taxon="2007.658_CY076496_A/mallard/Washington/44338-011/2007_5" totalcount="4" value="ATGGCGTCTCAAGGCACCAAACGATCTTATGAACAAATGGAAACTGGTGGGGAGCGCCAGAATGCCACTGAAATCAGAGCATCTGTTGGTAGAATGGTTGGTGGAATCGGGAGATTCTATATACAGATGTGCACTGAACTCAAACTCAGTGATTACGAAGGGAGACTGATCCAAAACAGCATAACCATAGAGAGGATGGTTCTCTCGGCATTTGATGAGAGGAGGAACAAATATCTGG…
		<sequence id="seq_2007.658_CY076504_A/mallard/Washington/44338-012/2007_5" taxon="2007.658_CY076504_A/mallard/Washington/44338-012/2007_5" totalcount="4" value="ATGGCGTCTCAAGGCACCAAACGATCTTATGAACAAATGGAAACTGGTGGGGAGCGCCAGAATGCCACTGAAATCAGAGCATCTGTTGGTAGAATGGTTGGTGGAATCGGGAGATTCTATATACAGATGTGCACTGAACTCAAACTCAGTGATTACGAAGGGAGACTGATCCAAAACAGCATAACCATAGAGAGGATGGTTCTCTCGGCATTTGATGAGAGGAGGAACAAATATCTGG…
		<sequence id="seq_2007.658_CY076512_A/mallard/Washington/44338-014/2007_5" taxon="2007.658_CY076512_A/mallard/Washington/44338-014/2007_5" totalcount="4" value="ATGGCGTCTCAAGGCACCAAACGATCTTATGAACAAATGGAAACTGGTGGGGAGCGCCAGAATGCCACTGAAATCAGAGCATCTGTTGGTAGAATGGTTGGTGGAATCGGGAGATTCTATATACAGATGTGCACTGAACTCAAACTCAGTGATTACGAAGGGAGACTGATCCAAAACAGCATAACCATAGAGAGGATGGTTCTCTCGGCATTTGATGAGAGGAGGAACAAATATCTGG…
		<sequence id="seq_2007.658_CY076520_A/mallard/Washington/44338-015/2007_5" taxon="2007.658_CY076520_A/mallard/Washington/44338-015/2007_5" totalcount="4" value="ATGGCGTCTCAAGGCACCAAACGATCTTATGAACAAATGGAAACTGGTGGGGAGCGCCAGAATGCCACTGAAATCAGAGCATCTGTTGGTAGAATGGTTGGTGGAATCGGGAGATTCTATATACAGATGTGCACTGAACTCAAACTCAGTGATTACGAAGGGAGACTGATCCAAAACAGCATAACCATAGAGAGGATGGTTCTCTCGGCATTTGATGAGAGGAGGAACAAATATCTGG…
		<sequence id="seq_2007.658_CY076528_A/mallard/Washington/44338-016/2007_5" taxon="2007.658_CY076528_A/mallard/Washington/44338-016/2007_5" totalcount="4" value="ATGGCGTCTCAAGGCACCAAACGATCTTATGAACAAATGGAAACTGGTGGGGAGCGCCAGAATGCCACTGAAATCAGAGCATCTGTTGGTAGAATGGTTGGTGGAATCGGGAGATTCTATATACAGATGTGCACTGAACTCAAACTCAGTGATTACGAAGGGAGACTGATCCAAAACAGCATAACCATAGAGAGGATGGTTCTCTCGGCATTTGATGAGAGGAGGAACAAATATCTGG…
		<sequence id="seq_2007.658_CY076536_A/mallard/Washington/44338-017/2007_5" taxon="2007.658_CY076536_A/mallard/Washington/44338-017/2007_5" totalcount="4" value="ATGGCGTCTCAAGGCACCAAACGATCTTATGAACAAATGGAAACTGGTGGGGAGCGCCAGAATGCCACTGAAATCAGAGCATCTGTTGGTAGAATGGTTGGTGGAATCGGGAGATTCTATATACAGATGTGCACTGAACTCAAACTCAGTGATTACGAAGGGAGACTGATCCAAAACAGCATAACCATAGAGAGGATGGTTCTCTCGGCATTTGATGAGAGGAGGAACAAATATCTGG…
		<sequence id="seq_2007.658_CY076544_A/mallard/Washington/44338-018/2007_5" taxon="2007.658_CY076544_A/mallard/Washington/44338-018/2007_5" totalcount="4" value="ATGGCGTTTCAAGGCACCAAACGATCTTATGAACAAATGGAAACTGGTGGGGAGCGCCAGAATGCCACTGAAATCAGAGCATCTGTTGGTAGAATGGTTGGTGGAATCGGGAGATTCTATATACAGATGTGCACTGAACTCAAACTCAGTGATTACGAAGGGAGACTGATCCAAAACAGCATAACCATAGAGAGGATGGTTCTCTCGGCATTTGATGAGAGGAGGAACAAATATCTGG…
		<sequence id="seq_2007.658_CY076552_A/mallard/Washington/44338-019/2007_5" taxon="2007.658_CY076552_A/mallard/Washington/44338-019/2007_5" totalcount="4" value="ATGGCGTCTCAAGGCACCAAACGATCTTATGAACAAATGGAAACTGGTGGGGAACGCCAGAATGCCACTGAAATCAGAGCATCTGTTGGTAGAATGGTTGGTGGAATCGGGAGATTCTATATACAGATGTGCACTGAACTCAAACTCAGTGATTACGAAGGGAGACTGATCCAAAACAGCATAACCATAGAGAGGATGGTTCTCTCGGCATTTGATGAGAGGAGGAACAAATATCTGG…
		<sequence id="seq_2007.658_CY076560_A/mallard/Washington/44338-029/2007_5" taxon="2007.658_CY076560_A/mallard/Washington/44338-029/2007_5" totalcount="4" value="ATGGCGTCTCAAGGCACCAAACGATCTTATGAGCAGATGGAAACTGGTGGGGAACGCCAGAATGCCACTGAAATCAGAGCATCTGTTGGGAGGATGGTTGGTGGAATTGGGAGATTCTACATACAGATGTGCACTGAACTCAAGCTCAGCGACTATGAAGGGAGACTGATTCAGAACAGCATAACAATAGAGAGAATGGTTCTCTCAGCATTTGATGAGAGGAGAAACAAATATCTGG…
		<sequence id="seq_2007.674_CY076568_A/mallard/Washington/44338-034/2007_5" taxon="2007.674_CY076568_A/mallard/Washington/44338-034/2007_5" totalcount="4" value="ATGGCGTCTCAAGGCACCAAACGATCTTATGAGCAGATGGAAACTGGTGGGGAACGCCAGAATGCCACTGAAATCAGAGCATCTGTTGGGAGGATGGTTGGTGGAATTGGGAGATTCTACATACAGATGTGCACTGAACTCAAGCTCAGCGACTATGAAGGGAGACTGATTCAGAACAGCATAACAATAGAGAGAATGGTTCTCTCAGCATTTGATGAGAGGAGAAACAAATATCTGG…
		<sequence id="seq_2007.674_CY076576_A/mallard/Washington/44338-037/2007_5" taxon="2007.674_CY076576_A/mallard/Washington/44338-037/2007_5" totalcount="4" value="ATGGCGTCTCAAGGCACCAAACGATCTTATGAGCAGATGGAAACTGGTGGGGAACGCCAGAATGCCACTGAAATCAGAGCATCTGTTGGGAGGATGGTTGGTGGAATTGGGAGATTCTACATACAGATGTGCACTGAACTCAAGCTCAGCGACTATGAAGGGAGACTGATTCAGAACAGCATAACAATAGAGAGAATGGTTCTCTCAGCATTTGATGAGAGGAGAAACAAATATCTGG…
		<sequence id="seq_2007.674_CY076584_A/mallard/Washington/44338-039/2007_5" taxon="2007.674_CY076584_A/mallard/Washington/44338-039/2007_5" totalcount="4" value="ATGGCGTCTCAAGGCACCAAACGATCTTATGAGCAGATGGAAACTGGTGGGGAACGCCAGAATGCCACTGAAATCAGAGCATCTGTTGGGAGGATGGTTGGTGGAATTGGGAGATTCTACATACAGATGTGCACTGAACTCAAGCTCAGCGACTATGAAGGGAGACTGATTCAGAACAGCATAACAATAGAGAGAATGGTTCTCTCAGCATTTGATGAGAGGAGAAACAAATATCTGG…
		<sequence id="seq_2007.674_CY076592_A/mallard/Washington/44338-045/2007_5" taxon="2007.674_CY076592_A/mallard/Washington/44338-045/2007_5" totalcount="4" value="ATGGCGTCTCAAGGCACCAAACGATCTTATGAGCAGATGGAAACTGGTGGGGAACGCCAGAATGCCACTGAAATCAGAGCATCTGTTGGGAGGATGGTTGGTGGAATTGGGAGATTCTACATACAGATGTGCACTGAACTCAAGCTCAGCGACTATGAAGGGAGACTGATTCAGAACAGCATAACAATAGAGAGAATGGTTCTCTCAGCATTTGATGAGAGGAGAAACAAATATCTGG…
		<sequence id="seq_2007.674_CY076600_A/mallard/Washington/44338-047/2007_5" taxon="2007.674_CY076600_A/mallard/Washington/44338-047/2007_5" totalcount="4" value="ATGGCGTCTCAAGGCACCAAACGATCTTATGAGCAGATGGAAACTGGTGGGGAACGCCAGAATGCCACTGAAATCAGAGCATCTGTTGGGAGGATGGTTGGTGGAATTGGGAGATTCTACATACAGATGTGCACTGAACTCAAGCTCAGCGACTATGAAGGGAGACTGATTCAGAACAGCATAACAATAGAGAGAATGGTTCTCTCAGCATTTGATGAGAGGAGAAACAAATATCTGG…
		<sequence id="seq_2007.674_CY076608_A/mallard/Washington/44338-049/2007_5" taxon="2007.674_CY076608_A/mallard/Washington/44338-049/2007_5" totalcount="4" value="ATGGCGTCTCAAGGCACCAAACGATCTTATGAGCAGATGGAAACTGGTGGGGAACGCCAGAATGCCACTGAAATCAGAGCATCTGTTGGGAGGATGGTTGGTGGAATTGGGAGATTCTACATACAGATGTGCACTGAACTCAAGCTCAGCGACTATGAAGGGAGACTGATTCAGAACAGCATAACAATAGAGAGAATGGTTCTCTCAGCATTTGATGAGAGGAGAAACAAATATCTGG…
		<sequence id="seq_2007.696_CY076616_A/mallard/Washington/44338-052/2007_5" taxon="2007.696_CY076616_A/mallard/Washington/44338-052/2007_5" totalcount="4" value="ATGGCGTCTCAAGGCACCAAACGATCTTATGAACAGATGGAAACTGGTGGAGAACGCCAGAATGCCACTGAAATCAGAGCATCTGTTGGGAGGATGGTTGGTGGAATCGGGAGATTCTACATACAGATGTGCACCGAACTCAAGCTCAGTGACTACGAAGGGAGGCTGATCCAAAACAGCATAACCATAGAGAGAATGGTTCTCTCAGCATTTGATGAGAGGAGAAATAAATATCTGG…
		<sequence id="seq_2007.690_CY076624_A/mallard/Washington/44338-112/2007_5" taxon="2007.690_CY076624_A/mallard/Washington/44338-112/2007_5" totalcount="4" value="ATGGCGTCCCAAGGCACCAAACGATCTTATGAACAGATGGAAACTGGTGGAGAACGCCAGAATGCCACTGAAATCAGAGCATCTGTTGGGAGGATGGTTGGTGGAATCGGGAGATTCTACATACAGATGTGCACTGAACTCAAGCTCAGTGACTACGAAGGGAGGCTGATCCAAAACAGCATAACCATAGAGAGAATGGTTCTCTCAGCATTTGATGAGAGGAGAAACAAGTATCTGG…
		<sequence id="seq_2007.690_CY076632_A/mallard/Washington/44338-120/2007_5" taxon="2007.690_CY076632_A/mallard/Washington/44338-120/2007_5" totalcount="4" value="ATGGCGTCCCAAGGCACCAAACGATCTTATGAACAGATGGAAACTGGTGGAGAACGCCAGAATGCCACTGAAATCAGAGCATCTGTTGGGAGGATGGTTGGTGGAATCGGGAGATTCTACATACAGATGTGCACTGAACTCAAGCTCAGTGACTACGAAGGGAGGCTGATCCAAAACAGCATAACCATAGAGAGAATGGTTCTCTCAGCATTTGATGAGAGGAGAAACAAGTATCTGG…
		<sequence id="seq_2007.871_CY076640_A/mallard/Washington/44338-218/2007_5" taxon="2007.871_CY076640_A/mallard/Washington/44338-218/2007_5" totalcount="4" value="ATGGCGTCTCAAGGCACCAAACGATCTTATGAACAAATGGAAACTGGTGGGGAACGCCAGAATGCCACTGAAATCAGAGCATCTGTTGGGAGAATGGTTGGTGGAATCGGGAGATTCTACATACAGATGTGCACTGAACTCAAACTCAGTGACTACGAAGGGAGACTGATCCAAAACAGCATAACCATAGAGAGGATGGTTCTCTCGGCATTTGATGAGAGGAGGAACAAATATCTGG…
		<sequence id="seq_2007.819_CY076648_A/greater_white-fronted_goose/California/44358-076/2007_5" taxon="2007.819_CY076648_A/greater_white-fronted_goose/California/44358-076/2007_5" totalcount="4" value="ATGGCGTCCCAAGGCACCAAACGATCTTATGAACAGATGGAAACTGGTGGAGAACGCCAGAATGCCACTGAAATCAGAGCATCTGTTGGGAGGATGGTTGGTGGAATCGGGAGATTCTACATACAGATGTGCACTGAACTCAAGCTCAGTGACTACGAAGGGAGGCTGATCCAAAACAGCATAACCATAGAGAGAATG…
		<sequence id="seq_2007.819_CY076656_A/greater_white-fronted_goose/California/44358-089/2007_5" taxon="2007.819_CY076656_A/greater_white-fronted_goose/California/44358-089/2007_5" totalcount="4" value="ATGGCGTCCCAAGGCACCAAACGATCTTATGAACAGATGGAAACTGGTGGAGAACGCCAGAATGCCACTGAAATCAGAGCATCTGTTGGGAGGATGGTTGGTGGAATCGGGAGATTCTACATACAGATGTGCACTGAACTCAAGCTCAGTGACTACGAAGGGAGGCTGATCCAAAACAGCATAACCATAGAGAGAATG…
		<sequence id="seq_2007.819_CY076664_A/greater_white-fronted_goose/California/44358-095/2007_5" taxon="2007.819_CY076664_A/greater_white-fronted_goose/California/44358-095/2007_5" totalcount="4" value="ATGGCGTCCCAAGGCACCAAACGATCTTATGAACAGATGGAAACTGGTGGAGAACGCCAGAATGCCACTGAAATCAGAGCATCTGTTGGGAGGATGGTTGGTGGAATCGGGAGATTCTACATACAGATGTGCACTGAACTCAAGCTCAGTGACTACGAAGGGAGGCTGATCCAAAACAGCATAACCATAGAGAGAATG…
		<sequence id="seq_2007.841_CY076672_A/greater_white-fronted_goose/California/44358-112/2007_5" taxon="2007.841_CY076672_A/greater_white-fronted_goose/California/44358-112/2007_5" totalcount="4" value="ATGGCGTCTCAAGGCACCAAACGATCCTATGAACAAATGGAGACTGGTGGGGAACGCCAGAATGCCACTGAAATCAGAGCATCTGTTGGGAGAATGGTTGGTGGAATCGGGAGGTTCTACATACAGATGTGCACTGAACTCAAACTCGGTGACTACGAAGGGAGACTGATCCAAAACAGCATAACCATAGAGAGGATG…
		<sequence id="seq_2007.800_CY076680_A/American_green-winged_teal/California/44363-002/2007_5" taxon="2007.800_CY076680_A/American_green-winged_teal/California/44363-002/2007_5" totalcount="4" value="ATGGCGTCTCAAGGCACCAAACGATCTTATGAACAGATGGAAACTGGTGGAGAACGCCAGAATGCCACTGAAATCAGAGCATCTGTTGGGAGAATGGTTGGTGGAATCGGGAGATTCTACATACAGATGTGCACTGAACTCAAGCTCAGTGACTATGAAGGGAGACTGATCCAAAACAGCATCACAATAGAGAGAATGGT…
		<sequence id="seq_2007.838_CY076688_A/American_green-winged_teal/California/44363-067/2007_5" taxon="2007.838_CY076688_A/American_green-winged_teal/California/44363-067/2007_5" totalcount="4" value="ATGGCGTCTCAAGGCACCAAACGATCTTATGAACAAATGGAAACTGGTGGGGAACGCCAGAATGCCACTGAAATCAGAGCATCTGTTGGGAGAATGGTTGGTGGAATCGGGAGATTCTACATACAGATGTGCACTGAACTCAAACTCAGTGACTACGAAGGGAGACTGATCCAAAACAGCATAACCATAGAGAGGATGGT…
		<sequence id="seq_2007.841_CY076696_A/northern_shoveler/California/44363-082/2007_5" taxon="2007.841_CY076696_A/northern_shoveler/California/44363-082/2007_5" totalcount="4" value="ATGGCGTCTCAAGGCACCAAACGATCTTATGAACAGATGGAAACTGGTGGAGAACGCCAGAATGCCACTGAAATCAGAGCATCTGTTGGGAGGATGGTTGGTGGAATCGGGAGATTCTACATACAGATGTGCACCGAACTCAAGCTCAGTGACTACGAAGGGAGGCTGATCCAAAACAGCATAACCATAGAGAGAATGGTTCTCTCAGCGTTTGATGA…
		<sequence id="seq_2006.929_CY076811_A/northern_shoveler/California/JN770/2006_5" taxon="2006.929_CY076811_A/northern_shoveler/California/JN770/2006_5" totalcount="4" value="ATGGCGTCTCAAGGCACCAAACGATCTTATGAACAAATGGAAACTGGTGGGGAACGCCAGAATGCCACTGAAATCAGAGCATCTGTTGGGAGAATGGTTGGCGGAATCGGGAGATTCTACATACAGATGTGCACTGAGCTCAAACTCAGTGACTACGAAGGGAGACTGATCCAAAACAGCATAACCATAGAGAGGATGGTTCTCTCGGCATTTGATGAGAGGAGAA…
		<sequence id="seq_2006.929_CY076819_A/cinnamon_teal/California/JN611/2006_5" taxon="2006.929_CY076819_A/cinnamon_teal/California/JN611/2006_5" totalcount="4" value="ATGGCGTCTCAAGGCACCAAACGATCTTATGAACAGATGGAAACTGGTGGGGAGCGCCAGAATGCCACTGAAATCAGAGCATCTGTTGGAAGAATGGTTGGTGGAATCGGGAGATTCTACATACAGATGTGCACTGAACTCAAACTCAGTGACTACGAAGGGAGACTGATCCAAAACAGCATAACCATAGAGAGAATGGTTCTCTCTGCATTTGATGAGAGAAGAAACAAATAC…
		<sequence id="seq_2006.929_CY076835_A/northern_shoveler/California/JN950/2006_5" taxon="2006.929_CY076835_A/northern_shoveler/California/JN950/2006_5" totalcount="4" value="ATGGCGTCTCAAGGCACCAAACGATCTTATGAACAAATGGAAACTGGTGGAGAACGCCAGAATGCTACTGAGATCAGAGCATCTGTTGGGAGAATGGTCGGTGGAATTGGGAGATTCTACATACAGATGTGCACTGAGCTCAAACTCAGCGACTATGAAGGGAGGCTAATCCAAAACAGCATAACAATAGAGAGAATGGTTCTCTCTGCATTTGATGAAAGGAGGA…
		<sequence id="seq_2006.929_CY076843_A/bufflehead/California/JN1016/2006_5" taxon="2006.929_CY076843_A/bufflehead/California/JN1016/2006_5" totalcount="4" value="ATGGCGTCTCAAGGCACCAAACGATCTTATGAGCAGATGGAAACTGGTGGGGAACGCCAGAATGCCACTGAAATCAGAGCATCTGTTGGGAGGATGGTTGGTGGAATTGGGAGATTCTACATACAGATGTGCACTGAACTCAAGCTCAGCGACTATGAAGGGAGGCTGATTCAGAACAGCATAACAATAGAGAGAATGATTCTCTCAGCATTTGATGAGAGGAGAAATAAATATCTGG…
		<sequence id="seq_2006.995_CY076851_A/green-winged_teal/California/JN1114/2006_5" taxon="2006.995_CY076851_A/green-winged_teal/California/JN1114/2006_5" totalcount="4" value="ATGGCGTCTCAAGGCACCAAACGATCTTATGAGCAGATGGAAACTGGTGGAGAACGCCAGAATGCCACTGAAATCAGAGCATCTGTTGGGAGAATGGTTGGTGGAATCGGAAGATTCTACATACAGATGTGCACTGAACTCAAGCTCAGTGACTATGAAGGGAGGCTGATCCAAAACAGCATCACAATAGAGAGAATGGTTCTCTCAGCATTTGATGAGAGGAG…
		<sequence id="seq_2007.052_CY076867_A/green-winged_teal/California/JN1323/2007_5" taxon="2007.052_CY076867_A/green-winged_teal/California/JN1323/2007_5" totalcount="4" value="ATGGCGTCTCAAGGCACCAAACGATCTTATGAGCAGATGGAAACTGGTGGAGAACGCCAGAATGCCACTGAGATCAGAGCATCCGTTGGAAGGATGGTTGGTGGAATTGGGAGATTCTACATACAGATGTGCACTGAACTCAAGCTCAGCGACTATGAAGGGAGGCTGATTCAGAACAGCATAACAATAGAGAGAATGGTTCTCTCAGCATTTGATGAGAGGAG…
		<sequence id="seq_2007.090_CY076875_A/northern_shoveler/California/JN1447/2007_5" taxon="2007.090_CY076875_A/northern_shoveler/California/JN1447/2007_5" totalcount="4" value="ATGGCGTCTCAAGGCACCAAACGATCTTATGAGCAAATGGAAACTGGTGGAGAACGCCAGAATGCCACTGAAATCAGAGCATCTGTTGGGAGAATGGTTGGTGGAATCGGGAGATTCTACATACAGATGTGCACTGAACTCAAACTCAGTGACTATGAAGGGAGACTAATCCAAAACAGCATCACAATAGAGAGAATGGTTCTCTCAGCATTTGATGAGAGAAG…
		<sequence id="seq_2007.090_CY076883_A/cinnamon_teal/California/JN1504/2007_5" taxon="2007.090_CY076883_A/cinnamon_teal/California/JN1504/2007_5" totalcount="4" value="ATGGCGTCTCAAGGCACCAAACGATCTTATGAGCAGATGGAAACTGGTGGGGAACGCCAGAATGCCACTGAAATCAGAGCATCTGTTGGAAGGATGGTTGGTGGAATTGGGAGATTCTACATACAGATGTGCACTGAACTCAAGCTCAGCGACTATGAAGGGAGGCTGATTCAGAACAGCATAACAATAGAGAGAATGGTTCTCTCAGCATTTGATGAGAGGAGAAACAAAT…
		<sequence id="seq_2006.586_CY077105_A/mallard/Alberta/128/2006_5" taxon="2006.586_CY077105_A/mallard/Alberta/128/2006_5" totalcount="4" value="ATGGCGTCTCAAGGCACCAAACGATCTTATGAACAAATGGAAACTGGTGGGGAACGCCAGAATGCCACTGAAATCAGAGCATCTGTTGGGAGAATGGTTGGTGGAATCGGGAGATTCTACATACAGATGTGCACTGAACTCAAACTCAGTGACTACGAAGGGAGACTGATCCAAAACAGCATAACCATAGAGAGGATGGTTCTCTCGGCATTTGATGAGAGGAGGAACAAATATCTGGAGGAGCATCCAAGTGCTG…
		<sequence id="seq_2007.386_CY077113_A/ruddy_turnstone/Delaware/103/2007_5" taxon="2007.386_CY077113_A/ruddy_turnstone/Delaware/103/2007_5" totalcount="4" value="ATGGCGTCTCAAGGCACCAAACGATCTTATGAACAGATGGAAACTGGTGGGGAGCGCCAGAATGCCACTGAAATCAGAGCATCTGTTGGGAGAATGGTTGGTGGAATCGGGAGATTCTACATACAGATGTGCACTGAACTCAAACTCAGTGACTACGAAGGGAGACTGATCCAAAACAGCATAACCATAGAGAGAATGGTTCTCTCTGCATTTGATGAGAGAAGAAACAAATACCTGG…
		<sequence id="seq_2006.386_CY077121_A/shorebird/Delaware/255/2006_5" taxon="2006.386_CY077121_A/shorebird/Delaware/255/2006_5" totalcount="4" value="ATGGCGTCTCAAGGCACCAAACGATCTTATGAGCAGATGGAAACTGGTGGAGAACGCCAGAATGCCACTGAAATCAGAGCATCTGTTGGGAGAATGGTTGGTGGAATCGGGAGATTCTACATACAGATGTGCACTGAACTCAAACTCAGTGACTATGAAGGGAGACTAATCCAAAACAGCATCACAATAGAGAGAATGGTTCTCTCAGCATTTGATGAAAGGAGAAATAAATACCTGGAAGAGCATCCCA…
		<sequence id="seq_2006.386_CY077129_A/ruddy_turnstone/Delaware/293/2006_5" taxon="2006.386_CY077129_A/ruddy_turnstone/Delaware/293/2006_5" totalcount="4" value="ATGGCGTCTCAAGGCACCAAACGATCTTATGAACAGATGGAAACTGGTGGGGAACGCCAGAATGCCACTGAAATCAGAGCATCTGTTGGGAGGATGGTTGGTGGAATTGGGAGATTCTACATACAGATGTGCACTGAACTCAAGCTCAGCGACTATGAAGGGAGGCTGATTCAAAACAGCATAACGATAGAGAGGATGGTTCTCTCAGCATTTGATGAGAGGAGAAACAAATATCTAG…
		<sequence id="seq_2006.389_CY077137_A/shorebird/Delaware/350/2006_5" taxon="2006.389_CY077137_A/shorebird/Delaware/350/2006_5" totalcount="4" value="ATGGCGTCTCAAGGCACCAAACGATCCTATGAACAAATGGAGACTGGTGGGGAACGCCAGAATGCCACTGAAATCAGAGCATCTGTTGGGAGAATGGTTGGTGGAATCGGGAGATTCTACATACAGATGTGCACTGAACTCAAACTCAGTGACTACGAAGGGAGACTGATCCAAAACAGCATAACCATAGAGAGGATGGTCCTCTCGGCATTTGATGAGAGGAGAAACAAATATCTGGAGGAGCATCCCA…
		<sequence id="seq_2006.389_CY077145_A/sanderling/Delaware/449/2006_5" taxon="2006.389_CY077145_A/sanderling/Delaware/449/2006_5" totalcount="4" value="ATGGCGTCTCAAGGCACCAAACGATCCTATGAACAAATGGAGACTGGTGGGGAACGCCAGAATGCCACTGAAATCAGAGCATCTGTTGGGAGAATGGTTGGTGGAATCGGGAGATTCTACATACAGATGTGCACTGAACTCAAACTCAGTGACTACGAAGGGAGACTGATCCAAAACAGCATAACCATAGAGAGGATGGTCCTCTCGGCATTTGATGAGAGGAGAAACAAATATCTGGAGGAGCATCC…
		<sequence id="seq_2006.564_CY077153_A/mallard/Alberta/76/2006_5" taxon="2006.564_CY077153_A/mallard/Alberta/76/2006_5" totalcount="4" value="ATGGCGTCTCAAGGCACCAAACGATCTTATGAGCAGATGGAAACTGGTGGAGAACGCCAGAATGCCACTGAAATCAGAGCATCTGTTGGGAGAATGGTTGGTGGAATCGGGAGATTCTACATACAGATGTGCACTGAACTCAAACTCAGTGACTATGAAGGGAGACTAATCCAAAACAGCATCACAATAGAGAGAATGGTTCTCTCAGCATTTGATGAGAGAAGAAACAAATATCTGGAAGAGCATCCCAGTGCTGGG…
		<sequence id="seq_2006.603_CY077161_A/mallard/Alberta/221/2006_5" taxon="2006.603_CY077161_A/mallard/Alberta/221/2006_5" totalcount="4" value="ATGGCGTCTCAAGGCACCAAACGATCTTATGAACAAATGGAAACTGGTGGGGAACGCCAGAATGCCACTGAAATCAGAGCATCTGTTGGGAGAATGGTTGGTGGAATCGGAAGATTCTACATACAGATGTGTACTGAACTCAAACTCAGTGACTACGAAGGGAGGCTGATTCAAAACAGCATAACCATAGAGAGAATGGTTCTCTCGGCATTTGATGAGAGGAGAAATAAATATCTGGAGGAGCATCCCAGTGCTG…
		<sequence id="seq_2006.603_CY077169_A/mallard/Alberta/224/2006_5" taxon="2006.603_CY077169_A/mallard/Alberta/224/2006_5" totalcount="4" value="ATGGCGTCTCAAGGCACCAAACGATCTTATGAACAAATGGAAACTGGTGGGGAACGCCAGAATGCCACTGAAATCAGAGCATCTGTTGGGAGAATGGTTGGTGGAATCGGAAGATTCTACATACAGATGTGTACTGAACTCAAACTCAGTGACTACGAAGGGAGGCTGATTCAAAACAGCATAACCATAGAGAGAATGGTTCTCTCGGCATTTGATGAGAGGAGAAATAAATATCTGGAGGAGCATCCCAGTGCTG…
		<sequence id="seq_2007.392_CY077177_A/shorebird/Delaware/554/2007_5" taxon="2007.392_CY077177_A/shorebird/Delaware/554/2007_5" totalcount="4" value="ATGGCGTCTCAAGGCACCAAACGATCTTATGAACAGATGGAAACTGGTGGGGAGCGCCAGAATGCCACTGAAATCAGAGCATCTGTTGGGAGAATGGTTGGTGGAATCGGGAGATTCTACATACAGATGTGCACTGAACTCAAGCTCAGTGACTACGAAGGGAGACTGATCCAAAACAGCATAACCATAGAGAGAATGGTTCTCTCTGCATTTGATGAGAGAAGAAACAAATACCTGGAGGAGCATCCCA…
		<sequence id="seq_2007.586_CY077185_A/mallard/Alberta/162/2007_5" taxon="2007.586_CY077185_A/mallard/Alberta/162/2007_5" totalcount="4" value="ATGGCGTCTCAAGGCACCAAACGATCTTATGAGCAAATGGAGACTGGTGGAGAACGCCAGAATGCTACTGAGATCAGAGCATCTGTTGGGAGAATGGTCGGTGGAATTGGGAGATTCTACATACAGATGTGCACTGAGCTCAAACTCAGCGACTATGAAGGGAGACTAATCCAAAACAGCATAACAATAGAGAGAATGGTTCTCTCTGCATTTGATGAAAGGAGGAACAAATATCTGGAAGAACATCCCAGTGCGG…
		<sequence id="seq_2007.586_CY077193_A/mallard/Alberta/234/2007_5" taxon="2007.586_CY077193_A/mallard/Alberta/234/2007_5" totalcount="4" value="ATGGCGTCTCAAGGCACCAAACGATCTTATGAGCAGATGGAAACTGGTGGAGAACGCCAGAATGCCACTGAAATCAGAGCATCTGTTGGGAGAATGGTTGGTGGAATCGGGAGATTCTACATACAGATGTGCACTGAACTCAAACTCAGTGACTATGAAGGGAGACTAATCCAAAACAGCATCACAATAGAGAGAATGGTTCTCTCAGCATTTGATGAGAGAAGAAACAAATATCTGGAAGAGCATCCCAGTGCTG…
		<sequence id="seq_2007.614_CY077201_A/mallard/Interior_Alaska/7MP0167/2007_5" taxon="2007.614_CY077201_A/mallard/Interior_Alaska/7MP0167/2007_5" totalcount="4" value="ATGGCGTCTCAAGGCACCAAACGATCTTATGAGCAGATGGAAACTGGTGGAGAACGCCAGAATGCCACTGAGATCAGAGCATCTGTTGGGAGGATGGTTGGTGGAATTGGGAGATTCTACATACAGATGTGCACTGAGCTCAAGCTCAGCGACCATGAAGGGAGGCTAATTCAGAACAGCATAACAATAGAGAGAATGGTCCTCTCAGCATTTGATGAGAGGAGAAACAAAT…
		<sequence id="seq_2007.600_CY077217_A/northern_pintail/Interior_Alaska/7MP1246/2007_5" taxon="2007.600_CY077217_A/northern_pintail/Interior_Alaska/7MP1246/2007_5" totalcount="4" value="ATGGCGTCTCAAGGCACCAAACGATCTTATGAGCAGATGGAAACTGGTGGAGAACGCCAGAATGCCACTGAAATCAGAGCATCTGTTGGGAGAATGGTTGGTGGAATCGGGAGATTCTACATACAGATGTGCACTGAACTCAAACTCAGCGACTATGAAGGGAGACTAATCCAAAACAGCATCACAATAGAGAGAATGGTTCTCTCAGCATTTG…
		<sequence id="seq_2007.690_CY077225_A/northern_shoveler/Interior_Alaska/7MP1081/2007_5" taxon="2007.690_CY077225_A/northern_shoveler/Interior_Alaska/7MP1081/2007_5" totalcount="4" value="ATGGCGTCTCAAGGCACCAAACGATCTTATGAACAGATGGAAACTGGTGGGGAACGCCAGAATGCCACTGAAATCAGAGCATCTGTTGGGAGAATGGTTGGTGGAATCGGGAGATTCTACATACAGATGTGCACTGAACTCAAACTCAGTGACTACGAAGGGAGATTGATTCAAAACAGCATAACCATAGAGAGAATGGTTCTCTCGGCATT…
		<sequence id="seq_2007.682_CY077233_A/mallard/Interior_Alaska/7MP0510/2007_5" taxon="2007.682_CY077233_A/mallard/Interior_Alaska/7MP0510/2007_5" totalcount="4" value="ATGGCGTCTCAAGGCACCAAACGATCTTATGAACAGATGGAAACTGGTGGGGAACGCCAGAATGCCACTGAAATCAGAGCATCTGTTGGGAGAATGGTTGGTGGAATCGGGAGATTCTACATACAGATGTGCACTGAACTCAAACTCAGTGACTACGAAGGGAGACTGATCCAAAACAGCATAACCATAGAGAGAATGGTTCTCTCGGCATTTGACGAGAGGAGAAACAAAT…
		<sequence id="seq_2007.668_CY077241_A/American_green-winged_teal/Interior_Alaska/7MP1651/2007_5" taxon="2007.668_CY077241_A/American_green-winged_teal/Interior_Alaska/7MP1651/2007_5" totalcount="4" value="ATGGCGTCTCAAGGCACCAAACGATCTTATGAGCAAATGGAAACTGGTGGAGAACGCCAGAATGCTACTGAGATCAGAGCATCTGTTGGGAGAATGGTCGGTGGAATTGGGAGATTCTACATACAGATGTGCACTGAGCTCAAACTCAGCGATTATGAAGGGAGGCTAATCCAAAACAGCATAACAATAGAGAG…
		<sequence id="seq_2007.707_CY077257_A/mallard/Interior_Alaska/7MP2230/2007_5" taxon="2007.707_CY077257_A/mallard/Interior_Alaska/7MP2230/2007_5" totalcount="4" value="ATGGCGTCTCAAGGCACCAAACGATCTTATGAACAAATGGAAACTGGTGGGGAACGCCAGAATGCCACTGAAATCAGAGCATCTGTTGGGAGAATGGTTGGTGGAATCGGGAGATTCTACATACAGATGTGCACTGAACTCAAACTCAGTGATTACGAAGGGAGACTGATCCAAAACAGCATAACCATAGAGAGGATGGTTCTCTCGGCATTTGATGAGAGGAGGAACAAAT…
		<sequence id="seq_2007.682_CY077265_A/mallard/Interior_Alaska/7MP0512/2007_5" taxon="2007.682_CY077265_A/mallard/Interior_Alaska/7MP0512/2007_5" totalcount="4" value="ATGGCGTCTCAAGGCACCAAACGATCTTATGAACAGATGGAAACTGGTGGGGAACGCCAGAATGCCACTGAAATTAGAGCATCCGTTGGGAGAATGGTTGGTGGAATCGGGAGATTTTACATACAGATGTGCACTGAACTCAAACTCAGTGACTACGAAGGGAGACTGATCCAAAACAGCATAACCATAGAGAGAATGGTTCTCTCAGCATTTGACGAGAGGAGAAACAAAT…
		<sequence id="seq_2007.674_CY077273_A/northern_shoveler/Interior_Alaska/7MP1765/2007_5" taxon="2007.674_CY077273_A/northern_shoveler/Interior_Alaska/7MP1765/2007_5" totalcount="4" value="ATGGCGTCTCAAGGCACCAAACGATCTTATGAACAGATGGAAACTGGTGGGGAACGCCAGAATGCCACTGAAATCAGAGCATCTGTTGGGAGAATGGTTGGTGGAATCGGGAGATTCTACATACAGATGTGCACTGAACTCAAACTCAGTGACTACGAAGGGAGACTGATCCAAAACAGCATAACCATAGAGAGAATGGTTCTCTCGGCATT…
		<sequence id="seq_2007.682_CY077281_A/northern_shoveler/Interior_Alaska/7MP0944/2007_5" taxon="2007.682_CY077281_A/northern_shoveler/Interior_Alaska/7MP0944/2007_5" totalcount="4" value="ATGGCGTCTCAAGGCACCAAACGATCTTATGAACAGATGGAAACTGGTGGGGAACGCCAGAATGCCACTGAAATCAGAGCATCTGTTGGGAGAATGGTTGGTGGAATCGGGAGATTCTACATACAGATGTGCACTGAACTCAAACTCAGTGACTACGAAGGGAGACTGATCCAAAACAGCATAACCATAGAGAGAATGGTTCTCTCGGCATT…
		<sequence id="seq_2007.690_CY077289_A/mallard/Interior_Alaska/7MP1056/2007_5" taxon="2007.690_CY077289_A/mallard/Interior_Alaska/7MP1056/2007_5" totalcount="4" value="ATGGCGTCTCAAGGCACCAAACGATCTTATGAGCAAATGGAAACTGGTGGAGAACGCCAGAATGCTACTGAGATCAGAGCATCTGTTGGGAGAATGGTCGGTGGAATTGGGAGATTCTACATACAGATGTGCACTGAGCTCAAACTCAGCGATTATGAAGGGAGGCTAATCCAAAACAGCATAACAATAGAGAGAATGGTTCTCTCTGCATTTGATGAAAGGAGGAACAAAT…
		<sequence id="seq_2007.690_CY077297_A/northern_shoveler/Interior_Alaska/7MP1077/2007_5" taxon="2007.690_CY077297_A/northern_shoveler/Interior_Alaska/7MP1077/2007_5" totalcount="4" value="ATGGCGTCTCAAGGCACCAAACGATCTTATGAACAGATGGAAACTGGTGGAGAGCGCCAGAATGCCACTGAAATCAGAGCATCTGTTGGGAGAATGGTTGGTGGAATCGGGAGATTCTACATACAGATGTGCACTGAACTCAAACTCAGTGACTACGAAGGGAGACTGATCCAAAACAGCATAACCATAGAGAGAATGGTTCTCTCTGCATT…
		<sequence id="seq_2007.690_CY077305_A/northern_shoveler/Interior_Alaska/7MP1080/2007_5" taxon="2007.690_CY077305_A/northern_shoveler/Interior_Alaska/7MP1080/2007_5" totalcount="4" value="ATGGCGTCTCAAGGCACCAAACGATCTTATGAACAGATGGAAACTGGTGGGGAACGCCAGAATGCCACTGAAATCAGAGCATCTGTTGGGAGAATGGTTGGTGGAATCGGGAGATTCTACATACAGATGTGCACTGAACTCAAACTCAGTGACTACGAAGGGAGACTGATCCAAAACAGCATAACCATAGAGAGAATGGTTCTCTCGGCATT…
		<sequence id="seq_2007.625_CY077313_A/northern_pintail/Interior_Alaska/7MP0278/2007_5" taxon="2007.625_CY077313_A/northern_pintail/Interior_Alaska/7MP0278/2007_5" totalcount="4" value="ATGGCGTCTCAAGGCACCAAACGATCTTATGAACAGATGGAAACTGGTGGGGAACGCCAGAATGCCACTGAAATCAGAGCATCTGTTGGGAGAATGGTTGGTGGAATCGGGAGATTCTACATACAGATGTGCACTGAACTCAAACTCAGTGACTACGAAGGGAGACTGATCCAAAACAGCATAACCATAGAGAGAATGGTTCTCTCGGCATTTG…
		<sequence id="seq_2007.600_CY077320_A/northern_pintail/Interior_Alaska/7MP0692/2007_5" taxon="2007.600_CY077320_A/northern_pintail/Interior_Alaska/7MP0692/2007_5" totalcount="4" value="ATGGCGTCTCAAGGCACCAAACGATCTTATGAACAGATGGAAACTGGTGGGGAACGCCAGAATGCCACTGAAATCAGAGCATCTGTTGGGAGAATGGTTGGTGGAATCGGGAGATTCTACATACAGATGTGCACTGAACTCAAACTCAGTGACTACGAAGGGAGACTGATCCAAAACAGCATAACCATAGAGAGAATGGTTCTCTCGGCATTTG…
		<sequence id="seq_2007.353_CY077328_A/least_sandpiper/South_Central_Alaska/7KW0434/2007_5" taxon="2007.353_CY077328_A/least_sandpiper/South_Central_Alaska/7KW0434/2007_5" totalcount="4" value="ATGGCGTCTCAAGGCACCAAACGATCTTATGAACAGATGGAAACTGGTGGAGAACGCCAGAATGCCACTGAAATCAGAGCATCTGTTGGGAGGATGGTTGGTGGAATCGGGAGATTCTACATACAGATGTGCACTGAACTCAAGCTCGATGACTACGAAGGGAGACTGATCCAAAACAGCATAACCATAGAGAGAATGGTTCTATC…
		<sequence id="seq_2007.668_CY077336_A/northern_shoveler/Interior_Alaska/7MP1649/2007_5" taxon="2007.668_CY077336_A/northern_shoveler/Interior_Alaska/7MP1649/2007_5" totalcount="4" value="ATGGCGTCTCAAGGCACCAAACGATCTTATGAGCAAATGGAAACTGGTGGAGAACGCCAGAATGCTACTGAGATCAGAGCATCTGTTGGGAGAATGGTCGGTGGAATTGGGAGATTCTACATACAGATGTGCACTGAGCTCAAACTCAGCGATTATGAAGGGAGGCTAATCCAAAACAGCATAACAATAGAGAGAATGGTTCTCTCTGCATT…
		<sequence id="seq_2007.668_CY077344_A/northern_shoveler/Alaska/7MP1669B/2007_5" taxon="2007.668_CY077344_A/northern_shoveler/Alaska/7MP1669B/2007_5" totalcount="4" value="ATGGCGTCTCAAGGCACCAAACGATCTTATGAGCAGATGGAAACTGGTGGAGAACGCCAGAATGCCACTGAGATCAGAGCATCTGTTGGGAGGATGGTTGGTGGAATTGGGAGATTCTACATACAGATGTGCACTGAGCTCAAGCTCAGCGACCATGAAGGGAGGCTAATTCAGAACAGCATAACAATAGAGAGAATGGTCCTCTCAGCATTTGATGAGAGGAGAAAC…
		<sequence id="seq_2007.668_CY077351_A/northern_shoveler/Interior_Alaska/7MP1670/2007_5" taxon="2007.668_CY077351_A/northern_shoveler/Interior_Alaska/7MP1670/2007_5" totalcount="4" value="ATGGCGTCTCAAGGCACCAAACGATCTTATGAACAGATGGAAACTGGTGGGGAACGCCAGAATGCCACTGAAATTAGAGCATCCGTTGGGAGAATGGTTGGTGGAATCGGGAGATTTTACATACAGATGTGCACTGAACTCAAACTCAGTGACTACGAAGGGAGACTGATCCAAAACAGCATAACCATAGAGAGAATGGTTCTCTCAGCATT…
		<sequence id="seq_2007.671_CY077359_A/American_widgeon/Interior_Alaska/7MP1707/2007_5" taxon="2007.671_CY077359_A/American_widgeon/Interior_Alaska/7MP1707/2007_5" totalcount="4" value="ATGGCGTCTCAAGGCACCAAACGATCTTATGAACAGATGGAAACTGGTGGGGAACGCCAGAATGCCACTGAAATCAGAGCATCTGTTGGGAGAATGGTTGGTGGAATCGGGAGATTCTACATACAGATGTGCACTGAACTCAAACTCAGTGACTACGAAGGGAGACTGATCCAAAACAGCATAACCATAGAGAGAATGGTTCTCTCGGCATTTG…
		<sequence id="seq_2007.668_CY077367_A/northern_pintail/Interior_Alaska/7MP1644/2007_5" taxon="2007.668_CY077367_A/northern_pintail/Interior_Alaska/7MP1644/2007_5" totalcount="4" value="ATGGCGTCTCAAGGCACCAAACGATCTTATGAACAGATGGAAACTGGTGGGGAACGCCAGAATGCCACTGAAATCAGAGCATCTGTTGGGAGAATGGTTGGTGGAATCGGGAGATTCTACATACAGATGTGCACTGAACTCAAACTCAGTGACTACGAAGGGAGACTGATCCAAAACAGCATAACCATAGAGAGAATGGTTCTCTCGGCATTTG…
		<sequence id="seq_2007.677_CY077375_A/mallard/Interior_Alaska/7MP1700/2007_5" taxon="2007.677_CY077375_A/mallard/Interior_Alaska/7MP1700/2007_5" totalcount="4" value="ATGGCGTCTCAAGGCACCAAACGATCTTATGAGCAAATGGAAACTGGTGGAGAACGCCAGAATGCTACTGAGATCAGAGCATCTGTTGGGAGAATGGTCGGTGGAATTGGGAGATTCTACATACAGATGTGCACTGAGCTCAAACTCAGCGACTATGAAGGGAGGCTAATCCAAAACAGCATAACAATAGAGAGAATGGTTCTCTCTGCATTTGATGAAAGGAGGAACAAAT…
		<sequence id="seq_2007.690_CY077383_A/American_green-winged_teal/Interior_Alaska/7MP1049/2007_5" taxon="2007.690_CY077383_A/American_green-winged_teal/Interior_Alaska/7MP1049/2007_5" totalcount="4" value="ATGGCGTCTCAAGGCACCAAACGATCTTATGAACAGATGGAAACTGGTGGGGAACGCCAGAATGCCACTGAAATTAGAGCATCCGTTGGGAGAATGGTTGGTGGAATCGGGAGATTTTACATACAGATGTGCACTGAACTCAAACTCAGTGACTACGAAGGGAGACTGATCCAAAACAGCATAACCATAGAGAG…
		<sequence id="seq_2007.696_CY077391_A/northern_shoveler/Interior_Alaska/7MP1033/2007_5" taxon="2007.696_CY077391_A/northern_shoveler/Interior_Alaska/7MP1033/2007_5" totalcount="4" value="ATGGCGTCTCAAGGCACCAAACGATCTTATGAACAGATGGAAACTGGTGGGGAACGCCAGAATGCCACTGAAATTAGAGCATCCGTTGGGAGAATGGTTGGTGGAATCGGGAGATTTTACATACAGATGTGCACTGAACTCAAACTCAGTGACTACGAAGGGAGACTGATCCAAAACAGCATAACCATAGAGAGAATGGTTCTCTCAGCATT…
		<sequence id="seq_2007.699_CY077399_A/mallard/Interior_Alaska/7MP1094/2007_5" taxon="2007.699_CY077399_A/mallard/Interior_Alaska/7MP1094/2007_5" totalcount="4" value="ATGGCGTCTCAAGGCACCAAACGATCTTATGAGCAAATGGAAACTGGTGGGGAACGCCAAAATGCCACTGAAATCAGAGCATCTGTTGGAAGGATGGTTGGTGGAATTGGGAGATTCTACATACAGATGTGCACTGAACTCAAACTCAGCGACCATGAAGGGAGGCTGATTCAGAACAGCATAACAATAGAGAGAATGGTTCTCTCAGCATTTGATGAGAGGAGAAACAAAT…
		<sequence id="seq_2007.704_CY077407_A/northern_pintail/Interior_Alaska/7MP1067R1/2007_5" taxon="2007.704_CY077407_A/northern_pintail/Interior_Alaska/7MP1067R1/2007_5" totalcount="4" value="ATGGCGTCTCAAGGCACCAAACGATCTTATGAACAGATGGAAACTGGTGGAGAGCGCCAGAATGCCACTGAAATCAGAGCATCTGTTGGGAGAATGGTTGGTGGAATCGGGAGATTCTACATACAGATGTGCACTGAACTCAAACTCAGTGACTACGAAGGGAGACTGATCCAAAACAGCATAACCATAGAGAGAATGGTTCTCTCTGCA…
		<sequence id="seq_2007.704_CY077704_A/blue-winged_teal/Texas/Sg-00074/2007_5" taxon="2007.704_CY077704_A/blue-winged_teal/Texas/Sg-00074/2007_5" totalcount="4" value="ATGGCGTCTCAAGGCACCAAACGATCTTATGAACAAATGGAAACTGGTGGGGAACGCCAGAATGCCACTGAAATCAGAGCATCTGTTGGGAGAATGGTTGGTGGGATCGGGAGATTCTACATACAGATGTGCACTGAACTCAAACTCAGTGACTACGAAGGGAGACTGATCCAAAACAGCATAACCATAGAGAGGATGGTTCTCTCGGCATTTGATGAGAGGAGGAACAAAT…
		<sequence id="seq_2007.704_CY078069_A/blue-winged_teal/Texas/Sg-00155/2007_5" taxon="2007.704_CY078069_A/blue-winged_teal/Texas/Sg-00155/2007_5" totalcount="4" value="ATGGCGTCTCAAGGCACCAAACGATCTTATGAACAAATGGAAACTGGTGGGGAACGCCAGAATGCCACTGAAATCAGAGCATCTGTTGGGAGAATGGTTGGTGGAATCGGGAGATTCTACATACAGATGTGCACTGAACTCAAACTCAGTGACTACGAAGGGAGACTGATCCAAAACAGCATAACCATAGAGAGGATGGTTCTCTCGGCATTTGATGAGAGGAGGAACAAAT…
		<sequence id="seq_2007.704_CY078077_A/blue-winged_teal/Texas/Sg-00157/2007_5" taxon="2007.704_CY078077_A/blue-winged_teal/Texas/Sg-00157/2007_5" totalcount="4" value="ATGGCGTCTCAAGGCACCAAACGATCTTATGAACAGATGGAAACTGGTGGGGAGCGCCAGAACGCCACTGAAATCAGAGCATCTGTTGGGAGAATGGTTGGTGGAATCGGGAGATTCTACATACAGATGTGCACTGAACTCAAACTCAGTGACTACGAAGGGAGACTGATCCAAAACAGCATAACCATAGAGAGAATGGTTCTCTCTGCATTTGATGAGAGAAGAAACAAAT…
		<sequence id="seq_2007.707_CY078085_A/blue-winged_teal/Texas/Sg-00159/2007_5" taxon="2007.707_CY078085_A/blue-winged_teal/Texas/Sg-00159/2007_5" totalcount="4" value="ATGGCGTCTCAAGGCACCAAACGATCTTATGAACAGATGGAAACTGGTGGAGAACGCCAGAATGCCACTGAAATCAGAGCATCTGTTGGGAGGATGGTTGGTGGAATTGGGAGATTCTACATACAGATGTGCACCGAACTCAAGCTCAGTGACTACGAAGGGAGGCTGATCCAAAACAGCATAACCATAGAGAGAATGGTTCTCTCAGCATTTGATGAGAGGAGAAACAAAT…
		<sequence id="seq_2007.707_CY078093_A/mallard/Minnesota/Sg-00161/2007_5" taxon="2007.707_CY078093_A/mallard/Minnesota/Sg-00161/2007_5" totalcount="4" value="ATGGCGTCTCAAGGCACCAAACGATCTTATGAACAGATGGAAACTGGTGGAGAACGCCAGAATGCCACTGAAATCAGAGCATCTGTTGGGAGGATGGTTGGTGGAATCGGAAGATTCTACATACAGATGTGCACCGAACTCAAGCTCAGTGACTACGAAGGGAGGCTGATCCAAAACAGCATAACCATAGAGAGAATGGTTCTCTCAGCATTTGATGAGAGGAGAAACAAATATCTGGAGGA…
		<sequence id="seq_2007.701_CY078109_A/mallard/Minnesota/Sg-00164/2007_5" taxon="2007.701_CY078109_A/mallard/Minnesota/Sg-00164/2007_5" totalcount="4" value="ATGGCGTCTCAAGGCACCAAACGATCTTATGAACAAATGGAAACTGGTGGGGAACGCCAGAATGCCACTGAAATCAGAGCATCTGTTGGGAGAATGGTTGGTGGAATCGGGAGATTCTACATACAGATGTGCACTGAACTCAAACTCAGTGACTACGAAGGGAGACTGATCCAAAACAGCATAACCATAGAGAGGATGGTTCTCTCGGCATTTGATGAGAGGAGAAACAAATATCTGGAGGA…
		<sequence id="seq_2007.701_CY078117_A/mallard/Minnesota/Sg-00167/2007_5" taxon="2007.701_CY078117_A/mallard/Minnesota/Sg-00167/2007_5" totalcount="4" value="ATGGCGTCTCAAGGCACCAAACGATCTTATGAACAGATGGAAACTGGTGGGGAACGCCAGAATGCCACTGAAATCAGAGCATCTGTTGGGAGAATGGTTGGTGGAATCGGGAGATTCTACATACAGATGTGCACTGAACTCAAACTCAGTGACTATGAGGGGAGACTAATCCAAAACAGCATAACCATAGAGAGAATGGTTCTCTCAGCGTTTGATGAGAGGAGAAACAAGTATCTGGAGGA…
		<sequence id="seq_2007.723_CY078165_A/mallard/Minnesota/Sg-00200/2007_5" taxon="2007.723_CY078165_A/mallard/Minnesota/Sg-00200/2007_5" totalcount="4" value="ATGGCGTCTCAAGGCACCAAACGATCTTATGAACAGATGGAAACTGGTGGAGAACGCCAGAATGCCACTGAAATCAGAGCATCTGTTGGGAGGATGGTTGGTGGAATCGGGAGATTCTACATACAGATGTGCACCGAACTCAAGCTCAGTGACTACGAAGGGAGGCTGATCCAAAACAGCATAACCATAGAGAGAATGGTTCTCTCAGCATTTGACGAGAGGAGAAACAAATATCTGGAGGA…
		<sequence id="seq_2007.704_CY078189_A/blue-winged_teal/Texas/Sg-00207/2007_5" taxon="2007.704_CY078189_A/blue-winged_teal/Texas/Sg-00207/2007_5" totalcount="4" value="ATGGCGTCTCAAGGCACCAAACGATCTTATGAACAGATGGAAACTGGTGGAGAACGCCAGAATGCCACTGAAATCAGAGCATCTGTTGGGAGGATGGTTGGTGGAATCGGGAGATTCTACATACAGATGTGCACCGAACTCAAGCTCAGTGACTACGAAGGGAGGCTGATCCAAAACAGCATAACCATAGAGAGAATGGTTCTCTCAGCATTTGATGAGAGGAGAAACAAAT…
		<sequence id="seq_2007.707_CY078197_A/blue-winged_teal/Texas/Sg-00208/2007_5" taxon="2007.707_CY078197_A/blue-winged_teal/Texas/Sg-00208/2007_5" totalcount="4" value="ATGGCGTCTCAAGGCACCAAACGATCTTATGAGCAGATGGAAACTGGTGGGGAACGCCAGAATGCCACTGAAATCAGAGCATCTGTTGGAAGGATGGTTGGTGGAATTGGGAGATTCTACATACAGATGTGCACTGAACTCAAGCTCAGCGACTATGAAGGGAGGCTGATTCAGAACAGCATAACAATAGAGAGAATGGTTCTCTCAGCATTTGATGAGAGGAGAAACAAAT…
		<sequence id="seq_2007.704_CY078205_A/blue-winged_teal/Texas/Sg-00212/2007_5" taxon="2007.704_CY078205_A/blue-winged_teal/Texas/Sg-00212/2007_5" totalcount="4" value="ATGGCGTCTCAAGGCACCAAACGATCTTATGAACAAATGGAAACTGGTGGGGAACGCCAGAATGCCACTGAAATCAGAGCATCTGTTGGAAGAATGGTTGGTGGAATCGGGAGGTTCTACATACAGATGTGCACTGAACTCAAACTCAGTGACTACGAAGGAAGGCTGATCCAAAACAGCATAACCATAGAGAGGATGGTTCTCTCGGCATTTGATGAAAGGAGAAACAAGT…
		<sequence id="seq_2007.707_CY078228_A/mallard/Minnesota/Sg-00217/2007_5" taxon="2007.707_CY078228_A/mallard/Minnesota/Sg-00217/2007_5" totalcount="4" value="ATGGCGTCTCAAGGCACCAAACGATCTTATGAACAGATGGAAACTGGTGGAGAACGCCAGAATGCCACTGAAATCAGAGCATCTGTTGGGAGAATGGTTGGTGGAATCGGAAGATTCTACATACAGATGTGCACTGAACTCAAGCTCAGTGACTATGAAGGGAGGCTGATCCAAAACAGCATCACAATAGAGAGAATGGTTCTCTCAGCATTTGATGAGAGGAGAAACAAATATCTGGAGGA…
		<sequence id="seq_2007.707_CY078260_A/blue-winged_teal/Texas/Sg-00085/2007_5" taxon="2007.707_CY078260_A/blue-winged_teal/Texas/Sg-00085/2007_5" totalcount="4" value="ATGGCGTCTCAAGGCACCAAACGATCTTATGAACAAATGGAAACTGGTGGGGAACGCCAGAATGCCACTGAAATCAGAGCATCTGTTGGGAGAATGGTTGGTGGGATCGGGAGATTCTACATACAGATGTGCACTGAACTCAAACTCAGTGACTACGAAGGGAGACTGATCCAAAACAGCATAACCATAGAGAGGATGGTTCTCTCGGCATTTGATGAGAGGAGGAACAAAT…
		<sequence id="seq_2007.704_CY078268_A/green-winged_teal/Louisiana/Sg-00092/2007_5" taxon="2007.704_CY078268_A/green-winged_teal/Louisiana/Sg-00092/2007_5" totalcount="4" value="ATGGCGTCTCAAGGCACCAAACGATCTTATGAACAAATGGAAACTGGTGGGGAACGCCAGAATGCCACTGAAATCAGAGCATCTGTTGGGAGAATGGTTGGTGGAATCGGGAGATTCTACATACAGATGTGCACTGAACTCAAACTCAGTGACTACGAAGGGAGACTGATCCAAAACAGCATAACCATAGAGAGGATGGTTCTCTCGGCATTTGATGAGAGG…
		<sequence id="seq_2007.707_CY078276_A/mallard/Minnesota/Sg-00106/2007_5" taxon="2007.707_CY078276_A/mallard/Minnesota/Sg-00106/2007_5" totalcount="4" value="ATGGCGTCTCAAGGCACCAAACGATCTTATGAACAAATGGAAACTGGTGGGGAACGCCAGAATGCCACTGAAATCAGAGCATCTGTTGGGAGAATGGTTGGTGGAATTGGGAGATTCTACATACAGATGTGCACTGAACTCAAACTCAGTGACTACGAGGGGAGACTGATCCAAAACAGCATAACCATAGAGAGGATGGTTCTCTCGGCATTTGATGAGAGGAGGAACAAATATCTGGAGGA…
		<sequence id="seq_2007.704_CY078284_A/blue-winged_teal/Texas/Sg-00158/2007_5" taxon="2007.704_CY078284_A/blue-winged_teal/Texas/Sg-00158/2007_5" totalcount="4" value="ATGGCGTCTCAAGGCACCAAACGATCTTATGAACAGATGGAAACTGGTGGAGAACGCCAGAATGCCACTGAGATCAGAGCATCTGTTGGGAGGATGGTTGGTGGAATCGGGAGATTCTACATACAGATGTGCACCGAACTCAAGCTCAGTGACTACGAAGGGAGGCTGATCCAAAACAGCATAACCATAGAGAGAATGGTTCTCTCAGCATTTGATGAGAGGAGAAACAAAT…
		<sequence id="seq_2007.723_CY078292_A/mallard/Minnesota/Sg-00166/2007_5" taxon="2007.723_CY078292_A/mallard/Minnesota/Sg-00166/2007_5" totalcount="4" value="ATGGCGTCTCAAGGCACCAAACGATCTTATGAACAAATGGAAACTGGTGGGGAACGCCAGAATGCCACTGAAATCAGAGCATCTGTTGGGAGAATGGTTGGTGGAATTGGGAGATTCTACATACAGATGTGCACTGAACTCAAACTCAGTGACTACGAGGGGAGACTGATCCAAAACAGCATAACCATAGAGAGGATGGTTCTCTCGGCATTTGATGAGAGGAGGAACAAATATCTGGAGGA…
		<sequence id="seq_2007.701_CY078300_A/green-winged_teal/Minnesota/Sg-00180/2007_5" taxon="2007.701_CY078300_A/green-winged_teal/Minnesota/Sg-00180/2007_5" totalcount="4" value="ATGGCGTCTCAAGGCACCAAACGATCTTATGAACAAATGGAAACTGGTGGGGAACGCCAGAATGCCACTGAAATCAGAGCATCTGTTGGGAGAATGGTTGGTGGAATTGGGAGATTCTACATACAGATGTGCACTGAACTCAAACTCAGTGACTACGAGGGGAGACTGATCCAAAACAGCATAACCATAGAGAGGATGGTTCTCTCGGCATTTGATGAGAGG…
		<sequence id="seq_2007.704_CY078308_A/blue-winged_teal/Texas/Sg-00188/2007_5" taxon="2007.704_CY078308_A/blue-winged_teal/Texas/Sg-00188/2007_5" totalcount="4" value="ATGGCGTCTCAAGGCACCAAACGATCTTATGAACAAATGGAAACTGGTGGGGAACGCCAGAATGCCACTGAAATCAGAGCATCTGTTGGGAGAATGGTTGGTGGGATCGGGAGATTCTACATACAGATGTGCACTGAACTCAAACTCAGTGACTACGAAGGGAGACTGATCCAAAACAGCATAACCATAGAGAGGATGGTTCTCTCGGCATTTGATGAGAGGAGGAACAAAT…
		<sequence id="seq_2007.701_CY078316_A/green-winged_teal/Minnesota/Sg-00199/2007_5" taxon="2007.701_CY078316_A/green-winged_teal/Minnesota/Sg-00199/2007_5" totalcount="4" value="ATGGCGTCTCAAGGCACCAAACGATCTTATGAACAAATGGAAACTGGTGGGGAACGCCAGAATGCCACTGAAATCAGAGCATCTGTTGGGAGAATGGTTGGTGGAATCGGGAGATTCTACATACAGATGTGCACTGAACTCAAACTCAGTGACTACGAGGGGAGACTGATCCAAAACAGCATAACCATAGAGAGGATGGTGCTCTCGGCATTTGATGAGAGG…
		<sequence id="seq_2007.742_CY078324_A/blue-winged_teal/Minnesota/Sg-00201/2007_5" taxon="2007.742_CY078324_A/blue-winged_teal/Minnesota/Sg-00201/2007_5" totalcount="4" value="ATGGCGTCTCAAGGCACCAAACGATCTTATGAACAAATGGAAACTGGTGGGGAACGCCAGAATGCCACTGAAATCAGAGCATCTGTTGGGAGAATGGTTGGTGGAATCGGGAGATTCTACATACAGATGTGCACTGAACTCAAACTCAGTGACTACGAAGGGAGACTGATCCAAAACAGCATAACCATAGAGAGGATGGTTCTCTCGGCATTTGATGAGAGGAG…
		<sequence id="seq_2007.704_CY078332_A/blue-winged_teal/Texas/Sg-00206/2007_5" taxon="2007.704_CY078332_A/blue-winged_teal/Texas/Sg-00206/2007_5" totalcount="4" value="ATGGCGTCTCAAGGCACCAAACGATCTTATGAACAGATGGAAACTGGTGGAGAACGCCAGAATGCCACTGAAATCAGAGCATCTGTTGGGAGGATGGTTGGTGGAATCGGGAGATTCTACATACAGATGTGCACCGAACTCAAGCTCAGTGACTACGAAGGGAGGCTGATCCAAAACAGCATAACCATAGAGAGAATGGTTCTCTCAGCATTTGATGAGAGGAGAAACAAAT…
		<sequence id="seq_2007.701_CY078340_A/mallard/Minnesota/Sg-00220/2007_5" taxon="2007.701_CY078340_A/mallard/Minnesota/Sg-00220/2007_5" totalcount="4" value="ATGGCGTCTCAAGGCACCAAACGATCTTATGAACAGATGGAAACTGGTGGGGAACGCCAGAATGCCACTGAAATCAGAGCATCTGTTGGGAGAATGGTTGGTGGAATCGGGAGATTCTACATACAGATGTGCACTGAACTCAAACTCAGTGACTATGAGGGGAGACTAATCCAAAACAGCATAACCATAGAGAGAATGGTTCTCTCAGCGTTTGATGAGAGGAGAAACAAGTATCTGGAGGA…
		<sequence id="seq_2007.707_CY078348_A/green-winged_teal/Minnesota/Sg-00222/2007_5" taxon="2007.707_CY078348_A/green-winged_teal/Minnesota/Sg-00222/2007_5" totalcount="4" value="ATGGCGTCTCAAGGCACCAAACGATCTTATGAACAAATGGAAACTGGTGGGGAACGCCAGAATGCCACTGAAATCAGAGCATCTGTTGGGAGAATGGTTGGTGGAATTGGGAGATTCTACATACAGATGTGCACTGAACTCAAACTCAGTGACTACGAGGGGAGACTGATCCAAAACAGCATAACCATAGAGAGGATGGTTCTCTCGGCATTTGATGAGAGG…
		<sequence id="seq_2007.704_CY078356_A/blue-winged_teal/Louisiana/Sg-00224/2007_5" taxon="2007.704_CY078356_A/blue-winged_teal/Louisiana/Sg-00224/2007_5" totalcount="4" value="ATGGCGTCTCAAGGCACCAAACGATCTTATGAACAAATGGAAACTGGTGGGGAACGCCAGAATGCCACTGAAATCAGAGCATCTGTTGGGAGAATGGTTGGTGGGATCGGGAGATTCTACATACAGATGTGCACTGAACTCAAACTCAGTGACTACGAAGGGAGACTGATCCAAAACAGCATAACCATAGAGAGGATGGTTCTCTCGGCATTTGATGAGAGGAG…
		<sequence id="seq_2006.608_CY078430_A/mallard/Interior_Alaska/6MP0155/2006_5" taxon="2006.608_CY078430_A/mallard/Interior_Alaska/6MP0155/2006_5" totalcount="4" value="ATGGCGTCTCAAGGCACCAAACGATCTTATGAGCAGATGGAAACTGGTGGAGAACGCCAGAATGCCACTGAGATCAGAGCATCTGTTGGGAGGATGGTTGGTGGAATTGGGAGATTCTACATACAGATGTGCACTGAGCTCAAGCTCAGCGACCATGAAGGGAGGCTAATTCAGAACAGCATAACAATAGAGAGAATGGTCCTCTCAGCATTTGATGAGAGGAGAAACAAAT…
		<sequence id="seq_2006.597_CY078438_A/green-winged_teal/Interior_Alaska/6MP0736/2006_5" taxon="2006.597_CY078438_A/green-winged_teal/Interior_Alaska/6MP0736/2006_5" totalcount="4" value="ATGGCGTCTCAAGGCACCAAACGATCTTATGAGCAGATGGAAACTGGTGGAGAACGCCAGAATGCCACTGAAATCAGAGCATCTGTTGGGAGAATGGTTGGTGGAATTGGGAGATTCTACATACAGATGTGCACTGAACTCAAACTCAGTGACTATGAAGGGAGACTAATCCAAAACAGCATCACAATAGAGAGAATGGTTCTCTCAGCATT…
		<sequence id="seq_2006.600_CY078446_A/mallard/Interior_Alaska/6MP0745/2006_5" taxon="2006.600_CY078446_A/mallard/Interior_Alaska/6MP0745/2006_5" totalcount="4" value="ATGGCGTCTCAAGGCACCAAACGATCTTATGAACAGATGGAAACTGGTGGGGAACGCCAGAATGCCACTGAAATCAGAGCATCTGTTGGGAGAATGGTTGGTGGAATCGGGAGATTCTACATACAGATGTGCACTGAACTCAAACTCAGTGACTACGAAGGGAGACTGATCCAAAACAGCATAACCATAGAGAGAATGGTTCTCTCAGCATTTGACGAGAGGAGAAACAAAT…
		<sequence id="seq_2006.600_CY078454_A/mallard/Interior_Alaska/6MP0747/2006_5" taxon="2006.600_CY078454_A/mallard/Interior_Alaska/6MP0747/2006_5" totalcount="4" value="ATGGCGTCTCAAGGCACCAAACGATCTTATGAACAAATGGAAACTGGTGGGGAACGCCAGAATGCCACTGAAATCAGAGCATCTGTTGGGAGAATGGTTGGTGGAATCGGGAGATTCTACATACAGATGTGCACTGAGCTCAAACTCAGCGACTACGAAGGAAGACTGATCCAAAACAGCATAACCATAGAGAGAATGGTTCTCTCGGCATTTGATGAGAGGAGAAATAAAT…
		<sequence id="seq_2006.600_CY078462_A/mallard/Interior_Alaska/6MP0758/2006_5" taxon="2006.600_CY078462_A/mallard/Interior_Alaska/6MP0758/2006_5" totalcount="4" value="ATGGCGTCTCAAGGCACCAAACGATCTTATGAACAAATGGAAACTGGTGGGGAACGCCAGAATGCCACTGAAATCAGAGCATCTGTTGGGAGAATGGTTGGTGGAATCGGGAGATTCTACATACAGATGTGCACTGAGCTCAAACTCAGTGACTACGAAGGAAGACTGATCCAAAACAGCATAACCATAGAGAGAATGGTTCTCTCGGCATTTGATGAGAGGAGAAATAAAT…
		<sequence id="seq_2006.611_CY078470_A/northern_pintail/Interior_Alaska/6MP0817/2006_5" taxon="2006.611_CY078470_A/northern_pintail/Interior_Alaska/6MP0817/2006_5" totalcount="4" value="ATGGCGTCTCAAGGCACCAAACGATCTTATGAGCAAATGGAAACTGGTGGGGAACGCCAGAATGCCACTGAAATCAGAGCATCTGTTGGAAGGATGGTTGGTGGAATTGGGAGATTCTACATACAGATGTGCACTGAACTCAAGCTCAGCGACCATGAAGGGAGGCTGATTCAGAACAGCATAACAATAGAGAGAATGGTTCTCTCAGCATTTG…
		<sequence id="seq_2006.625_CY078478_A/green-winged_teal/Interior_Alaska/6MP0909/2006_5" taxon="2006.625_CY078478_A/green-winged_teal/Interior_Alaska/6MP0909/2006_5" totalcount="4" value="ATGGCGTCTCAAGGCACCAAACGATCTTATGAGCAGATGGAAACTGGTGGAGAACGCCAGAATGCCACTGAGATCAGAGCATCTGTTGGGAGGATGGTTGGTGGAATTGGGAGATTCTACATACAGATGTGCACTGAGCTCAAGCTCAGCGACCATGAAGGGAGGCTAATTCAGAACAGCATAACAATAGAGAGAATGGTCCTCTCAGCATT…
		<sequence id="seq_2006.625_CY078486_A/mallard/Interior_Alaska/6MP0915/2006_5" taxon="2006.625_CY078486_A/mallard/Interior_Alaska/6MP0915/2006_5" totalcount="4" value="ATGGCGTCTCAAGGCACCAAACGATCTTATGAGCAAATGGAAACTGGTGGAGAACGCCAGAATGCTACTGAGATCAGAGCATCTGTTGGGAGAATGGTCGGTGGAATTGGGAGATTCTACATACAGATGTGCACTGAGCTCAAACTCAGCGATTATGAAGGGAGGCTAATCCAAAACAGCATAACAATAGAGAGAATGGTTCTCTCTGCATTTGATGAAAGGAGGAACAAAT…
		<sequence id="seq_2006.627_CY078494_A/mallard/Interior_Alaska/6MP0975/2006_5" taxon="2006.627_CY078494_A/mallard/Interior_Alaska/6MP0975/2006_5" totalcount="4" value="ATGGCGTCTCAAGGCACCAAACGATCTTATGAGCAAATGGAAACTGGTGGAGAACGCCAGAATGCTACTGAGATCAGAGCATCTGTTGGGAGAATGGTCGGTGGAATTGGGAGATTCTACATACAGATGTGCACTGAGCTCAAACTCAGCGATTATGAAGGGAGGCTAATCCAAAACAGCATAACAATAGAGAGAATGGTTCTCTCTGCATTTGATGAAAGGAGGAACAAAT…
		<sequence id="seq_2006.630_CY078502_A/mallard/Interior_Alaska/6MP0991/2006_5" taxon="2006.630_CY078502_A/mallard/Interior_Alaska/6MP0991/2006_5" totalcount="4" value="ATGGCGTCTCAAGGCACCAAACGATCTTATGAGCAGATGGAAACTGGTGGAGAACGCCAGAATGCCACTGAAATCAGAGCATCTGTTGGGAGAATGGTTGGTGGAATCGGGAGATTCTACATACAGATGTGCACTGAACTCAAACTCAGTGACTATGAAGGGAGACTAATCCAAAACAGCATCACAATAGAGAGAATGGTTCTCTCAGCATTTGATGAGAGGAGGAACAAAT…
		<sequence id="seq_2006.630_CY078510_A/mallard/Interior_Alaska/6MP0992/2006_5" taxon="2006.630_CY078510_A/mallard/Interior_Alaska/6MP0992/2006_5" totalcount="4" value="ATGGCGTCTCAAGGCACCAAACGATCTTATGAGCAGATGGAAACTGGTGGAGAACGCCAGAATGCCACTGAAATCAGAGCATCTGTTGGGAGAATGGTTGGTGGAATCGGGAGATTCTACATACAGATGTGCACTGAACTCAAACTCAGTGACTATGAAGGGAGACTAATCCAAAACAGCATCACAATAGAGAGAATGGTTCTCTCAGCATTTGATGAGAGGAGGAACAAAT…
		<sequence id="seq_2006.668_CY078518_A/northern_shoveler/Interior_Alaska/6MP1287/2006_5" taxon="2006.668_CY078518_A/northern_shoveler/Interior_Alaska/6MP1287/2006_5" totalcount="4" value="ATGGCGTCTCAAGGCACCAAACGATCTTATGAGCAAATGGAAACTGGTGGAGAACGCCAGAATGCTACTGAGATCAGAGCATCTGTTGGGAGAATGGTCGGTGGAATTGGGAGATTCTACATACAGATGTGCACTGAGCTCAAACTCAGCGATTATGAAGGGAGGCTAATCCAAAACAGCATAACAATAGAGAGAATGGTTCTCTCTGCATT…
		<sequence id="seq_2006.671_CY078526_A/green-winged_teal/Interior_Alaska/6MP1312/2006_5" taxon="2006.671_CY078526_A/green-winged_teal/Interior_Alaska/6MP1312/2006_5" totalcount="4" value="ATGGCGTCTCAAGGCACCAAACGATCTTATGAGCAAATGGAAACTGGTGGAGAACGCCAGAATGCTACTGAGATCAGAGCATCTGTTGGGAGAATGGTCGGTGGAATTGGGAGATTCTACATACAGATGTGCACTGAGCTCAAACTCAGCGACTATGAAGGGAGGCTAATCCAAAACAGCATAACAATAGAGAGAATGGTTCTCTCTGCATT…
		<sequence id="seq_2006.611_CY078534_A/northern_pintail/Interior_Alaska/6MP0814/2006_5" taxon="2006.611_CY078534_A/northern_pintail/Interior_Alaska/6MP0814/2006_5" totalcount="4" value="ATGGCGTCTCAAGGCACCAAACGATCTTATGAGCAAATGGAAACTGGTGGAGAACGCCAGAATGCTACTGAGATCAGAGCATCTGTTGGGAGAATGGTCGGTGGAATTGGGAGATTCTACATACAGATGTGCACTGAGCTCAAACTCAGCGATTATGAAGGGAGGCTAATCCAAAACAGCATAACAATAGAGAGAATGGTTCTCTCTGCATTTG…
		<sequence id="seq_2006.633_CY078542_A/green-winged_teal/Interior_Alaska/6MP1077/2006_5" taxon="2006.633_CY078542_A/green-winged_teal/Interior_Alaska/6MP1077/2006_5" totalcount="4" value="ATGGCGTCTCAAGGCACCAAACGATCTTATGAACAGATGGAAACTGGTGGAGAACGCCAGAATGCCACTGAAATCAGAGCATCTGTTGGGAGAATGGTTGGTGGAGTCGGAAGATTCTACATACAGATGTGCACTGAACTCAAGCTCAGTGACTATGAAGGGAGGCTGATCCAAAACAGCATCACAATAGAGAGAATGGTTCTCTCAGCATT…
		<sequence id="seq_2006.685_CY078550_A/green-winged_teal/Interior_Alaska/6MP1330/2006_5" taxon="2006.685_CY078550_A/green-winged_teal/Interior_Alaska/6MP1330/2006_5" totalcount="4" value="ATGGCGTCTCAAGGCACCAAACGATCTTATGAGCAAATGGAAACTGGTGGAGAACGCCAGAATGCTACTGAGATCAGAGCATCTGTTGGGAGAATGGTCGGTGGAATTGGGAGATTCTACATACAGATGTGCACTGAGCTCAAACTCAGCGATTATGAAGGGAGGCTAATCCAAAACAGCATAACAATAGAGAGAATGGTTCTCTCTGCATT…
		<sequence id="seq_2006.688_CY078558_A/northern_shoveler/Interior_Alaska/6MP1339/2006_5" taxon="2006.688_CY078558_A/northern_shoveler/Interior_Alaska/6MP1339/2006_5" totalcount="4" value="ATGGCGTCTCAAGGCACCAAACGATCTTATGAGCAGATGGAAACTGGTGGAGAACGCCAGAATGCCACTGAGATCAGAGCATCTGTTGGGAGGATGGTTGGTGGAATTGGGAGATTCTACATACAGATGTGCACTGAGCTCAAGCTCAGCGACCATGAAGGGAGGCTAATTCAGAACAGCATAACAATAGAGAGAATGGTCCTCTCAGCATT…
		<sequence id="seq_2006.608_CY078566_A/mallard/Interior_Alaska/6MP0050R1/2006_5" taxon="2006.608_CY078566_A/mallard/Interior_Alaska/6MP0050R1/2006_5" totalcount="4" value="ATGGCGTCTCAAGGCACCAAACGATCTTATGAACAGATGGAAACTGGTGGAGAACGCCAGAATGCTACTGAGATCAGAGCATCTGTTGGGAGAATGGTCGGTGGAATTGGGAGATTCTACATACAGATGTGCACTGAGCTCAAACTCAGCGATTATGAAGGGAGGCTAATCCAAAACAGCATAACAATAGAGAGAATGGTTCTCTCTGCATTTGATGAAAGGAGGAAC…
		<sequence id="seq_2006.619_CY078574_A/mallard/Interior_Alaska/6MP0272/2006_5" taxon="2006.619_CY078574_A/mallard/Interior_Alaska/6MP0272/2006_5" totalcount="4" value="ATGGCGTCTCAAGGCACCAAACGATCTTATGAGCAGATGGAAACTGGTGGAGAACGCCAGAATGCCACTGAAATCAGAGCATCTGTTGGGAGAATGGTTGGTGGAATTGGGAGATTCTACATACAGATGTGCACTGAACTCAAACTCAGTGACTATGAAGGGAGACTAATCCAAAACAGCATCACAATAGAGAGAATGGTTCTCTCAGCATTTGATGAGAGGAGGAACAAAT…
		<sequence id="seq_2006.605_CY078582_A/northern_pintail/Interior_Alaska/6MP0792/2006_5" taxon="2006.605_CY078582_A/northern_pintail/Interior_Alaska/6MP0792/2006_5" totalcount="4" value="ATGGCGTCTCAAGGCACCAAACGATCTTATGAACAGATGGAAACTGGTGGAGAACGCCAGAATGCCACTGAAATCAGAGCATCTGTTGGGAGAATGGTTGGTGGAATCGGAAGATTCTACATACAGATGTGCACTGAACTCAAGCTCAGTGACTATGAAGGGAGGCTGATCCAAAACAGCATCACAATAGAGAGAATGATTCTCTCAGCATTTG…
		<sequence id="seq_2006.622_CY078590_A/mallard/Interior_Alaska/6MP0878/2006_5" taxon="2006.622_CY078590_A/mallard/Interior_Alaska/6MP0878/2006_5" totalcount="4" value="ATGGCGTCTCAAGGCACCAAACGATCTTATGAGCAGATGGAAACTGGTGGAGAACGCCAGAATGCCACTGAAATCAGAGCATCTGTTGGGAGGATGGTTGGTGGAATTGGAAGATTCTACATACAGATGTGCACTGAGCTCAAGCTCAGCGACCATGAAGGGAGGCTGATTCAGAACAGCATAACAATAGAGAGAATGGTCCTCTCAGCATTTGATGAGAGGAGAAACAAAT…
		<sequence id="seq_2006.622_CY078598_A/mallard/Interior_Alaska/6MP0891/2006_5" taxon="2006.622_CY078598_A/mallard/Interior_Alaska/6MP0891/2006_5" totalcount="4" value="ATGGCGTCTCAAGGCACCAAACGATCTTATGAGCAAATGGAAACTGGTGGGGAACGCCAGAATGCCACTGAAATCAGAGCATCTGTTGGAAGGATGGTTGGTGGAATTGGGAGATTCTACATACAGATGTGCACTGAACTCAAGCTCAGCGACCATGAAGGGAGGCTGATTCAGAACAGCATAACAATAGAGAGAATGGTTCTCTCAGCATTTGATGAGAGGAGAAACAAAT…
		<sequence id="seq_2006.627_CY078606_A/mallard/Interior_Alaska/6MP0951/2006_5" taxon="2006.627_CY078606_A/mallard/Interior_Alaska/6MP0951/2006_5" totalcount="4" value="ATGGCGTCTCAAGGCACCAAACGATCTTATGAGCAGATGGAAACTGGTGGAGAACGCCAGAATGCCACTGAAATCAGAGCATCTGTTGGGAGAATGGTTGGTGGAATTGGGAGATTCTACATACAGATGTGCACTGAACTCAAACTCAGTGACTATGAAGGGAGACTAATCCAAAACAGCATCACAATAGAGAGAATGGTTCTCTCAGCATTTGATGAGAGGAGGAACAAAT…
		<sequence id="seq_2006.627_CY078614_A/mallard/Interior_Alaska/6MP0952/2006_5" taxon="2006.627_CY078614_A/mallard/Interior_Alaska/6MP0952/2006_5" totalcount="4" value="ATGGCGTCTCAAGGCACCAAACGATCTTATGAGCAGATGGAAACTGGTGGAGAACGCCAGAATGCCACTGAGATCAGAGCATCTGTTGGGAGGATGGTTGGTGGAATTGGGAGATTCTACATACAGATGTGCACTGAGCTCAAGCTCAGCGACCATGAAGGGAGGCTAATTCAGAACAGCATAACAATAGAGAGAATGGTCCTCTCAGCATTTGATGAGAGGAGAAACAAAT…
		<sequence id="seq_2006.630_CY078622_A/mallard/Interior_Alaska/6MP0988/2006_5" taxon="2006.630_CY078622_A/mallard/Interior_Alaska/6MP0988/2006_5" totalcount="4" value="ATGGCGTCTCAAGGCACCAAACGATCTTATGAGCAGATGGAAACTGGTGGAGAACGCCAGAATGCCACTGAAATCAGAGCATCTGTTGGGAGAATGGTTGGTGGAATCGGGAGATTCTACATACAGATGTGCACTGAACTCAAACTCAGTGACTATGAAGGGAGACTAATCCAAAACAGCATCACAATAGAGAGAATGGTTCTCTCAGCATTTGATGAGAGGAGGAACAAAT…
		<sequence id="seq_2006.723_CY078630_A/mallard/Interior_Alaska/6MP1142/2006_5" taxon="2006.723_CY078630_A/mallard/Interior_Alaska/6MP1142/2006_5" totalcount="4" value="ATGGCGTCTCAAGGCACCAAACGATCTTATGAGCAAATGGAAACTGGTGGAGAACGCCAGAATGCTACTGAGATCAGAGCATCTGTTGGGAGAATGGTCGGTGGAATTGGGAGATTCTACATACAGATGTGCACTGAGCTCAAACTCAGCGACTATGAAGGGAGGCTAATCCAAAACAGCATAACAATAGAGAGAATGGTTCTCTCTGCATTTGATGAAAGGAGGAACAAAT…
		<sequence id="seq_2006.625_CY078638_A/northern_pintail/Interior_Alaska/6MP0964/2006_5" taxon="2006.625_CY078638_A/northern_pintail/Interior_Alaska/6MP0964/2006_5" totalcount="4" value="ATGGCGTCTCAAGGCACCAAACGATCTTATGAACAGATGGAAACTGGTGGAGAACGCCAGAATGCCACTGAAATCAGAGCATCTGTTGGGAGAATGGTTGGTGGAGTCGGAAGATTCTACATACAGATGTGCACTGAACTCAAGCTCAGTGACTATGAAGGGAGGCTGATCCAAAACAGCATCACAATAGAGAGAATGGTTCTCTCAGCATTTG…
		<sequence id="seq_2006.625_CY078646_A/mallard/Interior_Alaska/6MP0935R1/2006_5" taxon="2006.625_CY078646_A/mallard/Interior_Alaska/6MP0935R1/2006_5" totalcount="4" value="ATGGCGTCTCAAGGCACCAAACGATCTTATGAGCAAATGGAAACTGGTGGAGAACGCCAGAATGCTACTGAGATCAGAGCATCTGTTGGGAGAATGGTCGGTGGAATTGGGAGATTCTACATACAGATGTGCACTGAGCTCAAACTCAGCGATTATGAAGGGAGGCTAATCCAAAACAGCATAACAATAGAGAGAATGGTTCTCTCTGCATTTGATGAAAGGAGGAAC…
		<sequence id="seq_2006.625_CY078654_A/green-winged_teal/Interior_Alaska/6MP0936R1/2006_5" taxon="2006.625_CY078654_A/green-winged_teal/Interior_Alaska/6MP0936R1/2006_5" totalcount="4" value="ATGGCGTCTCAAGGCACCAAACGATCTTATGAGCAGATGGAAACTGGTGGAGAACGCCAGAATGCCACTGAAATCAGAGCATCTGTTGGGAGGATGGTTGGTGGAATTGGAAGATTCTACATACAGATGTGCACTGAGCTCAAGCTCAGCGACCATGAAGGGAGGCTGATTCAGAACAGCATAACAATAGAGAGAATGGTCCTCTCAG…
		<sequence id="seq_2006.627_CY078662_A/mallard/Interior_Alaska/6MP0956R1/2006_5" taxon="2006.627_CY078662_A/mallard/Interior_Alaska/6MP0956R1/2006_5" totalcount="4" value="ATGGCGTCTCAAGGCACCAAACGATCTTATGAGCAAATGGAAACTGGTGGAGAACGCCAGAATGCTACTGAGATCAGAGCATCTGTTGGGAGAATGGTCGGTGGAATTGGGAGATTCTACATACAGATGTGCACTGAGCTCAAACTCAGCGACTATGAAGGGAGGCTAATCCAAAACAGCATAACAATAGAGAGAATGGTTCTCTCTGCATTTGATGAAAGGAGGAAC…
		<sequence id="seq_2006.625_CY078670_A/mallard/Interior_Alaska/6MP0972R1/2006_5" taxon="2006.625_CY078670_A/mallard/Interior_Alaska/6MP0972R1/2006_5" totalcount="4" value="ATGGCGTCTCAAGGCACCAAACGATCTTATGAGCAGATGGAAACTGGTGGAGAACGCCAGAATGCCACTGAAATCAGAGCATCTGTTGGGAGAATGGTTGGTGGAATTGGGAGATTCTACATACAGATGTGCACTGAACTCAAACTCAGTGACTATGAAGGGAGACTAATCCAAAACAGCATCACAATAGAGAGAATGGTTCTCTCAGCATTTGATGAGAGGAGGAAC…
		<sequence id="seq_2006.611_CY078678_A/mallard/Interior_Alaska/6MP0160AR1/2006_5" taxon="2006.611_CY078678_A/mallard/Interior_Alaska/6MP0160AR1/2006_5" totalcount="4" value="ATGGCGTCTCAAGGCACCAAACGATCTTATGAGCAGATGGAAACTGGTGGAGAACGCCAGAATGCCACTGAGATCAGAGCATCTGTTGGGAGGATGGTTGGTGGAATTGGGAGATTCTACATACAGATGTGCACTGAGCTCAAGCTCAGCGACCATGAAGGGAGGCTAATTCAGAACAGCATAACAATAGAGAGAATGGTCCTCTCAGCATTTGATGAGAGGAGAA…
		<sequence id="seq_2006.633_CY078686_A/northern_pintail/Interior_Alaska/6MP1080R1/2006_5" taxon="2006.633_CY078686_A/northern_pintail/Interior_Alaska/6MP1080R1/2006_5" totalcount="4" value="ATGGCGTCTCAAGGCACCAAACGATCTTATGAGCAGATGGAAACTGGTGGAGAACGCCAGAATGCCACTGAAATCAGAGCATCTGTTGGGAGGATGGTTGGTGGAATTGGAAGATTCTACATACAGATGTGCACTGAGCTCAAGCTCAGCGACCATGAAGGGAGGCTGATTCAGAACAGCATAACAATAGAGAGAATGGTCCTCTCAGCA…
		<sequence id="seq_2006.608_CY078694_A/mallard/Interior_Alaska/6MP0038BR2/2006_5" taxon="2006.608_CY078694_A/mallard/Interior_Alaska/6MP0038BR2/2006_5" totalcount="4" value="ATGGCGTCTCAAGGCACCAAACGATCTTATGAACAGATGGAAACTGGTGGAGAACGCCAGAATGCCACTGAAATCAGAGCATCTGTTGGGAGAATGGTTGGTGGAATCGGAAGATTCTACATACAGATGTGCACTGAACTCAAGCTCAGTGACTATGAAGGGAGGCTGATCCAAAACAGCATCACAATAGAGAGAATGATTCTCTCAGCATTTGATGAGAGGAGAA…
		<sequence id="seq_2006.611_CY078702_A/mallard/Interior_Alaska/6MP0163AR2/2006_5" taxon="2006.611_CY078702_A/mallard/Interior_Alaska/6MP0163AR2/2006_5" totalcount="4" value="ATGGCGTCTCAAGGCACCAAACGATCTTATGAGCAAATGGAAACTGGTGGAGAACGCCAGAATGCTACTGAGATCAGAGCATCTGTTGGGAGAATGGTCGGTGGAATTGGGAGATTCTACATACAGATGTGCACTGAGCTCAAACTCAGCGATTATGAAGGGAGGCTAATCCAAAACAGCATAACAATAGAGAGAATGGTTCTCTCTGCATTTGATGAAAGGAGGA…
		<sequence id="seq_2006.600_CY078710_A/northern_pintail/Interior_Alaska/6MP0741R2/2006_5" taxon="2006.600_CY078710_A/northern_pintail/Interior_Alaska/6MP0741R2/2006_5" totalcount="4" value="ATGGCGTCTCAAGGCACCAAACGATCTTATGAGCAAATGGAAACTGGTGGAGAACGCCAGAATGCTACTGAGATCAGAGCATCTGTTGGGAGAATGGTCGGTGGAATTGGGAGATTCTACATACAGATGTGCACTGAGCTCAAACTCAGCGACTATGAAGGGAGGCTAATCCAAAACAGCATAACAATAGAGAGAATGGTTCTCTCTGCA…
		<sequence id="seq_2009.499_CY078718_A/mallard/Interior_Alaska/9BM1812/2009_5" taxon="2009.499_CY078718_A/mallard/Interior_Alaska/9BM1812/2009_5" totalcount="4" value="ATGGCGTCTCAAGGCACCAAACGATCTTATGAACAGATGGAAACTGGTGGAGAGCGCCAGAATGCCACTGAAATCAGAGCATCTGTTGGAAGAATGGTTGGTGGAATCGGGAGATTCTACATACAGATGTGCACTGAACTCAAACTCAGTGACTACGAAGGGAGACTGATCCAAAACAGCATAACCATAGAGAGAATGGTTCTCTCTGCGTTTGATGAGAGAAGAAACAAAT…
		<sequence id="seq_2009.510_CY078726_A/mallard/Interior_Alaska/9BM1852/2009_5" taxon="2009.510_CY078726_A/mallard/Interior_Alaska/9BM1852/2009_5" totalcount="4" value="ATGGCGTCTCAAGGCACCAAACGATCTTATGAACAGATGGAAACTGGTGGAGAACGCCAGAATGCCACTGAGATCAGAGCATCTGTTGGGAGGATGGTTGGTGGAATCGGGAGATTCTACATACAGATGTGCACCGAACTCAAGCTCAGTGACTACGAAGGGAGGCTGATCCAAAACAGCATAACCATAGAGAGAATGGTCCTCTCAGCATTTGATGAGAGGAGAAACAAAT…
		<sequence id="seq_2009.499_CY078734_A/mallard/Interior_Alaska/9BM1856/2009_5" taxon="2009.499_CY078734_A/mallard/Interior_Alaska/9BM1856/2009_5" totalcount="4" value="ATGGCGTCTCAAGGCACCAAACGATCTTATGAACAGATGGAAACTGGTGGAGAGCGCCAGAATGCCACTGAAATCAGAGCATCTGTTGGAAGAATGGTTGGTGGAATCGGGAGATTCTACATACAGATGTGCACTGAACTCAAACTCAGTGACTACGAAGGGAGACTGATCCAAAACAGCATAACCATAGAGAGAATGGTTCTCTCTGCGTTTGATGAGAGAAGAAACAAAT…
		<sequence id="seq_2009.499_CY078742_A/mallard/Interior_Alaska/9BM1807/2009_5" taxon="2009.499_CY078742_A/mallard/Interior_Alaska/9BM1807/2009_5" totalcount="4" value="ATGGCGTCTCAAGGCACCAAACGATCTTATGAACAGATGGAAACTGGTGGAGAGCGCCAGAATGCCACTGAAATCAGAGCATCTGTTGGAAGAATGGTTGGTGGAATCGGGAGATTCTACATACAGATGTGCACTGAACTCAAACTCAGTGACTACGAAGGGAGACTGATCCAAAACAGCATAACCATAGAGAGAATGGTTCTCTCTGCGTTTGATGAGAGAAGAAACAAAT…
		<sequence id="seq_2009.496_CY078750_A/mallard/Interior_Alaska/9BM1869/2009_5" taxon="2009.496_CY078750_A/mallard/Interior_Alaska/9BM1869/2009_5" totalcount="4" value="ATGGCGTCTCAAGGCACCAAACGATCTTATGAACAGATGGAAACTGGTGGAGAGCGCCAGAATGCCACTGAAATCAGAGCATCTGTTGGAAGAATGGTTGGTGGAATCGGGAGATTCTACATACAGATGTGCACTGAACTCAAACTCAGTGACTACGAAGGGAGACTGATCCAAAACAGCATAACCATAGAGAGAATGGTTCTCTCTGCGTTTGATGAGAGAAGAAACAAAT…
		<sequence id="seq_2009.504_CY078758_A/mallard/Interior_Alaska/9BM1947/2009_5" taxon="2009.504_CY078758_A/mallard/Interior_Alaska/9BM1947/2009_5" totalcount="4" value="ATGGCGTCTCAAGGCACCAAACGATCTTATGAACAGATGGAAACTGGTGGAGAGCGCCAGAATGCCACTGAAATCAGAGCATCTGTTGGAAGAATGGTTGGTGGAATCGGGAGATTCTACATACAGATGTGCACTGAACTCAAACTCAGTGACTACGAAGGGAGACTGATCCAAAACAGCATAACCATAGAGAGAATGGTTCTCTCTGCGTTTGATGAGAGAAGAAACAAAT…
		<sequence id="seq_2009.504_CY078766_A/mallard/Interior_Alaska/9BM1949/2009_5" taxon="2009.504_CY078766_A/mallard/Interior_Alaska/9BM1949/2009_5" totalcount="4" value="ATGGCGTCTCAAGGCACCAAACGATCTTATGAACAGATGGAAACTGGTGGAGAGCGCCAGAATGCCACTGAAATCAGAGCATCTGTTGGAAGAATGGTTGGTGGAATCGGGAGATTCTACATACAGATGTGCACTGAACTCAAACTCAGTGACTACGAAGGGAGACTGATCCAAAACAGCATAACCATAGAGAGAATGGTTCTCTCTGCGTTTGATGAGAGAAGAAACAAAT…
		<sequence id="seq_2009.504_CY078774_A/mallard/Interior_Alaska/9BM1958/2009_5" taxon="2009.504_CY078774_A/mallard/Interior_Alaska/9BM1958/2009_5" totalcount="4" value="ATGGCGTCTCAAGGCACCAAACGATCTTATGAACAGATGGAAACTGGTGGAGAGCGCCAGAATGCCACTGAAATCAGAGCATCTGTTGGAAGAATGGTTGGTGGAATCGGGAGATTCTACATACAGATGTGCACTGAACTCAAACTCAGTGACTACGAAGGGAGACTGATCCAAAACAGCATAACCATAGAGAGAATGGTTCTCTCTGCGTTTGATGAGAGAAGAAACAAAT…
		<sequence id="seq_2009.504_CY078782_A/mallard/Interior_Alaska/9BM1962/2009_5" taxon="2009.504_CY078782_A/mallard/Interior_Alaska/9BM1962/2009_5" totalcount="4" value="ATGGCGTCTCAAGGCACCAAACGATCTTATGAACAGATGGAAACTGGTGGAGAGCGCCAGAATGCCACTGAAATCAGAGCATCTGTTGGAAGAATGGTTGGTGGAATCGGGAGATTCTACATACAGATGTGCACTGAACTCAAACTCAGTGACTACGAAGGGAGACTGATCCAAAACAGCATAACCATAGAGAGAATGGTTCTCTCTGCGTTTGATGAGAGAAGAAACAAAT…
		<sequence id="seq_2009.510_CY078790_A/mallard/Interior_Alaska/9BM1965/2009_5" taxon="2009.510_CY078790_A/mallard/Interior_Alaska/9BM1965/2009_5" totalcount="4" value="ATGGCGTCTCAAGGCACCAAACGATCTTATGAACAGATGGAAACTGGTGGAGAGCGCCAGAATGCCACTGAAATCAGAGCATCTGTTGGAAGAATGGTTGGTGGAATCGGGAGATTCTACATACAGATGTGCACTGAACTCAAACTCAGTGACTACGAAGGGAGACTGATCCAAAACAGCATAACCATAGAGAGAATGGTTCTCTCTGCGTTTGATGAGAGAAGAAACAAAT…
		<sequence id="seq_2009.510_CY078798_A/mallard/Interior_Alaska/9BM1967/2009_5" taxon="2009.510_CY078798_A/mallard/Interior_Alaska/9BM1967/2009_5" totalcount="4" value="ATGGCGTCTCAAGGCACCAAACGATCTTATGAACAGATGGAAACTGGTGGAGAGCGCCAGAATGCCACTGAAATCAGAGCATCTGTTGGAAGAATGGTTGGTGGAATCGGGAGATTCTACATACAGATGTGCACTGAACTCAAACTCAGTGACTACGAAGGGAGACTGATCCAAAACAGCATAACCATAGAGAGAATGGTTCTCTCTGCGTTTGATGAGAGAAGAAACAAAT…
		<sequence id="seq_2009.510_CY078806_A/mallard/Interior_Alaska/9BM1974/2009_5" taxon="2009.510_CY078806_A/mallard/Interior_Alaska/9BM1974/2009_5" totalcount="4" value="ATGGCGTCTCAAGGCACCAAACGATCTTATGAACAGATGGAAACTGGTGGAGAGCGCCAGAATGCCACTGAAATCAGAGCATCTGTTGGAAGAATGGTTGGTGGAATCGGGAGATTCTACATACAGATGTGCACTGAACTCAAACTCAGTGACTACGAAGGGAGACTGATCCAAAACAGCATAACCATAGAGAGAATGGTTCTCTCTGCGTTTGATGAGAGAAGAAACAAAT…
		<sequence id="seq_2009.510_CY078814_A/mallard/Interior_Alaska/9BM1975/2009_5" taxon="2009.510_CY078814_A/mallard/Interior_Alaska/9BM1975/2009_5" totalcount="4" value="ATGGCGTCTCAAGGCACCAAACGATCTTATGAACAGATGGAAACTGGTGGAGAGCGCCAGAATGCCACTGAAATCAGAGCATCTGTTGGAAGAATGGTTGGTGGAATCGGGAGATTCTACATACAGATGTGCACTGAACTCAAACTCAGTGACTACGAAGGGAGACTGATCCAAAACAGCATAACCATAGAGAGAATGGTTCTCTCTGCGTTTGATGAGAGAAGAAACAAAT…
		<sequence id="seq_2009.515_CY078822_A/mallard/Interior_Alaska/9BM2057/2009_5" taxon="2009.515_CY078822_A/mallard/Interior_Alaska/9BM2057/2009_5" totalcount="4" value="ATGGCGTCTCAAGGCACCAAACGATCTTATGAACAGATGGAAACTGGTGGAGAGCGCCAGAATGCCACTGAAATCAGAGCATCTGTTGGAAGAATGGTTGGTGGAATCGGGAGATTCTACATACAGATGTGCACTGAACTCAAACTCAGTGACTACGAAGGGAGACTGATCCAAAACAGCATAACCATAGAGAGAATGGTTCTCTCTGCGTTTGATGAGAGAAGAAACAAAT…
		<sequence id="seq_2009.518_CY078830_A/mallard/Interior_Alaska/9BM2077/2009_5" taxon="2009.518_CY078830_A/mallard/Interior_Alaska/9BM2077/2009_5" totalcount="4" value="ATGGCGTCTCAAGGCACCAAACGATCTTATGAACAGATGGAAACTGGTGGAGAGCGCCAGAATGCCACTGAAATCAGAGCATCTGTTGGAAGAATGGTTGGTGGAATCGGGAGATTCTACATACAGATGTGCACTGAACTCAAACTCAGTGACTACGAAGGGAGACTGATCCAAAACAGCATAACCATAGAGAGAATGGTTCTCTCTGCGTTTGATGAGAGAAGAAACAAAT…
		<sequence id="seq_2009.521_CY078838_A/mallard/Interior_Alaska/9BM2168/2009_5" taxon="2009.521_CY078838_A/mallard/Interior_Alaska/9BM2168/2009_5" totalcount="4" value="ATGGCGTCTCAAGGCACCAAACGATCTTATGAACAGATGGAAACTGGTGGAGAGCGCCAGAATGCCACTGAAATCAGAGCATCTGTTGGAAGAATGGTTGGTGGAATCGGGAGATTCTACATACAGATGTGCACTGAACTCAAACTCAGTGACTACGAAGGGAGACTGATCCAAAACAGCATAACCATAGAGAGAATGGTTCTCTCTGCGTTTGATGAGAGAAGAAACAAAT…
		<sequence id="seq_2009.521_CY078846_A/mallard/Interior_Alaska/9BM2170/2009_5" taxon="2009.521_CY078846_A/mallard/Interior_Alaska/9BM2170/2009_5" totalcount="4" value="ATGGCGTCTCAAGGCACCAAACGATCTTATGAACAGATGGAAACTGGTGGAGAGCGCCAGAATGCCACTGAAATCAGAGCATCTGTTGGAAGAATGGTTGGTGGAATCGGGAGATTCTACATACAGATGTGCACTGAACTCAAACTCAGTGACTACGAAGGGAGACTGATCCAAAACAGCATAACCATAGAGAGAATGGTTCTCTCTGCGTTTGATGAGAGAAGAAACAAAT…
		<sequence id="seq_2009.523_CY078854_A/mallard/Interior_Alaska/9BM2254/2009_5" taxon="2009.523_CY078854_A/mallard/Interior_Alaska/9BM2254/2009_5" totalcount="4" value="ATGGCGTCTCAAGGCACCAAACGATCTTATGAACAGATGGAAACTGGTGGAGAGCGCCAGAATGCCACTGAAATCAGAGCATCTGTTGGAAGAATGGTTGGTGGAATCGGGAGATTCTACATACAGATGTGCACTGAACTCAAACTCAGTGACTACGAAGGGAGACTGATCCAAAACAGCATAACCATAGAGAGAATGGTTCTCTCTGCGTTTGATGAGAGAAGAAACAAAT…
		<sequence id="seq_2009.523_CY078862_A/mallard/Interior_Alaska/9BM2256/2009_5" taxon="2009.523_CY078862_A/mallard/Interior_Alaska/9BM2256/2009_5" totalcount="4" value="ATGGCGTCTCAAGGCACCAAACGATCTTATGAACAGATGGAAACTGGTGGAGAGCGCCAGAATGCCACTGAAATCAGAGCATCTGTTGGAAGAATGGTTGGTGGAATCGGGAGATTCTACATACAGATGTGCACTGAACTCAAACTCAGTGACTACGAAGGGAGACTGATCCAAAACAGCATAACCATAGAGAGAATGGTTCTCTCTGCGTTTGATGAGAGAAGAAACAAAT…
		<sequence id="seq_2009.477_CY078870_A/mallard/Interior_Alaska/9BM1585R1/2009_5" taxon="2009.477_CY078870_A/mallard/Interior_Alaska/9BM1585R1/2009_5" totalcount="4" value="ATGGCGTCTCAAGGCACCAAACGATCTTATGAACAAATGGAAACTGGTGGGGAGCGCCAGAATGCCACTGAAATCAGAGCATCTGTTGGGAGAATGGTTGGCGGAATCGGGAGATTCTACATACAGATGTGTACTGAACTCAAACTCAGTGACTACGAAGGGAGACTGATCCAAAACAGCATAACCATAGAGAGGATGGTTCTCTCGGCATTTGATGAAAGGAGGAAC…
		<sequence id="seq_2006.605_CY078878_A/mallard/Interior_Alaska/6MP0124/2006_5" taxon="2006.605_CY078878_A/mallard/Interior_Alaska/6MP0124/2006_5" totalcount="4" value="ATGGCGTCTCAAGGCACCAAACGATCTTATGAGCAGATGGAAACTGGTGGAGAACGCCAGAATGCCACTGAGATCAGAGCATCTGTTGGGAGGATGGTTGGTGGAATTGGGAGATTCTACATACAGATGTGCACTGAGCTCAAGCTCAGCGACCATGAAGGGAGGCTAATTCAGAACAGCATAACAATAGAGAGAATGGTCCTCTCAGCATTTGATGAGAGGAGAAACAAAT…
		<sequence id="seq_2006.630_CY078886_A/mallard/Interior_Alaska/6MP0984/2006_5" taxon="2006.630_CY078886_A/mallard/Interior_Alaska/6MP0984/2006_5" totalcount="4" value="ATGGCGTCTCAAGGCACCAAACGATCTTATGAGCAAATGGAAACTGGTGGGGAACGCCAGAATGCCACTGAAATCAGAGCATCTGTTGGGAGGATGGTTGGTGGAATTGGGAGATTCTACATACAGATGTGCACTGAACTCAAGCTCAGCGACTATGAAGGGAGACTGATTCAGAACAGCATAACAATAGAGAGAATGGTTCTCTCAGCATTTGATGAGAGGAGAAACAAAT…
		<sequence id="seq_2007.677_CY078894_A/mallard/Interior_Alaska/7MP1771R1/2007_5" taxon="2007.677_CY078894_A/mallard/Interior_Alaska/7MP1771R1/2007_5" totalcount="4" value="ATGGCGTCTCAAGGCACCAAACGATCTTATGAACAGATGGAAACTGGTGGGGAACGCCAGAATGCCACTGAAATTAGAGCATCCGTTGGGAGAATGGTTGGTGGAATCGGGAGATTTTACATACAGATGTGCACTGAACTCAAACTCAGTGACTACGAAGGGAGACTGATCCAAAACAGCATAACCATAGAGAGAATGGTTCTCTCAGCATTTGACGAGAGGAGAAAC…
		<sequence id="seq_2007.622_CY078902_A/northern_pintail/Interior_Alaska/7MP0345BR2/2007_5" taxon="2007.622_CY078902_A/northern_pintail/Interior_Alaska/7MP0345BR2/2007_5" totalcount="4" value="ATGGCGTCTCAAGGCACCAAACGATCTTATGAGCAAATGGAAACTGGTGGAGAACGCCAGAATGCTACTGAGATCAGAGCATCTGTTGGGAGAATGGTCGGTGGAATTGGGAGATTCTACATACAGATGTGCACTGAGCTCAAACTCAGCGATTATGAAGGGAGGCTAATCCAAAACAGCATAACAATAGAGAGAATGATTCTCTCTG…
		<sequence id="seq_2007.679_CY078910_A/northern_pintail/Interior_Alaska/7MP0509/2007_5" taxon="2007.679_CY078910_A/northern_pintail/Interior_Alaska/7MP0509/2007_5" totalcount="4" value="ATGGCGTCTCAAGGCACCAAACGATCTTATGAACAGATGGAAACTGGTGGGGAACGCCAGAATGCCACTGAAATCAGAGCATCTGTTGGGAGAATGGTTGGTGGAATCGGGAGATTCTACATACAGATGTGCACTGAACTCAAACTCAGTGACTACGAAGGGAGACTGATCCAAAACAGCATAACCATAGAGAGAATGGTTCTCTCGGCATTTG…
		<sequence id="seq_2007.677_CY078926_A/northern_shoveler/Interior_Alaska/7MP1796/2007_5" taxon="2007.677_CY078926_A/northern_shoveler/Interior_Alaska/7MP1796/2007_5" totalcount="4" value="ATGGCGTCTCAAGGCACCAAACGATCTTATGAACAGATGGAAACTGGTGGGGAACGCCAGAATGCCACTGAAATTAGAGCATCCGTTGGGAGAATGGTTGGTGGAATCGGGAGATTTTACATACAGATGTGCACTGAACTCAAACTCAGTGACTACGAAGGGAGACTGATCCAAAACAGCATAACCATAGAGAGAATGGTTCTCTCAGCATT…
		<sequence id="seq_2007.614_CY078934_A/mallard/Interior_Alaska/7MP0172/2007_5" taxon="2007.614_CY078934_A/mallard/Interior_Alaska/7MP0172/2007_5" totalcount="4" value="ATGGCGTCTCAAGGCACCAAACGATCTTATGAACAGATGGAAACTGGTGGAGAGCGCCAGAATGCCACTGAAATTAGAGCATCTGTTGGGAGAATGGTTGGTGGAATCGGGAGATTCTACATACAGATGTGCACTGAACTCAAACTCAGTGACTACGAAGGGAGACTGATCCAAAACAGCATAACCATAGAGAGAATGGTTCTCTCTGCATTTGATGAAAGAAGAAACAAAT…
		<sequence id="seq_2007.627_CY078942_A/northern_pintail/Interior_Alaska/7MP0408/2007_5" taxon="2007.627_CY078942_A/northern_pintail/Interior_Alaska/7MP0408/2007_5" totalcount="4" value="ATGGCGTCTCAAGGCACCAAACGATCTTATGAGCAAATGGAAACTGGTGGAGAACGCCAGAATGCTACTGAGATCAGAGCATCTGTTGGGAGAATGGTCGGTGGAATTGGGAGATTCTACATACAGATGTGCACTGAGCTCAAACTCAGCGACTATGAAGGGAGGCTAATCCAAAACAGCATGACAATAGAGAGAATGGTTCTCTCTGCATTTG…
		<sequence id="seq_2007.666_CY078950_A/duck/Interior_Alaska/7MP1591R1/2007_5" taxon="2007.666_CY078950_A/duck/Interior_Alaska/7MP1591R1/2007_5" totalcount="4" value="ATGGCGTCTCAAGGCACCAAACGATCTTATGAACAGATGGAAACTGGTGGGGAACGCCAGAATGCCACTGAAATTAGAGCATCCGTTGGGAGAATGGTTGGTGGAATCGGGAGATTTTACATACAGATGTGCACTGAACTCAAACTCAGTGACTACGAAGGGAGACTGATCCAAAACAGCATAACCATAGAGAGAATGGTTCTCTCAGCATTTGACGAGAGGAGAAACAAATAT…
		<sequence id="seq_2007.605_CY078958_A/mallard/Interior_Alaska/7MP0747/2007_5" taxon="2007.605_CY078958_A/mallard/Interior_Alaska/7MP0747/2007_5" totalcount="4" value="ATGGCGTCTCAAGGCACCAAACGATCTTATGAACAGATGGAAACTGGTGGGGAACGCCAGAATGCCACTGAAATCAGAGCATCTGTTGGGAGAATGGTTGGTGGAATCGGGAGATTCTACATACAGATGTGCACTGAACTCAAACTCAGTGACTACGAAGGGAGACTGATCCAAAACAGCATAACCATAGAGAGAATGGTTCTCTCGGCATTTGACGAGAGGAGAAACAAAT…
		<sequence id="seq_2007.682_CY078966_A/northern_shoveler/Interior_Alaska/7MP0953/2007_5" taxon="2007.682_CY078966_A/northern_shoveler/Interior_Alaska/7MP0953/2007_5" totalcount="4" value="ATGGCGTCTCAAGGCACCAAACGATCCTATGAACAAATGGAGACTGGTGGGGAACGCCAGAATGCCACTGAAATCAGAGCATCTGTTGGGAGAATGGTTGGTGGAATCGGGAGGTTCTACATACAGATGTGCACTGAACTCAAACTCAGTGACTACGAAGGGAGACTGATCCAAAACAGCATAACCATAGAGAGGATGGTCCTCTCGGCATT…
		<sequence id="seq_2007.682_CY078974_A/mallard/Interior_Alaska/7MP0956/2007_5" taxon="2007.682_CY078974_A/mallard/Interior_Alaska/7MP0956/2007_5" totalcount="4" value="ATGGCGTCTCAAGGCACCAAACGATCTTATGAACAGATGGAAACTGGTGGAGAGCGCCAGAATGCCACTGAAATCAGAGCATCTGTTGGGAGAATGGTTGGTGGAATCGGGAGATTCTACATACAGATGTGCACTGAACTCAAACTCAGTGACTACGAAGGGAGACTGATCCAAAACAGCATAACCATAGAGAGAATGGTTCTCTCTGCATTTGATGAAAGAAGAAACAAAT…
		<sequence id="seq_2007.666_CY078982_A/duck/Interior_Alaska/7MP1570/2007_5" taxon="2007.666_CY078982_A/duck/Interior_Alaska/7MP1570/2007_5" totalcount="4" value="ATGGCGTCTCAAGGCACCAAACGATCTTATGAACAGATGGAAACTGGTGGGGAACGCCAGAATGCCACTGAAATCAGAGCATCTGTTGGGAGAATGGTTGGTGGAATCGGGAGATTCTACATACAGATGTGCACTGAACTCAAACTCAGTGACTACGAAGGGAGACTGATCCAAAACAGCATAACCATAGAGAGAATGGTTCTCTCGGCATTTGACGAGAGGAGAAACAAATATTTGG…
		<sequence id="seq_2007.666_CY078990_A/duck/Interior_Alaska/7MP1582/2007_5" taxon="2007.666_CY078990_A/duck/Interior_Alaska/7MP1582/2007_5" totalcount="4" value="ATGGCGTCTCAAGGCACCAAACGATCTTATGAACAGATGGAAACTGGTGGAGAGCGCCAGAATGCCACTGAAATCAGAGCATCTGTTGGGAGAATGGTTGGTGGAATCGGGAGATTCTACATACAGATGTGCACTGAACTCAAACTCAGTGACTACGAAGGGAGACTGATCCAAAACAGCATAACCATAGAGAGAATGGTTCTCTCTGCATTTGATGAGAGAAGAAACAAATACCTGG…
		<sequence id="seq_2007.666_CY078998_A/duck/Interior_Alaska/7MP1598/2007_5" taxon="2007.666_CY078998_A/duck/Interior_Alaska/7MP1598/2007_5" totalcount="4" value="ATGGCGTCTCAAGGCACCAAACGATCTTATGAGCAAATGGAAACTGGTGGGGAACGCCAAAATGCCACTGAAATCAGAGCATCTGTTGGAAGGATGGTTGGTGGAATTGGGAGATTCTACATACAGATGTGCACTGAACTCAAACTCAGCGACCATGAAGGGAGGCTGATTCAGAACAGCATAACAATAGAGAGAATGGTTCTCTCAGCATTTGATGAGAGGAGAAACAAATATCTGG…
		<sequence id="seq_2007.677_CY079006_A/northern_pintail/Interior_Alaska/7MP1822/2007_5" taxon="2007.677_CY079006_A/northern_pintail/Interior_Alaska/7MP1822/2007_5" totalcount="4" value="ATGGCGTCTCAAGGCACCAAACGATCTTATGAACAGATGGAAACTGGTGGGGAACGCCAGAATGCCACTGAAATCAGAGCATCTGTTGGGAGAATGGTTGGTGGAATCGGGAGATTCTACATACAGATGTGCACTGAACTCAAACTCAGTGACTACGAAGGGAGACTGATCCAAAACAGCATAACCATAGAGAGAATGGTTCTCTCGGCATTTG…
		<sequence id="seq_2007.677_CY079014_A/mallard/Interior_Alaska/7MP1835/2007_5" taxon="2007.677_CY079014_A/mallard/Interior_Alaska/7MP1835/2007_5" totalcount="4" value="ATGGCGTCTCAAGGCACCAAACGATCTTATGAACAGATGGAAACTGGTGGGGAACGCCAGAATGCCACTGAAATCAGAGCATCTGTTGGGAGAATGGTTGGTGGAATCGGGAGGTTCTACATACAGATGTGCACTGAACTCAAACTCAGTGACTACGAAGGGAGACTGATCCAAAACAGCATAACCATAGAGAGGATGGTCCTCTCGGCATTTGATGAGAGGAGAAACAAAT…
		<sequence id="seq_2007.707_CY079022_A/northern_pintail/Interior_Alaska/7MP2228/2007_5" taxon="2007.707_CY079022_A/northern_pintail/Interior_Alaska/7MP2228/2007_5" totalcount="4" value="ATGGCGTCTCAAGGCACCAAACGATCTTATGAGCAAATGGAAACTGGTGGAGAACGCCAGAATGCTACTGAGATCAGAGCATCTGTTGGGAGAATGGTCGGTGGAATTGGGAGATTCTACATACAGATGTGCACTGAGCTCAAACTCAGCGATTATGAAGGGAGGCTAATCCAAAACAGCATAACAATAGAGAGAATGGTTCTCTCTGCATTTG…
		<sequence id="seq_2007.677_CY079030_A/northern_shoveler/Interior_Alaska/7MP1800/2007_5" taxon="2007.677_CY079030_A/northern_shoveler/Interior_Alaska/7MP1800/2007_5" totalcount="4" value="ATGGCGTCTCAAGGCACCAAACGATCTTATGAGCAGATGGAAACTGGTGGAGAACGCCAGAATGCCACTGAGATCAGAGCATCTGTTGGGAGGATGGTTGGTGGAATTGGGAGATTCTACATACAGATGTGCACTGAGCTCAAGCTCAGCGACCATGAAGGGAGGCTAATTCAGAACAGCATAACAATAGAGAGAATGGTCCTCTCAGCATT…
		<sequence id="seq_2007.668_CY079038_A/green-winged_teal/Interior_Alaska/7MP1672R1/2007_5" taxon="2007.668_CY079038_A/green-winged_teal/Interior_Alaska/7MP1672R1/2007_5" totalcount="4" value="ATGGCGTCTCAAGGCACCAAACGATCTTATGAGCAAATGGAAACTGGTGGAGAACGCCAGAATGCTACTGAGATCAGAGCATCTGTTGGGAGAATGGTCGGTGGAATTGGGAGATTCTACATACAGATGTGCACTGAGCTCAAACTCAGCGATTATGAAGGGAGGCTAATCCAAAACAGCATAACAATAGAGAGAATGGTTCTCTCTG…
		<sequence id="seq_2007.622_CY079046_A/northern_pintail/Interior_Alaska/7MP1460R2/2007_5" taxon="2007.622_CY079046_A/northern_pintail/Interior_Alaska/7MP1460R2/2007_5" totalcount="4" value="ATGGCGTCTCAAGGCACCAAACGATCTTATGAGCAAATGGAAACTGGTGGAGAACGCCAGAATGCTACTGAGATCAGAGCATCTGTTGGGAGAATGGTCGGTGGAATTGGGAGATTCTACATACAGATGTGCACTGAGCTCAAACTCAGCGACTATGAAGGGAGGCTAATCCAAAACAGCATAACAATAGAGAGAATGGTTCTCTCTGCA…
		<sequence id="seq_2008.615_CY079054_A/northern_pintail/Interior_Alaska/8MP0689/2008_5" taxon="2008.615_CY079054_A/northern_pintail/Interior_Alaska/8MP0689/2008_5" totalcount="4" value="ATGGCGTCTCAAGGCACCAAACGATCTTATGAACAAATGGAAACTGGTGGGGAACGCCAGAATGCCACTGAAATCAGAGCATCTGTTGGGAGAATGGTCGGTGGAATCGGGAGATTCTACATACAGATGTGCACTGAACTCAAACTCAGTGACTACGAAGGGAGACTGATCCAAAACAGCATAACCATAGAGAGGATGGTCCTCTCGGCATTTG…
		<sequence id="seq_2008.615_CY079062_A/northern_pintail/Interior_Alaska/8BM2528R1/2008_5" taxon="2008.615_CY079062_A/northern_pintail/Interior_Alaska/8BM2528R1/2008_5" totalcount="4" value="ATGGCGTCTCAAGGCACCAAACGATCTTATGAGCAAATGGAAACTGGTGGGGAACGCCAAAATGCCACTGAAATCAGAGCATCTGTTGGGAGGATGGTTGGTGGAATTGGGAGATTCTACATACAGATGTGCACTGAACTCAAACTCAGCGACCATGAAGGGAGGCTGATTCAGAACAGCATAACAATAGAGAGAATGGTTCTCTCAGCA…
		<sequence id="seq_2008.623_CY079070_A/mallard/Interior_Alaska/8BM2967/2008_5" taxon="2008.623_CY079070_A/mallard/Interior_Alaska/8BM2967/2008_5" totalcount="4" value="ATGGCGTCTCAAGGCACCAAACGATCTTATGAACAGATGGAAACTGGTGGAGAGCGCCAGAATGCCACCGAAATCAGAGCATCTGTTGGGAGAATGGTTGGTGGAATCGGGAGATTCTACATACAGATGTGCACTGAACTCAAACTCAGTGACTACGAAGGGAGACTGATCCAAAACAGCATAACCATAGAGAGAATGGTTCTCTCTGCATTTGATGAGAGAAGAAACAAAT…
		<sequence id="seq_2008.626_CY079078_A/northern_pintail/Interior_Alaska/8BM2974/2008_5" taxon="2008.626_CY079078_A/northern_pintail/Interior_Alaska/8BM2974/2008_5" totalcount="4" value="ATGGCGTCTCAAGGCACCAAACGATCTTATGAACAGATGGAAACTGGTGGAGAGCGCCAGAATGCCACCGAAATCAGAGCATCTGTTGGGAGAATGGTTGGTGGAATCGGGAGATTCTACATACAGATGTGCACTGAACTCAAACTCAGTGACTACGAAGGGAGACTGATCCAAAACAGCATAACCATAGAGAGAATGGTTCTCTCTGCATTTG…
		<sequence id="seq_2008.626_CY079086_A/northern_pintail/Interior_Alaska/8BM2987/2008_5" taxon="2008.626_CY079086_A/northern_pintail/Interior_Alaska/8BM2987/2008_5" totalcount="4" value="ATGGCGTCTCAAGGCACCAAACGATCTTATGAACAAATGGAAACTGGTGGGGAACGCCAGAATGCCACTGAAATCAGAGCATCTGTTGGGAGAATGGTCGGTGGAATCGGGAGATTCTACATACAGATGTGCACTGAACTCAAACTCAGTGACTACGAAGGGAGACTGATCCAAAACAGCATAACCATAGAGAGGATGGTCCTCTCGGCATTTG…
		<sequence id="seq_2008.626_CY079094_A/northern_pintail/Interior_Alaska/8BM3041/2008_5" taxon="2008.626_CY079094_A/northern_pintail/Interior_Alaska/8BM3041/2008_5" totalcount="4" value="ATGGCGTCTCAAGGCACCAAACGATCTTATGAACAAATGGAAACTGGTGGGGAACGCCAGAATGCCACTGAAATCAGAGCATCTGTTGGGAGAATGGTCGGTGGAATCGGGAGATTCTACATACAGATGTGCACTGAACTCAAACTCAGTGACTACGAAGGGAGACTGATCCAAAACAGCATAACCATAGAGAGGATGGTCCTCTCGGCATTTG…
		<sequence id="seq_2008.628_CY079102_A/mallard/Interior_Alaska/8BM3061/2008_5" taxon="2008.628_CY079102_A/mallard/Interior_Alaska/8BM3061/2008_5" totalcount="4" value="ATGGCGTCTCAAGGCACCAAACGATCTTATGAACAAATGGAAACTGGTGGGGAACGCCAGAATGCCACTGAAATCAGAGCATCTGTTGGGAGAATGGTCGGTGGAATCGGGAGATTCTACATACAGATGTGCACTGAACTCAAACTCAGTGACTACGAAGGGAGACTGATCCAAAACAGCATAACCATAGAGAGGATGGTCCTCTCGGCATTTGATGAGAGGAGAAACAAGT…
		<sequence id="seq_2008.628_CY079110_A/northern_pintail/Interior_Alaska/8BM3088/2008_5" taxon="2008.628_CY079110_A/northern_pintail/Interior_Alaska/8BM3088/2008_5" totalcount="4" value="ATGGCGTCTCAAGGCACCAAACGATCTTATGAACAAATGGAAACTGGTGGGGAACGCCAGAATGCCACTGAAATCAGAGCATCTGTTGGGAGAATGGTCGGTGGAATCGGGAGATTCTACATACAGATGTGCACTGAACTCAAACTCAGTGACTACGAAGGGAGACTGATCCAAAACAGCATAACCATAGAGAGGATGGTCCTCTCGGCATTTG…
		<sequence id="seq_2008.702_CY079118_A/northern_pintail/Interior_Alaska/8BM3582/2008_5" taxon="2008.702_CY079118_A/northern_pintail/Interior_Alaska/8BM3582/2008_5" totalcount="4" value="ATGGCGTCTCAAGGCACCAAACGATCTTATGAGCAAATGGAAACTGGTGGAGAACGCCAGAATGCTACTGAGATCAGAGCATCTGTTGGGAGAATGGTCGGTGGAATTGGGAGATTCTACATACAGATGTGCACTGAGCTCAAACTCAGCGATTATGAAGGGAGGCTAATCCAAAACAGCATAACAATAGAGAGAATGGTTCTCTCTGCATTTG…
		<sequence id="seq_2008.702_CY079126_A/mallard/Interior_Alaska/8BM3586/2008_5" taxon="2008.702_CY079126_A/mallard/Interior_Alaska/8BM3586/2008_5" totalcount="4" value="ATGGCGTCTCAAGGCACCAAACGATCTTATGAACAGATGGAAACTGGTGGAGAACGCCAGAATGCCACTGAAATCAGAGCATCTGTTGGGAGGATGGTTGGTGGAATCGGGAGATTCTACATACAGATGTGCACTGAACTCAAGCTCAGTGACTACGAAGGGAGGCTGATCCAAAACAGCATAACCATAGAGAGAATGGTTCTCTCAGCATTTGATGAGAGGAGAAACAAAT…
		<sequence id="seq_2008.708_CY079134_A/mallard/Interior_Alaska/8BM3614/2008_5" taxon="2008.708_CY079134_A/mallard/Interior_Alaska/8BM3614/2008_5" totalcount="4" value="ATGGCGTCTCAAGGCACCAAACGATCTTATGAGCAAATGGAAACTGGTGGAGAACGCCAGAATGCTACTGAGATCAGAGCATCTGTTGGGAGAATGGTCGGTGGAATTGGGAGATTCTACATACAGATGTGCACTGAGCTCAAACTCAGCGATTATGAAGGGAGGCTAATCCAAAACAGCATAACAATAGAGAGAATGGTTCTCTCTGCATTTGATGAAAGGAGGAACAAAT…
		<sequence id="seq_2008.730_CY079142_A/northern_pintail/Interior_Alaska/8BM3658/2008_5" taxon="2008.730_CY079142_A/northern_pintail/Interior_Alaska/8BM3658/2008_5" totalcount="4" value="ATGGCGTCTCAAGGCACCAAACGATCTTATGAGCAAATGGAAACTGGTGGGGAACGCCAGAATGCTACTGAGATCAGAGCATCTGTTGGGAGAATGGTCGGTGGAATTGGGAGATTCTACATACAGATGTGCACTGAACTCAAACTCAGCGACTATGAAGGGAGGCTAATCCAAAACAGCATAACAATAGAGAGAATGGTTCTCTCTGCATTTG…
		<sequence id="seq_2008.735_CY079150_A/northern_shoveler/Interior_Alaska/8BM3684/2008_5" taxon="2008.735_CY079150_A/northern_shoveler/Interior_Alaska/8BM3684/2008_5" totalcount="4" value="ATGGCGTCTCAAGGCACCAAACGATCTTATGAACAGATGGAAACTGGTGGAGAACGCCAGAATGCCACTGAAATCAGAGCATCTGTTGGAAGAATGGTTGGTGGAATCGGGAGATTCTACATACAGATGTGCACTGAACTCAAACTCAGTGACTATGAAGGGAGACTAATCCAAAACAGCATAACCATAGAGAGAATGGTTCTCTCTGCGTT…
		<sequence id="seq_2008.735_CY079158_A/northern_pintail/Interior_Alaska/8BM3700/2008_5" taxon="2008.735_CY079158_A/northern_pintail/Interior_Alaska/8BM3700/2008_5" totalcount="4" value="ATGGCGTCTCAAGGCACCAAACGATCTTATGAACAGATGGAAACTGGTGGAGAGCGCCAGAATGCCACTGAAATCAGAGCATCTGTTGGAAGAATGGTTGGTGGAATCGGGAGATTCTACATACAGATGTGCACTGAACTCAAACTCAGTGACTACGAAGGGAGACTGATCCAAAACAGCATAACCATAGAGAGAATGGTTCTCTCTGCGTTTG…
		<sequence id="seq_2008.735_CY079166_A/green-winged_teal/Interior_Alaska/8BM3706/2008_5" taxon="2008.735_CY079166_A/green-winged_teal/Interior_Alaska/8BM3706/2008_5" totalcount="4" value="ATGGCGTCTCAAGGCACCAAACGATCTTATGAACAGATGGAAACTGGTGGAGAGCGCCAGAATGCCACTGAAATCAGAGCATCTGTTGGAAGAATGGTTGGTGGAATCGGGAGATTCTACATACAGATGTGCACTGAACTCAAACTCAGTGACTACGAAGGGAGACTGATCCAAAACAGCATAACCATAGAGAGAATGGTTCTCTCTGCGTT…
		<sequence id="seq_2008.738_CY079174_A/northern_pintail/Interior_Alaska/8BM3731/2008_5" taxon="2008.738_CY079174_A/northern_pintail/Interior_Alaska/8BM3731/2008_5" totalcount="4" value="ATGGCGTCTCAAGGCACCAAACGATCTTATGAACAGATGGAAACTGGTGGGGAACGCCAGAATGCCACTGAAATCAGAGCATCTGTTGGGAGAATGGTTGGTGGAATCGGGAGATTCTACATACAGATGTGCACTGAACTCAAACTCAGTGACTACGAAGGGAGACTGATCCAAAACAGCATAACCATAGAGAGAATGGTTCTCTCGGCATTTG…
		<sequence id="seq_2008.738_CY079182_A/northern_pintail/Interior_Alaska/8BM3736/2008_5" taxon="2008.738_CY079182_A/northern_pintail/Interior_Alaska/8BM3736/2008_5" totalcount="4" value="ATGGCGTCTCAAGGCACCAAACGATCTTATGAACAGATGGAAACTGGTGGGGAACGCCAGAATGCCACTGAAATCAGAGCATCTGTTGGGAGAATGGTTGGTGGAATCGGGAGATTCTACATACAGATGTGCACTGAACTCAAACTCAGTGACTACGAAGGGAGACTGATCCAAAACAGCATAACCATAGAGAGAATGGTTCTCTCGGCATTTG…
		<sequence id="seq_2008.631_CY079190_A/mallard/Interior_Alaska/8MP0792R1/2008_5" taxon="2008.631_CY079190_A/mallard/Interior_Alaska/8MP0792R1/2008_5" totalcount="4" value="ATGGCGTCTCAAGGCACCAAACGATCTTATGAACAGATGGAAACTGGTGGAGAGCGCCAGAATGCCACCGAAATCAGAGCATCTGTTGGGAGAATGGTTGGTGGAATCGGGAGATTCTACATACAGATGTGCACTGAACTCAAACTCAGTGACTACGAAGGGAGACTGATCCAAAACAGCATAACCATAGAGAGAATGGTTCTCTCTGCATTTGATGAGAGAAGAAAC…
		<sequence id="seq_2008.708_CY079198_A/mallard/Interior_Alaska/8BM3627R1/2008_5" taxon="2008.708_CY079198_A/mallard/Interior_Alaska/8BM3627R1/2008_5" totalcount="4" value="ATGGCGTCTCAAGGCACCAAACGATCTTATGAACAGATGGAAACTGGTGGAGAGCGCCAGAATGCCACTGAAATCAGAGCATCTGTTGGGAGAATGGTTGGTGGAATCGGGAGATTCTACATACAGATGTGCACTGAACTCAAACTCAGTGACTACGAAGGGAGACTGATCCAAAACAGCATAACCATAGAGAGAATGGTTCTCTCTGCATTTGATGAGAGAAGAAAC…
		<sequence id="seq_2007.671_CY079206_A/mallard/Interior_Alaska/7MP1701/2007_5" taxon="2007.671_CY079206_A/mallard/Interior_Alaska/7MP1701/2007_5" totalcount="4" value="ATGGCGTCTCAAGGCACCAAACGATCTTATGAACAGATGGAAACTGGTGGAGAGCGCCAGAATGCCACTGAAATCAGAGCATCTGTTGGGAGAATGGTTGGTGGAATCGGGAGATTCTACATACAGATGTGCACTGAACTCAAACTCAGTGACTACGAAGGGAGACTGATCCAAAACAGCATAACCATAGAGAGAATGGTTCTCTCTGCATTTGATGAAAGAAGAAACAAAT…
		<sequence id="seq_2007.685_CY079302_A/mallard/Interior_Alaska/7MP0901R1/2007_5" taxon="2007.685_CY079302_A/mallard/Interior_Alaska/7MP0901R1/2007_5" totalcount="4" value="ATGGCGTCTCAAGGCACCAAACGATCTTATGAACAGATGGAAACTGGTGGGGAACGCCAGAATGCCACTGAAATCAGAGCATCTGTTGGGAGAATGGTTGGTGGAATCGGGAGATTCTACATACAGATGTGCACTGAACTCAAACTCAGTGACTACGAAGGGAGACTGATCCAAAACAGCATAACCATAGAGAGAATGGTTCTCTCGGCATTTGACGAGAGGAGAAAC…
		<sequence id="seq_2009.022_CY079311_A/American_green-winged_teal/Mississippi/09OS046/2009_5" taxon="2009.022_CY079311_A/American_green-winged_teal/Mississippi/09OS046/2009_5" totalcount="4" value="ATGGCGTCTCAAGGCACCAAACGATCTTATGAGCAGATGGAAACTGGTGGGGAACGCCAGAATGCCACTGAAATCAGAGCATCTGTTGGAAGGATGGTTGGTGGAATTGGGAGATTCTACATACAGATGTGCACTGAACTCAAGCTCAGCGACTATGAAGGGAGGCTGATTCAGAACAGCATAACAATAGAGAGAATGGTTC…
		<sequence id="seq_2008.798_CY079327_A/mallard/Wisconsin/08OS2261/2008_5" taxon="2008.798_CY079327_A/mallard/Wisconsin/08OS2261/2008_5" totalcount="4" value="ATGGCGTCTCAAGGCACCAAACGATCTTATGAACAGATGGAAACTGGTGGAGAACGCCAGAATGCCACTGAAATCAGAGCATCTGTTGGGAGAATGGTGGGTGGAATCGGGAGATTCTACATACAGATGTGCACTGAACTCAAACTCAGTGACTATGAAGGGAGACTAATCCAAAACAGCATCACAATAGAGAGAATGGTTCTCTCAGCATTTGATGAGAGAAGAAATAAATACCTGGAAGA…
		<sequence id="seq_2008.798_CY079335_A/mallard/Wisconsin/08OS2271/2008_5" taxon="2008.798_CY079335_A/mallard/Wisconsin/08OS2271/2008_5" totalcount="4" value="ATGGCGTCTCAAGGCACCAAACGATCTTATGAGCAGATGGAAACTAGTGGGGAACGCCAGAATGCCACTGAAATCAGAGCATCTGTTGGAAGGATGGTTGGTGGAATTGGGAGATTCTACATACAGATGTGCACTGAACTCAAGCTCAGCGACTATGAAGGGAGGCTGATTCAGAACAGCATAACAATAGAGAGAATGGTTCTCTCAGCATTTGATGAGAGGAGAAACAAATATCTGGAAGA…
		<sequence id="seq_2008.801_CY079343_A/American_green-winged_teal/Wisconsin/08OS2292/2008_5" taxon="2008.801_CY079343_A/American_green-winged_teal/Wisconsin/08OS2292/2008_5" totalcount="4" value="ATGGCGTCTCAAGGCACCAAACGATCTTATGAACAGATGGAAACTGGTGGAGAACGCCAGAATGCCACTGAAATCAGAGCATCTGTTGGGAGAATGGTGGGTGGAATCGGGAGATTCTACATACAGATGTGCACTGAACTCAAACTCAGTGACTATGAAGGGAGACTAATCCAAAACAGCATCACAATAGAGAGAATGGTTCTC…
		<sequence id="seq_2008.801_CY079351_A/gadwall/Wisconsin/08OS2293/2008_5" taxon="2008.801_CY079351_A/gadwall/Wisconsin/08OS2293/2008_5" totalcount="4" value="ATGGCGTCTCAAGGCACCAAACGATCTTATGAACAGATGGAAACTGGTGGAGAACGCCAGAATGCCACTGAAATCAGAGCATCTGTTGGGAGAATGGTGGGTGGAATCGGGAGATTCTACATACAGATGTGCACTGAACTCAAACTCAGTGACTATGAAGGGAGACTAATCCAAAACAGCATCACAATAGAGAGAATGGTTCTCTCAGCATTTGATGAGAGAAGAAATAAATACCTGGAAGA…
		<sequence id="seq_2008.817_CY079359_A/mallard/Illinois/08OS2710/2008_5" taxon="2008.817_CY079359_A/mallard/Illinois/08OS2710/2008_5" totalcount="4" value="ATGGCGTCTCAAGGCACCAAACGATCTTATGAGCAAATGGAAACTGGTGGGGAACGCCAGAATGCCACTGAAATCAGAGCATCTGTTGGGAGAATGGTTGGTGGAATCGGGAGATTCTACATACAGATGTGCACTGAACTCAAACTCAGTGACTACGAAGGGAGACTGATCCAAAACAGCATAACCATAGAGAGGATGGTTCTCTCGGCATTTGATGAGAGGAGAAACAAGTATCTGGAGGAGC…
		<sequence id="seq_2008.609_CY079375_A/mallard/Interior_Alaska/8MP0547/2008_5" taxon="2008.609_CY079375_A/mallard/Interior_Alaska/8MP0547/2008_5" totalcount="4" value="ATGGCGTCTCAAGGCACCAAACGATCTTATGAGCAGATGGAAACTGGTGGGGAACGCCAGAATGCCACTGAGATCAGAGCATCTGTTGGAAGGATGGTTGGCGGAATTGGGAGATTCTACATACAGATGTGCACCGAACTCAAGCTCAGCGACTATGAAGGGAGGCTGATTCAGAACAGCATAACAATAGAGAGAATGGTTCTCTCAGCATTTGATGAGAGGAGAAACAAAT…
		<sequence id="seq_2008.604_CY079383_A/northern_pintail/Interior_Alaska/8BM2046R1/2008_5" taxon="2008.604_CY079383_A/northern_pintail/Interior_Alaska/8BM2046R1/2008_5" totalcount="4" value="ATGGCGTCTCAAGGCACCAAACGATCTTATGAGCAGATGGAAACTGGTGGGGAACGCCAGAATGCCACTGAGATCAGAGCATCTGTTGGAAGGATGGTTGGCGGAATTGGGAGATTCTACATACAGATGTGCACCGAACTCAAGCTCAGCGACTATGAAGGGAGGCTGATTCAGAACAGCATAACAATAGAGAGAATGGTTCTCTCAGCA…
		<sequence id="seq_2009.022_CY079391_A/northern_shoveler/Mississippi/09OS025/2009_5" taxon="2009.022_CY079391_A/northern_shoveler/Mississippi/09OS025/2009_5" totalcount="4" value="ATGGCGTCTCAAGGCACCAAACGATCTTATGAACAAATGGAAACTGGTGGGGAACGCCAGAATGCCACTGAAATCAGAGCATCTGTCGGGAGAATGGTTGGTGGAATCGGGAGATTCTACATACAGATGTGCACTGAACTCAAACTCAGTGACTACGAAGGGAGACTGATCCAAAACAGCATAACCATAGAGAGGATGGTTCTCTCGGCATTTGATGAGA…
		<sequence id="seq_2009.027_CY079399_A/northern_shoveler/Mississippi/09OS168/2009_5" taxon="2009.027_CY079399_A/northern_shoveler/Mississippi/09OS168/2009_5" totalcount="4" value="ATGGCGTCTCAAGGCACCAAACGATCTTATGAACAGATGGAAACTGGTGGAGAACGCCAGAATGCCACTGAGATCAGAGCATCTGTTGGGAGGATGGTTGGTGGAATCGGGAGATTCTACATACAGATGTGCACCGAACTCAAGCTCAGTGACTACGAAGGGAGGCTGATCCAAAATAGCATAACCATAGAGAGAATGGTTCTCTCAGCATTTGATGAGA…
		<sequence id="seq_2009.063_CY079407_A/American_coot/Mississippi/09OS615/2009_5" taxon="2009.063_CY079407_A/American_coot/Mississippi/09OS615/2009_5" totalcount="4" value="ATGGCGTCTCAAGGCACCAAACGATCTCACGAAAAGATGGAAACTGGTGGTGAACGCCAGAATGCTACTGAAATCAGAGCATCAGTTGGAAGGATGGTCAGTGGAATTGGCAGATTTTACATCCAGATGTGTACTGAACTCAAACTCAGCGATCATGAGGGTCGCCTGATTCAGAACAGCATAACCATAGAAAGGATGGTACTTTCTGCCTTTGATGAAAGAAGGAAC…
		<sequence id="seq_2009.038_CY079415_A/northern_shoveler/Mississippi/09OS643/2009_5" taxon="2009.038_CY079415_A/northern_shoveler/Mississippi/09OS643/2009_5" totalcount="4" value="ATGGCGTCTCAAGGCACCAAACGATCTTATGAGCAGATGGAAACTGGTGGGGAACGCCAGAATGCCACTGAAATCAGAGCATCTGTTGGAAGGATGGTTGGTGGAATTGGGAGATTCTACATACAGATGTGCACTGAACTCAAGCTCAGCGACTATGAAGGGAGGCTGATTCAGAACAGCATAACAATAGAGAGAATGGTTCTCTCAGCATTTGATGAGA…
		<sequence id="seq_2008.798_CY079423_A/American_green-winged_teal/Wisconsin/08OS2270/2008_5" taxon="2008.798_CY079423_A/American_green-winged_teal/Wisconsin/08OS2270/2008_5" totalcount="4" value="ATGGCGTCTCAAGGCACCAAACGATCTTATGAACAGATGGAAACTGGTGGAGAACGCCAGAATGCCACTGAAATCAGAGCATCTGTTGGGAGAATGGTGGGTGGAATCGGGAGATTCTACATACAGATGTGCACTGAACTCAAACTCAGTGACTATGAAGGGAGACTAATCCAAAACAGCATCACAATAGAGAGAATGGTTCTC…
		<sequence id="seq_2008.801_CY079431_A/American_green-winged_teal/Wisconsin/08OS2291/2008_5" taxon="2008.801_CY079431_A/American_green-winged_teal/Wisconsin/08OS2291/2008_5" totalcount="4" value="ATGGCGTCTCAAGGCACCAAACGATCTTATGAACAGATGGAAACTGGTGGAGAACGCCAGAATGCCACTGAAATCAGAGCATCTGTTGGGAGAATGGTGGGTGGAATCGGGAGATTCTACATACAGATGTGCACTGAACTCAAACTCAGTGACTATGAAGGGAGACTAATCCAAAACAGCATCACAATAGAGAGAATGGTTCTC…
		<sequence id="seq_2008.801_CY079439_A/gadwall/Wisconsin/08OS2296/2008_5" taxon="2008.801_CY079439_A/gadwall/Wisconsin/08OS2296/2008_5" totalcount="4" value="ATGGCGTCTCAAGGCACCAAACGATCTTATGAACAGATGGAAACTGGTGGAGAACGCCAGAATGCCACTGAAATCAGAGCATCTGTTGGGAGAATGGTTGGTGGAATCGGAAGATTCTACATACAGATGTGCACTGAACTCAAGCTCAGTGACTATGAAGGGAGGCTAATCCAAAACAGCATCACAATAGAGAGAATGGTTCTCTCAGCATTTGATGAGAGGAGAAACAAATATCTGGAGGA…
		<sequence id="seq_2008.814_CY079447_A/mallard/Illinois/08OS2315/2008_5" taxon="2008.814_CY079447_A/mallard/Illinois/08OS2315/2008_5" totalcount="4" value="ATGGCGTCTCAAGGCACCAAACGATCCTATGAACAAATGGAAACTGGTGGGGAACGCCAGAATGCCACTGAAATCAGAGCATCTGTTGGGAGAATGGTTGGCGGAATCGGGAGATTCTACATACAGATGTGCACTGAGCTCAAACTCAGTGACTACGAAGGGAGACTGATCCAAAACAGCATAACCATAGAAAGGATGGTTCTCTCGGCATTTGATGAGAGGAGAAACAAGTATCTGGAGGAGC…
		<sequence id="seq_2008.817_CY079455_A/American_black_duck/Illinois/08OS2688/2008_5" taxon="2008.817_CY079455_A/American_black_duck/Illinois/08OS2688/2008_5" totalcount="4" value="ATGGCGTCTCAAGGCACCAAACGATCTTATGAACAGATGGAAACTGGTGGAGAACGCCAGAATGCCACTGAAATCAGAGCATCTGTTGGGAGAATGGTTGGTGGAATCGGAAGATTCTACATACAGATGTGCACCGAACTCAAGCTCAGTGACTATGAAGGGAGGCTGATCCAAAACAGCATCACAATAGAGAGAATGGTTCTCTCAGCATTTGATGAGA…
		<sequence id="seq_2008.817_CY079463_A/mallard/Illinois/08OS2711/2008_5" taxon="2008.817_CY079463_A/mallard/Illinois/08OS2711/2008_5" totalcount="4" value="ATGGCGTCTCAAGGCACCAAACGATCTTATGAGCAAATGGAAACTGGTGGGGAACGCCAGAATGCCACTGAAATCAGAGCATCTGTTGGGAGAATGGTTGGTGGAATCGGGAGATTCTACATACAGATGTGCACTGAACTCAAACTCAGTGACTACGAAGGGAGACTGATCCAAAACAGCATAACCATAGAGAGGATGGTTCTCTCGGCATTTGATGAGAGGAGAAACAAGTATCTGGAGGAGC…
		<sequence id="seq_2008.817_CY079471_A/American_green-winged_teal/Illinois/08OS2713/2008_5" taxon="2008.817_CY079471_A/American_green-winged_teal/Illinois/08OS2713/2008_5" totalcount="4" value="ATGGCGTCTCAAGGCACCAAACGATCTTATGAGCAAATGGAAACTGGTGGGGAACGCCAGAATGCCACTGAAATCAGAGCATCTGTTGGGAGAATGGTTGGTGGAATCGGGAGATTCTACATACAGATGTGCACTGAACTCAAACTCAGTGACTACGAAGGGAGACTGATCCAAAACAGCATAACCATAGAGAGGATGGTTCTCTC…
		<sequence id="seq_2008.831_CY079479_A/mallard/Wisconsin/08OS2841/2008_5" taxon="2008.831_CY079479_A/mallard/Wisconsin/08OS2841/2008_5" totalcount="4" value="ATGGCGTCTCAAGGCACCAAACGATCTTATGAGCAGATGGAAACTGGTGGGGAACGCCAGAATGCCACTGAAATCAGAGCATCTGTTGGAAGGATGGTTGGTGGAATTGGGAGATTCTACATACAGATGTGCACTGAGCTCAAGCTCAGCGACTATGAAGGGAGGCTGATTCAGAACAGCATAACAATAGAGAGAATGGTTCTCTCAGCATTTGATGAGAGGAGAAACAAATATCTGGAAGA…
		<sequence id="seq_2008.831_CY079495_A/mallard/Wisconsin/08OS2844/2008_5" taxon="2008.831_CY079495_A/mallard/Wisconsin/08OS2844/2008_5" totalcount="4" value="ATGGCGTCTCAAGGCACCAAACGATCTTATGAACAAATGGAAACTGGTGGGGAACGCCAGAATGCCACTGAAATCAGAGCATCTGTTGGGAGAATGGTTGGTGGAATCGGGAGATTCTACATACAGATGTGCACTGAACTCAAACTCAGTGACTACGAAGGGAGACTGATCCAAAACAGCATAACCATAGAGAGGATGGTTCTCTCGGCATTTGATGAGAGGAGAAACAAATATCTGGAGGA…
		<sequence id="seq_2008.872_CY079511_A/northern_shoveler/Illinois/08OS3331/2008_5" taxon="2008.872_CY079511_A/northern_shoveler/Illinois/08OS3331/2008_5" totalcount="4" value="ATGGCGTCTCAAGGCACCAAACGATCTTATGAGCAGATGGAAACTGGTGGGGAACGCCAGAATGCCACTGAAATCAGAGCATCTGTTGGAAGGATGGTTGGTGGAATTGGGAGATTCTACATACAGATGTGCACTGAACTCAAGCTCAGCGACTATGAAGGGAGGCTGATTCAGAACAGCATAACAATAGAAAGAATGGTTCTCTCAGCATTTGATGAGAGGAG…
		<sequence id="seq_2007.668_CY079553_A/mallard/Interior_Alaska/7MP1643/2007_5" taxon="2007.668_CY079553_A/mallard/Interior_Alaska/7MP1643/2007_5" totalcount="4" value="ATGGCGTCTCAAGGCACCAAACGATCTTATGAACAGATGGAAACTGGTGGGGAACGCCAGAATGCCACTGAAATCAGAGCATCTGTTGGGAGAATGGTTGGTGGAATCGGGAGATTCTACATACAGATGTGCACTGAACTCAAACTCAGTGACTACGAAGGGAGACTGATCCAAAACAGCATAACCATAGAGAGAATGGTTCTCTCGGCATTTGACGAGAGGAGAAACAAAT…
		<sequence id="seq_2007.710_CY079561_A/northern_pintail/Interior_Alaska/7MP2248/2007_5" taxon="2007.710_CY079561_A/northern_pintail/Interior_Alaska/7MP2248/2007_5" totalcount="4" value="ATGGCGTCTCAAGGCACCAAACGATCTTATGAACAGATGGAAACTGGTGGAGAGCGCCAGAATGCTACTGAGATCAGAGCATCTGTTGGGAGAATGGTTGGTGGAATCGGGAGATTCTACATACAGATGTGCACTGAACTCAAACTCAGTGATTATGAAGGGAGACTGATCCAAAACAGCATAACAATAGAGAGAATGGTTCTCTCTGCATTTG…
		<sequence id="seq_2008.798_CY079569_A/mallard/Wisconsin/08OS2254/2008_5" taxon="2008.798_CY079569_A/mallard/Wisconsin/08OS2254/2008_5" totalcount="4" value="ATGGCGTCTCAAGGCACCAAACGATCTTATGAGCAGATGGAAACTGGTGGGGAACGCCAGAATGCCACTGAAATCAGAGCATCTGTTGGAAGGATGGTTGGTGGAATTGGGAGATTCTACATACAGATGTGCACTGAACTCAAGCTCAGCGACTATGAAGGGAGGCTGATTCAGAACAGCATAACAATAGAGAGAATGGTTCTCTCAGCATTTGATGAGAGGAGAAACAAATATCTGGAAGA…
		<sequence id="seq_2008.814_CY079577_A/American_green-winged_teal/Illinois/08OS2311/2008_5" taxon="2008.814_CY079577_A/American_green-winged_teal/Illinois/08OS2311/2008_5" totalcount="4" value="ATGGCGTCTCAAGGCACCAAACGATCTTATGAACAGATGGAAACTGGTGGGGAACGCCAGAATGCCACTGAAATCAGAGCATCTGTTGGGAGAATGGTTGGCGGAATCGGAAGATTCTACATACAGATGTGCACTGAACTCAAGCTCAGTGACTATGAAGGGAGGCTAATCCAAAACAGCATCACAATAGAGAGAATGGTTCTCTC…
		<sequence id="seq_2009.496_CY079585_A/mallard/Interior_Alaska/9BM1864/2009_5" taxon="2009.496_CY079585_A/mallard/Interior_Alaska/9BM1864/2009_5" totalcount="4" value="ATGGCGTCTCAAGGCACCAAACGATCTTATGAACAGATGGAAACTGGTGGAGAGCGCCAGAATGCCACTGAAATCAGAGCATCTGTTGGAAGAATGGTTGGTGGAATCGGGAGATTCTACATACAGATGTGCACTGAACTCAAACTCAGTGACTACGAAGGGAGACTGATCCAAAACAGCATAACCATAGAGAGAATGGTTCTCTCTGCGTTTGATGAGAGAAGAAACAAAT…
		<sequence id="seq_2009.504_CY079593_A/mallard/Interior_Alaska/9BM1957/2009_5" taxon="2009.504_CY079593_A/mallard/Interior_Alaska/9BM1957/2009_5" totalcount="4" value="ATGGCGTCTCAAGGCACCAAACGATCTTATGAACAGATGGAAACTGGTGGAGAGCGCCAGAATGCCACTGAAATCAGAGCATCTGTTGGAAGAATGGTTGGTGGAATCGGGAGATTCTACATACAGATGTGCACTGAACTCAAACTCAGTGACTACGAAGGGAGACTGATCCAAAACAGCATAACCATAGAGAGAATGGTTCTCTCTGCGTTTGATGAGAGAAGAAACAAAT…
		<sequence id="seq_2009.510_CY079601_A/mallard/Interior_Alaska/9BM1964/2009_5" taxon="2009.510_CY079601_A/mallard/Interior_Alaska/9BM1964/2009_5" totalcount="4" value="ATGGCGTCTCAAGGCACCAAACGATCTTATGAACAGATGGAAACTGGTGGAGAGCGCCAGAATGCCACTGAAATCAGAGCATCTGTTGGAAGAATGGTTGGTGGAATCGGGAGATTCTACATACAGATGTGCACTGAACTCAAACTCAGTGACTACGAAGGGAGACTGATCCAAAACAGCATAACCATAGAGAGAATGGTTCTCTCTGCGTTTGATGAGAGAAGAAACAAAT…
		<sequence id="seq_2009.523_CY079609_A/mallard/Interior_Alaska/9BM2259/2009_5" taxon="2009.523_CY079609_A/mallard/Interior_Alaska/9BM2259/2009_5" totalcount="4" value="ATGGCGTCTCAAGGCACCAAACGATCTTATGAACAGATGGAAACTGGTGGAGAGCGCCAGAATGCCACTGAAATCAGAGCATCTGTTGGAAGAATGGTTGGTGGAATCGGGAGATTCTACATACAGATGTGCACTGAACTCAAACTCAGTGACTACGAAGGGAGACTGATCCAAAACAGCATAACCATAGAGAGAATGGTTCTCTCTGCGTTTGATGAGAGAAGAAACAAAT…
		<sequence id="seq_2008.604_CY079617_A/northern_pintail/Interior_Alaska/8BM1995R1/2008_5" taxon="2008.604_CY079617_A/northern_pintail/Interior_Alaska/8BM1995R1/2008_5" totalcount="4" value="ATGGCGTCTCAAGGCACCAAACGATCTTATGAACAGATGGAAACTGGTGGAGAGCGCCAGAATGCCACCGAAATCAGAGCATCTGTTGGGAGAATGGTTGGTGGAATCGGGAGATTCTACATACAGATGTGCACTGAACTCAAACTCAGTGACTACGAAGGGAGACTGATCCAAAACAGCATAACCATAGAGAGAATGGTTCTCTCTGCA…
		<sequence id="seq_2008.617_CY079625_A/northern_pintail/Interior_Alaska/8BM2621R1/2008_5" taxon="2008.617_CY079625_A/northern_pintail/Interior_Alaska/8BM2621R1/2008_5" totalcount="4" value="ATGGCGTCTCAAGGCACCAAACGATCTTATGAACAAATGGAAACTGGTGGGGAACGCCAGAATGCCACTGAAATCAGAGCATCTGTTGGGAGAATGGTCGGTGGAATCGGGAGATTCTACATACAGATGTGCACTGAACTCAAACTCAGTGACTACGAAGGGAGACTGATCCAAAACAGCATAACCATAGAGAGGATGGTCCTCTCGGCA…
		<sequence id="seq_2008.628_CY079633_A/northern_pintail/Interior_Alaska/8BM3091/2008_5" taxon="2008.628_CY079633_A/northern_pintail/Interior_Alaska/8BM3091/2008_5" totalcount="4" value="ATGGCGTCTCAAGGCACCAAACGATCTTATGAACAAATGGAAACTGGTGGGGAACGCCAGAATGCCACTGAAATCAGAGCATCTGTTGGGAGAATGGTCGGTGGAATCGGGAGATTCTACATACAGATGTGCACTGAACTCAAACTCAGTGACTACGAAGGGAGACTGATCCAAAACAGCATAACCATAGAGAGGATGGTCCTCTCGGCATTTG…
		<sequence id="seq_2008.628_CY079641_A/northern_pintail/Interior_Alaska/8BM3137/2008_5" taxon="2008.628_CY079641_A/northern_pintail/Interior_Alaska/8BM3137/2008_5" totalcount="4" value="ATGGCGTCTCAAGGCACCAAACGATCTTATGAACAAATGGAAACTGGTGGGGAACGCCAGAATGCCACTGAAATCAGAGCATCTGTTGGGAGAATGGTCGGTGGAATCGGGAGATTCTACATACAGATGTGCACTGAACTCAAACTCAGTGACTACGAAGGGAGACTGATCCAAAACAGCATAACCATAGAGAGGATGGTCCTCTCGGCATTTG…
		<sequence id="seq_2008.667_CY079649_A/northern_shoveler/Interior_Alaska/8BM3470/2008_5" taxon="2008.667_CY079649_A/northern_shoveler/Interior_Alaska/8BM3470/2008_5" totalcount="4" value="ATGGCGTCTCAAGGCACCAAACGATCTTATGAACAGATGGAAACTGGTGGGGAACGCCAGAATGCCACTGAAATCAGAGCATCTGTTGGGAGAATGGTTGGTGGAATCGGGAGATTCTACATACAAATGTGCACTGAACTCAAACTCAGTGACTACGAAGGGAGACTGATCCAAAACAGCATAACCATAGAGAGAATGGTTCTCTCGGCATT…
		<sequence id="seq_2008.705_CY079664_A/northern_pintail/Interior_Alaska/8BM3608/2008_5" taxon="2008.705_CY079664_A/northern_pintail/Interior_Alaska/8BM3608/2008_5" totalcount="4" value="ATGGCGTCTCAAGGCACCAAACGATCTTATGAACAGATGGAAACTGGTGGAGAGCGCCAGAATGCCACTGAAATCAGAGCATCTGTTGGGAGAATGGTTGGTGGAATCGGGAGATTCTACATACAGATGTGCACTGAACTCAAACTCAGTGACTACGAAGGGAGACTGATCCAAAACAGCATAACCATAGAGAGAATGGTTCTCTCTGCATTTG…
		<sequence id="seq_2008.738_CY079672_A/northern_pintail/Interior_Alaska/8BM3723/2008_5" taxon="2008.738_CY079672_A/northern_pintail/Interior_Alaska/8BM3723/2008_5" totalcount="4" value="ATGGCGTCTCAAGGCACCAAACGATCTTATGAACAGATGGAAACTGGTGGAGAGCGCCAGAATGCCACTGAAATCAGAGCATCTGTTGGAAGAATGGTTGGTGGAATCGGGAGATTCTACATACAGATGTGCACTGAACTCAAACTCAGTGACTACGAAGGGAGACTGATCCAAAACAGCATAACCATAGAGAGAATGGTTCTCTCTGCGTTTG…
		<sequence id="seq_2008.702_CY079680_A/mallard/Interior_Alaska/8BM3584R1/2008_5" taxon="2008.702_CY079680_A/mallard/Interior_Alaska/8BM3584R1/2008_5" totalcount="4" value="ATGGCGTCTCAAGGCACCAAACGATCTTATGAACAAATGGAAACTGGTGGGGAACGCCAGAATGCCACTGAAATCAGAGCATCTGTTGGGAGAATGGTCGGTGGAATCGGGAGATTCTACATACAGATGTGCACTGAACTCAAACTCAGTGACTACGAAGGGAGACTGATCCAAAACAGCATAACCATAGAGAGGATGGTCCTCTCGGCATTTGATGAGAGGAGAAAC…
		<sequence id="seq_2007.353_CY079688_A/avian/Southcentral_Alaska/7KW0388R1/2007_5" taxon="2007.353_CY079688_A/avian/Southcentral_Alaska/7KW0388R1/2007_5" totalcount="4" value="ATGGCGTCTCAAGGCACCAAACGATCTTATGAACAGATGGAAACTGGTGGAGAACGCCAGAATGCCACTGAAATCAGAGCATCTGTTGGGAGGATGGTTGGTGGAATCGGGAGATTCTACATACAGATGTGCACTGAACTCAAGCTCGATGACTACGAAGGGAGACTGATCCAAAACAGCATAACCATAGAGAGAATGGTTCTATCAGCATTTGATGAGAGGAG…
		<sequence id="seq_2006.603_CY079696_A/mallard/Interior_Alaska/6MP0017R1/2006_5" taxon="2006.603_CY079696_A/mallard/Interior_Alaska/6MP0017R1/2006_5" totalcount="4" value="ATGGCGTCTCAAGGCACCAAACGATCTTATGAGCAAATGGAAACTGGTGGAGAACGCCAGAATGCTACTGAGATCAGAGCATCTGTTGGGAGAATGGTCGGTGGAATTGGGAGATTCTACATACAGATGTGCACTGAGCTCAAACTCAGCGATTATGAAGGGAGGCTAATCCAAAACAGCATAACAATAGAGAGAATGATTCTCTCTGCATTTGATGAAAGGAGGAAC…
		<sequence id="seq_2006.668_CY079719_A/northern_shoveler/Interior_Alaska/6MP1283/2006_5" taxon="2006.668_CY079719_A/northern_shoveler/Interior_Alaska/6MP1283/2006_5" totalcount="4" value="ATGGCGTCTCAAGGCACCAAACGATCTTATGAGCAAATGGAAACTGGTGGAGAACGCCAGAATGCTACTGAGATCAGAGCATCTGTTGGGAGAATGGTCGGTGGAATTGGGAGATTCTACATACAGATGTGCACTGAGCTCAAACTCAGCGACTATGAAGGGAGGCTAATCCAAAACAGCATAACAATAGAGAGAATGGTTCTCTCTGCATT…
		<sequence id="seq_2006.608_CY079727_A/northern_pintail/Interior_Alaska/6MP0804/2006_5" taxon="2006.608_CY079727_A/northern_pintail/Interior_Alaska/6MP0804/2006_5" totalcount="4" value="ATGGCGTCTCAAGGCACCAAACGATCTTATGAACAGATGGAAACTGGTGGGGAACGCCAGAATGCCACTGAAATCAGAGCATCTGTTGGGAGAATGGTTGGTGGAATCGGGAGATTCTACATACAGATGTGCACTGAACTCAAACTCAGTGACTACGAAGGGAGACTGATCCAAAACAGCATAACCATAGAGAGAATGGTTCTCTCAGCATTTG…
		<sequence id="seq_2006.723_CY079735_A/green-winged_teal/Interior_Alaska/6MP1140/2006_5" taxon="2006.723_CY079735_A/green-winged_teal/Interior_Alaska/6MP1140/2006_5" totalcount="4" value="ATGGCGTCTCAAGGCACCAAACGATCTTATGAGCAAATGGAAACTGGTGGAGAACGCCAGAATGCTACTGAGATCAGAGCATCTGTTGGGAGAATGGTCGGTGGAATTGGGAGATTCTACATACAGATGTGCACTGAGCTCAAACTCAGCGATTATGAAGGGAGGCTAATCCAAAACAGCATAACAATAGAGAGAATGGTTCTCTCTGCATT…
		<sequence id="seq_2006.627_CY079743_A/mallard/Interior_Alaska/6MP0983R1/2006_5" taxon="2006.627_CY079743_A/mallard/Interior_Alaska/6MP0983R1/2006_5" totalcount="4" value="ATGGCGTCTCAAGGCACCAAACGATCTTATGAGCAAATGGAAACTGGTGGAGAACGCCAGAATGCTACTGAGATCAGAGCATCTGTTGGGAGAATGGTCGGTGGAATTGGGAGATTCTACATACAGATGTGCACTGAGCTCAAACTCAGCGACTATGAAGGGAGGCTAATCCAAAACAGCATAACAATAGAGAGAATGGTTCTCTCTGCATTTGATGAAAGGAGGAAC…
		<sequence id="seq_2009.496_CY079781_A/mallard/Interior_Alaska/9BM1799/2009_5" taxon="2009.496_CY079781_A/mallard/Interior_Alaska/9BM1799/2009_5" totalcount="4" value="ATGGCGTCTCAAGGCACCAAACGATCTTATGAACAAATGGAAACTGGTGGGGAGCGCCAGAATGCCACTGAAATCAGAGCATCTGTTGGGAGAATGGTTGGCGGAATCGGGAGATTCTACATACAGATGTGTACTGAACTCAAACTCAGTGACTACGAAGGGAGACTGATCCAAAACAGCATAACCATAGAGAGGATGGTTCTCTCGGCATTTGATGAAAGGAGGAACAAAT…
		<sequence id="seq_2009.499_CY079795_A/mallard/Interior_Alaska/9BM1809/2009_5" taxon="2009.499_CY079795_A/mallard/Interior_Alaska/9BM1809/2009_5" totalcount="4" value="ATGGCGTCTCAAGGCACCAAACGATCTTATGAACAGATGGAAACTGGTGGAGAGCGCCAGAATGCCACTGAAATCAGAGCATCTGTTGGAAGAATGGTTGGTGGAATCGGGAGATTCTACATACAGATGTGCACTGAACTCAAACTCAGTGACTACGAAGGGAGACTGATCCAAAACAGCATAACCATAGAGAGAATGGTTCTCTCTGCGTTTGATGAGAGAAGAAACAAAT…
		<sequence id="seq_2009.496_CY079803_A/mallard/Interior_Alaska/9BM1870/2009_5" taxon="2009.496_CY079803_A/mallard/Interior_Alaska/9BM1870/2009_5" totalcount="4" value="ATGGCGTCTCAAGGCACCAAACGATCTTATGAACAGATGGAAACTGGTGGAGAGCGCCAGAATGCCACTGAAATCAGAGCATCTGTTGGAAGAATGGTTGGTGGAATCGGGAGATTCTACATACAGATGTGCACTGAACTCAAACTCAGTGACTACGAAGGGAGACTGATCCAAAACAGCATAACCATAGAGAGAATGGTTCTCTCTGCGTTTGATGAGAGAAGAAACAAAT…
		<sequence id="seq_2009.504_CY079818_A/mallard/Interior_Alaska/9BM1959/2009_5" taxon="2009.504_CY079818_A/mallard/Interior_Alaska/9BM1959/2009_5" totalcount="4" value="ATGGCGTCTCAAGGCACCAAACGATCTTATGAACAGATGGAAACTGGTGGAGAGCGCCAGAATGCCACTGAAATCAGAGCATCTGTTGGAAGAATGGTTGGTGGAATCGGGAGATTCTACATACAGATGTGCACTGAACTCAAACTCAGTGACTACGAAGGGAGACTGATCCAAAACAGCATAACCATAGAGAGAATGGTTCTCTCTGCGTTTGATGAGAGAAGAAACAAAT…
		<sequence id="seq_2009.510_CY079826_A/mallard/Interior_Alaska/9BM1968/2009_5" taxon="2009.510_CY079826_A/mallard/Interior_Alaska/9BM1968/2009_5" totalcount="4" value="ATGGCGTCTCAAGGCACCAAACGATCTTATGAACAGATGGAAACTGGTGGAGAGCGCCAGAATGCCACTGAAATCAGAGCATCTGTTGGAAGAATGGTTGGTGGAATCGGGAGATTCTACATACAGATGTGCACTGAACTCAAACTCAGTGACTACGAAGGGAGACTGATCCAAAACAGCATAACCATAGAGAGAATGGTTCTCTCTGCGTTTGATGAGAGAAGAAACAAAT…
		<sequence id="seq_2009.510_CY079834_A/mallard/Interior_Alaska/9BM1969/2009_5" taxon="2009.510_CY079834_A/mallard/Interior_Alaska/9BM1969/2009_5" totalcount="4" value="ATGGCGTCTCAAGGCACCAAACGATCTTATGAACAGATGGAAACTGGTGGAGAGCGCCAGAATGCCACTGAAATCAGAGCATCTGTTGGAAGAATGGTTGGTGGAATCGGGAGATTCTACATACAGATGTGCACTGAACTCAAACTCAGTGACTACGAAGGGAGACTGATCCAAAACAGCATAACCATAGAGAGAATGGTTCTCTCTGCGTTTGATGAGAGAAGAAACAAAT…
		<sequence id="seq_2009.518_CY079850_A/mallard/Interior_Alaska/9BM2073/2009_5" taxon="2009.518_CY079850_A/mallard/Interior_Alaska/9BM2073/2009_5" totalcount="4" value="ATGGCGTCTCAAGGCACCAAACGATCTTATGAACAGATGGAAACTGGTGGAGAGCGCCAGAATGCCACTGAAATCAGAGCATCTGTTGGAAGAATGGTTGGTGGAATCGGGAGATTCTACATACAGATGTGCACTGAACTCAAACTCAGTGACTACGAAGGGAGACTGATCCAAAACAGCATAACCATAGAGAGAATGGTTCTCTCTGCGTTTGATGAGAGAAGAAACAAAT…
		<sequence id="seq_2009.521_CY079865_A/mallard/Interior_Alaska/9BM2164/2009_5" taxon="2009.521_CY079865_A/mallard/Interior_Alaska/9BM2164/2009_5" totalcount="4" value="ATGGCGTCTCAAGGCACCAAACGATCTTATGAACAGATGGAAACTGGTGGAGAGCGCCAGAATGCCACTGAAATCAGAGCATCTGTTGGAAGAATGGTTGGTGGAATCGGGAGATTCTACATACAGATGTGCACTGAACTCAAACTCAGTGACTACGAAGGGAGACTGATCCAAAACAGCATAACCATAGAGAGAATGGTTCTCTCTGCGTTTGATGAGAGAAGAAACAAAT…
		<sequence id="seq_2009.523_CY079873_A/mallard/Interior_Alaska/9BM2239/2009_5" taxon="2009.523_CY079873_A/mallard/Interior_Alaska/9BM2239/2009_5" totalcount="4" value="ATGGCGTCTCAAGGCACCAAACGATCTTATGAACAGATGGAAACTGGTGGAGAGCGCCAGAATGCCACTGAAATCAGAGCATCTGTTGGAAGAATGGTTGGTGGAATCGGGAGATTCTACATACAGATGTGCACTGAACTCAAACTCAGTGACTACGAAGGGAGACTGATCCAAAACAGCATAACCATAGAGAGAATGGTTCTCTCTGCGTTTGATGAGAGAAGAAACAAAT…
		<sequence id="seq_2009.523_CY079881_A/mallard/Interior_Alaska/9BM2243/2009_5" taxon="2009.523_CY079881_A/mallard/Interior_Alaska/9BM2243/2009_5" totalcount="4" value="ATGGCGTCTCAAGGCACCAAACGATCTTATGAACAGATGGAAACTGGTGGAGAGCGCCAGAATGCCACTGAAATCAGAGCATCTGTTGGAAGAATGGTTGGTGGAATCGGGAGATTCTACATACAGATGTGCACTGAACTCAAACTCAGTGACTACGAAGGGAGACTGATCCAAAACAGCATAACCATAGAGAGAATGGTTCTCTCTGCGTTTGATGAGAGAAGAAACAAAT…
		<sequence id="seq_2009.523_CY079889_A/mallard/Interior_Alaska/9BM2252/2009_5" taxon="2009.523_CY079889_A/mallard/Interior_Alaska/9BM2252/2009_5" totalcount="4" value="ATGGCGTCTCAAGGCACCAAACGATCTTATGAACAGATGGAAACTGGTGGAGAGCGCCAGAATGCCACTGAAATCAGAGCATCTGTTGGAAGAATGGTTGGTGGAATCGGGAGATTCTACATACAGATGTGCACTGAACTCAAACTCAGTGACTACGAAGGGAGACTGATCCAAAACAGCATAACCATAGAGAGAATGGTTCTCTCTGCGTTTGATGAGAGAAGAAACAAAT…
		<sequence id="seq_2007.668_CY079911_A/northern_shoveler/Interior_Alaska/7MP1667/2007_5" taxon="2007.668_CY079911_A/northern_shoveler/Interior_Alaska/7MP1667/2007_5" totalcount="4" value="ATGGCGTCTCAAGGCACCAAACGATCTTATGAGCAAATGGAAACTGGTGGAGAACGCCAGAATGCTACTGAGATCAGAGCATCTGTTGGGAGAATGGTCGGTGGAATTGGGAGATTCTACATACAGATGTGCACTGAGCTCAAACTCAGCGACTATGAAGGGAGGCTAATCCAAAACAGCATAACAATAGAGAGAATGGTTCTCTCTGCATT…
		<sequence id="seq_2008.617_CY079942_A/mallard/Interior_Alaska/8BM2714/2008_5" taxon="2008.617_CY079942_A/mallard/Interior_Alaska/8BM2714/2008_5" totalcount="4" value="ATGGCGTCTCAAGGCACCAAACGATCTTATGAACAAATGGAAACTGGTGGGGAACGCCAGAATGCCACTGAAATCAGAGCATCTGTTGGGAGAATGGTCGGTGGAATCGGGAGATTCTACATACAGATGTGCACTGAACTCAAACTCAGTGACTACGAAGGGAGACTGATCCAAAACAGCATAACCATAGAGAGGATGGTCCTCTCGGCATTTGATGAGAGGAGAAACAAGT…
		<sequence id="seq_2008.607_CY079966_A/mallard/Interior_Alaska/8MP0457R1/2008_5" taxon="2008.607_CY079966_A/mallard/Interior_Alaska/8MP0457R1/2008_5" totalcount="4" value="ATGGCGTCTCAAGGCACCAAACGATCTTATGAACAAATGGAAACTGGTGGGGAACGCCAGAATGCCACTGAAATCAGAGCATCTGTTGGGAGAATGGTCGGTGGAATCGGGAGATTCTACATACAGATGTGCACTGAACTCAAACTCAGTGACTACGAAGGGAGACTGATCCAAAACAGCATAACCATAGAGAGGATGGTCCTCTCGGCATTTGATGAGAGGAGAAAC…
		<sequence id="seq_2008.601_CY079974_A/mallard/Interior_Alaska/8BM1966R1/2008_5" taxon="2008.601_CY079974_A/mallard/Interior_Alaska/8BM1966R1/2008_5" totalcount="4" value="ATGGCGTCTCAAGGCACCAAACGATCTTATGAGCAGATGGAAACTGGTGGGGAACGCCAGAATGCCACTGAGATCAGAGCATCTGTTGGAAGGATGGTTGGCGGAATTGGGAGATTCTACATACAGATGTGCACCGAACTCAAGCTCAGCGACTATGAAGGGAGGCTGATTCAGAACAGCATAACAATAGAGAGAATGGTTCTCTCAGCATTTGATGAGAGGAGAAAC…
		<sequence id="seq_2008.604_CY079982_A/northern_pintail/Interior_Alaska/8BM2011R1/2008_5" taxon="2008.604_CY079982_A/northern_pintail/Interior_Alaska/8BM2011R1/2008_5" totalcount="4" value="ATGGCGTCCCAAGGCACCAAACGATCTTATGAACAAATGGAAACTGGTGGGGAACGCCAGAATGCCACTGAAATCAGAGCATCTGTTGGGAGAATGGTCGGTGGAATCGGGAGATTCTACATACAGATGTGCACTGAACTCAAACTCAGTGACTACGAAGGGAGACTGATCCAAAACAGCATAACCATAGAGAGGATGGTCCTCTCGGCA…
		<sequence id="seq_2008.628_CY080006_A/mallard/Interior_Alaska/8BM3092/2008_5" taxon="2008.628_CY080006_A/mallard/Interior_Alaska/8BM3092/2008_5" totalcount="4" value="ATGGCGTCTCAAGGCACCAAACGATCTTATGAACAGATGGAAACTGGTGGAGAGCGCCAGAATGCCACCGAAATCAGAGCATCTGTTGGGAGAATGGTTGGTGGAATCGGGAGATTCTACATACAGATGTGCACTGAACTCAAACTCAGTGACTACGAAGGGAGACTGATCCAAAACAGCATAACCATAGAGAGAATGGTTCTCTCTGCATTTGATGAGAGAAGAAACAAAT…
		<sequence id="seq_2008.634_CY080028_A/mallard/Interior_Alaska/8BM3327/2008_5" taxon="2008.634_CY080028_A/mallard/Interior_Alaska/8BM3327/2008_5" totalcount="4" value="ATGGCGTCTCAAGGCACCAAACGATCTTATGAACAAATGGAAACTGGTGGGGAACGCCAGAATGCCACTGAAATCAGAGCATCTGTTGGGAGAATGGTCGGTGGAATCGGGAGATTCTACATACAGATGTGCACTGAACTCAAACTCAGTGACTACGAAGGGAGACTGATCCAAAACAGCATAACCATAGAGAGGATGGTCCTCTCGGCATTTGATGAGAGGAGAAACAAGT…
		<sequence id="seq_2008.683_CY080050_A/mallard/Interior_Alaska/8BM3519/2008_5" taxon="2008.683_CY080050_A/mallard/Interior_Alaska/8BM3519/2008_5" totalcount="4" value="ATGGCGTCTCAAGGCACCAAACGATCTTATGAACAGATGGAAACTGGTGGAGAGCGCCAGAATGCCACCGAAATCAGAGCATCTGTTGGGAGAATGGTTGGTGGAATCGGGAGATTCTACATACAGATGTGCACTGAACTCAAACTCAGTGACTACGAAGGGAGACTGATCCAAAACAGCATAACCATAGAGAGAATGGTTCTCTCTGCATTTGATGAGAGAAGAAACAAAT…
		<sequence id="seq_2008.732_CY080080_A/northern_pintail/Interior_Alaska/8BM3669/2008_5" taxon="2008.732_CY080080_A/northern_pintail/Interior_Alaska/8BM3669/2008_5" totalcount="4" value="ATGGCGTCTCAAGGCACCAAACGATCTTATGAGCAGATGGAAACTGGTGGAGAACGCCAGAATGCCACTGAAATCAGAGCATCTGTTGGGAGAATGGTTGGTGGGATCGGGAGATTCTACATACAGATGTGCACTGAACTCAAACTCAGTGACTATGAAGGGAGACTAATCCAAAACAGCATCACAATAGAGAGAATGGTTCTCTCAGCATTTG…
		<sequence id="seq_2008.735_CY080095_A/northern_pintail/Interior_Alaska/8BM3696/2008_5" taxon="2008.735_CY080095_A/northern_pintail/Interior_Alaska/8BM3696/2008_5" totalcount="4" value="ATGGCGTCTCAAGGCACCAAACGATCTTATGAACAAATGGAAACTGGTGGAGAACGCCAGAATGCCACTGAAATCAGAGCATCTGTTGGGAGAATGGTCGGTGGAATCGGGAGATTCTACATACAGATGTGCACTGAACTCAAACTCAGTGACTACGAAGGGAGACTGATCCAAAACAGCATAACCATAGAGAGGATGGTCCTCTCGGCATTTG…
		<sequence id="seq_2008.604_CY080110_A/northern_pintail/Interior_Alaska/8BM2082/2008_5" taxon="2008.604_CY080110_A/northern_pintail/Interior_Alaska/8BM2082/2008_5" totalcount="4" value="ATGGCGTCTCAAGGCACCAAACGATCTTATGAACAAATGGAAACTGGTGGGGAACGCCAGAATGCCACTGAAATCAGAGCATCTGTTGGGAGAATGGTCGGTGGAATCGGGAGATTCTACATACAGATGTGCACTGAACTCAAACTCAGTGACTACGAAGGGAGACTGATCCAAAACAGCATAACCATAGAGAGGATGGTCCTCTCGGCATTTG…
		<sequence id="seq_2008.604_CY080118_A/mallard/Interior_Alaska/8BM2102/2008_5" taxon="2008.604_CY080118_A/mallard/Interior_Alaska/8BM2102/2008_5" totalcount="4" value="ATGGCGTCTCAAGGCACCAAACGATCTTATGAACAGATGGAAACTGGTGGGGAACGCCAGAATGCCACTGAAATCAGAGCATCTGTTGGGAGAATGGTTGGTGGAATTGGGAGGTTCTACATACAGATGTGCACTGAACTCAAGCTCAGCGACTATGAAGGGAGGCTGATTCAGAACAGCATAACAATAGAGAGGATGGTTCTCTCAGCATTTGATGAGAGGAGAAACAAAT…
		<sequence id="seq_2008.598_CY080133_A/northern_pintail/Interior_Alaska/8MP0213R2/2008_5" taxon="2008.598_CY080133_A/northern_pintail/Interior_Alaska/8MP0213R2/2008_5" totalcount="4" value="ATGGCGTCTCAAGGCACCAAACGATCTTATGAACAAATGGAAACTGGTGGGGAACGCCAGAATGCCACTGAAATCAGAGCATCTGTTGGGAGAATGGTCGGTGGAATTGGGAGATTCTACATACAGATGTGCACTGAACTCAAACTCAGTGACTACGAAGGGAGACTGATCCAAAACAGCATAACCATAGAGAGGATGGTCCTCTCGGCA…
		<sequence id="seq_2009.455_CY080149_A/mallard/Interior_Alaska/9BM1358/2009_5" taxon="2009.455_CY080149_A/mallard/Interior_Alaska/9BM1358/2009_5" totalcount="4" value="ATGGCGTCTCAAGGCACCAAACGATCTTATGAGCAGATGGAAACTGGTGGGGAACGCCAGAATGCCACTGAGATCAGAGCATCTGTTGGAAGGATGGTTGGCGGAATTGGGAGATTCTACATACAGATGTGCACCGAACTCAAGCTCAGCGACTATGAAGGGAGGCTGATTCAGAACAGCATAACAATAGAGAGAATGGTTCTCTCAGCATTTGATGAGAGGAGAAACAAAT…
		<sequence id="seq_2008.609_CY080164_A/mallard/Interior_Alaska/8BM2312/2008_5" taxon="2008.609_CY080164_A/mallard/Interior_Alaska/8BM2312/2008_5" totalcount="4" value="ATGGCGTCTCAAGGCACCAAACGATCTTATGAACAGATGGAAACTGGTGGAGAACGCCAGAATGCCACTGAAATCAGAGCATCTGTTGGGAGGATGGTTGGTGGAATCGGGAGATTCTACATACAGATGTGCACTGAACTCAAGCTCAGTGACTACGAAGGGAGGCTGATCCAAAACAGCATAACCATAGAGAGAATGGTTCTCTCAGCATTTGATGAGAGGAGAAACAAAT…
		<sequence id="seq_2008.738_CY080186_A/northern_pintail/Interior_Alaska/8BM3739R1/2008_5" taxon="2008.738_CY080186_A/northern_pintail/Interior_Alaska/8BM3739R1/2008_5" totalcount="4" value="ATGGCGTCTCAAGGCACCAAACGATCCTATGAACAAATGGAAACTGGTGGGGAACGCCAGAATGCCACTGAAATCAGAGCATCTGTTGGGAGAATGGTTGGCGGAATCGGGAGATTCTACATACAGATGTGCACTGAGCTCAAACTCAGTGACTACGAAGGGAGACTGATCCAAAACAGCATAACCATAGAAAGGATGGTTCTCTCGGCA…
		<sequence id="seq_2007.666_CY080194_A/duck/Interior_Alaska/7MP1550/2007_5" taxon="2007.666_CY080194_A/duck/Interior_Alaska/7MP1550/2007_5" totalcount="4" value="ATGGCGTCTCAAGGCACCAAACGATCCTATGAACAAATGGAGACTGGTGGGGAACGCCAGAATGCCACTGAAATCAGAGCATCTGTTGGGAGAATGGTTGGTGGAATCGGGAGGTTCTACATACAGATGTGCACTGAACTCAAACTCAGTGACTACGAAGGGAGACTGATCCAAAACAGCATAACCATAGAGAGGATGGTCCTCTCGGCATTTGATGAGAGGAGAAACAAATATCTGG…
		<sequence id="seq_2007.674_CY080202_A/northern_shoveler/Interior_Alaska/7MP1766/2007_5" taxon="2007.674_CY080202_A/northern_shoveler/Interior_Alaska/7MP1766/2007_5" totalcount="4" value="ATGGCGTCTCAAGGCACCAAACGATCTTATGAACAGATGGAAACTGGTGGGGAACGCCAGAATGCCACTGAAATTAGAGCATCCGTTGGGAGAATGGTTGGTGGAATCGGGAGATTTTACATACAGATGTGCACTGAACTCAAACTCAGTGACTACGAAGGGAGACTGATCCAAAACAGCATAACCATAGAGAGAATGGTTCTCTCAGCATT…
		<sequence id="seq_2008.601_CY080210_A/northern_pintail/Interior_Alaska/8MP0262R2/2008_5" taxon="2008.601_CY080210_A/northern_pintail/Interior_Alaska/8MP0262R2/2008_5" totalcount="4" value="ATGGCGTCTCAAGGCACCAAACGATCTTATGAACAGATGGAAACTGGTGGAGAGCGCCAGAATGCCACCGAAATCAGAGCATCTGTTGGGAGAATGGTTGGTGGAATCGGGAGATTCTACATACAGATGTGCACTGAACTCAAACTCAGTGACTACGAAGGGAGACTGATCCAAAACAGCATAACCATAGAGAGAATGGTTCTCTCTGCA…
		<sequence id="seq_2006.668_CY080274_A/mallard/Interior_Alaska/6MP1096R2/2006_5" taxon="2006.668_CY080274_A/mallard/Interior_Alaska/6MP1096R2/2006_5" totalcount="4" value="ATGGCGTCTCAAGGCACCAAACGATCTTATGAGCAAATGGAAACTGGTGGAGAACGCCAGAATGCTACTGAGATCAGAGCATCTGTTGGGAGAATGGTCGGTGGAATTGGGAGATTCTACATACAGATGTGCACTGAGCTCAAACTCAGCGACTATGAAGGGAGGCTAATCCAAAACAGCATAACAATAGAGAGAATGGTTCTCTCTGCATTTGATGAAAGGAGGAAC…
		<sequence id="seq_2007.723_CY080290_A/mallard/Minnesota/Sg-00195/2007_5" taxon="2007.723_CY080290_A/mallard/Minnesota/Sg-00195/2007_5" totalcount="4" value="ATGGCGTCTCAAGGCACCAAACGATCTTATGAGCAGATGGAAACTGGTGGGGAACGCCAGAATGCCACTGAAATCAGAGCATCTGTTGGAAGGATGGTTGGTGGAATTGGGAGATTCTACATACAGATGTGCACTGAACTCAAGCTCAGTGACTATGAAGGGAGGCTGATTCAGAACAGCATAACAATAGAGAGAATGGTTCTCTCAGCATTTGATGAGAGGAGAAACAAATATCTTGAAGA…
		<sequence id="seq_2002.710_CY081229_A/mallard/Maryland/1027/2002_5" taxon="2002.710_CY081229_A/mallard/Maryland/1027/2002_5" totalcount="4" value="ATGGCGTCTCAAGGCACCAAACGATCTTATGAGCAGATGGAAACTGGTGGAGAACGCCAGAATGCCACTGAAATCAGAGCATCTGTTGGGAGAATGGTTGGTGGAATCGGGAGATTCTACATACAGATGTGCACTGAACTCAAACTCAGTGACTATGAAGGGAGACTAATCCAAAACAGCATCACAATAGAGAGAATGGTTCTCTCAGCATTTGATGAGAGGAGAAACAAATATCTGGAAGAGCATCCCAGT…
		<sequence id="seq_2002.655_CY081237_A/black_duck/Maryland/839/2002_5" taxon="2002.655_CY081237_A/black_duck/Maryland/839/2002_5" totalcount="4" value="ATGGCGTCTCAAGGCACCAAACGATCTTATGAACAGATGGAAACTGGTGGAGAACGCCAGAATGCCACTGAAATCAGAGCATCTGTTGGGAGAATGGTTGGTGGAATCGGGAGATTCTACATACAGATGTGCACTGAACTCAAACTCAGTGACTACGAAGGGAGACTGATCCAAAACAGCATAACCATAGAAAGAATGGTTCTCTCGGCATTTGATGAGAGAAGAAACAAATACCTGGAGGAGCATCC…
		<sequence id="seq_1986.827_CY081245_A/mallard/Ohio/353/1986_5" taxon="1986.827_CY081245_A/mallard/Ohio/353/1986_5" totalcount="4" value="ATGGCGTCTCAAGGCACCAAACGATCTTATGAGCAGATGGAAACTGGTGGGGAACGCCAGAATGCCACTGAAATCAGAGCATCTGTTGGGAGAATGGTTGGTGGAATCGGGAGATTCTACATACAAATGTGCACTGAGCTCAAACTCAGTGACTATGAAGGGAGACTGATTCAAAACAGCATAACAATAGAGAGAATGGTTCTCTCGGCATTTGATGAGAGGAGAAACAAATATCTGGAAGAGCATCCCAGTGCTGGGAAAG…
		<sequence id="seq_2002.630_CY081253_A/mallard/Ohio/662/2002_5" taxon="2002.630_CY081253_A/mallard/Ohio/662/2002_5" totalcount="4" value="ATGGCGTCTCAAGGCACCAAACGATCTTATGAACAGATGGAAATTGGTGGGGAACGCCAGAATGCCACTGAAATCAGAGCATCTGTTGGGAGAATGGTTGGTGGGATCGGAAGATTCTACATACAGATGTGCACTGAACTCAAACTCAGTGACTATGAGGGAAGACTGATCCAAAACAGCATAACCATAGAGAGAATGGTTCTCTCGGCGTTCGATGAGAGGAGAAATAAATATCTGGAGGAGCATCCCAGTGCTGGGAAAG…
		<sequence id="seq_2005.608_CY081265_A/mallard/Alaska/312/2005_5" taxon="2005.608_CY081265_A/mallard/Alaska/312/2005_5" totalcount="4" value="ATGGCGTCTCAAGGCACCAAACGATCTTATGAACAGATGGAAACTGGTGGGGAACGCCAGAATGCCACTGAAATCAGAGCATCTGTTGGAAGAATGGTCGGTGGAATTGGGAGATTCTACATACAAATGTGCACTGAACTCAAGCTCAGTGACTATGAAGGAAGGCTGATTCAAAACAGCATAACAATAGAGAGAATGGTTCTCTCAGCATTTGATGAGAGAAGAAACAAATATTTGGAAGAGCATCCTAGTGCTGGA…
		<sequence id="seq_2005.608_CY081283_A/pintail/Alaska/314/2005_5" taxon="2005.608_CY081283_A/pintail/Alaska/314/2005_5" totalcount="4" value="ATGGCGTCTCAAGGCACCAAACGATCTTATGAACAGATGGAAACTGGTGGAGAACGCCAGAATGCCACTGAAATCAGAGCATCTGTTGGGAGGATGGTTGGTGGAATCGGAAGATTCTACATACAGATGTGCACTGAACTCAAGCTCAGTGACTATGAAGGGAGACTGATCCAAAACAGCATCACAATAGAGAGAATGGTTCTCTCAGCATTTGATGAGAGGAGAAATAAATATCTGGAGGAGCATCCCAGTGCTGGA…
		<sequence id="seq_1989.797_CY081295_A/mallard/Ohio/65/1989_5" taxon="1989.797_CY081295_A/mallard/Ohio/65/1989_5" totalcount="4" value="ATGGCGTCTCAAGGCACCAAACGATCTTATGAGCAGATGGAAACTGGTGGGGAACGCCAGAATGCCACTGAAATCAGAGCATCTGTTGGGAGAATGGTTGGTGGAATCGGGAGATTCTACATACAGATGTGCACTGAACTCAAACTCAGCGACTATGAAGGGAGACTGATCCAAAACAGCATAACAATAGAGAGAATGGTTCTCTCAGCGTTTGATGAGAGGAGAAACAAATATCTGGAAGAGCATCCCAGTGCTGGGAAAGAC…
		<sequence id="seq_2005.485_CY081303_A/mallard/Maryland/1111/2005_5" taxon="2005.485_CY081303_A/mallard/Maryland/1111/2005_5" totalcount="4" value="ATGGCGTCTCAAGGCACCAAACGATCTTATGAGCAGATGGAAACTGGTGGGGAACGCCAGAATGCCACTGAAATCAGAGCATCTGTTGGGAGGATGGTTGGTGGAATCGGGAGATTCTACATACAGATGTGCACCGAACTCAAACTCAGTGACTACGAAGGGAGACTGATCCAAAACAGCATCACCATAGAGAGAATGGTTCTCTCGGCGTTTGATGAGAGAAGAAACAAATATCTGGAAGAGCATCCCAGT…
		<sequence id="seq_2005.485_CY081311_A/mallard/Maryland/1127/2005_5" taxon="2005.485_CY081311_A/mallard/Maryland/1127/2005_5" totalcount="4" value="ATGGCGTCTCAAGGCACCAAACGATCTTATGAGCAGATGGAAACTGGTGGAGAACGCCAGAACGCCACTGAAATCAGAGCATCTGTTGGGAGAATGGTTGGTGGAATCGGGAGATTCTACATACAGATGTGCACTGAACTCAAACTCAGTGACTATGAAGGGAGACTAATCCAAAACAGCATCACAATAGAGAGAATGGTTCTCTCAGCATTTGATGAGAGGAGGAACAGATATCTTGAAGAGCATCCCAGT…
		<sequence id="seq_1999.808_CY081367_A/green-winged_teal/Ohio/196/1999_5" taxon="1999.808_CY081367_A/green-winged_teal/Ohio/196/1999_5" totalcount="4" value="ATGGCGTCTCAAGGCACCAAACGATCTTATGAGCAGATGGAAACTGGTGGAGAACGCCAGAATGCCACTGAAATCAGAGCATCTGTTGGGAGAATGGTTGGTGGAATCGGGAGATTCTACATACAGATGTGCACTGAACTCAAACTCAGTGACTATGAAGGGAGACTAATCCAAAACAGCATCACAATAGAGAGAATGGTTCTCTCAGCATTTGATGAGAGGAGAAACAAATATCTGGAAGA…
		<sequence id="seq_2005.485_CY081391_A/mallard/Maryland/715/2005_5" taxon="2005.485_CY081391_A/mallard/Maryland/715/2005_5" totalcount="4" value="ATGGCGTCTCAAGGCACCAAACGATCTTATGAACAGATGGAAACTGGTGGGGAACGCCAGAATGCCACTGAAATCAGAGCATCTGTTGGGAGGATGGTTGGTGGAATTGGGAGATTCTACATACAGATGTGCACTGAACTCAAGCTCAGCGACTATGAGGGGAGACTGATTCAGAACAGCATAACGATAGAGAGGATGGTTCTCTCAGCATTTGATGAGAGGAGAAACAAATATCTAGAAGAGCACCCCAGTGC…
		<sequence id="seq_2005.608_CY089551_A/pintail/Alaska/315/2005_5" taxon="2005.608_CY089551_A/pintail/Alaska/315/2005_5" totalcount="4" value="ATGGCGTCTCAAGGCACCAAACGATCTTATGAACAGATGGAAACTGGTGGGGAACGCCAGAATGCCACTGAAATCAGAGCATCTGTTGGGAGAATGATTGGTGGAATCGGGAGATTCTACATACAGATGTGCACTGAACTTAAACTCAGTGACTACGAAGGGAGACTGATCCAGAATAGCATAACCATAGAGAGAATGGTTCTCTCGGCATTTGATGAGAGGAGAAACAAATATCTGGAGGAGCATCCCAGTGCTGGG…
		<sequence id="seq_1989.797_CY089560_A/mallard/Ohio/42/1989_5" taxon="1989.797_CY089560_A/mallard/Ohio/42/1989_5" totalcount="4" value="ATGGCGTCTCAAGGCACCAAACGATCTTATGAGCAGATGGAAACTGGTGGGGAACGCCAGAATGCCACTGAAATCAGAGCATCTGTTGGGAGAATGGTTGGTGGAATTGGGAGATTCTACATACAAATGTGCACTGAACTCAAACTCAGTGACTACGAAGGGAGACTGATCCAAAACAGCATAACAATAGAGAGAATGGTTCTCTCAGCATTTGATGAGAGGAGAAACAAATATCTGGAAGAGCATCCCAGTGCTGGGAAAGAC…
		<sequence id="seq_2007.707_CY090856_A/blue-winged_teal/Texas/Sg-00173/2007_5" taxon="2007.707_CY090856_A/blue-winged_teal/Texas/Sg-00173/2007_5" totalcount="4" value="ATGGCGTCTCAAGGCACCAAACGATCTTATGAACAGATGGAAACTGGTGGAGAACGCCAGAATGCCACTGAAATCAGAGCATCTGTTGGGAGGATGGTTGGTGGAATCGGGAGATTCTACATACAGATGTGCACCGAACTCAAGCTCAGTGACTACGAAGGGAGGCTGATCCAAAACAGCATAACCATAGAGAGAATGGTTCTCTCAGCATTTGATGAGAGGAGAAACAAAT…
		<sequence id="seq_2008.836_CY093594_A/mallard/California/6469/2008_5" taxon="2008.836_CY093594_A/mallard/California/6469/2008_5" totalcount="4" value="ATGGCGTCTCAAGGCACCAAACGATCTTATGAACAGATGGAAACTGGTGGAGAACGCCAGAATGCCACTGAAATCAGAGCATCTGTTGGGAGAATGGTTGGTGGAATCGGAAGATTCTACATACAGATGTGCACTGAACTCAAGCTCAGTGACTATGAAGGGAGGCTGATCCAAAATAGCATCACAATAGAGAGAATGGTACTCTCAGCATTTGATGAGAGGAGAAACAAATATCTGGAGGAGCATCC…
		<sequence id="seq_2008.836_CY093602_A/mallard/California/6471/2008_5" taxon="2008.836_CY093602_A/mallard/California/6471/2008_5" totalcount="4" value="ATGGCGTCTCAAGGCACCAAACGATCTTATGAACAGATGGAAACTGGTGGAGAACGCCAGAATGCCACTGAAATCAGAGCATCTGTTGGGAGGATGGTTGGTGGAATCGGGAGATTCTACATACAGATGTGCACCGAACTCAAGCTCAGTGACTACGAAGGGAGGCTGATCCAGAACAGCATAACCATAGAGAGAATGGTTCTCTCAGCATTTGATGAGAGGAGAAACAAATATCTGGAGGAGCATCC…
		<sequence id="seq_2008.798_CY093610_A/mallard/California/8118/2008_5" taxon="2008.798_CY093610_A/mallard/California/8118/2008_5" totalcount="4" value="ATGGCGTCTCAAGGCACCAAACGATCTTATGAACAAATGGAAACTGGTGGGGAACGCCAGAATGCCACTGAAATCAGAGCATCTGTTGGGAGAATGGTTGGTGGAATCGGGAGATTCTACATACAGATGTGCACTGAACTCAAACTCAGTGACTACGAAGGGAGACTGATCCAAAACAGCATAACCATAGAGAGGATGGTTCTCTCGGCATTTGATGAGAGGAGAAACAAGTATCTGGAGGAGCATCC…
		<sequence id="seq_2008.798_CY093618_A/mallard/California/8322/2008_5" taxon="2008.798_CY093618_A/mallard/California/8322/2008_5" totalcount="4" value="ATGGCGTCTCAAGGCACCAAACGATCTTATGAACAGATGGAAACTGGTGGAGAACGCCAGAATGCCACTGAAATCAGAGCATCTGTTGGGAGAATGGTTGGTGGAATCGGGAGATTCTACATACAGATGTGCACTGAACTCAAACTCAGTGAACATGAAGGGAGACTAATCCAAAACAGCATCACAATAGAGAGAATGGTTCTCTCAGCATTTGATGAGAGAAGAAACAAATATCTGGAAGAGCATCC…
		<sequence id="seq_2008.806_CY093626_A/mallard/California/8399/2008_5" taxon="2008.806_CY093626_A/mallard/California/8399/2008_5" totalcount="4" value="ATGGCGGCTCAAGGCACCAAACGATCTTATGAACAGATGGAAACTGGTGGAGAACGCCAGAATGCCACTGAAATCAGAGCATCTGTTGGGAGAATGGTTGGTGGAATCGGGAGATTCTACATACAGATGTGCACTGAACTCAAACTCAGTGAACATGAAGGGAGACTAATCCAAAACAGCATCACAATAGAGAGAATGGTTCTCTCAGCATTTGATGAGAGAAGAAACAAATATCTGGAAGAGCATCC…
		<sequence id="seq_2008.806_CY093634_A/mallard/California/8457/2008_5" taxon="2008.806_CY093634_A/mallard/California/8457/2008_5" totalcount="4" value="ATGGCGTCTCAAGGCACCAAACGATCTTATGAACAGATGGAAACTGGTGGAGAACGCCAGAATGCCACTGAAATCAGAGCATCTGTTGGGAGAATGGTTGGTGGAATCGGAAGATTCTACATACAGATGTGCACTGAACTCAAGCTCAGTGACTATGAAGGGAGGCTGATCCAAAATAGCATCACAATAGAGAGAATGGTACTCTCAGCATTTGATGAGAGGAGAAACAAATATCTGGAGGAGCATCC…
		<sequence id="seq_2008.806_CY093642_A/mallard/California/8462/2008_5" taxon="2008.806_CY093642_A/mallard/California/8462/2008_5" totalcount="4" value="ATGGCGTCTCAAGGCACCAAACGATCTTATGAACAGATGGAAACTGGTGGAGAACGCCAGAATGCCACTGAAATCAGAGCATCTGTTGGGAGAATGGTTGGTGGAATCGGGAGATTCTACATACAGATGTGCACTGAACTCAAACTCAGTGAACATGAAGGGAGACTAATCCAAAACAGCATCACAATAGAGAGAATGGTTCTCTCAGCATTTGATGAGAGAAGAAACAAATATCTGGAAGAGCATCC…
		<sequence id="seq_2008.814_CY093650_A/mallard/California/8519/2008_5" taxon="2008.814_CY093650_A/mallard/California/8519/2008_5" totalcount="4" value="ATGGCGTCTCAAGGCACCAAACGATCTTATGAACAGATGGAAACTGGTGGAGAACGCCAGAATGCCACTGAAATCAGAGCATCTGTTGGGAGAATGGTTGGTGGAATCGGGAGATTCTACATACAGATGTGCACTGAACTCAAACTCAGTGAACATGAAGGGAGACTAATCCAAAACAGCATCACAATAGAGAGAATGGTTCTCTCAGCATTTGATGAGAGAAGAAACAAATATCTGGAAGAGCATCC…
		<sequence id="seq_2008.844_CY093658_A/mallard/California/8843/2008_5" taxon="2008.844_CY093658_A/mallard/California/8843/2008_5" totalcount="4" value="ATGGCGTCTCAAGGCACCAAACGATCTTATGAACAGATGGAAACTGGTGGAGAGCGCCAGAATGCCACCGAAATCAGAGCATCTGTTGGGAGAATGGTTGGTGGAATCGGGAGATTCTACATACAGATGTGCACTGAACTCAAACTCAGTGACTACGAAGGGAGACTGATCCAAAACAGCATAACCATAGAGAGAATGGTTCTCTCTGCATTTGATGAGAGAAGAAACAAATACCTGGAGGAGCACCC…
		<sequence id="seq_2008.932_CY093666_A/mallard/California/9704/2008_5" taxon="2008.932_CY093666_A/mallard/California/9704/2008_5" totalcount="4" value="ATGGCGTCTCAAGGCACCAAACGATCTTATGAGCAGATGGAAACTGGTGGGGAACGCCAGAATGCCACTGAAATCAGAGCATCTGTTGGAAGAATGGTTGGTGGAATTGGGAGATTCTACATACAAATGTGCACTGAACTCAAGCTCAGCGACTATGAAGGGAGGCTGATTCAGAACAGCATAACAATAGAGAGAATGGTTCTCTCAGCATTTGATGAGAGGAGAAACAAATATCTGGAAGAGCATCC…
		<sequence id="seq_2008.948_CY093674_A/mallard/California/10125/2008_5" taxon="2008.948_CY093674_A/mallard/California/10125/2008_5" totalcount="4" value="ATGGCGTCTCAAGGCACCAAACGATCTTATGAACAGATGGAAACTGGTGGGGAGCGCCAGAATGCCACTGAAATCAGAGCATCTGTTGGGAGAATGGTTGGTGGAATCGGGAGATTCTACATACAGATGTGCACTGAACTCAAACTCAGTGACTACGAAGGGAGACTGATCCAAAACAGTATAACCATAGAGAGAATGGTTCTCTCTGCATTTGATGAGAGAAGAAACAAATACCTGGAGGAGCAT…
		<sequence id="seq_2008.948_CY093682_A/mallard/California/10126/2008_5" taxon="2008.948_CY093682_A/mallard/California/10126/2008_5" totalcount="4" value="ATGGCGTCTCAAGGCACCAAACGATCTTATGAACAAATGGAAACTGGTGGGGAACGCCAGAATGCCACTGAAATCAGAGCATCTGTTGGGAGAATGGTTGGTGGAATCGGGAGATTCTACATACAGATGTGCACTGAACTCAAACTCAGTGACTACGAAGGGAGACTGATCCAAAACAGCATAACCATAGAGAGGATGGTTCTCTCGGCATTTGATGAGAGGAGAAACAAGTATCTGGAGGAGCAT…
		<sequence id="seq_2008.921_CY093690_A/mallard/California/10985/2008_5" taxon="2008.921_CY093690_A/mallard/California/10985/2008_5" totalcount="4" value="ATGGCGTCTCAAGGCACCAAACGATCTTATGAGCAGATGGAAACTGGTGGGGAACGCCAGAATGCCACTGAAATCAGAGCATCTGTTGGAAGGATGGTTGGTGGAATTGGGAGATTCTACATACAGATGTGCACTGAACTCAAACTCAGCGACTATGAAGGGAGGCTGATTCAGAACAGCATAACAATAGAGAGAATGGTTCTATCAGCATTTGATGAGAGGAGAAACAAATATCTGGAAGAACAT…
		<sequence id="seq_2008.929_CY093705_A/mallard/California/11100/2008_5" taxon="2008.929_CY093705_A/mallard/California/11100/2008_5" totalcount="4" value="ATGGCGTCTCAAGGCACCAAACGATCTTATGAACAAATGGAAACTGGTGGGGAACGCCAGAATGCCACTGAAATCAGAGCATCTGTCGGGAGAATGGTTGGTGGAATTGGGAGATTCTACATACAGATGTGCACTGAACTCAAACTCGGTGACTATGAAGGGAGACTGATCCAAAACAGCATAACCATAGAGAGGATGGTTCTCTCGGCATTTGATGAGAGGAGGAACAAATATCTGGAGGAGCAT…
		<sequence id="seq_2008.929_CY093713_A/mallard/California/11119/2008_5" taxon="2008.929_CY093713_A/mallard/California/11119/2008_5" totalcount="4" value="ATGGCGTCTCAAGGCACCAAACGATCTTATGAACAGATGGAAACTGGTGGAGAGCGCCAGAATGCCACTGAAATCAGAGCATCTGTTGGGAGAATGGTTGGTGGAATCGGGAGATTCTACATACAGATGTGCACTGAACTCAAACTCAGTGACTACGAAGGGAGACTGATCCAAAACAGTATAACCATAGAGAGAATGGTTCTCTCTGCATTTGATGAGAGAAGAAACAAATACCTGGAGGAGCAT…
		<sequence id="seq_2008.798_CY093729_A/northern_shoveler/California/8355/2008_5" taxon="2008.798_CY093729_A/northern_shoveler/California/8355/2008_5" totalcount="4" value="ATGGCGGCTCAAGGCACCAAACGATCTTATGAACAGATGGAAACTGGTGGAGAACGCCAGAATGCCACTGAAATCAGAGCATCTGTTGGGAGAATGGTTGGTGGAATCGGGAGATTCTACATACAGATGTGCACTGAACTCAAACTCAGTGAACATGAAGGGAGACTAATCCAAAACAGCATCACAATAGAGAGAATGGTTCTCTCAGCATTTGATGAGAGAAGAAAC…
		<sequence id="seq_2008.825_CY093737_A/northern_shoveler/California/8673/2008_5" taxon="2008.825_CY093737_A/northern_shoveler/California/8673/2008_5" totalcount="4" value="ATGGCGTCTCAAGGCACCAAACGATCTTATGAACAGATGGAAACTGGTGGAGAACGCCAGAATGCCACTGAAATCAGAGCATCTGTTGGGAGAATGGTTGGTGGAATCGGGAGATTCTACATACAGATGTGCACTGAACTCAAACTCAGTGAACATGAAGGGAGACTAATCCAAAACAGCATCACAATAGAGAGAATGGTTCTCTCAGCATTTGATGAGAGAAGAAAC…
		<sequence id="seq_2008.883_CY093761_A/northern_shoveler/California/9140/2008_5" taxon="2008.883_CY093761_A/northern_shoveler/California/9140/2008_5" totalcount="4" value="ATGGCGTCTCAAGGCACCAAACGATCTTATGAACAGATGGAAACTGGTGGAGAGCGCCAGAATGCCACTGAAATCAGAGCATCTGTTGGAAGAATGGTTGGTGGAATCGGGAGATTCTACATACAGATGTGCACTGAACTCAAACTCAGTGACTACGAAGGGAGACTGATCCAAAACAGCATAACCATAGAGAGAATGGTTCTCTCTGCGTTTGATGAGAGAAGAAAC…
		<sequence id="seq_2008.891_CY093769_A/northern_shoveler/California/9235/2008_5" taxon="2008.891_CY093769_A/northern_shoveler/California/9235/2008_5" totalcount="4" value="ATGGCGTCTCAAGGCACCAAACGATCTTATGAACAAATGGAAACTGGTGGGGAACGCCAGAATGCCACTGAAATCAGAGCATCTGTTGGGAGGATGGTTGGCGGAATCGGGAGATTCTACATACAGATGTGCACTGAGCTCAAACTCAGTGACTACGAAGGGAGACTGATCCAAAACAGCATAACCATAGAGAGGATGGTTCTCTCGGCATTTGATGAGAGGAGAAAC…
		<sequence id="seq_2008.932_CY093777_A/northern_shoveler/California/9680/2008_5" taxon="2008.932_CY093777_A/northern_shoveler/California/9680/2008_5" totalcount="4" value="ATGGCGTCTCAAGGCACCAAACGATCTTATGAACAAATGGAAACTGGTGGGGAACGCCAGAATGCCACTGAAATCAGAGCATCTGTCGGGAGAATGGTTGGTGGAATTGGGAGATTCTACATACAGATGTGCACTGAACTCAAACTCGGTGACTATGAAGGGAGACTGATCCAAAACAGCATAACCATAGAGAGGATGGTTCTCTCGGCATTTGATGAGAGGAGGAAC…
		<sequence id="seq_2008.932_CY093785_A/northern_shoveler/California/9710/2008_5" taxon="2008.932_CY093785_A/northern_shoveler/California/9710/2008_5" totalcount="4" value="ATGGCGTCTCAAGGCACCAAACGATCTTACGAACAAATGGAAACTGGTGGGGAACGCCAGAATGCCACTGAAATCAGAGCATCTGTTGGGAGAATGGTTGGCGGAATCGGGAGATTCTACATACAGATGTGCACTGAGCTCAAACTCAGTGACTACGAAGGGAGACTGATCCAAAACAGCATTACCATAGAGAGGATGGTTCTCTCGGCATTTGATGAGAGGAGAAAT…
		<sequence id="seq_2008.852_CY093793_A/American_wigeon/California/6588/2008_5" taxon="2008.852_CY093793_A/American_wigeon/California/6588/2008_5" totalcount="4" value="ATGGCGTCTCAAGGCACCAAACGATCTTATGAACAGATGGAAACTGGTGGAGAACGCCAGAATGCCACTGAAATCAGAGCATCTGTTGGGAGAATGGTTGGTGGAATCGGGAGATTCTACATACAGATGTGCACTGAACTCAAACTCAGTGAACATGAAGGGAGACTAATCCAAAACAGCATCACAATAGAGAGAATGGTTCTCTCAGCATTTGATGAGAGAAGAAACAAAT…
		<sequence id="seq_2008.852_CY093801_A/American_wigeon/California/6610/2008_5" taxon="2008.852_CY093801_A/American_wigeon/California/6610/2008_5" totalcount="4" value="ATGGCGTCTCAAGGCACCAAACGACCTTATGAACAAATGGAAACTGGTGGGGAACGCCAGAATGCCACTGAAATCAGAGCATCTGTCGGGAGAATGGTTGGTGGAATCGGGAGATTCTACATACAGATGTGCACTGAACTCAAACTCAGTGACTACGAAGGGAGACTGATCCAAAACAGCATAACCATAGAGAGGATGGTTCTCTCGGCATTTGATGAGAGGAGGAACAAAT…
		<sequence id="seq_2008.798_CY093809_A/American_wigeon/California/8121/2008_5" taxon="2008.798_CY093809_A/American_wigeon/California/8121/2008_5" totalcount="4" value="ATGGCGTCTCAAGGCACCAAACGATCTTATGAACAGATGGAAACTGGTGGAGAACGCCAGAATGCCACTGAAATCAGAGCATCTGTTGGGAGAATGGTTGGTGGAATCGGGAGATTCTACATACAGATGTGCACTGAACTCAAACTCAGTGAACATGAAGGGAGACTAATCCAAAACAGCATCACAATAGAGAGAATGGTTCTCTCAGCATTTGATGAGAGAAGAAACAAAT…
		<sequence id="seq_2008.806_CY093817_A/American_wigeon/California/8141/2008_5" taxon="2008.806_CY093817_A/American_wigeon/California/8141/2008_5" totalcount="4" value="ATGGCGTCTCAAGGCACCAAACGATCTTATGAACAGATGGAAACTGGTGGAGAACGCCAGAATGCCACTGAAATCAGAGCATCTGTTGGGAGAATGGTTGGTGGAATCGGGAGATTCTACATACAGATGTGCACTGAACTCAAACTCAGTGAACATGAAGGGAGACTAATCCAAAACAGCATCACAATAGAGAGAATGGTTCTCTCAGCATTTGATGAGAGAAGAAACAAAT…
		<sequence id="seq_2008.814_CY093825_A/American_wigeon/California/8529/2008_5" taxon="2008.814_CY093825_A/American_wigeon/California/8529/2008_5" totalcount="4" value="ATGGCGTCTCAAGGCACCAAACGATCTTATGAACAGATGGAAACTGGTGGAGAACGCCAGAATGCCACTGAAATCAGAGCATCTGTTGGGAGAATGGTTGGTGGAATCGGGAGATTCTACATACAGATGTGCACTGAACTCAAACTCAGTGAACATGAAGGGAGACTAATCCAAAACAGCATCACAATAGAGAGAATGGTTCTCTCAGCATTTGATGAGAGAAGAAACAAAT…
		<sequence id="seq_2008.814_CY093833_A/American_wigeon/California/8547/2008_5" taxon="2008.814_CY093833_A/American_wigeon/California/8547/2008_5" totalcount="4" value="ATGGCGGCTCAAGGCACCAAACGATCTTATGAACAGATGGAAACTGGTGGAGAACGCCAGAATGCCACTGAAATCAGAGCATCTGTTGGGAGAATGGTTGGTGGAATCGGGAGATTCTACATACAGATGTGCACTGAACTCAAACTCAGTGAACATGAAGGGAGACTAATCCAAAACAGCATCACAATAGAGAGAATGGTTCTCTCAGCATTTGATGAGAGAAGAAACAAAT…
		<sequence id="seq_2008.825_CY093841_A/American_wigeon/California/8670/2008_5" taxon="2008.825_CY093841_A/American_wigeon/California/8670/2008_5" totalcount="4" value="ATGGCGTCTCAAGGCACCAAACGATCTTATGAACAGATGGAAACTGGTGGAGAACGCCAGAATGCCACTGAAATCAGAGCATCTGTTGGGAGAATGGTTGGTGGAATCGGGAGATTCTACATACAGATGTGCACTGAACTCAAACTCAGTGAACATGAAGGGAGACTAATCCAAAACAGCATCACAATAGAGAGAATGGTTCTCTCAGCATTTGATGAGAGAAGAAACAAAT…
		<sequence id="seq_2008.833_CY093849_A/American_wigeon/California/8763/2008_5" taxon="2008.833_CY093849_A/American_wigeon/California/8763/2008_5" totalcount="4" value="ATGGCGACTCAAGGCACCAAACGATCTTATGAACAGATGGAAACTGGTGGAGAACGCCAGAATGCCACTGAAATCAGAGCATCTGTTGGGAGAATGGTTGGTGGAATCGGGAGATTCTACATACAGATGTGCACTGAACTCAAACTCAGTGAACATGAAGGGAGACTAATCCAAAACAGCATCACAATAGAGAGAATGGTTCTCTCAGCATTTGATGAGAGAAGAAACAAAT…
		<sequence id="seq_2007.830_CY093857_A/American_wigeon/California/HKWF296C/2007_5" taxon="2007.830_CY093857_A/American_wigeon/California/HKWF296C/2007_5" totalcount="4" value="ATGGCGTCTCAAGGCACCAAACGATCCTATGAACAAATGGAGACTGGTGGGGAACGCCAGAATGCCACTGAAATCAGAGCATCTGTTGGGAGAATGGTTGGTGGAATCGGGAGGTTCTACATACAGATGTGCACTGAACTCAAACTCGGTGACTACGAAGGGAGACTGATCCAAAACAGCATAACCATAGAGAGGATGGTCCTCTCGGCATTTGATGAGAGGAG…
		<sequence id="seq_2008.814_CY093865_A/bufflehead/California/8522/2008_5" taxon="2008.814_CY093865_A/bufflehead/California/8522/2008_5" totalcount="4" value="ATGGCGTCTCAAGGCACCAAACGATCTTATGAACAAATGGAAACTGGTGGGGAACGCCAGAATGCCACTGAAATCAGAGCATCTGTTGGGAGAATGGTTGGTGGAATCGGGAGATTCTACATACAGATGTGCACTGAACTCAAACTCAGTGACTACGAAGGGAGACTGATCCAAAACAGCATAACCATAGAGAGGATGGTTCTCTCAGCATTTGATGAGAGGAGGAACAAATATCTGGAGGA…
		<sequence id="seq_2008.893_CY093873_A/green-winged_teal/California/6990/2008_5" taxon="2008.893_CY093873_A/green-winged_teal/California/6990/2008_5" totalcount="4" value="ATGGCGTCTCAAGGCACCAAACGATCTTATGAGCAGATGGAAACTGGTGGGGAACGCCAGAATGCCACTGAGATCAGAGCATCCGTTGGAAGGATGGTTGGTGGAATTGGAAGATTCTACATACAGATGTGCACTGAACTCAAGCTCAGCGACTATGAAGGGAGGCTGATTCAGAACAGCATAACAATAGAGAGAATGGTTCTCTCAGCATTTGATGAGAGGAGAAAC…
		<sequence id="seq_2008.814_CY093881_A/green-winged_teal/California/7972/2008_5" taxon="2008.814_CY093881_A/green-winged_teal/California/7972/2008_5" totalcount="4" value="ATGGCGTCTCAAGGCACCAAACGATCTTATGAACAAATGGAAACTGGTGGGGAACGCCAGAATGCCACTGAAATCAGAGCATCTGTTGGGAGAATGGTTGGTGGAATCGGGAGATTCTACATACAGATGTGCACTGAACTCAAACTCAGTGACTACGAAGGGAGACTGATCCAAAACAGCATAACCATAGAGAGGATGGTTCTCTCGGCATTTGATGAGAGGAGAAAC…
		<sequence id="seq_2008.951_CY093889_A/green-winged_teal/California/10197/2008_5" taxon="2008.951_CY093889_A/green-winged_teal/California/10197/2008_5" totalcount="4" value="ATGGCGTCTCAAGGCACCAAACGATCTTACGAACAAATGGAAACTGGTGGGGAACGCCAGAATGCCACTGAAATCAGAGCATCTGTTGGGAGAATGGTTGGCGGAATCGGGAGATTCTACATACAGATGTGCACTGAGCTCAAACTCAGTGACTACGAAGGGAGACTGATCCAAAACAGCATTACCATAGAGAGAATGGTTCTCTCGGCATTTGATGAGAGGAGAA…
		<sequence id="seq_2008.948_CY093905_A/green-winged_teal/California/11285/2008_5" taxon="2008.948_CY093905_A/green-winged_teal/California/11285/2008_5" totalcount="4" value="ATGGCGTCTCAAGGCACCAAACGATCTTATGAGCAGATGGAAACTGGTGGAGAACGCCAGAATGCCACTGAAATCAGAGCATCTGTTGGGAGAATGGTTGGTGGAATCGGGAGATTCTACATACAGATGTGCACTGAACTCAAACTCAGTGACTATGAAGGGAGACTAATCCAAAACAGCATCACAATAGAGAGAATGGTTCTCTCAGCATTTGATGAGAGAAGAA…
		<sequence id="seq_2009.005_CY093913_A/green-winged_teal/California/00083/2009_5" taxon="2009.005_CY093913_A/green-winged_teal/California/00083/2009_5" totalcount="4" value="ATGGCGTCTCAAGGCACCAAACGATCTTATGAGCAGATGGAAACTGGTGGAGAACGCCAGAATGCCACTGAAATCAGAGCATCTGTTGGGAGAATGGTTGGTGGAATCGGGAGATTCTACATACAGATGTGCACTGAACTCAAACTCAGTGACTATGAAGGGAGACTAATCCAAAACAGCATCACAATAGAGAGAATGGTTCTCTCAGCATTTGATGAGAGAAGAA…
		<sequence id="seq_2008.798_CY093921_A/gadwall/California/8340/2008_5" taxon="2008.798_CY093921_A/gadwall/California/8340/2008_5" totalcount="4" value="ATGGCGTCTCAAGGCACCAAACGATCTTATGAACAGATGGAAACTGGTGGAGAACGCCAGAATGCCACTGAAATCAGAGCATCTGTTGGGAGAATGGTTGGTGGAATCGGGAGATTCTACATACAGATGTGCACTGAACTCAAACTCAGTGAACATGAAGGGAGACTAATCCAAAACAGCATCACAATAGAGAGAATGGTTCTCTCAGCATTTGATGAGAGAAGAAACAAATATCTGGAAGAGCATCC…
		<sequence id="seq_2008.814_CY093929_A/gadwall/California/8504/2008_5" taxon="2008.814_CY093929_A/gadwall/California/8504/2008_5" totalcount="4" value="ATGGCGTCTCAAGGCACCAAACGATCTTATGAACAGATGGAAACTGGTGGAGAACGCCAGAATGCCACTGAAATCAGAGCATCTGTTGGGAGAATGGTTGGTGGAATCGGGAGATTCTACATACAGATGTGCACTGAACTCAAACTCAGTGAACATGAAGGGAGACTAATCCAAAACAGCATCACAATAGAGAGAATGGTTCTCTCAGCATTTGATGAGAGAAGAAACAAATATCTGGAAGAGCATCC…
		<sequence id="seq_2008.883_CY093944_A/gadwall/California/9155/2008_5" taxon="2008.883_CY093944_A/gadwall/California/9155/2008_5" totalcount="4" value="ATGGCGTCTCAAGGCACCAAACGATCTTATGAACAGATGGAAACTGGTGGAGAACGCCAGAATGCCACTGAAATCAGAGCATCTGTTGGGAGAATGGTTGGTGGAATCGGGAGATTCTACATACAGATGTGCACTGAACTCAAACTCAGTGAACATGAAGGGAGACTAATCCAAAACAGCATCACAATAGAGAGAATGGTTCTCTCAGCATTTGATGAGAGAAGAAACAAATATCTGGAAGAGCATCC…
		<sequence id="seq_2007.937_CY093952_A/gadwall/California/AKS-514/2007_5" taxon="2007.937_CY093952_A/gadwall/California/AKS-514/2007_5" totalcount="4" value="ATGGCGTCTCAAGGCACCAAACGATCCTATGAACAAATGGAGACTGGTGGGGAACGCCAGAATGCCACTGAAATCAGAGCATCTGTTGGGAGAATGGTTGGTGGAATCGGGAGGTTCTACATACAGATGTGCACTGAACTCAAACTCGGTGACTACGAAGGGAGACTGATCCAAAACAGCATAACCATAGAGAGGATGGTCCTCTCGGCATTTGATGAGAGGAGAAACAAATATCTGGAGGA…
		<sequence id="seq_2008.836_CY093960_A/greater_white-fronted_goose/California/6461/2008_5" taxon="2008.836_CY093960_A/greater_white-fronted_goose/California/6461/2008_5" totalcount="4" value="ATGGCGTCTCAAGGCACCAAACGATCTTATGAACAGATGGAAACTGGTGGAGAACGCCAGAATGCCACTGAAATCAGAGCATCTGTTGGGAGAATGGTTGGTGGAATCGGGAGATTCTACATACAGATGTGCACTGAACTCAAACTCAGTGAACATGAAGGGAGACTAATCCAAAACAGCATCACAATAGAGAGAATGGTTCTCTCAG…
		<sequence id="seq_2008.844_CY093968_A/greater_white-fronted_goose/California/6548/2008_5" taxon="2008.844_CY093968_A/greater_white-fronted_goose/California/6548/2008_5" totalcount="4" value="ATGGCGTCTCAAGGCACCAAACGATCTTATGAACAGATGGAAACTGGTGGAGAACGCCAGAATGCCACTGAAATCAGAGCATCTGTTGGGAGAATGGTTGGTGGAATCGGGAGATTCTACATACAGATGTGCACTGAACTCAAACTCAGTGAACATGAAGGGAGACTAATCCAAAACAGCATCACAATAGAGAGAATGGTTCTCTCAG…
		<sequence id="seq_2008.910_CY093976_A/greater_white-fronted_goose/California/10936/2008_5" taxon="2008.910_CY093976_A/greater_white-fronted_goose/California/10936/2008_5" totalcount="4" value="ATGGCGTCTCAAGGCACCAAACGATCTTATGAACAGATGGAAACTGGTGGAGAGCGCCAGAATGCCACTGAAATCAGAGCATCTGTTGGAAGAATGGTTGGTGGAATCGGGAGATTCTACATACAGATGTGCACTGAACTCAAACTCAGTGACTACGAAGGGAGACTGATCCAAAACAGCATAACCATAGAGAGAATGGTTCTCTC…
		<sequence id="seq_2008.836_CY093984_A/northern_pintail/California/6495/2008_5" taxon="2008.836_CY093984_A/northern_pintail/California/6495/2008_5" totalcount="4" value="ATGGCGTCTCAAGGCACCAAACGATCTTATGAACAGATGGAAACTGGTGGAGAACGCCAGAATGCCACTGAAATCAGAGCATCTGTTGGGAGAATGGTCGGTGGAATCGGGAGATTCTACATACAGATGTGCACTGAACTCAAACTCAGTGAACATGAAGGGAGACTAATCCAAAACAGCATCACAATAGAGAGAATGGTTCTCTCAGCATTTGATGAGAGAAGAAACAA…
		<sequence id="seq_2008.872_CY093992_A/northern_pintail/California/6763/2008_5" taxon="2008.872_CY093992_A/northern_pintail/California/6763/2008_5" totalcount="4" value="ATGGCGGCTCAAGGCACCAAACGATCTTATGAACAGATGGAAACTGGTGGAGAACGCCAGAATGCCACTGAAATCAGAGCATCTGTTGGGAGAATGGTTGGTGGAATCGGGAGATTCTACATACAGATGTGCACTGAACTCAAACTCAGTGAACATGAAGGGAGACTAATCCAAAACAGCATCACAATAGAGAGAATGGTTCTCTCAGCATTTGATGAGAGAAGAAACAA…
		<sequence id="seq_2008.798_CY094000_A/northern_pintail/California/8105/2008_5" taxon="2008.798_CY094000_A/northern_pintail/California/8105/2008_5" totalcount="4" value="ATGGCGTCTCAAGGCACCAAACGATCTTATGAACAGATGGAAACTGGTGGAGAACGCCAGAATGCCACTGAAATCAGAGCATCTGTTGGGAGAATGGTTGGTGGAATCGGGAGATTCTACATACAGATGTGCACTGAACTCAAACTCAGTGAACATGAAGGGAGACTAATCCAAAACAGCATCACAATAGAGAGAATGGTTCTCTCAGCATTTGATGAGAGAAGAAACAA…
		<sequence id="seq_2007.841_CY094008_A/northern_pintail/California/HKWF440C/2007_5" taxon="2007.841_CY094008_A/northern_pintail/California/HKWF440C/2007_5" totalcount="4" value="ATGGCGTCTCAAGGCACCAAACGATCCTATGAACAAATGGAGACTGGTGGGGAACGCCAGAATGCCACTGAAATCAGAGCATCTGTTGGGAGAATGGTTGGTGGAATCGGGAGGTTCTACATACAGATGTGCACTGAACTCAAACTCGGTGACTACGAAGGGAGACTGATCCAAAACAGCATAACCATAGAGAGGATGGTCCTCTCGGCATTTGATGAGAGG…
		<sequence id="seq_2009.567_CY094016_A/mallard/California/5219/2009_5" taxon="2009.567_CY094016_A/mallard/California/5219/2009_5" totalcount="4" value="ATGGCGTCTCAAGGCACCAAACGATCTTATGAACAAATGGAAACTGGTGGGGAACGCCAGAATGCCACTGAAATCAGAGCATCTGTTGGGAGAATGGTTGGTGGAATCGGAAGATTCTACATACAGATGTGTACTGAACTCAAGCTCAGTGACTACGAAGGGAGGCTGATCCAAAACAGCATAACCATAGAGAGAATGGTTCTCTCGGCATTTGATGAGAGGAGAAATAAATATCTAGAGGAGCATCC…
		<sequence id="seq_2008.833_CY094088_A/mallard/California/6404/2008_5" taxon="2008.833_CY094088_A/mallard/California/6404/2008_5" totalcount="4" value="ATGGCGTCTCAAGGCACCAAACGATCTTATGAACAGATGGAAACTGGTGGAGAACGCCAGAATGCCACTGAAATCAGAGCATCTGTTGGGAGAATGGTTGGTGGGATCGGGAGATTCTACATACAGATGTGCACTGAACTCAAACTCAGTGAACATGAAGGGAGACTAATCCAAAACAGCATCACAATAGAGAGAATGGTTCTCTCAGCATTTGATGAGAGAAGAAACAAATATCTGGAAGAGCATCC…
		<sequence id="seq_2008.833_CY094096_A/mallard/California/6420/2008_5" taxon="2008.833_CY094096_A/mallard/California/6420/2008_5" totalcount="4" value="ATGGCGTCTCAAGGCACCAAACGATCTTATGAGCAGATGGAAACTGGTGGGGAACGCCAGAATGCCACTGAGATCAGAGCATCCGTTGGAAGGATGGTTGGTGGAATTGGAAGATTCTACATACAGATGTGCACTGAACTCAAGCTCAGCGACTATGAAGGGAGGCTGATTCAGAACAGCATAACAATAGAGAGAATGGTTCTTTCAGCATTTGATGAGAGGAGAAACAAATATCTGGAGGAGCATCC…
		<sequence id="seq_2008.836_CY094104_A/mallard/California/6490/2008_5" taxon="2008.836_CY094104_A/mallard/California/6490/2008_5" totalcount="4" value="ATGGCGTCTCAAGGCACCAAACGATCTTATGAACAAATGGAAATTGGTGGGGAACGCCAGAATGCCACTGAAATCAGAGCATCTGTCGGGAGAATGGTTGGTGGAATCGGGAGATTCTACATACAGATGTGCACTGAACTCAAACTCAGTGACTACGAGGGGAGACTGATTCAAAACAGCATAACCATAGAGAGGATGGTTCTCTCGGCATTTGATGAGAGGAGAAACAAGTATCTGGAGGAACATCC…
		<sequence id="seq_2008.844_CY094112_A/mallard/California/6517/2008_5" taxon="2008.844_CY094112_A/mallard/California/6517/2008_5" totalcount="4" value="ATGGCGTCTCAAGGCACCAAACGATCTTATGAACAGATGGAAACTGGTGGAGAGCGCCAGAATGCCACTGAAATCAGAGCATCTGTTGGGAGAATGGTTGGTGGAATCGGGAGATTCTACATACAAATGTGCACTGAACTCAAACTCAGTGACTACGAAGGGAGACTGATCCAAAACAGTATAACCATAGAGAGAATGGTTCTCTCTGCATTTGATGAGAGAAGAAACAAATACCTGGAGGAGCATCC…
		<sequence id="seq_2008.844_CY094120_A/mallard/California/6524/2008_5" taxon="2008.844_CY094120_A/mallard/California/6524/2008_5" totalcount="4" value="ATGGCGTCTCAAGGCACCAAACGATCTTATGAACAAATGGAAACTGGTGGGGAACGCCAGAATGCCACTGAAATCAGAGCATCTGTTGGGAGAATGGTTGGTGGAATCGGGAGATTCTACATACAGATGTGCACTGAACTCAAACTCAGTGACTACGAAGGGAGACTGATCCAAAACAGCATAACCATAGAGAGGATGGTTCTCTCGGCATTTGATGAGAGGAGGAACAAATATCTGGAGGAGCATCC…
		<sequence id="seq_2008.855_CY094128_A/mallard/California/6634/2008_5" taxon="2008.855_CY094128_A/mallard/California/6634/2008_5" totalcount="4" value="ATGGCGTCTCAAGGCACCAAACGATCTTATGAACAAATGGAAACTGGTGGGGAACGCCAGAATGCCACTGAAATCAGAGCATCTGTTGGGAGAATGGTTGGTGGAATCGGGAGATTCTACATACAGATGTGCACTGAACTCAAACTCAGTGACTACGAAGGGAGACTGATCCAAAACAGCATAACCATAGAGAGGATGGTTCTCTCGGCATTTGATGAGAGGAGAAACAAGTATCTGGAGGAGCATCC…
		<sequence id="seq_2008.872_CY094136_A/mallard/California/6772/2008_5" taxon="2008.872_CY094136_A/mallard/California/6772/2008_5" totalcount="4" value="ATGGCGTCTCAAGGCACCAAACGATCTTATGAACAAATGGAAACTGGTGGGGAGCGCCAGAATGCCACTGAAATCAGAGCATCTGTTGGGAGAATGGTCGGTGGAATCGGGAGATTCTACATACAGATGTGCACTGAACTCAAACTCAGTGACTACGAAGGGAGGCTGATCCAAAACAGCATAACCATAGAGAGGATGGTTCTCTCGGCATTTGATGAGAGGAGAAACAAGTATCTGGAGGAGCATCC…
		<sequence id="seq_2008.891_CY094144_A/mallard/California/6957/2008_5" taxon="2008.891_CY094144_A/mallard/California/6957/2008_5" totalcount="4" value="ATGGCGTCTCAAGGCACCAAACGATCTTACGAACAAATGGAAACTGGTGGGGAACGCCAGAATGCCACTGAAATCAGAGCATCTGTTGGGAGAATGGTTGGCGGAATCGGGAGATTCTACATACAGATGTGCACTGAGCTCAAACTCAGTGACTACGAAGGGAGACTGATCCAAAACAGCATTACCATAGAGAGGATGGTTCTCTCGGCATTTGATGAGAGGAGAAACAAGTATCTGGAGGAGCATCC…
		<sequence id="seq_2008.795_CY094152_A/mallard/California/8028/2008_5" taxon="2008.795_CY094152_A/mallard/California/8028/2008_5" totalcount="4" value="ATGGCGTCTCAAGGCACCAAACGATCTTATGAACAGATGGAAACTGGTGGAGAACGCCAGAATGCCACTGAAATCAGAGCATCTGTTGGGAGGATGGTTGGTGGAATCGGGAGATTCTACATACAAATGTGCACTGAACTCAAGCTCAGTGACTACGAAGGGAGGCTGATCCAAAACAGCATAACCATAGAGAGAATGGTTCTCTCAGCATTTGATGAGAGGAGGAACAAATATCTGGAGGAGCATCC…
		<sequence id="seq_2008.795_CY094160_A/mallard/California/8035/2008_5" taxon="2008.795_CY094160_A/mallard/California/8035/2008_5" totalcount="4" value="ATGGCGTCTCAAGGCACCAAACGATCTTATGAGCAGATGGAAACTGGTGGAGAACGCCAGAATGCCACTGAAATCAGAGCATCTGTTGGGAGGATGGTAGGTGGAATTGGGAGATTCTACATACAGATGTGCACTGAACTCAAGCTCAGCGACCATGAAGGGAGGCTGATTCAGAACAGCATAACAATAGAGAGAATGGTCCTCTCAGCATTTGATGAGAGGAGAAACAAATATCTGGAAGAGCATCC…
		<sequence id="seq_2008.795_CY094168_A/mallard/California/8212/2008_5" taxon="2008.795_CY094168_A/mallard/California/8212/2008_5" totalcount="4" value="ATGGCGTCTCAAGGCACCAAACGATCTTATGAACAGATGGAAACTGGTGGAGAACGCCAGAATGCCACTGAAATCAGAGCATCTGTTGGAAGAATGGTTGGTGGAATCGGGAGATTTTACATACAGATGTGCACTGAACTCAAACTCAGTGACTATGAAGGGAGACTAATCCAAAACAGCATCACAATAGAGAGGATGGTTCTCTCAGCATTTGATGAGAGGAGGAACAAATATCTGGAAGAGCACCC…
		<sequence id="seq_2008.795_CY094176_A/mallard/California/8293/2008_5" taxon="2008.795_CY094176_A/mallard/California/8293/2008_5" totalcount="4" value="ATGGCGTCTCAAGGCACCAAACGATCTTATGAACAGATGGAAACTGGTGGAGAACGCCAGAATGCCACTGAAATCAGAGCATCTGTTGGGAGAATGGTTGGTGGAATCGGGAGATTCTACATACAGATGTGCACTGAACTCAAACTCAGTGAACATGAAGGGAGACTAATCCAAAACAGCATCACAATAGAGAGAATGGTTCTCTCAGCATTTGATGAGAGAAGAAACAAATATCTGGAAGAGCATCC…
		<sequence id="seq_2008.798_CY094184_A/mallard/California/8834/2008_5" taxon="2008.798_CY094184_A/mallard/California/8834/2008_5" totalcount="4" value="ATGGCGTCTCAAGGCACCAAACGATCTTATGAACAAATGGAAACTGGTGGGGAACGCCAGAATGCTACTGAAATCAGAGCATCTGTTGGGAGAATGGTTGGTGGAATCGGGAGATTCTACATACAGATGTGCACTGAGCTCAAACTCAGTGACTACGAAGGGAGACTGATCCAAAACAGCATAACCATAGAGAGGATGGTTCTCTCGGCATTTGATGAGAGGAGGAATAAATATCTGGAGGAGCATCC…
		<sequence id="seq_2008.806_CY094192_A/mallard/California/8416/2008_5" taxon="2008.806_CY094192_A/mallard/California/8416/2008_5" totalcount="4" value="ATGGCGTCTCAAGGCACCAAACGATCTTATGAACAGATGGAAACTGGTGGAGAACGCCAGAATGCCACTGAAATCAGAGCATCTGTTGGGAGAATGGTTGGTGGAATCGGGAGATTCTACATACAGATGTGCACTGAACTCAAACTCAGTGAACATGAAGGGAGACTAATCCAAAACAGCATCACAATAGAGAGAATGGTTCTCTCAGCATTTGATGAGAGAAGAAACAAATATCTGGAAGAGCATCC…
		<sequence id="seq_2008.806_CY094200_A/mallard/California/8427/2008_5" taxon="2008.806_CY094200_A/mallard/California/8427/2008_5" totalcount="4" value="ATGGCGTCTCAAGGCACCAAACGATCTTATGAACAGATGGAAACTGGTGGAGAACGCCAGAATGCCACTGAAATCAGAGCATCTGTTGGGAGAATGGTTGGTGGAATCGGGAGATTCTACATACAGATGTGCACTGAACTCAAACTCAGTGAACATGAAGGGAGACTAATCCAAAACAGCATCACAATAGAGAGAATGGTTCTCTCAGCATTTGATGAGAGAAGAAACAAATATCTGGAAGAGCATCC…
		<sequence id="seq_2008.806_CY094208_A/mallard/California/8429/2008_5" taxon="2008.806_CY094208_A/mallard/California/8429/2008_5" totalcount="4" value="ATGGCGTCTCAAGGCACCAAACGATCTTATGAACAGATGGAAACTGGTGGAGAACGCCAGAATGCCACTGAAATCAGAGCATCTGTTGGGAGAATGGTTGGTGGAATCGGGAGATTCTACATACAGATGTGCACTGAACTCAAACTCAGTGAACATGAAGGGAGACTAATCCAAAACAGCATCACAATAGAGAGAATGGTTCTCTCAGCATTTGATGAGAGAAGAAACAAATATCTGGAAGAGCATCC…
		<sequence id="seq_2008.806_CY094216_A/mallard/California/8432/2008_5" taxon="2008.806_CY094216_A/mallard/California/8432/2008_5" totalcount="4" value="ATGGCGTCTCAAGGCACCAAACGATCTTATGAACAGATGGAAACTGGTGGAGAACGCCAGAATGCCACTGAAATCAGAGCATCTGTTGGGAGAATGGTTGGTGGAATCGGGAGATTCTACATACAGATGTGCACTGAACTCAAACTCAGTGAACATGAAGGGAGACTAATCCAAAACAGCATCACAATAGAGAGAATGGTTCTCTCAGCATTTGATGAGAGAAGAAACAAATATCTGGAAGAGCATCC…
		<sequence id="seq_2008.814_CY094224_A/mallard/California/8518/2008_5" taxon="2008.814_CY094224_A/mallard/California/8518/2008_5" totalcount="4" value="ATGGCGTCTCAAGGCACCAAACGATCTTATGAACAGATGGAAACTGGTGGAGAACGCCAGAATGCCACTGAAATCAGAGCATCTGTTGGGAGGATGGTTGGTGGAATCGGGAGATTCTACATACAGATGTGCACCGAACTCAAGCTCGGTGACTACGAAGGGAGGCTGATCCAAAACAGCATAACCATAGAGAGAATGGTTCTCTCAGCATTTGATGAGAGGAGAAACAAGTATCTGGAGGAGCATCC…
		<sequence id="seq_2008.913_CY094232_A/mallard/California/9573/2008_5" taxon="2008.913_CY094232_A/mallard/California/9573/2008_5" totalcount="4" value="ATGGCGTCTCAAGGCACCAAACGATCTTATGAGCAAATGGAAACTGGTGGAGAACGCCAGAATGCTACTGAGATCAGAGCATCTGTTGGGAGAATGGTCGGTGGAATTGGGAGATTCTACATACAGATGTGCACTGAGCTCAAACTCAGCGACTATGAAGGGAGGCTAATCCAAAACAGCATAACAATAGAGAGAATGGTTCTCTCTGCATTTGATGAGAGGAGGAACAAATATCTGGAAGAACATCC…
		<sequence id="seq_2008.970_CY094240_A/mallard/California/10064/2008_5" taxon="2008.970_CY094240_A/mallard/California/10064/2008_5" totalcount="4" value="ATGGCGTCTCAAGGCACCAAACGATCTTATGAACAAATGGAAACTGGTGGGGAGCGCCAGAATGCCACTGAAATCAGAGCATCTGTTGGGAGAATGGTTGGTGGAATCGGGAGATTCTACATACAGATGTGCACTGAACTCAAACTCAGTGACTACGAAGGGAGACTGATCCAAAACAGCATAACCATAGAGAGGATGGTTCTCTCGGCATTTGATGAGAGGAGGAACAAATATCTGGAGGAGCAT…
		<sequence id="seq_2008.929_CY094248_A/mallard/California/11095/2008_5" taxon="2008.929_CY094248_A/mallard/California/11095/2008_5" totalcount="4" value="ATGGCGTCTCAAGGCACCAAACGATCTTATGAGCAGATGGAAACTGGTGGAGAACGCCAGAATGCCACTGAAATCAGAGCATCTGTTGGGAGAATGGTTGGTGGAATCGGAAGATTCTACATACAGATGTGCACTGAACTCAAGCTCAGTGACTATGAAGGGAGGCTGATCCAAAACAGCATCACAATAGAGAGAATGGTTCTCTCAGCATTTGATGAGAGGAGAAACAAATACCTGGAAGAGCAT…
		<sequence id="seq_2008.948_CY094256_A/mallard/California/11353/2008_5" taxon="2008.948_CY094256_A/mallard/California/11353/2008_5" totalcount="4" value="ATGGCGTCTCAAGGCACCAAACGATCTTATGAACAGATGGAAACTGGTGGAGAACGCCAGAATGCCACTGAAATCAGAGCATCTGTTGGGAGGATGGTTGGTGGAATTGGGAGATTCTACATACAGATGTGCACTGAACTCAAGCTCAGTGACTACGAAGGGAGACTGATCCAAAACAGCATAACCATAGAGAGAATGGTTCTCTCAGCATTTGATGAGAGGAGAAACAAATATCTGGAGGAGCAT…
		<sequence id="seq_2007.934_CY094264_A/mallard/California/AKS478/2007_5" taxon="2007.934_CY094264_A/mallard/California/AKS478/2007_5" totalcount="4" value="ATGGCGTCTCAAGGCACCAAACGATCTTATGAACAGATGGAAACTGGTGGGGAACGCCAGAATGCCACTGAAATCAGAGCATCTGTTGGGAGGATGGTTGGTGGAATCGGGAGATTCTACATACAGATGTGCACCGAACTCAAGCTCAGTGACTACGAAGGGAGGCTGATTCAAAACAGCATAACCATAGAGAGAATGGTTCTCTCAGCATTTGATGAGAGGAGAAACAAATATCTGGAGGAGC…
		<sequence id="seq_2008.814_CY094272_A/northern_shoveler/California/8528/2008_5" taxon="2008.814_CY094272_A/northern_shoveler/California/8528/2008_5" totalcount="4" value="ATGGCGTCTCAAGGCACCAAACGATCTTATGAACAGATGGAAACTGGTGGAGAACGCCAGAATGCCACTGAAATCAGAGCATCTGTTGGGAGAATGGTTGGTGGAATCGGGAGATTCTACATACAGATGTGCACTGAACTCAAACTCAGTGAACATGAAGGGAGACTAATCCAAAACAGCATCACAATAGAGAGAATGGTTCTCTCAGCATTTGATGAGAGAAGAAAC…
		<sequence id="seq_2008.814_CY094280_A/northern_shoveler/California/8536/2008_5" taxon="2008.814_CY094280_A/northern_shoveler/California/8536/2008_5" totalcount="4" value="ATGGCGTCTCAAGGCACCAAACGATCTTATGAACAGATGGAAACTGGTGGAGAACGCCAGAATGCCACTGAAATCAGAGCATCTGTTGGGAGAATGGTTGGTGGAATCGGGAGATTCTACATACAGATGTGCACTGAACTCAAACTCAGTGAACATGAAGGGAGACTAATCCAAAACAGCATCACAATAGAGAGAATGGTTCTCTCAGCATTTGATGAGAGAAGAAAC…
		<sequence id="seq_2008.825_CY094288_A/northern_shoveler/California/8629/2008_5" taxon="2008.825_CY094288_A/northern_shoveler/California/8629/2008_5" totalcount="4" value="ATGGCGTCTCAAGGCACCAAACGATCTTATGAACAGATGGAAACTGGTGGAGAACGCCAGAATGCCACTGAAATCAGAGCATCTGTTGGGAGAATGGTTGGTGGAATCGGGAGATTCTACATACAGATGTGCACTGAACTCAAACTCAGTGAACATGAAGGGAGACTAATCCAAAACAGCATCACAATAGAGAGAATGGTTCTCTCAGCATTTGATGAGAGAAGAAAC…
		<sequence id="seq_2008.825_CY094296_A/northern_shoveler/California/8675/2008_5" taxon="2008.825_CY094296_A/northern_shoveler/California/8675/2008_5" totalcount="4" value="ATGGCGTCTCAAGGCACCAAACGATCTTATGAACAAATGGAAACTGGTGGGGAGCGCCAGAATGCCACTGAAATCAGAGCATCTGTTGGGAGAATGGTTGGTGGAATCGGGAGATTCTACATACAGATGTGCACTGAACTCAAACTCAGTGACTACGAAGGGAGACTGATCCAAAACAGCATAACCATAGAGAGGATGGTTCTCTCGGCATTTGATGAGAGGAGGAAC…
		<sequence id="seq_2008.863_CY094304_A/northern_shoveler/California/9017/2008_5" taxon="2008.863_CY094304_A/northern_shoveler/California/9017/2008_5" totalcount="4" value="ATGGCGTCTCAAGGCACCAAACGATCTTATGAACAGATGGAAACTGGTGGGGAGCGCCAGAATGCCACTGAAATCAGAGCATCTGTTGGGAGAATGGTTGGTGGAATCGGGAGATTCTACATACAGATGTGCACTGAACTCAAACTCAGTGACTACGAAGGGAGACTGATCCAAAACAGTATAACCATAGAGAGAATGGTTCTCTCTGCATTTGATGAGAGAAGAAAC…
		<sequence id="seq_2008.891_CY094312_A/northern_shoveler/California/9187/2008_5" taxon="2008.891_CY094312_A/northern_shoveler/California/9187/2008_5" totalcount="4" value="ATGGCGTCTCAAGGCACCAAACGATCTTATGAGCAGATGGAAACTGGTGGGGAACGCCAGAATGCCACTGAAATCAGAGCATCTGTTGGGAGGATGGTTGGTGGAATTGGGAGATTCTACATACAGATGTGCACTGAACTCAAGCTCAGCGACTATGAAGGGAGACTGATTCAGAACAGCATAACAATAGAGAGAATGGTTCTCTCAGCATTTGATGAGAGGAGAAAC…
		<sequence id="seq_2008.891_CY094320_A/northern_shoveler/California/9228/2008_5" taxon="2008.891_CY094320_A/northern_shoveler/California/9228/2008_5" totalcount="4" value="ATGGCGTCTCAAGGCACCAAACGATCTTATGAACAAATGGAAACTGGTGGGGAACGCCAGAATGCCACTGAAATCAGAGCATCTGTTGGGAGAATGGTTGGTGGAATCGGAAGATTCTACATACAGATGTGTACTGAACTCAAGCTCAGTGACTACGAAGGGAGGCTGATCCAAAACAGCATAACCATAGAGAGAATGGTTCTCTCGGCATTTGATGAGAGGAGAAAT…
		<sequence id="seq_2008.893_CY094328_A/northern_shoveler/California/9267/2008_5" taxon="2008.893_CY094328_A/northern_shoveler/California/9267/2008_5" totalcount="4" value="ATGGCGTCTCAAGGCACCAAACGATCTTATGAACAAATGGAAACTGGTGGGGAACGCCAGAATGCCACTGAAATCAGAGCATCTGTTGGGAGAATGGTTGGTGGAATCGGAAGATTCTACATACAGATGTGTACTGAACTCAAGCTCAGTGACTACGAAGGGAGGCTGATCCAAAACAGCATAACCATAGAGAGAATGGTTCTCTCGGCATTTGATGAGAGGAGAAAT…
		<sequence id="seq_2008.951_CY094336_A/northern_shoveler/California/9781/2008_5" taxon="2008.951_CY094336_A/northern_shoveler/California/9781/2008_5" totalcount="4" value="ATGGCGTCTCAAGGCACCAAACGATCTTATGAACAAATGGAAACTGGTGGGGAACGCCAGAATGCCACTGAAATCAGAGCATCTGTTGGGAGGATGGTTGGCGGAATCGGGAGATTCTACATACAGATGTGCACTGAGCTCAAACTCAGTGACTACGAAGGGAGACTGATCCAAAACAGCATAACCATAGAGAGGATGGTTCTCTCGGCATTTGATGAGAGGAGAAAC…
		<sequence id="seq_2008.970_CY094344_A/northern_shoveler/California/10024/2008_5" taxon="2008.970_CY094344_A/northern_shoveler/California/10024/2008_5" totalcount="4" value="ATGGCGTCTCAAGGCACCAAACGATCTTATGAACAAATGGAAACTGGTGGGGAACGCCAGAATGCCACTGAAATCAGAGCATCTGTTGGGAGAATGGTTGGTGGAATCGGAAGATTCTACATACAGATGTGTACTGAACTCAAGCTCAGTGACTACGAAGGGAGGCTGATCCAAAACAGCATAACCATAGAGAGAATGGTTCTCTCGGCATTTGATGAGAGGAGAA…
		<sequence id="seq_2007.858_CY094352_A/northern_shoveler/California/HKWF592C/2007_5" taxon="2007.858_CY094352_A/northern_shoveler/California/HKWF592C/2007_5" totalcount="4" value="ATGGCGTCTCAAGGCACCAAACGATCTTATGAACAGATGGAAACTGGTGGAGAACGCCAGAATGCCACTGAAATCAGAGCATCTGTTGGGAGGATGGTTGGTGGAATTGGGAGATTCTACATACAGATGTGCACCGAACTCAAGCTCAGTGACTACGAAGGGAGGCTGATTCAAAACAGCATAACCATAGAGAGAATGGTTCTCTCAGCATTTGATGAGA…
		<sequence id="seq_2007.918_CY094360_A/northern_shoveler/California/HKWF1046C/2007_5" taxon="2007.918_CY094360_A/northern_shoveler/California/HKWF1046C/2007_5" totalcount="4" value="ATGGCGTCTCAAGGCACCAAACGATCTTATGAACAGATGGAAACTGGTGGAGAACGCCAGAATGCCACTGAAATCAGAGCATCTGTTGGGAGGATGGTTGGTGGAATTGGGAGATTCTACATACAGATGTGCACCGAACTCAAGCTCAGTGACTACGAAGGGAGGCTGATCCAAAACAGCATAACCATAGAGAGAATGGTTCTCTCAGCATTTGATGA…
		<sequence id="seq_2007.918_CY094368_A/northern_shoveler/California/HKWF1128C/2007_5" taxon="2007.918_CY094368_A/northern_shoveler/California/HKWF1128C/2007_5" totalcount="4" value="ATGGCGTCTCAAGGCACCAAACGATCTTATGAACAGATGGAAACTGGTGGGGAACGCCAGAATGCCACTGAAATCAGAGCATCTGTTGGGAGAATGGTTGGTGGAATTGGAAGATTCTACATACAAATGTGCACTGAACTCAAGCTCAGCGACTATGAAGGAAGGCTGATTCAGAACAGCATAACAATAGAGAGAATGGTTCTCTCAGCATTTGATGA…
		<sequence id="seq_2007.945_CY094376_A/northern_shoveler/California/HKWF1372C/2007_5" taxon="2007.945_CY094376_A/northern_shoveler/California/HKWF1372C/2007_5" totalcount="4" value="ATGGCGTCTCAAGGCACCAAACGATCTTATGAGCAAATGGAAACTGGTGGGGAACGCCAGAATGCCACTGAAATCAGAGCATCTGTTGGGAGAATGGTTGGTGGAATCGGGAGATTCTACATACAGATGTGCACTGAACTCAAACTCAGTGACTATGAAGGGAGACTAATCCAAAACAGCATCACAATAGAGAGGATGGTTCTCTCAGCATTTGATGA…
		<sequence id="seq_2008.798_CY094384_A/American_wigeon/California/8352/2008_5" taxon="2008.798_CY094384_A/American_wigeon/California/8352/2008_5" totalcount="4" value="ATGGCGTCTCAAGGCACCAAACGATCTTATGAGCAAATGGAAACTGGTGGAGAACGCCAGAATGCTACTGAGATCAGAGCATCTGTTGGGAGAATGGTCGGTGGAATTGGGAGATTCTACATACAGATGTGCACTGAGCTCAAACTCAGCGACTATGAAGGGAGGCTAATCCAAAACAGCATAACAATAGAGAGAATGATTCTCTCTGCATTTGATGAAAGGAGGAACAAAT…
		<sequence id="seq_2008.798_CY094392_A/American_wigeon/California/8363/2008_5" taxon="2008.798_CY094392_A/American_wigeon/California/8363/2008_5" totalcount="4" value="ATGGCGTCTCAAGGCACCAAACGATCTTATGAACAGATGGAAACTGGTGGAGAACGCCAGAATGCCACTGAAATCAGAGCATCTGTTGGGAGAATGGTTGGTGGAATCGGGAGATTCTACATACAGATGTGCACTGAACTCAAACTCAGTGAACATGAAGGGAGACTAATCCAAAACAGCATCACAATAGAGAGAATGGTTCTCTCAGCATTTGATGAGAGAAGAAACAAAT…
		<sequence id="seq_2008.825_CY094400_A/American_wigeon/California/8658/2008_5" taxon="2008.825_CY094400_A/American_wigeon/California/8658/2008_5" totalcount="4" value="ATGGCGTCTCAAGGCACCAAACGATCTTATGAACAGATGGAAACTGGTGGAGAACGCCAGAATGCCACTGAAATCAGAGCATCTGTTGGGAGAATGGTTGGTGGAATCGGGAGATTCTACATACAGATGTGCACTGAACTCAAACTCAGTGAACATGAAGGGAGACTAATCCAAAACAGCATCACAATAGAGAGAATGGTTCTCTCAGCATTTGATGAGAGAAGAAACAAAT…
		<sequence id="seq_2008.852_CY094408_A/American_wigeon/California/8910/2008_5" taxon="2008.852_CY094408_A/American_wigeon/California/8910/2008_5" totalcount="4" value="ATGGCGGCTCAAGGCACCAAACGATCTTATGAACAGATGGAAACTGGTGGAGAACGCCAGAATGCCACTGAAATCAGAGCATCTGTTGGGAGAATGGTTGGTGGAATCGGGAGATTCTACATACAGATGTGCACTGAACTCAAACTCAGTGAACATGAAGGGAGACTAATCCAAAACAGCATCACAATAGAGAGAATGGTTCTCTCAGCATTTGATGAGAGAAGAAACAAAT…
		<sequence id="seq_2008.872_CY094416_A/American_wigeon/California/9044/2008_5" taxon="2008.872_CY094416_A/American_wigeon/California/9044/2008_5" totalcount="4" value="ATGGCGTCTCAAGGCACCAAACGATCTTATGAACAGATGGAAACTGGTGGAGAACGCCAGAATGCCACTGAAATCAGAGCATCTGTTGGGAGAATGGTTGGTGGAATCGGGAGATTCTACATACAGATGTGCACTGAACTCAAACTCAGTGAACATGAAGGGAGACTAATCCAAAACAGCATCACAATAGAGAGAATGGTTCTCTCAGCATTTGATGAGAGAAGAAACAAAT…
		<sequence id="seq_2007.803_CY094424_A/American_wigeon/California/HKWF041C/2007_5" taxon="2007.803_CY094424_A/American_wigeon/California/HKWF041C/2007_5" totalcount="4" value="ATGGCGTCTCAAGGCACCAAACGATCCTATGAACAAATGGAGACTGGTGGGGAACGCCAGAATGCCACTGAAATCAGAGCATCTGTTGGGAGAATGGTTGGTGGAATCGGGAGGTTCTACATACAGATGTGCACTGAACTCAAACTCGGTGACTACGAAGGGAGACTGATCCAAAACAGCATAACCATAGAGAGGATGGTCCTCTCGGCATTTGATGAGAGGAG…
		<sequence id="seq_2007.841_CY094432_A/American_wigeon/California/HKWF541C/2007_5" taxon="2007.841_CY094432_A/American_wigeon/California/HKWF541C/2007_5" totalcount="4" value="ATGGCGTCTCAAGGCACCAAACGATCTTATGAGCAGATGGAAACTAGTGGAGAACGCCAGAATGCCACTGAAATCAGAGCATCTGTTGGGAGAATGGTTGGTGGAATCGGGAGATTCTACATACAAATGTGCACTGAACTCAAACTCAGTGACTATGAAGGGAGACTAATCCAAAACAGCATCACAATAGAGAGAATGGTTCTCTCAGCATTTGATGAGAGAAG…
		<sequence id="seq_2007.918_CY094440_A/cinnamon_teal/California/HKWF1111C/2007_5" taxon="2007.918_CY094440_A/cinnamon_teal/California/HKWF1111C/2007_5" totalcount="4" value="ATGGCGTCTCAAGGCACCAAACGATCTTATGAACAGATGGAAACTGGTGGAGAACGCCAGAATGCCACTGAAATCAGAGCATCTGTTGGGAGGATGGTTGGTGGAATCGGGAGATTCTACATACAGATGTGCACCGAACTCAAGCTCAGTGACTACGAAGGGAGGCTGATTCAAAACAGCATAACCATAGAGAGAATGGTTCTCTCAGCATTTGATGAGAGGAGAA…
		<sequence id="seq_2008.798_CY094448_A/green-winged_teal/California/8326/2008_5" taxon="2008.798_CY094448_A/green-winged_teal/California/8326/2008_5" totalcount="4" value="ATGGCGTCTCAAGGCACCAAACGATCTTATGAGCAGATGGAAACTGGTGGGGAACGCCAGAATGCCACTGAAATCAGAGCATCTGTTGGAAGGATGATTGGTGGAATTGGGAGATTCTACATACAGATGTGCACTGAACTCAAACTCAGCGACTATGAAGGGAGGCTGATTCAGAACAGCATAACAATAGAGAGAATGGTTCTATCAGCATTTGATGAGAGGAGAAAC…
		<sequence id="seq_2008.825_CY094456_A/green-winged_teal/California/8612/2008_5" taxon="2008.825_CY094456_A/green-winged_teal/California/8612/2008_5" totalcount="4" value="ATGGCGTCTCAAGGCACCAAACGATCTTATGAACAGATGGAAACTGGTGGAGAACGCCAGAATGCCACTGAAATCAGAGCATCTGTTGGGAGAATGGTTGGTGGAATCGGGAGATTCTACATACAGATGTGCACTGAACTCAAACTCAGTGAACATGAAGGGAGACTAATCCAAAACAGCATCACAATAGAGAGAATGGTTCTCTCAGCATTTGATGAGAGAAGAAAC…
		<sequence id="seq_2008.948_CY094464_A/green-winged_teal/California/11275/2008_5" taxon="2008.948_CY094464_A/green-winged_teal/California/11275/2008_5" totalcount="4" value="ATGGCGTCTCAAGGCACCAAACGATCTTATGAACAAATGGAAACTGGTGGGGAACGCCAGAATGCCACTGAAATCAGAGCATCTGTCGGGAGGATGGTTGGTGGAATCGGGAGATTCTACATACAGATGTGCACTGAACTCAAACTCAGTGACTACGAAGGGAGACTGATCCAAAACAGCATAACCATAGAGAGGATGGTTCTCTCGGCATTTGATGAGAGGAGAA…
		<sequence id="seq_2008.795_CY094472_A/gadwall/California/8203/2008_5" taxon="2008.795_CY094472_A/gadwall/California/8203/2008_5" totalcount="4" value="ATGGCGTCTCAAGGCACCAAACGATCTTATGAACAGATGGAAACTGGTGGAGAACGCCAGAATGCCACTGAAATCAGAGCATCTGTTGGGAGAATGGTTGGTGGAATCGGGAGATTCTACATACAGATGTGCACTGAACTCAAACTCAGTGAACATGAAGGGAGACTAATCCAAAACAGCATCACAATAGAGAGAATGGTTCTCTCAGCATTTGATGAGAGAAGAAACAAATATCTGGAAGAGCATCC…
		<sequence id="seq_2008.814_CY094480_A/gadwall/California/8535/2008_5" taxon="2008.814_CY094480_A/gadwall/California/8535/2008_5" totalcount="4" value="ATGGCGTCTCAAGGCACCAAACGATCTTATGAACAGATGGAAACTGGTGGAGAACGCCAGAATGCCACTGAAATCAGAGCATCTGTTGGGAGAATGGTTGGGGGAATCGGGAGATTCTACATACAGATGTGCACTGAACTCAAACTCAGTGAACATGAAGGGAGACTAATCCAAAACAGCATCACAATAGAGAGAATGGTTCTCTCAGCATTTGATGAGAGAAGAAACAAATATCTGGAAGAGCATCC…
		<sequence id="seq_2008.833_CY094488_A/gadwall/California/8708/2008_5" taxon="2008.833_CY094488_A/gadwall/California/8708/2008_5" totalcount="4" value="ATGGCGTCTCAAGGCACCAAACGATCTTATGAACAGATGGAAACTGGTGGAGAACGCCAGAATGCCACTGAAATCAGAGCATCTGTTGGGAGAATGGTTGGTGGAATCGGGAGATTCTACATACAGATGTGCACTGAACTCAAACTCAGTGAACATGAAGGGAGACTAATCCAAAACAGCATCACAATAGAGAGAATGGTTCTCTCAGCATTTGATGAGAGAAGAAACAAATATCTGGAAGAGCATCC…
		<sequence id="seq_2008.825_CY094496_A/greater_white-fronted_goose/California/6365/2008_5" taxon="2008.825_CY094496_A/greater_white-fronted_goose/California/6365/2008_5" totalcount="4" value="ATGGCGTCTCAAGGCACCAAACGATCTTATGAACAGATGGAAACTGGTGGAGAACGCCAGAATGCCACTGAAATCAGAGCATCTGTTGGGAGAATGGTTGGTGGAATCGGGAGATTCTACATACAGATGTGCACTGAACTCAAACTCAGTGAACATGAAGGGAGACTAATCCAAAACAGCATCACAATAGAGAGAATGGTTCTCTCAG…
		<sequence id="seq_2007.841_CY094504_A/greater_white-fronted_goose/California/HKWF446C/2007_5" taxon="2007.841_CY094504_A/greater_white-fronted_goose/California/HKWF446C/2007_5" totalcount="4" value="ATGGCGTCTCAAGGCACCAAACGATCTTATGAACAGATGGAAACTGGTGGAGAACGCCAGAATGCCACTGAAATCAGAGCATCTGTTGGGAGGATGGTTGGTGGAATCGGGAGATTCTACATACAGATGTGCACCGAACTCAAGCTCAGTGACTACGAAGGGAGGCTGATTCAAAACAGCATAACCATAGAGAGAATGGT…
		<sequence id="seq_2008.874_CY094512_A/northern_pintail/California/6791/2008_5" taxon="2008.874_CY094512_A/northern_pintail/California/6791/2008_5" totalcount="4" value="ATGGCGTCTCAAGGCACCAAACGATCTTATGAACAGATGGAAACTGGTGGGGAGCGCCAGAATGCCACTGAAATCAGAGCATCTGTTGGGAGAATGGTTGGTGGAATCGGGAGATTCTACATACAGATGTGCACTGAACTCAAACTCAGTGACTACGAAGGGAGACTGATCCAAAACAGTATAACCATAGAGAGAATGGTTCTCTCTGCATTTGATGAGAGAAGAAACAA…
		<sequence id="seq_2008.806_CY094520_A/northern_pintail/California/8152/2008_5" taxon="2008.806_CY094520_A/northern_pintail/California/8152/2008_5" totalcount="4" value="ATGGCGTCTCAAGGCACCAAACGATCTTATGAACAGATGGAAACTGGTGGAGAACGCCAGAATGCCACTGAAATCAGAGCATCTGTTGGGAGGATGGTTGGTGGAATCGGGAGATTCTACATACAGATGTGCACCGAACTCAAGCTCGGTGACTACGAAGGGAGGCTGATCCAAAACAGCATAACCATAGAGAGAATGGTTCTCTCAGCATTTGATGAGAGGAGAAACAA…
		<sequence id="seq_2008.806_CY094528_A/northern_pintail/California/8470/2008_5" taxon="2008.806_CY094528_A/northern_pintail/California/8470/2008_5" totalcount="4" value="ATGGCGTCTCAAGGCACCAAACGATCTTATGAACAGATGGAAACTGGTGGAGAACGCCAGAATGCCACTGAAATCAGAGCATCTGTTGGGAGAATGGTTGGTGGAATCGGGAGATTCTACATACAGATGTGCACTGAACTCAAACTCAGTGAACATGAAGGGAGACTAATCCAAAACAGCATCACAATAGAGAGAATGGTTCTCTCAGCATTTGATGAGAGAAGAAACAA…
		<sequence id="seq_2008.833_CY094536_A/northern_pintail/California/8764/2008_5" taxon="2008.833_CY094536_A/northern_pintail/California/8764/2008_5" totalcount="4" value="ATGGCGTCTCAAGGCACCAAACGATCTTATGAACAGATGGAAACTGGTGGAGAACGCCAGAATGCCACTGAAATCAGAGCATCTGTTGGGAGAATGGTTGGTGGAATCGGGAGATTCTACATACAGATGTGCACTGAACTCAAACTCAGTGAACATGAAGGGAGACTAATCCAAAACAGCATCACAATAGAGAGAATGGTTCTCTCAGCATTTGATGAGAGAAGAAACAA…
		<sequence id="seq_2009.814_CY094544_A/mallard/California/6744/2009_5" taxon="2009.814_CY094544_A/mallard/California/6744/2009_5" totalcount="4" value="ATGGCGTCTCAAGGCACCAAACGATCTTATGAGCAAATGGAAACTGGTGGGGAACGCCAGAATGCTACTGAGATCAGAGCATCTGTTGGGAGAATGGTCGGTGGAATTGGGAGATTCTACATACAGATGTGCACTGAGCTCAAACTCGGCGACTATGAAGGGAGGCTAATCCAAAACAGCATAACAATAGAGAGAATGGTTCTCTCTGCATTTGATGAAAGGAGGAACAAATATCTGGAAGAACACCC…
		<sequence id="seq_2009.814_CY094552_A/mallard/California/6768/2009_5" taxon="2009.814_CY094552_A/mallard/California/6768/2009_5" totalcount="4" value="ATGGCGTCTCAAGGCACCAAACGATCCTATGAACAAATGGAAACTGGTGGGGAACGCCAGAATGCCACTGAAATCAGAGCATCTGTTGGGAGAATGGTTGGCGGAATCGGGAGATTCTACATACAGATGTGCACTGAGCTCAAACTCAGTGACTACGAAGGGAGACTGATCCAAAACAGCATAACCATAGAAAGGATGGTTCTCTCGGCATTTGATGAGAGGAGAAACAAGTATCTGGAGGAGCATCC…
		<sequence id="seq_2009.814_CY094560_A/American_wigeon/California/6712/2009_5" taxon="2009.814_CY094560_A/American_wigeon/California/6712/2009_5" totalcount="4" value="ATGGCGTCTCAAGGCACCAAACGATCTTATGAACAGATGGAAACTGGTGGAGAACGCCAGAATGCCACTGAAATCAGAGCATCTGTTGGGAGAATGGTTGGTGGAATCGGGAGATTCTACATACAGATGTGCACTGAACTCAAACTCAGTGAACATGAAGGGAGACTAATCCAAAACAGCATCACAATAGAGAGAATGGTTCTCTCAGCATTTGATGAGAGAAGAAACAAAT…
		<sequence id="seq_2009.814_CY094568_A/mallard/California/6695/2009_5" taxon="2009.814_CY094568_A/mallard/California/6695/2009_5" totalcount="4" value="ATGGCGTCTCAAGGCACCAAACGATCTTATGAACAGATGGAAACTGGTGGAGAACGCCAGAATGCCACTGAAATCAGAGCATCTGTTGGAAGAATGGTTGGTGGAATCGGGAGATTCTACATACAGATGTGCACTGAACTCAAACTCAGTGAGCATGAAGGGAGACTAATCCAAAACAGCATCACAATAGAGAGAATGGTTCTCTCAGCATTTGATGAAAGAAGAAACAAATATCTGGAAGAGCATCC…
		<sequence id="seq_2009.047_CY094576_A/green-winged_teal/California/1841/2009_5" taxon="2009.047_CY094576_A/green-winged_teal/California/1841/2009_5" totalcount="4" value="ATGGCGTCTCAAGGCACCAAACGATCTTATGAACAAATGGAAACTGGTGGGGAACGCCAGAATGCCACTGAAATCAGAGCATCTGTCGGGAGGATGGTTGGTGGAATCGGGAGATTCTACATACAGATGTGCACTGAACTCAAACTCAGTGACTACGAAGGGAGACTGATCCAAAACAGCATAACCATAGAGAGGATGGTTCTCTCGGCATTTGATGAGAGGAGAAAC…
		<sequence id="seq_2009.567_CY094584_A/mallard/California/5212/2009_5" taxon="2009.567_CY094584_A/mallard/California/5212/2009_5" totalcount="4" value="ATGGCGTCTCAAGGCACCAAACGATCTTATGAACAAATGGAAACTGGTGGGGAACGCCAGAATGCCACTGAAATCAGAGCATCTGTTGGGAGAATGGTTGGTGGAATCGGAAGATTCTACATACAGATGTGTACTGAACTCAAGCTCAGTGACTACGAAGGGAGGCTGATCCAAAACAGCATAACCATAGAGAGAATGGTTCTCTCGGCATTTGATGAGAGGAGAAATAAATATCTAGAGGAGCATCC…
		<sequence id="seq_2009.567_CY094592_A/mallard/California/5222/2009_5" taxon="2009.567_CY094592_A/mallard/California/5222/2009_5" totalcount="4" value="ATGGCGTCTCAAGGCACCAAACGATCTTATGAACAAATGGAAACTGGTGGGGAACGCCAGAATGCCACTGAAATCAGAGCATCTGTTGGGAGAATGGTTGGTGGAATCGGAAGATTCTACATACAGATGTGTACTGAACTCAAGCTCAGTGACTACGAAGGGAGGCTGATCCAAAACAGCATAACCATAGAGAGAATGGTTCTCTCGGCATTTGATGAGAGGAGAAATAAATATCTAGAGGAGCATCC…
		<sequence id="seq_2009.570_CY094600_A/mallard/California/5250/2009_5" taxon="2009.570_CY094600_A/mallard/California/5250/2009_5" totalcount="4" value="ATGGCGTCTCAAGGCACCAAACGATCTTATGAACAAATGGAAACTGGTGGGGAACGCCAGAATGCCACTGAAATCAGAGCATCTGTTGGGAGAATGGTTGGTGGAATCGGAAGATTCTACATACAGATGTGTACTGAACTCAAGCTCAGTGACTACGAAGGGAGGCTGATCCAAAACAGCATAACCATAGAGAGAATGGTTCTCTCGGCATTTGATGAGAGGAGAAATAAATATCTAGAGGAGCATCC…
		<sequence id="seq_2009.573_CY094608_A/mallard/California/5271/2009_5" taxon="2009.573_CY094608_A/mallard/California/5271/2009_5" totalcount="4" value="ATGGCGTCTCAAGGCACCAAACGATCTTATGAACAAATGGAAACTGGTGGGGAACGCCAGAATGCCACTGAAATCAGAGCATCTGTTGGGAGAATGGTTGGTGGAATCGGGAGATTCTACATACAGATGTGCACTGAACTCAAACTCAGTGACTACGAAGGGAGACTGATCCAAAACAGCATAACCATAGAGAGGATGGTTCTCTCGGCATTTGATGAGAGGAGAAACAAGTATCTGGAGGAGCATCC…
		<sequence id="seq_2009.573_CY094616_A/mallard/California/5276/2009_5" taxon="2009.573_CY094616_A/mallard/California/5276/2009_5" totalcount="4" value="ATGGCGTCTCAAGGCACCAAACGATCTTATGAACAAATGGAAACTGGTGGGGAACGCCAGAATGCCACTGAAATCAGAGCATCTGTTGGGAGAATGGTTGGTGGAATCGGAAGATTCTACATACAGATGTGTACTGAACTCAAGCTCAGTGACTACGAAGGGAGGCTGATCCAAAACAGCATAACCATAGAGAGAATGGTTCTCTCGGCATTTGATGAGAGGAGAAATAAATATCTAGAGGAGCATCC…
		<sequence id="seq_2009.573_CY094624_A/mallard/California/5282/2009_5" taxon="2009.573_CY094624_A/mallard/California/5282/2009_5" totalcount="4" value="ATGGCGTCTCAAGGCACCAAACGATCTTATGAACAGATGGAAACTGGTGGGGAACGCCAGAATGCCACTGAAATCAGAGCATCTGTTGGGAGAATGGTTGGTGGAATCGGGAGATTCTACATACAGATGTGCACTGAACTCAAACTCAGCGACTATGAAGGGAGGCTGATTCAGAACAGCATAACAATAGAGAGAATGGTTCTATCAGCATTTGATGAGAGGAGAAACAAATATCTGGAAGAACATCC…
		<sequence id="seq_2009.573_CY094632_A/mallard/California/5296/2009_5" taxon="2009.573_CY094632_A/mallard/California/5296/2009_5" totalcount="4" value="ATGGCGTCTCAAGGCACCAAACGATCTTATGAACAAATGGAAACTGGTGGGGAACGCCAGAATGCCACTGAAATCAGAGCATCTGTTGGGAGAATGGTTGGTGGAATCGGAAGATTCTACATACAGATGTGTACTGAACTCAAGCTCAGTGACTACGAAGGGAGGCTGATCCAAAACAGCATAACCATAGAGAGAATGGTTCTCTCGGCATTTGATGAGAGGAGAAATAAATATCTAGAGGAGCATCC…
		<sequence id="seq_2009.556_CY094640_A/mallard/California/5495/2009_5" taxon="2009.556_CY094640_A/mallard/California/5495/2009_5" totalcount="4" value="ATGGCGTCTCAAGGCACCAAACGATCTTATGAACAAATGGAAACTGGTGGGGAACGCCAGAATGCCACTGAAATCAGAGCATCTGTTGGGAGAATGGTTGGTGGAATCGGGAGATTCTACATACAGATGTGCACTGAACTCAAACTCAGTGACTACGAAGGGAGACTGATCCAAAACAGCATAACCATAGAGAGGATGGTTCTCTCGGCATTTGATGAGAGGAGAAACAAGTATCTGGAGGAGCATCC…
		<sequence id="seq_2009.556_CY094648_A/mallard/California/5502/2009_5" taxon="2009.556_CY094648_A/mallard/California/5502/2009_5" totalcount="4" value="ATGGCGTCTCAAGGCACCAAACGATCTTATGAACAAATGGAAACTGGTGGGGAACGCCAGAATGCCACTGAAATCAGAGCATCTGTTGGGAGAATGGTTGGTGGAATCGGAAGATTCTACATACAGATGTGTACTGAACTCAAGCTCAGTGACTACGAAGGGAGGCTGATCCAAAACAGCATAACCATAGAGAGAATGGTTCTCTCGGCATTTGATGAGAGGAGAAATAAATATCTAGAGGAGCATCC…
		<sequence id="seq_2009.562_CY094656_A/mallard/California/5149/2009_5" taxon="2009.562_CY094656_A/mallard/California/5149/2009_5" totalcount="4" value="ATGGCGTCTCAAGGCACCAAACGATCTTATGAACAAATGGAAACTGGTGGGGAACGCCAGAACGCCACTGAAATCAGAGCATCTGTTGGGAGAATGGTTGGTGGAATCGGAAGATTCTACATACAGATGTGTACTGAACTCAAGCTCAGTGACTACGAAGGGAGACTGATCCAAAACAGCATAACCATAGAGAGAATGGTTCTCTCGGCATTTGATGAGAGGAGAAATAAATATCTAGAGGAGCATCC…
		<sequence id="seq_2009.562_CY094664_A/mallard/California/5174/2009_5" taxon="2009.562_CY094664_A/mallard/California/5174/2009_5" totalcount="4" value="ATGGCGTCTCAAGGCACCAAACGATCTTATGAACAAATGGAAACTGGTGGGGAACGCCAGAATGCCACTGAAATCAGAGCATCTGTTGGGAGAATGGTTGGTGGAATCGGAAGATTCTACATACAGATGTGTACTGAACTCAAGCTCAGTGACTACGAAGGGAGGCTGATCCAAAACAGCATAACCATAGAGAGAATGGTTCTCTCGGCATTTGATGAGAGGAGAAATAAATATCTAGAGGAGCATCC…
		<sequence id="seq_2009.567_CY094672_A/mallard/California/5192/2009_5" taxon="2009.567_CY094672_A/mallard/California/5192/2009_5" totalcount="4" value="ATGGCGTCTCAAGGCACCAAACGATCTTATGAACAAATGGAAACTGGTGGGGAACGCCAGAATGCCACTGAAATCAGAGCATCTGTTGGGAGAATGGTTGGTGGAATCGGGAGATTCTACATACAGATGTGCACTGAACTCAAACTCAGTGACTACGAAGGGAGACTGATCCAAAACAGCATAACCATAGAGAGGATGGTTCTCTCGGCATTTGATGAGAGGAGAAACAAGTATCTGGAGGAGCATCC…
		<sequence id="seq_2009.567_CY094680_A/mallard/California/5205/2009_5" taxon="2009.567_CY094680_A/mallard/California/5205/2009_5" totalcount="4" value="ATGGCGTCTCAAGGCACCAAACGATCTTATGAACAAATGGAAACTGGTGGGGAACGCCAGAATGCCACTGAAATCAGAGCATCTGTTGGGAGAATGGTTGGTGGAATCGGGAGATTCTACATACAGATGTGCACTGAACTCAAACTCAGTGACTACGAAGGGAGACTGATCCAAAACAGCATAACCATAGAGAGGATGGTTCTCTCGGCATTTGATGAGAGGAGAAACAAGTATCTGGAGGAGCATCC…
		<sequence id="seq_2009.570_CY094688_A/mallard/California/5255/2009_5" taxon="2009.570_CY094688_A/mallard/California/5255/2009_5" totalcount="4" value="ATGGCGTCTCAAGGCACCAAACGATCTTATGAACAAATGGAAACTGGTGGGGAACGCCAGAATGCCACTGAAATCAGAGCATCTGTTGGGAGAATGGTTGGTGGAATCGGGAGATTCTACATACAGATGTGCACTGAACTCAAACTCAGTGACTACGAAGGGAGACTGATCCAAAACAGCATAACCATAGAGAGGATGGTTCTCTCAGCATTTGATGAGAGGAGAAACAAGTATCTGGAGGAGCATCC…
		<sequence id="seq_2009.556_CY094696_A/mallard/California/5319/2009_5" taxon="2009.556_CY094696_A/mallard/California/5319/2009_5" totalcount="4" value="ATGGCGTCTCAAGGCACCAAACGATCTTATGAACAAATGGAAACTGGTGGGGAACGCCAGAATGCCACTGAAATCAGAGCATCTGTTGGGAGAATGGTTGGTGGAATCGGAAGATTCTACATACAGATGTGTACTGAACTCAAGCTCAGTGACTACGAAGGGAGGCTGATCCAAAACAGCATAACCATAGAGAGAATGGTTCTCTCGGCATTTGATGAGAGGAGAAATAAATATCTAGAGGAGCATCC…
		<sequence id="seq_2009.589_CY094704_A/mallard/California/5351/2009_5" taxon="2009.589_CY094704_A/mallard/California/5351/2009_5" totalcount="4" value="ATGGCGTCTCAAGGCACCAAACGATCTTATGAGCAGATGGAAACTGGTGGGGAACGCCAGAATGCCACTGAAATCAGAGCATCTGTTGGAAGGATGGTTGGTGGAATTGGAAGATTCTACATACAGATGTGCACTGAACTCAAACTCAGCGACTATGAAGGGAGGCTGATTCAGAACAGCATAACAATAGAGAGAATGGCTCTATCAGCATTTGATGAGAGGAGAAACAAATATCTGGAAGAACATCC…
		<sequence id="seq_2009.589_CY094712_A/mallard/California/5359/2009_5" taxon="2009.589_CY094712_A/mallard/California/5359/2009_5" totalcount="4" value="ATGGCGTCTCAAGGCACCAAACGATCTTATGAACAAATGGAAACTGGTGGGGAACGCCAGAATGCCAATGAAATCAGAGCATCTGTTGGGAGAATGGTTGGTGGAATCGGAAGATTCTACATACAGATGTGTACTGAACTCAAGCTCAGTGACTACGAAGGGAGGCTGATCCAAAACAGCATAACCATAGAGAGAATGGTTCTCTCGGCATTTGATGAGAGGAGAAATAAATATCTAGAGGAGCATCC…
		<sequence id="seq_2009.589_CY094720_A/mallard/California/5386/2009_5" taxon="2009.589_CY094720_A/mallard/California/5386/2009_5" totalcount="4" value="ATGGCGTCTCAAGGCACCAAACGATCTTATGAACAAATGGAAACTGGTGGGGAACGCCAGAATGCCACTGAAATCAGAGCATCTGTTGGGAGAATGGTTGGTGGAATCGGAAGATTCTACATACAGATGTGTACTGAACTCAAGCTCAGTGACTACGAAGGGAGGCTGATCCAAAACAGCATAACCATAGAGAGAATGGTTCTCTCGGCATTTGATGAGAGGAGAAATAAATATCTAGAGGAGCATCC…
		<sequence id="seq_2009.556_CY094728_A/mallard/California/5491/2009_5" taxon="2009.556_CY094728_A/mallard/California/5491/2009_5" totalcount="4" value="ATGGCGTCTCAAGGCACCAAACGATCTTATGAACAAATGGAAACTGGTGGGGAACGCCAGAATGCCACTGAAATCAGAGCATCTGTTGGGAGAATGGTTGGTGGAATCGGAAGATTCTACATACAGATGTGTACTGAACTCAAGCTCAGTGACTACGAAGGGAGGCTGATCCAAAACAGCATAACCATAGAGAGAATGGTTCTCTCGGCATTTGATGAGAGGAGAAATAAATATCTAGAGGAGCATCC…
		<sequence id="seq_2009.567_CY094736_A/mallard/California/5191/2009_5" taxon="2009.567_CY094736_A/mallard/California/5191/2009_5" totalcount="4" value="ATGGCGTCTCAAGGCACCAAACGATCTTATGAACAAATGGAAACTGGTGGGGAACGCCAGAATGCCACTGAAATCAGAGCATCTGTTGGGAGAATGGTTGGTGGAATCGGAAGATTCTACATACAGATGTGTACTGAACTCAAGCTCAGTGACTACGAAGGGAGGCTGATCCAAAACAGCATAACCATAGAGAGAATGGTTCTCTCGGCATTTGATGAGAGGAGAAATAAATATCTAGAGGAGCATCC…
		<sequence id="seq_2010.567_CY094752_A/mallard/California/1156/2010_5" taxon="2010.567_CY094752_A/mallard/California/1156/2010_5" totalcount="4" value="ATGGCGTCTCAAGGCACCAAACGATCTTATGAACAGATGGAAACTGGTGGGGAGCGCCAGAATGCCACTGAAATCAGAGCATCTGTTGGGAGAATGGTTGGTGGAATCGGGAGATTCTACATACAGATGTGCACTGAACTCAAACTCAGTGACTATGAAGGGAGACTAATCCAAAACAGCATCACAATAGAGAGAATGGTTCTCTCAGCATTTGATGAGAGAAGAAACAAATATCTGGAAGAGCATCC…
		<sequence id="seq_2010.573_CY094760_A/mallard/California/1210/2010_5" taxon="2010.573_CY094760_A/mallard/California/1210/2010_5" totalcount="4" value="ATGGCGTCTCAAGGCACCAAACGATCTTATGAACAAATGGAAACTGGTGGGGAACGCCAGAATGCCACTGAAATCAGATCATCTGTTGGGAGAATGGTTGGTGGAATCGGGAGATTCTACATACAGATGTGCACTGAACTCAAACTCAGTGACTACGAAGGGAGGCTGATCCAAAACAGCATAACCATAGAGAGGATGGTTCTCTCGGCATTTGATGAGAGGAGAAACAAATATCTGGAGGAGCATCC…
		<sequence id="seq_2010.586_CY094768_A/mallard/California/1305/2010_5" taxon="2010.586_CY094768_A/mallard/California/1305/2010_5" totalcount="4" value="ATGGCGTCTCAAGGCACCAAACGATCTTATGAACAAATGGAAACTGGTGGGGAACGCCAGAATGCCACTGAAATCAGAGCATCTGTTGGGAGAATGGTTGGTGGAATCGGGAGATTCTACATACAGATGTGCACTGAACTCAAACTCAGTGACTACGAAGGGAGGCTGATCCAAAACAGCATAACCATAGAGAGGATGGTTCTCTCGGCATTTGATGAGAGGAGAAACAAATATCTGGAGGAGCATCC…
		<sequence id="seq_2010.573_CY094776_A/mallard/California/1188/2010_5" taxon="2010.573_CY094776_A/mallard/California/1188/2010_5" totalcount="4" value="ATGGCGTCTCAAGGCACCAAACGATCTTATGAACAAATGGAAACTGGTGGGGAACGCCAGAATGCCACTGAAATCAGAGCATCTGTTGGGAGAATGGTTGGTGGAATCGGGAGATTCTACATACAGATGTGCACTGAACTCAAGCTCAGTGACTACGAAGGGAGGCTGATCCAAAACAGCATAACCATAGAGAGGATGGTTCTCTCGGCATTTGATGAGAGGAGAAACAAATATCTGGAGGAGCATCC…
		<sequence id="seq_2010.575_CY094784_A/mallard/California/1289/2010_5" taxon="2010.575_CY094784_A/mallard/California/1289/2010_5" totalcount="4" value="ATGGCGTCTCAAGGCACCAAACGATCTTATGAACAAATGGAAACTGGTGGGGAACGCCAGAATGCCACTGAAATCAGAGCATCTGTTGGGAGAATGGTTGGTGGAATCGGGAGATTCTACATACAGATGTGCACTGAACTCAAACTCAGTGACTACGAAGGGAGGCTGATCCAAAACAGCATAACCATAGAGAGGATGGTTCTCTCGGCATTTGATGAGAGGAGAAACAAATATCTGGAGGAGCATCC…
		<sequence id="seq_2010.595_CY094792_A/mallard/California/1353/2010_5" taxon="2010.595_CY094792_A/mallard/California/1353/2010_5" totalcount="4" value="ATGGCGTCTCAAGGCACCAAACGATCTTATGAACAAATGGAAACTGGTGGGGAACGCCAGAATGCCACTGAAATCAGAGCATCTGTTGGGAGAATGGTTGGTGGAATCGGGAGATTCTACATACAGATGTGCACTGAACTCAAACTCAGTGACTACGAAGGGAGGCTGATCCAAAACAGCATAACCATAGAGAGGATGGTTCTCTCGGCATTTGATGAGAGGAGAAACAAATATCTGGAGGAGCATCC…
		<sequence id="seq_2005.170_CY094999_A/quail/New_York/23164-12/2005_5" taxon="2005.170_CY094999_A/quail/New_York/23164-12/2005_5" totalcount="4" value="ATGGCGTCTCAAGGCACCAAACGATCTTATGAGCAGATGGAAACTGGAGGGGAACGCCAGAATGCCACTGAGATCAGAGCATCCGTTGGGAGAATGGTTGGTGGAATCGGGAGATTCTACATACAGATGTGTACTGAACTCAAACTCAGTGACTATGAAGGAAGACTAATCCAAAACAGCATAACAATAGAGAGAATGGTTCTCTCGGCATTTGATGAGAGAAGAAATAGATATCTGGAAGAACATCC…
		<sequence id="seq_2005.225_CY095055_A/Muscovy_duck/New_York/31621-10/2005_5" taxon="2005.225_CY095055_A/Muscovy_duck/New_York/31621-10/2005_5" totalcount="4" value="ATGGCGTCTCAAGGCACCAAACGATCTTATGAACAGATGGAAACTGGAGGGGAACGCCAGAATGCCACTGAGATCAGAGCATCTGTTGGGAGAATGGTTGGTGGAATCGGGAGATTCTACATACAGATGTGTACTGAACTCAAACTCAGTGACTATGAAGGAAGACTGATCCAAAACAGTATAACAATAGAGAGAATGGTTCTCTCGGCATTTGATGAGAGAAGAAATAGATAT…
		<sequence id="seq_2005.337_CY095183_A/duck/New_York/53294-6/2005_5" taxon="2005.337_CY095183_A/duck/New_York/53294-6/2005_5" totalcount="4" value="ATGGCGTCTCAAGGCACCAAACGATCTTATGAGCAGATGGAAACTGGTGGGGAACGCCAGAATGCCACTGAAATCAGAGCATCTGTTGGGAGGATGGTTGGTGGAATAGGGAGATTCTACATACAGATGTGCACCGAACTCAAACTCAGTGACTACGAAGGGAGACTGATCCAAAACAGCATCACAATGGAGAGAATGGTTCTCTCGGCGTTTGATGAGAGAAGAAACAAATATCTGGAAGAGCATCCCAGT…
		<sequence id="seq_2005.622_CY095223_A/Muscovy_duck/New_York/99159/2005_5" taxon="2005.622_CY095223_A/Muscovy_duck/New_York/99159/2005_5" totalcount="4" value="ATGGCGTCTCAAGGCACCAAACGATCTTATGAGCAGATGGAAACTGGTGGGGAACGCCAGAATGCCACTGAAATCAGAGCATCTGTTGGGAGGATGGTTGGTGGAATTGGGAGATTCTACATACAGATGTGCACTGAACTCAAGCTCAGCGACTATGAAGGGAGGCTGATTCAGAACAGCATAACAATAGAGAGAATGGTTCTCTCAGCATTTGATGAGAGGAGAAACAAATATCTGGAA…
		<sequence id="seq_2005.611_CY095231_A/Muscovy_duck/New_York/97382-2/2005_5" taxon="2005.611_CY095231_A/Muscovy_duck/New_York/97382-2/2005_5" totalcount="4" value="ATGGCGTCTCAAGGCACCAAACGATCTTATGAGCAGATGGAAACTGGTGGGGAACGCCAGAATGCCACTGAAATCAGAGCATCTGTTGGGAGGATGGTTGGTGGAATTGGGAGATTCTACATACAGATGTGCACTGAACTCAAGCTCAGCGACTATGAAGGGAGGCTGATTCAGAACAGCATAACAATAGAGAGAATGGTTCTCTCAGCATTTGATGAGAGGAGAAACAAATATCT…
		<sequence id="seq_2005.630_CY095263_A/mallard/British_Columbia/07594/2005_5" taxon="2005.630_CY095263_A/mallard/British_Columbia/07594/2005_5" totalcount="4" value="ATGGCGTCTCAAGGCACCAAACGATCTTATGAGCAGATGGAAACTGGTGGGGAACGCCAGAATGCCACTGAAATCAGAGCATCTGTTGGAAGAATGGTTGGTGGAATTGGGAGATTCTACATACAGATGTGCACTGAACTCAAACTCAGTGACTACGAAGGGAGACTGATCCAAAACAGCATAACAATAGAGAGAATGGTTCTCTCGGCATTTGATGAGAGGAGAAACAAATAC…
		<sequence id="seq_2005.658_CY095294_A/mallard/Ontario/15873/2005_5" taxon="2005.658_CY095294_A/mallard/Ontario/15873/2005_5" totalcount="4" value="ATGGCGTCTCAAGGCACCAAACGATCTTATGAGCAGATGGAAACTGGTGGAGAACGCCAGAATGCCACTGAAATCAGAGCATCTGTTGGGAGAATGGTTGGTGGAATCGGGAGATTCTACATACAGATGTGCACTGAACTCAAACTCAGTGACTATGAAGGGAGRCTAATCCAAAACAGCATCACMATAGAGAGAATGGTTCTCTCRGCATTTGATGAGAGAAGAAACAAATATCTGGAAGAGCATCCCAGT…
		<sequence id="seq_2005.712_CY095310_A/mallard/Ontario/15741/2005_5" taxon="2005.712_CY095310_A/mallard/Ontario/15741/2005_5" totalcount="4" value="ATGGCGTCTCAAGGCACCAAACGATCCTATGAGCAGATGGAAACTGGTGGAGAACGCCAGAACGCCACTGAAATCAGAGCATCTGTTGGGAGAATGGTTGGTGGAATCGGGAGATTCTACATACAGATGTGCACTGAACTCAAACTCAGTGACTATGAAGGAAGACTAATCCAAAACAGCATCACAATAGAGAGAATGGTTCTCTCAGCATTTGATGAGAGGAGGAACAGATATCTCGAAGAGCATCCCAGT…
		<sequence id="seq_2005.655_CY095318_A/mallard/Ontario/15914/2005_5" taxon="2005.655_CY095318_A/mallard/Ontario/15914/2005_5" totalcount="4" value="ATGGCGTCTCAAGGCACCAAACGATCTTATGAGCAGATGGAAACTGGTGGAGAACGCCAGAATGCCACTGAAATCAGAGCATCTGTTGGGAGAATGGTTGGTGGAATCGGAAGATTCTACATACAGATGTGCACTGAACTCAAACTCAGTGACTATGAAGGGAGACTGATCCAAAACAGTATCACAATAGAGAGAATGGTTCTCTCAGCATTTGATGAGAGGAGAAACAAATATCTGGAAGAGCATCCCAGT…
		<sequence id="seq_2006.644_CY095373_A/mallard/Quebec/11189/2006_5" taxon="2006.644_CY095373_A/mallard/Quebec/11189/2006_5" totalcount="4" value="ATGGCGTCTCAAGGCACCAAACGATCTTATGAGCAGATGGAAACTGGTGGAGAACGCCAGAATGCCACTGAAATCAGAGCATCTGTTGGGAGAATGGTTGGTGGAATCGGAAGATTCTACATACAGATGTGCACTGAACTCAAACTCAGTGACTATGAAGGGAGACTGATCCAAAACAGCATCACAATAGAGAGAATGGTTCTCTCAGCATTTGATGAGAGGAGAAACAAATATCTGGAAGAGCATCCCAGTGC…
		<sequence id="seq_2006.644_CY095381_A/mallard/Quebec/11200/2006_5" taxon="2006.644_CY095381_A/mallard/Quebec/11200/2006_5" totalcount="4" value="ATGGCGTCTCAAGGCACCAAACGATCTTACGAACAGATGGAAACTGGTGGGGAGCGCCAGAATGCCACTGAAATCAGAGCATCTGTTGGGAGAATGGTTGGTGGAATCGGGAGATTCTACATACAGATGTGCACTGAACTCAAACTCAGTGACTACGAAGGGAGACTGATCCAAAACAGCATAACCATAGAGAGAATGGTTCTCTCTGCATTTGATGAGAGAAGAAACAAATACCTGGAGGAACATCCCAGTGC…
		<sequence id="seq_2006.633_CY095397_A/mallard/Quebec/11093/2006_5" taxon="2006.633_CY095397_A/mallard/Quebec/11093/2006_5" totalcount="4" value="ATGGCGTCTCAAGGCACCAAACGATCTTATGAGCAGATGGAAACTGGTGGGGAACGCCAGAATGCCACTGAAATCAGAGCATCTGTTGGAAGGATGGTTGGTGGGATTGGGAGATTCTACATACAGATGTGCACTGAACTCAAGCTCAGCGACTATGAAGGGAGGCTGATTCAGAACAGCATAACAATAGAGAGAATGGTTCTTTCAGCATTTGATGAGAGGAGAAACAGATATCTGGAAGAGCATCCCAGTGC…
		<sequence id="seq_2006.710_CY095429_A/American_black_duck/New_Brunswick/19389/2006_5" taxon="2006.710_CY095429_A/American_black_duck/New_Brunswick/19389/2006_5" totalcount="4" value="ATGGCGTCTCAAGGCACCAAACGATCTTATGAGCAGATGGAAACTGGTGGGGAACGCCAGAATGCCACTGAAATCAGAGCATCTGTTGGAAGGATGGTTGGTGGAATTGGGAGATTCTACATACAGATGTGCACTGAACTCAAGCTCAGCGACTATGAAGGGAGGCTGATTCAGAACAGCATAACAATAGAGAGAATGGTTCTCTCAGCATTTGAT…
		<sequence id="seq_2006.710_CY095437_A/American_black_duck/New_Brunswick/19392/2006_5" taxon="2006.710_CY095437_A/American_black_duck/New_Brunswick/19392/2006_5" totalcount="4" value="ATGGCGTCTCAAGGCACCAAACGATCTTATGAGCAAATGGAAACTAGTGGAGAACGCCAGAATGCCACTGAAATCAGAGCATCTGTTGGGAGAATGGTTAGTGGAATAGGGAGGTTCTACATACAGATGTGCACTGAACTCAAACTCAGTGACTATGAAGGGAGACTAATCCAAAACAGCATCACAATAGAGAGAATGGTTCTCTCAGCATTTGAT…
		<sequence id="seq_2006.712_CY095445_A/American_black_duck/New_Brunswick/19497/2006_5" taxon="2006.712_CY095445_A/American_black_duck/New_Brunswick/19497/2006_5" totalcount="4" value="ATGGCGTCTCAAGGCACCAAACGATCTTATGAGCAGATGGAAACTGGTGGGGAACGCCAGAATGCCACTGAAATCAGAGCATCTGTTGGAAGGATGGTTGGTGGAATTGGGAGATTCTACATACAGATGTGCACTGAACTCAAGCTCAGCGACTATGAAGGGAGGCTGATTCAGAACAGCATAACAATAGAGAGAATGGTTCTCTCAGCATTTGAT…
		<sequence id="seq_2006.619_CY095453_A/American_black_duck/Prince_Edward_Island/14228/2006_5" taxon="2006.619_CY095453_A/American_black_duck/Prince_Edward_Island/14228/2006_5" totalcount="4" value="ATGGCGTCTCAAGGCACCAAACGATCTTATGAGCAGATGGAAACTGGTGGAGAACGCCAGAATGCCACTGAAATCAGAGCATCTGTTGGGAGAATGGTTGGTGGAATCGGGAGATTCTACATACAGATGTGCACTGAACTCAAACTCAGTGACTATGAAGGGAGACTAATCCAAAACAGCATCACAATAGAGAGAATGGTTC…
		<sequence id="seq_2006.619_CY095461_A/American_black_duck/Prince_Edward_Island/14230/2006_5" taxon="2006.619_CY095461_A/American_black_duck/Prince_Edward_Island/14230/2006_5" totalcount="4" value="ATGGCGTCTCAAGGCACCAAACGATCTTATGAGCAGATGGAAACTGGTGGAGAACGCCAGAATGCCACTGAAATCAGAGCATCTGTTGGGAGAATGGTTGGTGGAATCGGGAGATTCTACATACAGATGTGCACTGAACTCAAACTCAGTGACTATGAAGGGAGACTAATCCAAAACAGCATCACAATAGAGAGAATGGTTC…
		<sequence id="seq_2006.627_CY095477_A/mallard/British_Columbia/18311/2006_5" taxon="2006.627_CY095477_A/mallard/British_Columbia/18311/2006_5" totalcount="4" value="ATGGCGTCTCAAGGCACCAAACGATCTTATGAACAGATGGAAACTGGTGGGGAACGCCAGAATGCCACTGAAATCAGAGCATCTGTTGGGAGAATGGTTGGTGGAATCGGGAGATTCTACATACAGATGTGCACTGAACTCAAACTCAGTGACTACGAAGGGAGACTGATCCAAAACAGCATAACCATAGAGAGAATGGTTCTCTCGGCATTTGATGAGAGGAGAAACAAATAT…
		<sequence id="seq_2007.679_CY095485_A/mallard/Ontario/26078/2007_5" taxon="2007.679_CY095485_A/mallard/Ontario/26078/2007_5" totalcount="4" value="ATGGCGTCTCAAGGCACCAAACGATCTTATGAACAGATGGAAACTGGTGGAGAACGCCAGAATGCCACTGAAATCAGAGCATCTGTTGGGAGAATGGTTGGTGGAATCGGAAGATTCTACATACAGATGTGCACTGAACTCAAGCTCAGTGACTATGAAGGGAGGCTGATCCAAAACAGCATCACAATAGAGAGAATGGTTCTCTCAGCATTTGATGAGAGGAGAAACAAATATCTGGAGGAGCATCCCAGT…
		<sequence id="seq_2006.386_CY095651_A/laughing_gull/Delaware_Bay/50/2006_5" taxon="2006.386_CY095651_A/laughing_gull/Delaware_Bay/50/2006_5" totalcount="4" value="ATGGCGTCTCAAGGCACCAAACGATCCTATGAACAAATGGAGACTGGTGGGGAACGCCAGAATGCCACTGAAATCAGAGCATCTGTTGGGAGAATGGTTGGTGGAATCGGGAGATTCTACATACAGATGTGCACTGAACTCAAACTCAGTGACCACGAAGGGAGACTGATCCAAAACAGCATAACCATAGAGAGGATGGTCCTCTCGGCATTTGATGAGAGGAGAAACAAATATCT…
		<sequence id="seq_2002.630_CY096750_A/mallard/Ohio/669/2002_5" taxon="2002.630_CY096750_A/mallard/Ohio/669/2002_5" totalcount="4" value="ATGGCGTCTCAAGGCACCAAACGATCTCATGAGCAGATGGAAACTGGTGGGGAACGCCAGAATGCCACTGAAATCAGAGCATCTGTTGGGAGAATGGTTGGTGGAATTGGGAGATTCTACATACAAATGTGCACTGAACTCAAACTCAGTGACTACGAAGGGAGACTGATCCAAAACAGCATAACAATAGAAAGAATGGTTCTCTCAGCATTTGATGAAAGGAGAAACAAATATCTGGAAGAGCACCCCAGTGCTGGGAAAG…
		<sequence id="seq_2005.603_CY096759_A/pintail/Alaska/99/2005_5" taxon="2005.603_CY096759_A/pintail/Alaska/99/2005_5" totalcount="4" value="ATGGCGTCTCAAGGCACCAAACGATCTTATGAGCAAATGGAAACTGGTGGGGAACGCCAGAATGCCACTGAAATCAGAGCATCTGTTGGAAGGATGGTTGGTGGAATTGGGAGATTCTACATACAGATGTGCACTGAACTCAAGCTCAGCGACCATGAAGGGAGGCTGATTCAGAACAGCATAACAATAGAGAGAATGGTTCTCTCAGCATTTGATGAGAGGAGAAACAAATATCTGGAAGAGCATCCCAGTGCTGGGAA…
		<sequence id="seq_2005.608_CY096769_A/pintail/Alaska/246/2005_5" taxon="2005.608_CY096769_A/pintail/Alaska/246/2005_5" totalcount="4" value="ATGGCGTCTCAAGGCACCAAACGATCTTATGAACAGATGGAAACTGGTGGAGAACGCCAGAATGCCACTGAAATCAGAGCATCTGTTGGGAGGATGGTTGGTGGAATCGGAAGATTCTACATACAGATGTGCACTGAACTCAAGCTCAGTGACTATGAAGGGAGACTGATCCAAAACAGCATCACAATAGAGAGAATGGTTCTCTCAGCATTTGATGAGAGGAGAAATAAATATCTGGAGGAGCATCCCAGTGCTGGA…
		<sequence id="seq_2005.926_CY096780_A/common_scoter/Maryland/299/2005_5" taxon="2005.926_CY096780_A/common_scoter/Maryland/299/2005_5" totalcount="4" value="ATGGCGTCTCAAGGCACCAAACGATCTTATGAGCAGATGGAAACTGGTGGAGAACGCCAGAATGCCACTGAAATCAGAGCATCTGTTGGGAGAATGGTTGGTGGAATCGGAAGATTCTACATACAGATGTGCACTGAACTCAAACTCAGTGACTACGAAGGGAGACTGATCCAAAACAGTATCACAATAGAGAGAATGGTTCTCTCAGCATTTGATGAGAGGAGAAACAAATATCTGGAAGA…
		<sequence id="seq_2009.792_CY096929_A/American_green-winged_teal/Illinois/2975/2009_5" taxon="2009.792_CY096929_A/American_green-winged_teal/Illinois/2975/2009_5" totalcount="4" value="ATGGCGTCTCAAGGCACCAAACGATCCTATGAACAAATGGAAACTGGTGGGGAACGCCAGAATGCCACTGAAATCAGAGCATCTGTTGGGAGAATGATTGGCGGAATCGGGAGATTCTACATACAGATGTGCACTGAGCTCAAACTCAGTGACTACGAAGGGAGACTGATCCAAAACAGCATAACCATAGAAAGAATGGTTCTCTCGGCATTTG…
		<sequence id="seq_2009.792_CY096937_A/mallard/Illinois/3048/2009_5" taxon="2009.792_CY096937_A/mallard/Illinois/3048/2009_5" totalcount="4" value="ATGGCGTCTCAAGGCACCAAACGATCTTATGAACAAATGGAAACTGGTGGGGAACGCCAGAATGCCACTGAAATCAGAGCATCTGTCGGGAGAATGGTTGGTGGAATCGGGAGATTCTACATACAGATGTGCACTGAACTCAAACTCAGTGACTACGAAGGGAGACTGATCCAAAACAGCATAACCATAGAGAGGATGGTTCTCTCGGCATTTGATGAGAGGAGGAACAAATATCTGGAAGAGCATCCAAGT…
		<sequence id="seq_2009.792_CY096945_A/mallard/Illinois/3051/2009_5" taxon="2009.792_CY096945_A/mallard/Illinois/3051/2009_5" totalcount="4" value="ATGGCGTCTCAAGGCACCAAACGATCTTATGAACAAATGGAAACTGGTGGGGAACGCCAGAATGCCACTGAAATCAGAGCATCTGTCGGGAGAATGGTTGGTGGAATCGGGAGATTCTACATACAGATGTGCACTGAACTCAAACTCAGTGACTACGAAGGGAGACTAATCCAAAACAGCATAACCATAGAGAGGATGGTTCTCTCGGCATTTGATGAGAGGAGGAACAAATATCTGGAGGAGCATCCAAGT…
		<sequence id="seq_2009.868_CY096954_A/northern_shoveler/Illinois/3767/2009_5" taxon="2009.868_CY096954_A/northern_shoveler/Illinois/3767/2009_5" totalcount="4" value="ATGGCGTCTCAAGGCACCAAACGATCTTATGAGCAGATGGAAACTGGTGGAGAACGCCAGAATGCCACTGAAATCAGAGCATCTGTTGGGAGAATGGTTGGTGGAATCGGGAGATTCTACATACAGATGTGCACTGAACTCAAACTCAGTGACTATGAAGGGAGACTAATCCAAAACAGCATCACAATAGAGAGAATGGTTCTCTCAGCATTTGATGAGAGAAGAAACAAAT…
		<sequence id="seq_2009.830_CY096965_A/American_green-winged_teal/Illinois/3443/2009_5" taxon="2009.830_CY096965_A/American_green-winged_teal/Illinois/3443/2009_5" totalcount="4" value="ATGGCGTCTCAAGGCACCAAACGATCTTATGAGCAGATGGAAACTGGTGGAGAACGCCAGAATGCCACTGAAATCAGAGCATCTGTTGGGAGAATGGTTGGTGGAATCGGGAGATTCTACATACAGATGTGCACTGAACTCAAACTCAGTGACTATGAAGGGAGACTAATCCAAAACAGCATCACAATAGAGAGAATGGTTCTCTCAGCATTTG…
		<sequence id="seq_2009.907_CY096973_A/bufflehead/Illinois/4016/2009_5" taxon="2009.907_CY096973_A/bufflehead/Illinois/4016/2009_5" totalcount="4" value="ATGGCGTCTCAAGGCACCAAACGATCTTACGAACAAATGGAAACTGGTGGGGAACGCCAGAATGCCACTGAAATCAGAGCATCTGTTGGGAGAATGGTTGGCGGAATCGGGAGATTCTACATACAGATGTGCACTGAGCTCAAACTCAGTGACTACGAAGGGAGACTGATCCAAAACAGCATTACCATAGAGAGGATGGTTCTCTCGGCATTTGATGAGAGGAGAAACAAGTATCTGGAGGAGCAT…
		<sequence id="seq_2009.759_CY096981_A/American_black_duck/Wisconsin/2542/2009_5" taxon="2009.759_CY096981_A/American_black_duck/Wisconsin/2542/2009_5" totalcount="4" value="ATGGCGTCTCAAGGCACCAAACGATCTTATGAGCAGATGGAAACTGGTGGGGAACGCCAGAATGCCACTGAAATCAGAGCATCTGTTGGAAGGATGGTTGGTGGAATTGGGAGATTCTACATACAGATGTGCACTGAACTCAAGCTCAGCGACTATGAAGGGAGGCTGATTCAGAACAGCATAACAATAGAGAGAATGGTTCTCTCAGCATTTGATGAGAGGAGAA…
		<sequence id="seq_2009.759_CY096989_A/mallard/Wisconsin/2543/2009_5" taxon="2009.759_CY096989_A/mallard/Wisconsin/2543/2009_5" totalcount="4" value="ATGGCGTCTCAAGGCACCAAACGATCTTATGAACAGATGGAAACTGGTGGAGAACGCCAGAATGCCACTGAAATCAGAGCATCTGTTGGGAGAATGGTTGGTGGAATCGGAAGATTCTACATACAGATGTGCACTGAACTCAAGCTCAGTGACTATGAAGGGAGGCTGATCCAAAACAGCATCACAATAGAGAGAATGGTTCTCTCAGCATTTGATGAGAGGAGAAACAAATATCTGGAGGAGCATCCCA…
		<sequence id="seq_2009.762_CY096997_A/blue-winged_teal/Wisconsin/2572/2009_5" taxon="2009.762_CY096997_A/blue-winged_teal/Wisconsin/2572/2009_5" totalcount="4" value="ATGGCGTCTCAAGGCACCAAACGATCTTATGAGCAGATGGAAACTGGTGGAGAACGCCAGAATGCCACTGAAATCAGAGCATCTGTTGGGAGAATGGTTGGTGGAATCGGGAGATTCTACATACAGATGTGCACAGAACTCAAACTCAGTGACTATGAAGGGAGACTAATCCAAAACAGCATCACAATAGAGAGAATGGTTCTCTCAGCATTTGATGAGAGAAGAAACAAAT…
		<sequence id="seq_2009.827_CY097005_A/mallard/Wisconsin/2755/2009_5" taxon="2009.827_CY097005_A/mallard/Wisconsin/2755/2009_5" totalcount="4" value="ATGGCGTCTCAAGGCACCAAACGATCTTATGAGCAGATGGAAACTGGTGGAGAACGCCAGAATGCCACTGAAATCAGAGCATCTGTTGGGAGAATGGTTGGTGGAATCGGGAGATTCTACATACAGATGTGCACAGAACTCAAACTCAGTGACTATGAAGGGAGACTAATCCAAAACAGCATCACAATAGAGAGAATGGTTCTCTCAGCATTTGATGAGAGAAGAAACAAATATCTGGAAGAGCATCCCA…
		<sequence id="seq_2009.792_CY097013_A/mallard/Wisconsin/2653/2009_5" taxon="2009.792_CY097013_A/mallard/Wisconsin/2653/2009_5" totalcount="4" value="ATGGCGTCTCAAGGCACCAAACGATCTTATGAACAAATGGAAACTGGTGGGGAACGCCAGAATGCCACTGAAATCAGAGCATCTGTCGGAAGAATGGTTGGTGGAATCGGGAGATTCTACATACAGATGTGCACTGAACTCAAACTCAGTGACCACGAAGGGAGACTGATCCAAAACAGCATAACCATAGAGAGGATGGTTCTCTCGGCATTTGATGAGAGGAGGAACAAATACCTGGAAGAGCATCCAA…
		<sequence id="seq_2009.792_CY097021_A/blue-winged_teal/Wisconsin/2713/2009_5" taxon="2009.792_CY097021_A/blue-winged_teal/Wisconsin/2713/2009_5" totalcount="4" value="ATGGCGTCTCAAGGCACCAAACGATCTTATGAACAGATGGAAACTGGTGGAGAACGCCAGAATGCCACTGAAATCAGAGCATCTGTTGGGAGGATGGTTGGTGGAATCGGGAGATTCTACATACAGATGTGCACCGAACTCAAGCTCAGTGACTACGAAGGGAGGCTGATCCAAAACAGCATAACCATAGAGAGGATGGTTCTCTCAGCATTTGATGAGAGGAGGAACAAAT…
		<sequence id="seq_2009.792_CY097029_A/blue-winged_teal/Wisconsin/2741/2009_5" taxon="2009.792_CY097029_A/blue-winged_teal/Wisconsin/2741/2009_5" totalcount="4" value="ATGGCGTCTCAAGGCACCAAACGATCTTATGAACAGATGGAAACTGGTGGGGAACGCCAGAATGCCACTGAAATCAGAGCATCTGTTGGGAGAATGGTTGGTGGAATCGGAAGATTCTACATACAGATGTGCACTGAACTCAAGCTCAGTGACTATGAAGGGAGGCTGATCCAAAACAGCATCACAATAGAGAGAATGGTTCTCTCAGCATTTGATGAGAGGAGAAACAAAT…
		<sequence id="seq_2009.775_CY097037_A/mallard/Wisconsin/2712/2009_5" taxon="2009.775_CY097037_A/mallard/Wisconsin/2712/2009_5" totalcount="4" value="ATGGCGTCTCAAGGCACCAAACGATCTTATGAGCAGATGGAAACTGGTGGGGAACGCCAGAATGCCACTGAAATCAGAGCATCTGTTGGAAGGATGGTTGGTGGAATTGGGAGATTCTACATACAGATGTGCACTGAACTCAAGCTCAGCGACTATGAAGGGAGGCTGATTCAGAACAGCATAACAATAGAGAGAATGGTTCTCTCAGCATTTGATGAGAGGAGAAACAAATATCTGGAAGAACATCCCA…
		<sequence id="seq_2009.811_CY097045_A/blue-winged_teal/Wisconsin/2753/2009_5" taxon="2009.811_CY097045_A/blue-winged_teal/Wisconsin/2753/2009_5" totalcount="4" value="ATGGCGTCTCAAGGCACCAAACGATCTTATGAACAAATGGAAACTGGTGGGGAACGCCAGAATGCCACTGAAATCAGAGCATCTGTTGGGAGAATGGTTGGTGGAATCGGAAGATTCTACATACAGATGTGTACTGAACTCAAGCTCAGTGACTACGAAGGGAGGCTGATCCAAAACAGCATAACCATAGAGAGAATGGTTCTCTCGGCATTTGATGAGAGGAGAAATAAAT…
		<sequence id="seq_2009.871_CY097053_A/American_black_duck/Illinois/3854/2009_5" taxon="2009.871_CY097053_A/American_black_duck/Illinois/3854/2009_5" totalcount="4" value="ATGGCGTCTCAAGGCACCAAACGATCTTATGAGCAGATGGAAACTGGTGGGGAACGCCAGAATGCCACTGAAATCAGAGCATCTGTTGGAAGGATGGTTGGTGGAATTGGGAGGTTCTACATACAGATGTGCACTGAACTCAAGCTCAGCGACTATGAAGGGAGGCTGATTCAGAACAGCATAACAATAGAGAGAATGGTTCTCTCAGCATTTGATGAGAGGAGAAAC…
		<sequence id="seq_2009.833_CY097061_A/ruddy_duck/Illinois/3471/2009_5" taxon="2009.833_CY097061_A/ruddy_duck/Illinois/3471/2009_5" totalcount="4" value="ATGGCGTCTCAAGGCACCAAACGATCTTATGAACAGATGGAAACTGGTGGAGAACGCCAGAATGCCACTGAAATCAGAGCATCTGTTGGGAGAATGGTTGGTGGAATNNNNNNNNNNNNNNNNNNNNNNNNNNNNNNNNNNNNNNNNNNNNNNNNNNNNNNNNNNNNNNNNNNNNNNNNNNNNNNNNNNNNNNNNNNNNNNNNNNNNNNNNNNNNNNNNNNNNNNNNNNNNNNNNNNNNNNNNNNN…
		<sequence id="seq_2009.849_CY097069_A/common_goldeneye/Iowa/3192/2009_5" taxon="2009.849_CY097069_A/common_goldeneye/Iowa/3192/2009_5" totalcount="4" value="ATGGCGTCTCAAGGCACCAAACGATCTTATGAACAAATGGAAACTGGTGGGGAGCGCCAGAATGCCACTGAAATCAGAGCATCTGTCGGGAGAATGGTTGGTGGAATCGGGAGATTCTACATACAGATGTGCACTGAACTCAAACTCAGTGACTACGAAGGGAGACTAATCCAAAACAGCATAACCATAGAGAGGATGGTTCTCTCGGCATTTGATGAGAGGAGGAACAAATATCTGGAGGA…
		<sequence id="seq_2009.849_CY097079_A/mallard/Iowa/3195/2009_5" taxon="2009.849_CY097079_A/mallard/Iowa/3195/2009_5" totalcount="4" value="ATGGCGTCTCAAGGCACCAAACGATCTTATGAACAGATGGAAACTGGTGGAGAGCGCCAGAATGCCACTGAAATCAGAGCATCTGTTGGGAGGATGGTTGGTGGAATCGGGAGATTCTACATACAGATGTGCACCGAGCTCAAGCTCAGTGACTACGAAGGGAGGCTGATCCAAAACAGCATAACCATAGAGAGAATGGTTCTCTCAGCATTTGATGAGAGGAGAAACAAATATCTGGAGGAGCATCCCAGTGCTGGGAA…
		<sequence id="seq_2009.852_CY097088_A/mallard/Iowa/3205/2009_5" taxon="2009.852_CY097088_A/mallard/Iowa/3205/2009_5" totalcount="4" value="ATGGCGTCTCAAGGCACCAAACGATCTTATGAGCAGATGGAAACTGGTGGAGAACGCCAGAATGCCACTGAAATCAGAGCATCTGTTGGGAGAATGGTTGGTGGAATCGGGAGATTCTACATACAGATGTGCACTGAACTCAAACTCAGTGACTATGAAGGGAGACTAATCCAAAACAGCATCACAATAGAGAGAATGGTTCTCTCAGCATTTGATGAGAGAAGAAACAAATATCTGGAAGAGCATCCCAGTGCTGGGAA…
		<sequence id="seq_2009.929_CY097096_A/mallard/Missouri/350/2009_5" taxon="2009.929_CY097096_A/mallard/Missouri/350/2009_5" totalcount="4" value="ATGGCGTCTCAAGGCACCAAACGATCTTATGAACAAATGGAAACTGGTGGGGAACGCCAGAATGCCACTGAAATCAGAGCATCTGTTGGGAGAATGGTTGGTGGAATCGGGAGATTCTACATACAGATGTGCACTGAACTCAAACTCAGTGACTACGAAGGGAGACTGATCCAAAACAGCATAACCATAGAGAGGATGGTTCTCTCGGCATTTGATGAGAGGAGGAACAAATATCTGGAGGAGCATCCCAGTGC…
		<sequence id="seq_2009.605_CY097104_A/mallard/Ohio/1686/2009_5" taxon="2009.605_CY097104_A/mallard/Ohio/1686/2009_5" totalcount="4" value="ATGGCGTCTCAAGGCACCAAACGATCTTACGAGCAGATGGAAACTGGTGGAGAACGCCAGAATGCCACTGAGATCAGAGCATCTGTTGGGAGAATGGTTGGTGGAATCGGGCGATTCTACATACAGATGTGCACTGAACTCAAACTCAGTGACTATGAAGGGAGACTAATCCAAAACAGCATCACAATAGAGAGAATGGTTCTCTCAGCATTTGATGAGAGAAGAAACAAATATCTGGAAGAGCATCCCAGTGCTGGAAA…
		<sequence id="seq_2009.605_CY097112_A/mallard/Ohio/1690/2009_5" taxon="2009.605_CY097112_A/mallard/Ohio/1690/2009_5" totalcount="4" value="ATGGCGTCTCAAGGCACCAAACGATCTTATGAGCAGATGGAAACTGGTGGAGAACGCCAGAATGCCACTGAAATCAGAGCATCTGTTGGGAGAATGGTTGGTGGAATCGGGAGATTCTACATACAGATGTGCACTGAACTCAAACTCAGTGACTATGAAGGGAGACTAATCCAAAACAGCATCACAATAGAGAGAATGGTTCTCTCAGCATTTGATGAGAGAAGAAACAAATATCTGGAAGAGCATCCCAGTGCTGGGAA…
		<sequence id="seq_2009.586_CY097120_A/mallard/Ohio/2033/2009_5" taxon="2009.586_CY097120_A/mallard/Ohio/2033/2009_5" totalcount="4" value="ATGGCGTCTCAAGGCACCAAACGATCTTATGAACAAATGGAAACTGGTGGGGAACGCCAGAATGCCACTGAAATCAGAGCATCTGTTGGGAGAATGGTTGGTGGAATCGGGAGATTCTACATACAGATGTGCACTGAACTCAAACTCAGTGACTACGAAGGGAGACTGATCCAAAACAGCATAACCATAGAGAGGATGGTTCTCTCGGCATTTGATGAGAGGAGGAACAAATATCTGGAGGAGCATCCCAGTGCTGGGAA…
		<sequence id="seq_2009.586_CY097130_A/mallard/Ohio/2039/2009_5" taxon="2009.586_CY097130_A/mallard/Ohio/2039/2009_5" totalcount="4" value="ATGGCGTCTCAAGGCACCAAACGATCTTATGAGCAGATGGAAACTGGTGGAGAACGCCAGAATGCCACTGAAATCAGAGCATCTGTTGGGAGAATGGTTGGTGGAATCGGGAGATTCTACATACAGATGTGCACTGAACTCAAACTCAGTGACTATGAAGGGAGACTAATCCAAAACAGCATCACAATAGAGAGAATGGTTCTCTCAGCATTTGATGAGAGAAGAAACAAATATCTGGAAGAGCATCCCAGTGCTGGGAA…
		<sequence id="seq_2009.586_CY097138_A/mallard/Ohio/2043/2009_5" taxon="2009.586_CY097138_A/mallard/Ohio/2043/2009_5" totalcount="4" value="ATGGCGTCTCAAGGCACCAAACGATCTTATGAGCAGATGGAAACTGGTGGAGAACGCCAGAATGCCACTGAAATCAGAGCATCTGTTGGGAGAATGGTTGGTGGAATCGGGAGATTCTACATACAGATGTGCACTGAACTCAAACTCAGTGACTATGAAGGGAGACTAATCCAAAACAGCATCACAATAGAGAGAATGGTTCTCTCAGCATTTGATGAGAGAAGAAACAAATATCTGGAAGAGCATCCCAGTGCTGGGAA…
		<sequence id="seq_2010.030_CY097146_A/northern_shoveler/Mississippi/236/2010_5" taxon="2010.030_CY097146_A/northern_shoveler/Mississippi/236/2010_5" totalcount="4" value="ATGGCGTCTCAAGGCACCAAACGATCCTATGAACAAATGGAAACTGGTGGGGAACGCCAGAATGCCACTGAAATCAGAGCATCTGTTGGGAGAATGGTTGGCGGAATCGGGAGATTCTACATACAGATGTGCACTGAGCTCAAACTCAGTGACTACGAAGGGAGACTGATCCAAAACAGCATAACCATAGAAAGGATGGTTCTCTCGGCATTTGATGAGAGGAGAAAC…
		<sequence id="seq_2009.830_CY097162_A/American_coot/Illinois/3405/2009_5" taxon="2009.830_CY097162_A/American_coot/Illinois/3405/2009_5" totalcount="4" value="ATGGCGTCTCAAGGCACCAAACGATCTCACGAAAAGATGGAAACTGGTGGTGAACGCCAGAATGCTACTGAAATCAGAGCATCAGTTGGAAGGATGGTCAGTGGAATTGGCAGATTTTACATCCAGATGTGTACTGAACTCAAACTCAGCGATCATGAGGGTCGCCTGATTCAGAACAGCATAACCATAGAAAGGATGGTACTTTCTGCCTTTGATGAAAGAAGGAACAAATACCTTGAG…
		<sequence id="seq_2009.792_CY097171_A/mallard/Illinois/2956/2009_5" taxon="2009.792_CY097171_A/mallard/Illinois/2956/2009_5" totalcount="4" value="ATGGCGTCTCAAGGCACCAAACGATCTTATGAACAGATGGAAACTGGTGGGGAACGCCAGAATGCCACTGAAATCAGAGCATCTGTCGGGAGAATGGTTGGTGGAATCGGGAGATTCTACATACAGATGTGCACCGAACTCAAGCTCAGTGACTACGAAGGGAGGCTGATCCAAAACAGCATAACCATAGAGAGAATGGTTCTCTCAGCATTTGATGAGAGGAGGAACAAATATCTGGAGGAGCATCCCAGT…
		<sequence id="seq_2009.792_CY097179_A/mallard/Illinois/3974/2009_5" taxon="2009.792_CY097179_A/mallard/Illinois/3974/2009_5" totalcount="4" value="ATGGCGTCTCAAGGCACCAAACGATCTTATGAACAAATGGAAACTAGTGGGGAACGCCAGAATGCCACTGAAATCAGAGCATCTGTTGGGAGAATGGTTGGTGGAATCGGAAGATTCTACATACAGATGTGTACTGAACTCAAGCTCAGTGACTACGAAGGGAGGCTGATCCAAAACAGCATAACCATAGAGAGAATGGTTCTCTCGGCATTTGATGAGAGGAGAAATAAATATCTGGAAGAGCATCCCAGT…
		<sequence id="seq_2009.792_CY097189_A/American_green-winged_teal/Illinois/3053/2009_5" taxon="2009.792_CY097189_A/American_green-winged_teal/Illinois/3053/2009_5" totalcount="4" value="ATGGCGTCTCAAGGCACCAAACGATCTTATGAGCAGATGGAAACTGGTGGGGAACGCCAGAATGCCACTGAAATCAGAGCATCGGTTGGAAGGATGGTTGGTGGAATTGGGAGATTCTACATACAGATGTGCACTGAACTCAAGCTCAGCGACTATGAAGGGAGGCTGATTCAGAACAGCATAACAATAGAGAGAATGGTTCTCTCAGCATTTG…
		<sequence id="seq_2009.792_CY097198_A/American_green-winged_teal/Illinois/3054/2009_5" taxon="2009.792_CY097198_A/American_green-winged_teal/Illinois/3054/2009_5" totalcount="4" value="ATGGCGTCTCAAGGCACCAAACGATCCTATGAACAAATGGAAACTGGTGGGGAACGCCAGAATGCCACTGAAATCAGAGCATCTGTCGGGAGAATGGTTGGTGGAATCGGGAGATTCTACATACAGATGTGCACTGAACTCAAACTCAGTGACTATGAAGGGAGACTGATCCAAAACAGCATAACCATAGAGAGGATGGTTCTCTCGGCATTTG…
		<sequence id="seq_2009.792_CY097206_A/American_green-winged_teal/Illinois/2479/2009_5" taxon="2009.792_CY097206_A/American_green-winged_teal/Illinois/2479/2009_5" totalcount="4" value="ATGGCGTCTCAAGGCACCAAACGATCTTATGAACAAATGGAAACTGGTGGGGAACGCCAGAATGCCACTGAAATCAGAGCATCTGTCGGGAGAATGGTTGGTGGAATCGGGAGATTCTACATACAGATGTGCACTGAACTCAAACTCAGTGACTACGAAGGGAGGCTGATCCAAAACAGCATAACCATAGAGAGGATGGTTCTCTCGGCATTTG…
		<sequence id="seq_2009.792_CY097214_A/blue-winged_teal/Wisconsin/3060/2009_5" taxon="2009.792_CY097214_A/blue-winged_teal/Wisconsin/3060/2009_5" totalcount="4" value="ATGGCGTCTCAAGGCACCAAACGATCTTATGAGCAGATGGAAACTGGTGGAGAACGCCAGAATGCCACTGAAATCAGAGCATCTGTTGGAAGGATGGTTGGTGGAATTGGGAGATTCTACATACAGATGTGCACTGAACTCAAGCTCAGTGACTATGAAGGGAGGCTGATTCAGAACAGCATAACAATAGAGAGAATGGTTCTCTCAGCATTTGATGAGAGGAGAAACAAAT…
		<sequence id="seq_2009.792_CY097224_A/blue-winged_teal/Wisconsin/3061/2009_5" taxon="2009.792_CY097224_A/blue-winged_teal/Wisconsin/3061/2009_5" totalcount="4" value="ATGGCGTCTCAAGGCACCAAACGATCTTATGAACAGATGGAAACTGGTGGAGAACGCCAGAATGCCACTGAAATCAGAGCATCTGTTGGGAGGATGGTTGGTGGAATCGGGAGATTCTACATACAGATGTGCACCGAACTCAAGCTCAGTGACTACGAAGGGAGGCTGATCCAAAACAGCATAACCATAGAGAGGATGGTTCTCTCAGCATTTGATGAGAGGAGGAACAAAT…
		<sequence id="seq_2009.868_CY097232_A/mallard/Illinois/3747/2009_5" taxon="2009.868_CY097232_A/mallard/Illinois/3747/2009_5" totalcount="4" value="ATGGCGTCTCAAGGCACCAAACGATCCTATGAACAAATGGAAACTGGTGGGGAACGCCAGAATGCCACTGAAATCAGAGCATCTGTTGGGAGAATGGTTGGCGGAATCGGGAGATTCTACATACAGATGTGCACTGAGCTCAAACTCAGTGACTACGAAGGGAGACTGATCCAAAACAGCATAACCATAGAAAGGATGGTTCTCTCGGCATTTGATGAGAGGAGAAACAAGTATCTGGAGGAGCATCCCAGT…
		<sequence id="seq_2009.926_CY097272_A/mallard/Wisconsin/4218/2009_5" taxon="2009.926_CY097272_A/mallard/Wisconsin/4218/2009_5" totalcount="4" value="ATGGCGTCTCAAGGCACCAAACGATCTTATGAACAGATGGAAACTGGTGGAGAACGCCAGAATGCCACTGAAATCAGAGCATCTGTTGGGAGGATGGTTGGTGGAATCGGGAGATTCTACATACAGATGTGCACCGAACTCAAGCTCAGTGACTACGAAGGGAGGCTGATCCAAAACAGCATAACCATAGAGAGGATGGTTCTCTCAGCATTTGATGAGAGGAGGAACAAATATCTGGAGGAGCATCCCA…
		<sequence id="seq_2009.627_CY097280_A/mallard/Wisconsin/1534/2009_5" taxon="2009.627_CY097280_A/mallard/Wisconsin/1534/2009_5" totalcount="4" value="ATGGCGTCTCAAGGCACCAAACGATCTTATGAACAGATGGAAACTGGTGGAGAACGCCAGAATGCCACTGAAATCAGAGCATCTGTTGGGAGAATGGTTGGTGGAATCGGGAGATTCTACATACAGATGTGCACTGAACTCAAACTCAGTGACTATGAAGGGAGACTAATCCAAAACAGCATCACAATAGAGAGAATGGTTCTCTCAGCATTTGATGAGAGAAGAAATAAATACCTGGAAGAGCATCCCA…
		<sequence id="seq_2009.627_CY097288_A/mallard/Wisconsin/1538/2009_5" taxon="2009.627_CY097288_A/mallard/Wisconsin/1538/2009_5" totalcount="4" value="ATGGCGTCTCAAGGCACCAAACGATCTTATGAACAAATGGAAACTGGTGGGGAACGCCAGAATGCCACTGAAATCAGAGCATCTGTTGGGAGAATGGTTGGTGGAATCGGGAGATTCTACATACAGATGTGCACTGAACTCAAACTCAGTGACTACGAAGGGAGACTGATCCAAAACAGCATAACCATAGAGAGGATGGTTCTCTCGGCATTTGATGAGAGGAGGAACAAATATCTGGAGGAGCATCCCA…
		<sequence id="seq_2009.893_CY097296_A/lesser_scaup/Wisconsin/3964/2009_5" taxon="2009.893_CY097296_A/lesser_scaup/Wisconsin/3964/2009_5" totalcount="4" value="ATGGCGTCTCAAGGCACCAAACGATCCTATGAACAAATGGAAACTGGTGGGGAACGCCAGAATGCCACTGAAATCAGAGCATCTGTTGGGAGAATGGTTGGCGGAATCGGGAGATTCTACATACAGATGTGCACTGAGCTCAAACTCAGTGACTACGAAGGGAGACTGATCCAAAACAGCATAACCATAGAAAGGATGGTTCTCTCGGCATTTGATGAGAGAAGAAATAAGTACCTGGAG…
		<sequence id="seq_2009.929_CY097304_A/mallard/Wisconsin/4230/2009_5" taxon="2009.929_CY097304_A/mallard/Wisconsin/4230/2009_5" totalcount="4" value="ATGGCGTCTCAAGGCACCAAACGATCTTATGAACAGATGGAAACTGGTGGAGAACGCCAGAATGCCACTGAAATCAGAGCATCTGTTGGGAGGATGGTTGGTGGAATCGGGAGATTCTACATACAGATGTGCACCGAACTCAAGCTCAGTGACTACGAAGGGAGGCTGATCCAAAACAGCATAACCATAGAGAGGATGGTTCTCTCAGCATTTGATGAGAGGAGGAACAAATATCTGGAGGAGCATCCCA…
		<sequence id="seq_2009.929_CY097312_A/greater_scaup/Wisconsin/4234/2009_5" taxon="2009.929_CY097312_A/greater_scaup/Wisconsin/4234/2009_5" totalcount="4" value="ATGGCGTCTCAAGGCACCAAACGATCTTATGAACAGATGGAAACTGGTGGAGAACGCCAGAATGCCACTGAAATCAGAGCATCTGTTGGGAGGATGGTCGGTGGAATCGGGAGATTCTACATACAGATGTGCACTGAACTCAAACTCAGTGACCATGAGGGGAGACTAATCCAAAACAGCATAACCATAGAGAGAATGGTTCTCTCAGCGTTTGATGAGAGGAGAAACAAGTATCTGG…
		<sequence id="seq_2009.929_CY097321_A/mallard/Wisconsin/4236/2009_5" taxon="2009.929_CY097321_A/mallard/Wisconsin/4236/2009_5" totalcount="4" value="ATGGCGTCTCAAGGCACCAAACGATCTTATGAGCAGATGGAAACTGGTGGAGAACGCCAGAATGCCACTGAAATCAGAGCATCTGTTGGGAGAATGGTTGGTGGAATCGGGAGATTCTACATACAGATGTGCACTGAACTCAAACTCAGTGACTATGAAGGGAGACTAATCCAAAACAGCATCACAATAGAGAGAATGGTTCTCTCAGCATTTGATGAGAGAAGAAACAAATATCTGGAAGAGCATCCCA…
		<sequence id="seq_2009.759_CY097329_A/mallard/Wisconsin/2549/2009_5" taxon="2009.759_CY097329_A/mallard/Wisconsin/2549/2009_5" totalcount="4" value="ATGGCGTCTCAAGGCACCAAACGATCTTATGAACAGATGGAAACTGGTGGAGAACGCCAGAATGCCACTGAAATCAGAGCATCTGTTGGGAGGATGGTTGGTGGAATCGGGAGATTCTACATACAGATGTGCACCGAACTCAAGCTCAGTGACTACGAAGGGAGGCTGATCCAAAACAGCATAACCATAGAGAGGATGGTTCTCTCAGCATTTGATGAGAGGAGGAACAAATATCTGGAGGAGCATCCCA…
		<sequence id="seq_2009.759_CY097337_A/mallard/Wisconsin/2560/2009_5" taxon="2009.759_CY097337_A/mallard/Wisconsin/2560/2009_5" totalcount="4" value="ATGGCGTCTCAAGGCACCAAACGATCTTATGAGCAGATGGAAACTGGTGGAGAACGCCAGAATGCCACTGAAATCAGAGCATCTGTTGGGAGAATGGTTGGTGGAATCGGGAGATTCTACATACAGATGTGCACTGAACTCAAACTCAGTGACTATGAAGGGAGACTAATCCAAAACAGCATCACAATAGAGAGAATGGTTCTCTCAGCATTTGATGAGAGAAGAAACAAATATCTGGAAGAGCATCCCA…
		<sequence id="seq_2009.762_CY097345_A/mallard/Wisconsin/2575/2009_5" taxon="2009.762_CY097345_A/mallard/Wisconsin/2575/2009_5" totalcount="4" value="ATGGCGTCTCAAGGCACCAAACGATCTTATGAGCAGATGGAAACTGGTGGGGAACGCCAGAATGCCACTGAAATCAGAGCATCTGTTGGAAGGATGGTTGGTGGAATTGGGAGATTCTACATACAGATGTGCACTGAACTCAAGCTCAGCGACTATGAAGGGAGGCTGATTCAGAACAGCATAACGGTAGAGAGAATGGTTCTCTCAGCATTTGATGAGAGAAGAAACAAATATCTGGAAGAACATCCCA…
		<sequence id="seq_2009.762_CY097353_A/mallard/Wisconsin/2576/2009_5" taxon="2009.762_CY097353_A/mallard/Wisconsin/2576/2009_5" totalcount="4" value="ATGGCGTCTCAAGGCACCAAACGATCCTATGAACAAATGGAAACTGGTGGGGAACGCCAGAATGCCACTGAAATCAGAGCATCTGTTGGGAGAATGGTTGGCGGAATTGGGAGATTCTACATACAGATGTGCACTGAGCTCAAACTCAGTGACTACGAAGGGAGACTGATCCAAAACAGCATAACCATAGAAAGGATGGTTCTCTCGGCATTTGATGAGAGGAGAAACAAGTATCTAGAGGAGCATCCCA…
		<sequence id="seq_2009.800_CY097361_A/American_green-winged_teal/Wisconsin/2690/2009_5" taxon="2009.800_CY097361_A/American_green-winged_teal/Wisconsin/2690/2009_5" totalcount="4" value="ATGGCGTCTCAAGGCACCAAACGATCTTATGAACAGATGGAAACTGGTGGAGAACGCCAGAATGCCACTGAAATCAGAGCATCTGTTGGGAGAATGGTTGGTGGAATCGGGAGATTCTACATACAGATGTGCACTGAACTCAAACTCAGTGACTATGAGGGGAGACTAATCCAAAACAGCATAACCATAGAGAGAATGGTTCTCTCAGCGTT…
		<sequence id="seq_2009.827_CY097369_A/mallard/Wisconsin/2756/2009_5" taxon="2009.827_CY097369_A/mallard/Wisconsin/2756/2009_5" totalcount="4" value="ATGGCGTCTCAAGGCACCAAACGATCTTATGAGCAGATGGAAACTGGTGGAGAACGCCAGAATGCCACTGAAATCAGAGCATCTGTTGGGAGAATGGTTGGTGGAATCGGGAGATTCTACATACAGATGTGCACAGAACTCAAACTCAGTGACTATGAAGGGAGACTAATCCAAAACAGCATCACAATAGAGAGAATGGTTCTCTCAGCATTTGATGAGAGAAGAAACAAATATCTGGAAGAGCATCCCA…
[truncated: 19,375 more rows]
[truncated: 6 more columns]
